# Supplementary material for: Rat Spinal Cord Injury Associated with Spasticity Leads to Widespread Changes in the Regulation of Retained Introns
Source: Neurotrauma Rep. 2022 Mar 4;3(1):105–21. doi: 10.1089/neur.2021.0042 (PMC8985541; doi:10.1089/neur.2021.0042)
Supplement: Supplemental data [file Suppl_TableS1.xlsx]

## Sheet: REGULATED GENES
Supplemental Table 3: Caudal Injured vs. Caudal Naive					BI vs. BN
Data Overview: Regulated Genes
	Up-regulated	Down-regulated	All
Number of regulated genes	219	14	233
Min fold-change	1.5	1.51	1.5
Average fold-change	1.84	1.62	1.83
Median of fold-change	1.72	1.61	1.7
Max fold-change	4.16	1.79	4.16
Gene with the max fold-change	Lgals3	GSRG0033474	Lgals3
List of the 233 Regulated Genes (Fold-change ≥ 1.5; Unadjusted P-Value ≤ 0.05)
FAST DB STABLE ID (2018_1)	Gene Symbol	Regulation	Fold-Change	P-Value	Adjusted P-Value	Gene Coordinates (rn6)	UCSC Link	Gene Name	Aliases and Synonyms	Entrez Gene ID	EnsEMBL ID	Expression Naive	Expression Injured
GSRG0010905	Lgals3	up	4.16	4.73e-11	2.83e-08	chr15(+):24153320-24165545	UCSC	lectin, galactoside-binding, soluble, 3	AGE-R3;CBP35;CBP30;L-34;MGC105387;gal-3	83781	ENSRNOG00000010645	689.58	2870.18
GSRG0020272	Lcn2	up	3.98	3.27e-10	1.43e-07	chr3(-):11414189-11417596	UCSC	lipocalin 2	NGAL;Sip24;p25	170496	ENSRNOG00000013973	58.98	233.92
GSRG0009466	Tnnt2	up	3.64	0.022	0.147	chr13(+):52662996-52680990	UCSC	troponin T2, cardiac type	CTTG;Ctt;RATCTTG;Tnnt3;cTnT;tnTc	24837	ENSRNOG00000033734	49.25	179.44
GSRG0010524	Cxcl13	up	3.34	0.00656	0.0742	chr14(-):15253150-15258185	UCSC	C-X-C motif chemokine ligand 13	LOC498335	498335	ENSRNOG00000024899	85.48	285.61
GSRG0026480	Aspg	up	3.34	8.42e-18	2.02e-14	chr6(+):136682278-136701673	UCSC	asparaginase	LOC246266;MGC112599	246266	ENSRNOG00000012843	116.85	390
GSRG0023729	Clec7a	up	3.2	3.58e-05	0.00211	chr4(-):163216163-163227334	UCSC	C-type lectin domain family 7, member A	Clec7b;LOC502902;RGD1565140	502902	ENSRNOG00000054251	28.8	93.22
GSRG0021537	Gpnmb	up	3.08	1.51e-18	5.43e-15	chr4(+):78694447-78715683	UCSC	glycoprotein nmb	NULL	113955	ENSRNOG00000008816	1338.91	4122.33
GSRG0006524	Cd68	up	3.06	9.6e-11	5.11e-08	chr10(-):56268727-56270605	UCSC	Cd68 molecule	LOC287435;MGC114377	287435	ENSRNOG00000037563	347.06	1063.59
GSRG0006287	Hba-a1	up	3.04	1.13e-08	2.54e-06	chr10(-):15577161-15578010	UCSC	hemoglobin alpha, adult chain 1	Glnc1;GloA;Hba-a1;LOC287167	287167	ENSRNOG00000045989	139.5	423.98
GSRG0016417	Fcrl2	up	2.84	0.000163	0.00659	chr2(-):186594442-186605098	UCSC	Fc receptor-like 2	Fcrls;LOC310694;Msr2	310694	ENSRNOG00000016164	883.39	2511.16
GSRG0020023	Lbp	up	2.8	0.0239	0.154	chr3(+):154786232-154812909	UCSC	lipopolysaccharide binding protein	Bpifd2;MGC124626	29469	ENSRNOG00000014532	92.74	260.11
GSRG0004356	Hbb	up	2.78	7.4e-06	0.0006	chr1(-):168971265-168972915	UCSC	hemoglobin subunit beta	NULL	24440	ENSRNOG00000058105	1466.1	4076.6
GSRG0002531	Sgk1	up	2.76	5.77e-06	0.000503	chr1(-):24185454-24193567	UCSC	serum/glucocorticoid regulated kinase 1	Sgk	29517	ENSRNOG00000011815	4976.7	13751.4
GSRG0006288	Hba2	up	2.64	1.24e-07	2e-05	chr10(-):15573344-15609118	UCSC	hemoglobin, alpha 2	Glnc2;Glnc3;Hba2;LOC360504	360504	ENSRNOG00000029886;ENSRNOG00000047321	2451.98	6484.04
GSRG0006290	Hba1	up	2.64	1.23e-06	0.00014	chr10(-):15602791-15603650	UCSC	hemoglobin, alpha 1	HBAM;Hba-a2;Hba1	25632	ENSRNOG00000029886	5643.55	14905.7
GSRG0011538	Gch1	up	2.63	9.04e-09	2.1e-06	chr15(-):23935010-23968971	UCSC	GTP cyclohydrolase 1	Gch	29244	ENSRNOG00000011039	52.93	138.6
GSRG0014741	--	up	2.63	1.09e-10	5.62e-08	chr17(+):78793346-78793727	UCSC	--	NULL	--	--	210.36	554.08
GSRG0014742	Mt2A	up	2.56	2.96e-12	2.24e-09	chr19(-):11307959-11308742	UCSC	metallothionein 2A	LOC689415;Mt2	689415	ENSRNOG00000043098	352.11	900.62
GSRG0014740	Mt1	up	2.47	1.27e-11	8.86e-09	chr19(-):11301987-11303008	UCSC	metallothionein 1	MT-1;MT-I;Mt;Mt1a	24567	ENSRNOG00000038047	121.64	300.37
GSRG0022511	Clec12a	up	2.4	3.21e-07	4.76e-05	chr4(+):163112100-163130977	UCSC	C-type lectin domain family 12, member A	LOC680338;MGC187973	680338	ENSRNOG00000054860	118.04	283.8
GSRG0016815	--	up	2.34	3.05e-06	0.000296	chr20(+):3677492-3677521	UCSC	--	NULL	--	--	63.83	149.29
GSRG0032288	RGD1305645	up	2.32	2.18e-09	6.65e-07	chr9(+):50526811-50548056	UCSC	similar to RIKEN cDNA 1500015O10	Ecrg4;LOC363225	363225	ENSRNOG00000023576	374.02	867.67
GSRG0011014	Arl11	up	2.29	3.93e-14	4.71e-11	chr15(+):41643541-41645685	UCSC	ADP-ribosylation factor like GTPase 11	LOC364396;MGC108833	364396	ENSRNOG00000014653	248.88	567.41
GSRG0008899	--	up	2.24	0.0469	NA	chr12(-):22782200-22782323	UCSC	--	NULL	--	--	8.31	18.84
GSRG0010009	Fcgr2b	up	2.22	6.5e-08	1.12e-05	chr13(-):89329299-89343918	UCSC	Fc fragment of IgG, low affinity IIb, receptor	CD32;FCRII;FcgammaRIIB2;Fcgr2	289211	ENSRNOG00000046452	389.12	866.1
GSRG0025658	RGD1564482	up	2.21	0.000391	0.012	chr5(-):154641265-154642753	UCSC	RGD1564482	LOC500568	500568	--	39.33	87.01
GSRG0007104	Clic6	up	2.17	2.44e-18	7.01e-15	chr11(+):32655648-32698004	UCSC	chloride intracellular channel 6	Clic6b	304081	ENSRNOG00000026870	340.63	742.03
GSRG0018658	Prrx2	up	2.16	0.00125	0.0269	chr3(+):9681871-9718051	UCSC	paired related homeobox 2	Prx2	113931	ENSRNOG00000058329	70.48	152.55
GSRG0007380	Cebpd	up	2.14	3.54e-07	5.13e-05	chr11(+):89008008-89009146	UCSC	CCAAT/enhancer binding protein delta	NULL	25695	--	536.32	1148.37
GSRG0010109	Atf3	up	2.12	9.31e-06	0.000715	chr13(-):109817895-109849639	UCSC	activating transcription factor 3	LRF-1;LRFI	25389	ENSRNOG00000003745	130.19	276.4
GSRG0020658	Cd44	up	2.11	8.7e-25	4.17e-21	chr3(-):92696303-92783688	UCSC	CD44 molecule (Indian blood group)	CD44A;ECMR-III;HUTCH-I;MGC124941;PGP-1;PGP-I;RHAMM	25406	ENSRNOG00000006094	585.45	1233.77
GSRG0009963	Fmo2	up	2.1	0.0016	0.0315	chr13(-):80755056-80775264	UCSC	flavin containing monooxygenase 2	FMO2	246245	ENSRNOG00000003510	229.82	483.63
GSRG0029361	Slc39a4	up	2.1	1.4e-05	0.00102	chr7(-):117675731-117679903	UCSC	solute carrier family 39 member 4	LOC300051;MGC156705;ZIP-4	300051	ENSRNOG00000014314	257.39	540.54
GSRG0006061	Cd300a	up	2.09	0.00072	0.0184	chr10(+):103437978-103451170	UCSC	Cd300a molecule	CLM-8;LOC501736	501736	ENSRNOG00000057058	162.16	338.05
GSRG0009875	Rgs1	up	2.06	1.38e-06	0.000151	chr13(-):61066204-61070522	UCSC	regulator of G-protein signaling 1	MGC112645	54289	ENSRNOG00000003895	85.67	177.95
GSRG0002124	Tmem252	up	2.05	0.00995	0.0944	chr1(+):242572558-242577816	UCSC	transmembrane protein 252	MGC94799;RGD1359349	361744	ENSRNOG00000025476	261.16	535.53
GSRG0000488	Tyrobp	up	2.03	2.86e-12	2.24e-09	chr1(+):88875443-88879297	UCSC	Tyro protein tyrosine kinase binding protein	DAP12;LOC361537	361537	ENSRNOG00000020845	971.95	1977.61
GSRG0009495	Ncf2	up	2.03	2.74e-05	0.00174	chr13(+):70226647-70257576	UCSC	neutrophil cytosolic factor 2	LOC364018;NCF-2	364018	--	106.73	216.98
GSRG0009964	Fmo3	up	2.03	0.0169	0.128	chr13(-):80837419-80856214	UCSC	flavin containing monooxygenase 3	FMO3;MGC93304	84493	ENSRNOG00000003620	114.48	232.2
GSRG0025661	C1qb	up	2.01	8.55e-09	2.08e-06	chr5(-):155246443-155252003	UCSC	complement C1q B chain	NULL	29687	ENSRNOG00000012749	508.64	1022.93
GSRG0034487	Timp1	up	2	0.00484	0.0628	chrX(-):1364772-1369397	UCSC	TIMP metallopeptidase inhibitor 1	TIMP-1;Timp	116510	ENSRNOG00000010208	574.66	1149.7
GSRG0015255	Cp	up	2	0.00584	0.07	chr2(+):104744443-104802924	UCSC	ceruloplasmin (ferroxidase)	CERP	24268	ENSRNOG00000011913	956.42	1908.64
GSRG0004625	Cox6a2	up	1.99	0.000608	0.0165	chr1(-):199624037-199624783	UCSC	cytochrome c oxidase subunit 6A2	COX6AH;COX6B	25278	ENSRNOG00000019851	292.97	585.24
GSRG0032797	Adgre1	up	1.99	3.69e-08	7.37e-06	chr9(-):9431888-9585854	UCSC	adhesion G protein-coupled receptor E1	NULL	316137	--	1003.15	1994.81
GSRG0024566	Sulf1	up	1.98	4.2e-17	8.63e-14	chr5(-):6000770-6186330	UCSC	sulfatase 1	LOC171396	171396	ENSRNOG00000009037	1062.06	2104.16
GSRG0015513	S100a4	up	1.98	0.0346	0.188	chr2(+):189997274-189999586	UCSC	S100 calcium-binding protein A4	18A2;42A;CAPL;MTS1;P9K;P9ka;PEL98;RNP9KA	24615	ENSRNOG00000011821	1213.29	2403.34
GSRG0020304	Ggta1	up	1.97	7.95e-05	0.00382	chr3(-):14614100-14700516	UCSC	glycoprotein, alpha-galactosyltransferase 1	Ggta1p	246766	ENSRNOG00000019179	161.27	318.03
GSRG0016535	Fam46c	up	1.96	2.32e-10	1.08e-07	chr2(-):202798198-202816562	UCSC	family with sequence similarity 46, member C	Fam46c;LOC310721	310721	ENSRNOG00000015222	172.98	338.76
GSRG0001799	Itgal	up	1.95	0.00388	0.0546	chr1(+):198744192-198781745	UCSC	integrin subunit alpha L	LFA-1	308995	ENSRNOG00000017980	68.38	134.04
GSRG0016495	Tnfaip8l2	up	1.95	4.67e-06	0.000433	chr2(-):196309790-196323881	UCSC	TNF alpha induced protein 8 like 2	LOC310663;RGD1310519;TIPE2	310663	ENSRNOG00000021100	339.28	661.22
GSRG0025663	C1qa	up	1.93	8.56e-09	2.08e-06	chr5(-):155261255-155264101	UCSC	complement C1q A chain	LOC298566;MGC105755	298566	ENSRNOG00000012807	6189.83	11945
GSRG0028116	Ncf4	up	1.93	0.00111	0.0249	chr7(+):119482272-119499425	UCSC	neutrophil cytosolic factor 4	LOC366956;LOC500904	500904	ENSRNOG00000006940	78.92	152.01
GSRG0022678	Pdk4	up	1.92	2.26e-05	0.00149	chr4(-):30544775-30556826	UCSC	pyruvate dehydrogenase kinase 4	NULL	89813	ENSRNOG00000009565	564.41	1084.62
GSRG0018439	Itgb2	up	1.92	4.12e-08	7.51e-06	chr20(-):11777773-11815647	UCSC	integrin subunit beta 2	Cd18;MGC116306	309684	ENSRNOG00000001224	1042.2	2002.5
GSRG0028117	Csf2rb	up	1.92	0.000287	0.0098	chr7(+):119554383-119568248	UCSC	colony stimulating factor 2 receptor beta common subunit	Csf2rb1	171081	ENSRNOG00000000187	358.76	687.91
GSRG0022785	Clec5a	up	1.9	8.95e-06	0.000691	chr4(-):68810891-68819872	UCSC	C-type lectin domain family 5, member A	LOC679787	679787	ENSRNOG00000026306	167.94	320.39
GSRG0020195	Fcna	up	1.9	0.000786	0.0196	chr3(-):2850007-2853227	UCSC	ficolin A	Fcn1;MGC108660	83517	ENSRNOG00000017063	92.48	176.65
GSRG0013304	Ly86	up	1.89	0.00015	0.00611	chr17(-):28104589-28178882	UCSC	lymphocyte antigen 86	LOC291359	291359	ENSRNOG00000000137	257.78	488.18
GSRG0002163	Fas	up	1.86	3.42e-08	6.93e-06	chr1(+):252589784-252624794	UCSC	Fas cell surface death receptor	Tnfrsf6	246097	ENSRNOG00000019142	137.1	254.87
GSRG0020464	Serping1	up	1.85	0.0156	0.123	chr3(-):72161243-72170537	UCSC	serpin family G member 1	C1Inh;C1-IA;C1Inh;MGC72585	295703	ENSRNOG00000007457	3525.61	6534.36
GSRG0030767	St14	up	1.85	4.01e-05	0.0023	chr8(-):32240114-32280813	UCSC	suppression of tumorigenicity 14	MT-SP1	114093	ENSRNOG00000005903	220.55	408.54
GSRG0005311	Ifi47	up	1.85	0.00562	0.0683	chr10(+):34277993-34285623	UCSC	interferon gamma inducible protein 47	LOC246208	246208	ENSRNOG00000002470	258.95	478.4
GSRG0032848	Trem2	up	1.85	1.15e-09	4.12e-07	chr9(-):14611561-14618013	UCSC	triggering receptor expressed on myeloid cells 2	LOC301227	301227	ENSRNOG00000013578	667.75	1232.22
GSRG0025662	C1qc	up	1.84	0.00136	0.0284	chr5(-):155255016-155258636	UCSC	complement C1q C chain	C1qg;LOC362634;MGC105681	362634	ENSRNOG00000012804	2433.64	4482.54
GSRG0022552	Mgst1	up	1.84	5.43e-16	9.75e-13	chr4(+):172119354-172134607	UCSC	microsomal glutathione S-transferase 1	MGC72699	171341	ENSRNOG00000007743	2042.24	3759.5
GSRG0028873	Kcnv1	up	1.83	0.000606	0.0165	chr7(-):84016055-84023231	UCSC	potassium voltage-gated channel modifier subfamily V member 1	Kv8.1;kv2.3r	60326	ENSRNOG00000004117	51.82	93.86
GSRG0023459	Apobec1	up	1.82	0.0249	0.157	chr4(-):155386698-155401480	UCSC	apolipoprotein B mRNA editing enzyme catalytic subunit 1	REPR;apobec-1	25383	ENSRNOG00000015411	66.3	120.8
GSRG0027681	Tspan8	up	1.81	0.00393	0.0551	chr7(+):58814765-58847568	UCSC	tetraspanin 8	CO-29;D6.1A;Tm4sf3	171048	ENSRNOG00000004411	108.35	195.77
GSRG0012180	Bst2	up	1.81	0.0106	0.0974	chr16(-):19938779-19942353	UCSC	bone marrow stromal cell antigen 2	BST-2;DAMP-1;Damp1	378947	--	754.12	1363.56
GSRG0006886	Gfap	up	1.8	9.8e-27	7.04e-23	chr10(-):90990762-90999506	UCSC	glial fibrillary acidic protein	NULL	24387	ENSRNOG00000002919	38217	68791.4
GSRG0008006	Ncf1	up	1.79	3.32e-07	4.87e-05	chr12(+):25497104-25506299	UCSC	neutrophil cytosolic factor 1	Ncf-1;p47phox	114553	ENSRNOG00000001480	572.83	1028.59
GSRG0011081	Epsti1	up	1.79	2.68e-06	0.000267	chr15(+):60084966-60190359	UCSC	epithelial stromal interaction 1 (breast)	LOC498547;MGC108925;RGD1563207	498547	ENSRNOG00000009471	325.19	582.35
GSRG0020001	Procr	up	1.79	0.00316	0.0486	chr3(+):151285281-151289576	UCSC	protein C receptor	EPCR;LOC362248;MGC114418;MGC116255	362248	ENSRNOG00000019330	56.53	101.16
GSRG0023480	Ptpn6	up	1.78	2.73e-09	7.85e-07	chr4(-):157239142-157263890	UCSC	protein tyrosine phosphatase, non-receptor type 6	MGC124580;Ptph6;Shp-1	116689	ENSRNOG00000014294	385.66	686.79
GSRG0021823	LOC500300	up	1.78	0.0116	0.103	chr4(+):148782479-148784562	UCSC	similar to hypothetical protein MGC6835	Depp;LOC500300	500300	ENSRNOG00000023465	112.78	201.52
GSRG0021634	Capg	up	1.78	0.00255	0.0425	chr4(+):100407658-100419446	UCSC	capping actin protein, gelsolin like	LOC297339	297339	ENSRNOG00000013668	2104.4	3744.16
GSRG0000250	Lilrb3l	up	1.78	0.0479	0.226	chr1(+):63842379-63849064	UCSC	leukocyte immunoglobulin-like receptor, subfamily B (with TM and ITIM domains), member 3-like	LOC361493;Lilrb3;Pir-A1;Pir-A2;Pirb	361493	ENSRNOG00000053260	493.36	876.56
GSRG0000327	Tnnt1	up	1.78	0.0132	0.111	chr1(+):72889270-72899629	UCSC	troponin T1, slow skeletal type	Fang2;sTnT;tnTs	171409	ENSRNOG00000028041	79.31	141.2
GSRG0001530	Ctsc	up	1.77	0.00189	0.0353	chr1(+):151918530-151950530	UCSC	cathepsin C	CATC;DPP-I;DPPI	25423	ENSRNOG00000016496	370.01	653.78
GSRG0010034	Slamf8	up	1.77	0.000553	0.0153	chr13(-):90968274-90977343	UCSC	SLAM family member 8	LOC289237	289237	ENSRNOG00000008736	122.74	216.86
GSRG0024824	Abca1	up	1.77	6.95e-14	7.68e-11	chr5(-):69860747-69982955	UCSC	ATP binding cassette subfamily A member 1	NULL	313210	ENSRNOG00000018126	3836.39	6773.39
GSRG0009631	Fcgr3a	up	1.76	0.000299	0.01	chr13(+):89385983-89396045	UCSC	Fc fragment of IgG, low affinity IIIa, receptor	Fcgr4;LOC304966	304966	ENSRNOG00000024382	153.36	270.1
GSRG0012167	Klf2	up	1.76	3.28e-05	0.00199	chr16(-):19223087-19225037	UCSC	Kruppel-like factor 2	Lklf	306330	ENSRNOG00000014205	761.32	1345.77
GSRG0000505	Cebpa	up	1.76	1.99e-09	6.65e-07	chr1(+):91363492-91366164	UCSC	CCAAT/enhancer binding protein alpha	DBPCEP	24252	ENSRNOG00000010918	669.56	1177.44
GSRG0003054	Bcl3	up	1.76	0.000419	0.0127	chr1(-):80730758-80744993	UCSC	B-cell CLL/lymphoma 3	LOC680611	680611	ENSRNOG00000043416	163.39	286.92
GSRG0017284	Fgd2	up	1.75	6.99e-06	0.000574	chr20(+):6973398-6990024	UCSC	FYVE, RhoGEF and PH domain containing 2	LOC309653	309653	ENSRNOG00000000528	184.72	323.94
GSRG0009650	Cd84	up	1.75	4.22e-05	0.00238	chr13(+):90260783-90277668	UCSC	CD84 molecule	LOC501872;RGD1564553	501872	ENSRNOG00000022884	496.02	868.26
GSRG0036197	Samsn1	up	1.74	0.000514	0.0145	chr11(-):14254047-14304685	UCSC	SAM domain, SH3 domain and nuclear localization signals, 1	Nash	170637	ENSRNOG00000030930	80.8	141.47
GSRG0015967	Osmr	up	1.74	0.000105	0.00477	chr2(-):56110777-56151531	UCSC	oncostatin M receptor	NULL	310132	ENSRNOG00000033192	277.13	482.75
GSRG0010013	Fcer1g	up	1.74	5.88e-05	0.00305	chr13(-):89601895-89606326	UCSC	Fc fragment of IgE receptor Ig	MGC188226	25441	ENSRNOG00000024159	704.7	1227.11
GSRG0018865	Aplnr	up	1.74	6.15e-09	1.63e-06	chr3(+):72540538-72544182	UCSC	apelin receptor	Agtrl1;Apj;B78;GPCR34	83518	ENSRNOG00000009227	717.39	1247.66
GSRG0026871	Npc2	up	1.74	6.74e-13	6.05e-10	chr6(-):108467410-108488330	UCSC	NPC intracellular cholesterol transporter 2	re1	286898	ENSRNOG00000012062	9537.76	16569.4
GSRG0024368	Laptm5	up	1.74	2.99e-08	6.23e-06	chr5(+):149047669-149069719	UCSC	lysosomal protein transmembrane 5	gcd-10	89783	ENSRNOG00000011054	1066.52	1852.92
GSRG0024823	--	up	1.74	2.08e-09	6.65e-07	chr5(-):69857734-69859426	UCSC	--	NULL	--	--	1146.08	1989
GSRG0021381	Mdfic	up	1.73	7.63e-06	0.000615	chr4(+):42202838-42282496	UCSC	MyoD family inhibitor domain containing	Kdt1;LOC362325	362325	ENSRNOG00000053787	843.99	1464.69
GSRG0037196	Ptprc	up	1.73	1.12e-05	0.000834	chr13(-):55061561-55173835	UCSC	protein tyrosine phosphatase, receptor type, C	CD45;L-CA;Lca;RT7;T200	24699	ENSRNOG00000000655	497.04	860.47
GSRG0010404	Ikzf1	up	1.73	5.8e-05	0.00303	chr14(+):91782354-91867424	UCSC	IKAROS family zinc finger 1	LOC305501;RGD1562979	305501	ENSRNOG00000004444	338.33	585.64
GSRG0004624	Pycard	up	1.73	7.32e-05	0.00357	chr1(-):199437947-199439241	UCSC	PYD and CARD domain containing	Asc	282817	ENSRNOG00000019675	216.52	374.31
GSRG0016638	Usp53	up	1.73	2.8e-13	2.68e-10	chr2(-):227098795-227160379	UCSC	ubiquitin specific peptidase 53	LOC295425	295425	ENSRNOG00000014660	2007.84	3466.18
GSRG0029395	Rac2	up	1.72	0.000284	0.00977	chr7(-):119783873-119797110	UCSC	ras-related C3 botulinum toxin substrate 2 (rho family, small GTP binding protein Rac2)	LOC366957;MGC105983	366957	ENSRNOG00000007350	286.95	494.6
GSRG0020794	Mall	up	1.72	3.7e-05	0.00214	chr3(-):120272583-120306551	UCSC	mal, T-cell differentiation protein-like	LOC362211;MGC95101;RGD1310869	362211	ENSRNOG00000015599	342.39	590.13
GSRG0010808	Plek	up	1.72	8.31e-06	0.00066	chr14(-):100151517-100184192	UCSC	pleckstrin	LOC364206;MGC112902	364206	ENSRNOG00000005214	603.2	1039.58
GSRG0020184	Ptgds	up	1.72	0.0304	0.175	chr3(-):2686123-2689059	UCSC	prostaglandin D2 synthase	PGDS;PGDS2;PH2DISO	25526	ENSRNOG00000015550	37498.4	64509.6
GSRG0004824	Fermt3	up	1.72	6.92e-10	2.76e-07	chr1(-):222254184-222272285	UCSC	fermitin family member 3	LOC309186;RGD1310168	309186	ENSRNOG00000021161	392.42	675.03
GSRG0037388	--	up	1.72	0.00932	0.0915	chr4(-):165424760-165460075	UCSC	--	NULL	--	--	83.54	143.48
GSRG0037108	Mpeg1	up	1.72	4.04e-08	7.51e-06	chr1(+):228724584-228729050	UCSC	macrophage expressed 1	Mpg-1	64552	--	8389.81	14411.1
GSRG0017895	Aif1	up	1.72	5.89e-06	0.000507	chr20(-):5161352-5166448	UCSC	allograft inflammatory factor 1	AIF-1;BART-1;Bart1;iba1;mrf-1	29427	ENSRNOG00000000853	867.87	1489.71
GSRG0028194	Tspo	up	1.72	1.61e-06	0.000174	chr7(+):124460356-124470609	UCSC	translocator protein	Bzrp;MBR;PBR;PKBS;PTBZR02;Ptbzr;RATPTBZR02	24230	ENSRNOG00000010549	336.06	575.98
GSRG0018957	Spi1	up	1.72	5.3e-07	6.97e-05	chr3(+):79919011-79937705	UCSC	Spi-1 proto-oncogene	Pu.1;Sfpi1	366126	ENSRNOG00000012172	443.88	760.42
GSRG0032799	Vav1	up	1.72	3.24e-06	0.00031	chr9(-):9617553-9675167	UCSC	vav guanine nucleotide exchange factor 1	NULL	25156	--	297.28	510.05
GSRG0020301	Stom	up	1.71	9.03e-09	2.1e-06	chr3(-):14515576-14538199	UCSC	stomatin	LOC296655	296655	ENSRNOG00000019147	1053.61	1804.6
GSRG0023467	Clec4a1	up	1.7	0.00561	0.0683	chr4(-):155947795-155959909	UCSC	C-type lectin domain family 4, member A1	Dcir4;MGC112884	362430	ENSRNOG00000042139	175.42	298.88
GSRG0009643	Arhgap30	up	1.7	0.000533	0.0149	chr13(+):89774756-89796632	UCSC	Rho GTPase activating protein 30	LOC498282;RGD1561419	498282	ENSRNOG00000004192	128	217.8
GSRG0018809	--	up	1.7	0.0206	0.142	chr3(+):57746444-57747380	UCSC	--	NULL	--	--	136.24	231.75
GSRG0017872	Cfb // C2	up	1.69	0.00304	0.0479	chr20(-):4536215-4562340	UCSC	complement factor B // complement component 2	NULL	24231, 294257	ENSRNOG00000051235	2403.96	4074.86
GSRG0003374	Cd37	up	1.69	2.56e-05	0.00167	chr1(-):101230475-101235674	UCSC	CD37 molecule	MRCOX-44	29185	ENSRNOG00000020699	343.82	582.55
GSRG0024380	Fgr	up	1.69	3.7e-07	5.27e-05	chr5(+):151172206-151199745	UCSC	FGR proto-oncogene, Src family tyrosine kinase	p55-Fgr	79113	ENSRNOG00000009912	249.96	424.21
GSRG0008001	Lat2	up	1.69	3.76e-09	1.02e-06	chr12(+):25119379-25128214	UCSC	linker for activation of T cells family, member 2	Ntal;Wbscr5	317676	ENSRNOG00000021856	486.96	821.96
GSRG0027514	Myo1f	up	1.69	2.34e-07	3.54e-05	chr7(+):18440742-18491464	UCSC	myosin IF	LOC314654	314654	ENSRNOG00000008409	709.68	1196.75
GSRG0011938	Ifi30	up	1.68	4e-08	7.51e-06	chr16(+):20426528-20430752	UCSC	IFI30, lysosomal thiol reductase	LOC290644;MGC124690	290644	ENSRNOG00000019387	689.46	1161.44
GSRG0024496	Slc2a5	up	1.68	1.03e-05	0.000777	chr5(+):167142182-167174206	UCSC	solute carrier family 2 member 5	GLUT-5	65197	ENSRNOG00000017693	301.71	507.15
GSRG0021658	Slc4a5	up	1.68	0.00546	0.0673	chr4(+):114918488-115002300	UCSC	solute carrier family 4 member 5	NBC4	297386	ENSRNOG00000010378	295.24	496.68
GSRG0037266	Hmox1	up	1.68	1.61e-06	0.000174	chr19(+):14508634-14515453	UCSC	heme oxygenase 1	Heox;Hmox;Ho-1;Ho1;hsp32	24451	ENSRNOG00000014117	639.7	1075.78
GSRG0023485	Cd4	up	1.68	0.00356	0.0521	chr4(-):157383052-157408176	UCSC	Cd4 molecule	W3/25;p55	24932	ENSRNOG00000016294	1590.58	2669.23
GSRG0025950	--	up	1.67	5.04e-07	6.77e-05	chr6(+):51664831-51666144	UCSC	--	NULL	--	--	154.81	259.96
GSRG0007009	Socs3	up	1.67	0.00829	0.0862	chr10(-):106975178-106976040	UCSC	suppressor of cytokine signaling 3	Cish3;Socs-3;Ssi-3	89829	ENSRNOG00000002946	119.16	199.22
GSRG0028766	Glipr1	up	1.67	0.0307	0.177	chr7(-):54767830-54778889	UCSC	GLI pathogenesis-related 1	LOC299783;MGC108941	299783	ENSRNOG00000026644	46.62	77.85
GSRG0016854	Clic1	up	1.67	8.45e-05	0.00398	chr20(+):5040319-5049161	UCSC	chloride intracellular channel 1	NULL	406864	ENSRNOG00000029682	1165.94	1945.01
GSRG0021532	Tmem176a	up	1.67	5.34e-07	6.97e-05	chr4(+):78458638-78462418	UCSC	transmembrane protein 176A	0610011i04rik;LOC297077;MGC112703;RGD1310725	297077	ENSRNOG00000023708	2448.38	4081.63
GSRG0006400	Pdlim4	up	1.66	1.38e-05	0.001	chr10(-):39390581-39405312	UCSC	PDZ and LIM domain 4	NULL	24915	--	2596.51	4322.48
GSRG0028199	Parvg	up	1.66	0.000584	0.0161	chr7(+):125288081-125306976	UCSC	parvin, gamma	LOC689069	689069	ENSRNOG00000052064	347.98	578.32
GSRG0030425	Bcl2a1	up	1.66	0.00205	0.0371	chr8(+):96551424-96559527	UCSC	BCL2-related protein A1	Bcl2a1d	170929	ENSRNOG00000047606	117.67	195.75
GSRG0022823	Tmem176b	up	1.66	1.97e-08	4.29e-06	chr4(-):78450724-78458179	UCSC	transmembrane protein 176B	Lr8;MGC72697	171411	ENSRNOG00000008465	3628.41	6019.65
GSRG0023466	Clec4a3	up	1.66	0.00384	0.0546	chr4(-):155913006-155923204	UCSC	C-type lectin domain family 4, member A3	Dcir3	362431	ENSRNOG00000010018	163.71	271.26
GSRG0027426	Gna15	up	1.65	3.74e-05	0.00216	chr7(+):11054630-11075151	UCSC	guanine nucleotide binding protein, alpha 15	NULL	89788	ENSRNOG00000005378	192.88	317.89
GSRG0012792	Serpinb1a	up	1.65	0.00591	0.0702	chr17(+):32903089-32911495	UCSC	serine (or cysteine) proteinase inhibitor, clade B, member 1a	LOC291091;MGC112650;Serpinb1	291091	ENSRNOG00000016581	266.79	440.09
GSRG0016570	Cd53	up	1.65	0.00024	0.00868	chr2(-):209489279-209537106	UCSC	Cd53 molecule	LOC100363255;OX44;Ox-44;RATOX44	24251	ENSRNOG00000017874	365.28	602.59
GSRG0016458	Il6r	up	1.64	0.000781	0.0195	chr2(-):189205699-189254561	UCSC	interleukin 6 receptor	IL-6R1;IL-6R-alpha;IL-6RA;IL6R1;Il6ra	24499	ENSRNOG00000020811	211.68	347.49
GSRG0025368	Cyp2j4	up	1.64	3.03e-05	0.00188	chr5(-):119546461-119564844	UCSC	cytochrome P450, family 2, subfamily j, polypeptide 4	CYP2J2	65210	ENSRNOG00000031004	202.58	331.95
GSRG0024323	Csf3r	up	1.64	2.3e-11	1.5e-08	chr5(+):144031418-144050725	UCSC	colony stimulating factor 3 receptor	LOC298518	298518	ENSRNOG00000008759	470.12	768.59
GSRG0000137	Rnaset2	up	1.63	7.17e-09	1.81e-06	chr1(+):53174879-53192048	UCSC	ribonuclease T2	LOC292306	292306	ENSRNOG00000013190	3063.14	5006.18
GSRG0026486	Pld4	up	1.63	3e-06	0.000293	chr6(+):137323713-137332310	UCSC	phospholipase D family, member 4	LOC362792	362792	ENSRNOG00000028566	1857.92	3027.36
GSRG0020684	Fibin	up	1.63	2.82e-12	2.24e-09	chr3(-):101545208-101547478	UCSC	fin bud initiation factor homolog (zebrafish)	LOC499856	499856	ENSRNOG00000004699	1858.09	3025.29
GSRG0002060	Slc15a3	up	1.63	6.6e-05	0.00332	chr1(+):226897853-226912643	UCSC	solute carrier family 15 member 3	Pht2	246239	ENSRNOG00000021644	367.68	598.67
GSRG0005094	Calhm2	up	1.63	0.00103	0.0236	chr1(-):266908369-266914093	UCSC	calcium homeostasis modulator 2	Fam26b;LOC294019;MGC105861;RGD1308276	294019	ENSRNOG00000020325	218.24	355.53
GSRG0023798	Arhgdib	up	1.62	0.00113	0.0251	chr4(-):170913921-170932614	UCSC	Rho GDP dissociation inhibitor beta	LOC362456;MGC108926	362456	ENSRNOG00000005809	1180.76	1917.16
GSRG0033101	Slc19a3	up	1.62	0.000281	0.00972	chr9(-):88764073-88828412	UCSC	solute carrier family 19 member 3	LOC316559	316559	ENSRNOG00000057256	228.5	370.16
GSRG0002125	Dock8	up	1.62	2.16e-09	6.65e-07	chr1(+):242959484-243153469	UCSC	dedicator of cytokinesis 8	LOC499337;MGC116414	499337	ENSRNOG00000015894	1202.54	1951.18
GSRG0005378	Gpx3	up	1.62	2.57e-09	7.58e-07	chr10(+):40247353-40255427	UCSC	glutathione peroxidase 3	GPx-3;GPx-P;GSHPx-3;GSHPx-P;Gpxp	64317	ENSRNOG00000052564	2182.89	3539.38
GSRG0028323	Nckap1l	up	1.62	9.56e-06	0.000723	chr7(+):145068290-145113507	UCSC	NCK associated protein 1 like	Hem1;LOC315348	315348	ENSRNOG00000036829	1568.3	2539.14
GSRG0012254	Dctd	up	1.62	7.54e-08	1.27e-05	chr16(-):47177148-47207437	UCSC	dCMP deaminase	LOC290741	290741	ENSRNOG00000013215	367.4	593.49
GSRG0021239	Lama5	up	1.61	0.00145	0.0297	chr3(-):175553042-175601112	UCSC	laminin subunit alpha 5	NULL	140433	ENSRNOG00000053691	108.16	175.38
GSRG0010522	Anxa3	up	1.61	2.08e-07	3.25e-05	chr14(-):14364008-14426437	UCSC	annexin A3	Anx3;LC3;LRRGT00047	25291	ENSRNOG00000002045	4240.06	6841.03
GSRG0008788	Arpc1b	up	1.61	0.0208	0.143	chr12(-):11252300-11265865	UCSC	actin related protein 2/3 complex, subunit 1B	p41-ARC;p41Arc	54227	ENSRNOG00000000991	1609.05	2589.38
GSRG0029835	Gpr84	up	1.61	4.04e-08	7.51e-06	chr7(-):144934610-144936803	UCSC	G protein-coupled receptor 84	LOC688730	688730	ENSRNOG00000036834	348.58	559.55
GSRG0005041	Blnk	up	1.6	1.11e-09	4.09e-07	chr1(-):260187026-260254490	UCSC	B-cell linker	MGC112831	499356	ENSRNOG00000013967	935.3	1499.55
GSRG0021231	Ctsz	up	1.6	8.75e-09	2.09e-06	chr3(-):172527107-172537878	UCSC	cathepsin Z	NULL	252929	--	1158.77	1854.22
GSRG0015180	Fyb	up	1.6	0.00152	0.0304	chr2(+):55891542-55981400	UCSC	FYN binding protein	Fyb;LOC499537;RGD1563421	499537	ENSRNOG00000013886	368.56	589.52
GSRG0005279	Lcp2	up	1.6	5.15e-06	0.000462	chr10(+):18996509-19043286	UCSC	lymphocyte cytosolic protein 2	Slp76	155918	ENSRNOG00000005620	336.69	539.42
GSRG0012311	Eif4ebp1	up	1.6	0.00358	0.0522	chr16(-):68954861-68968248	UCSC	eukaryotic translation initiation factor 4E binding protein 1	4E-BP1;PHAS-I	116636	ENSRNOG00000012582	270.34	432.84
GSRG0003104	Gmfg	up	1.6	0.00177	0.0338	chr1(-):85312479-85317469	UCSC	glia maturation factor, gamma	NULL	113940	ENSRNOG00000019838	197.16	315.19
GSRG0015002	Cyba	up	1.59	2.73e-05	0.00174	chr19(-):55249634-55257831	UCSC	cytochrome b-245 alpha chain	Phox;p22-phox	79129	ENSRNOG00000013014	673.03	1072.15
GSRG0015993	Fam105a	up	1.59	2.61e-06	0.000262	chr2(-):80383643-80408672	UCSC	family with sequence similarity 105, member A	Fam105a;LOC310190;MGC124675	310190	ENSRNOG00000012109	560.78	891.5
GSRG0006761	Abi3	up	1.59	0.000292	0.0099	chr10(-):83644067-83655182	UCSC	ABI family, member 3	LOC303476	303476	ENSRNOG00000005575	267.17	424.91
GSRG0021465	Tbxas1	up	1.59	5.27e-05	0.00281	chr4(+):66670658-66846733	UCSC	thromboxane A synthase 1	TXS	24886	ENSRNOG00000007918	204.42	324.13
GSRG0013797	Chst9	up	1.59	2.8e-05	0.00176	chr18(-):6834365-7081356	UCSC	carbohydrate sulfotransferase 9	LOC291770	291770	ENSRNOG00000015867	539.46	854.65
GSRG0016006	Car13	up	1.59	0.035	0.189	chr2(-):88282943-88314254	UCSC	carbonic anhydrase 13	LOC499566;MGC189444;RGD1560453	499566	ENSRNOG00000021323	148.85	236.47
GSRG0005876	Grn	up	1.59	2.11e-09	6.65e-07	chr10(+):90377103-90383205	UCSC	granulin	PGRN	29143	ENSRNOG00000021031	3630.34	5755.72
GSRG0024422	Id3	up	1.59	0.000115	0.00516	chr5(+):154489581-154491171	UCSC	inhibitor of DNA binding 3, HLH protein	NULL	25585	ENSRNOG00000026124	972.61	1542.44
GSRG0009420	Ctse	up	1.58	0.00213	0.038	chr13(+):48427028-48449490	UCSC	cathepsin E	CEA;CEB	25424	ENSRNOG00000006963	157.76	249.51
GSRG0006310	--	up	1.58	6.39e-05	0.00323	chr10(-):19181514-19186321	UCSC	--	NULL	--	--	203.01	318.61
GSRG0026715	Nfkbia	up	1.57	0.000198	0.00762	chr6(-):76267228-76270457	UCSC	NFKB inhibitor alpha	RL/IF-1	25493	ENSRNOG00000007390	1061.78	1672.56
GSRG0010643	Grxcr1	up	1.57	0.00595	0.0706	chr14(-):41663688-41786084	UCSC	glutaredoxin and cysteine rich domain containing 1	LOC498355;RGD1564635	498355	ENSRNOG00000038891	212	333
GSRG0004305	P2ry6	up	1.57	0.000418	0.0127	chr1(-):165972440-166008277	UCSC	pyrimidinergic receptor P2Y6	P2y6	117264	ENSRNOG00000019270	352.58	553
GSRG0005514	Asgr1	up	1.57	0.00843	0.087	chr10(+):56662242-56666086	UCSC	asialoglycoprotein receptor 1	ASGP-R1;ASGPR1;ASGR;HL-1;MGC108731;RATRHL1;RHL-1;RHL1	24210	ENSRNOG00000018693	265.43	417.51
GSRG0026579	Fosl2	up	1.57	0.00549	0.0675	chr6(-):25598936-25616995	UCSC	FOS like 2, AP-1 transcription factor subunit	NULL	25446	--	61.92	97.03
GSRG0033981	Tlr7	up	1.57	0.00273	0.0446	chrX(+):28486929-28512201	UCSC	toll-like receptor 7	LOC317468;RGD1563357	317468	ENSRNOG00000004249	611.94	960.21
GSRG0018808	Cybrd1	up	1.56	0.00129	0.0275	chr3(+):57718496-57745726	UCSC	cytochrome b reductase 1	Dcytb;LOC295669	295669	ENSRNOG00000009620	629.09	985.35
GSRG0024502	Uts2	up	1.56	0.00249	0.042	chr5(+):168078748-168084135	UCSC	urotensin 2	U-II;UII;Ucn2	29180	ENSRNOG00000018393	1173.28	1831.49
GSRG0015753	Gbp2	up	1.56	0.0272	0.166	chr2(+):248276793-248293784	UCSC	guanylate binding protein 2	GBP-2;MGC93208;p67	171164	ENSRNOG00000031743	1029.14	1604.01
GSRG0008918	Hspb1	up	1.56	1.03e-09	3.89e-07	chr12(-):23839390-23841051	UCSC	heat shock protein family B (small) member 1	HSP27;Hsp25;Hsp27	24471	ENSRNOG00000023546	3714.59	5784.42
GSRG0008199	Cmklr1	up	1.56	0.000665	0.0174	chr12(+):48789261-48793553	UCSC	chemerin chemokine-like receptor 1	NULL	60669	ENSRNOG00000000704	461.16	718.52
GSRG0003279	Plekhf1	up	1.55	7.52e-08	1.27e-05	chr1(-):94609391-94610852	UCSC	pleckstrin homology and FYVE domain containing 1	LOC308543	308543	ENSRNOG00000027724	791.49	1230.25
GSRG0013286	Gcnt2	up	1.55	7.39e-06	0.0006	chr17(-):21634551-21739408	UCSC	glucosaminyl (N-acetyl) transferase 2, I-branching enzyme	Ignt	306860	ENSRNOG00000023778	479.95	745.32
GSRG0037232	Sgcg	up	1.55	0.00124	0.0268	chr15(-):41549331-41595275	UCSC	sarcoglycan, gamma	MGC94674	305941	ENSRNOG00000014603	349.61	541.47
GSRG0016711	Bmpr1b	up	1.55	6.7e-11	3.85e-08	chr2(-):247403822-247437419	UCSC	bone morphogenetic protein receptor type 1B	Bmpr1b_mapped;CFK-43a;LOC684964	310914	ENSRNOG00000016289	960.54	1484.28
GSRG0015544	Ctss	up	1.55	1.49e-09	5.09e-07	chr2(+):197655777-197679768	UCSC	cathepsin S	NULL	50654	--	13682.6	21154.4
GSRG0024341	Tmem35b	up	1.54	0.021	0.143	chr5(+):145188323-145191953	UCSC	transmembrane protein 35B	LOC100361631;Zmym6nb	100361631	ENSRNOG00000028083	96.87	149.96
GSRG0022882	Vamp5	up	1.54	0.00512	0.0651	chr4(-):100231318-100242545	UCSC	vesicle-associated membrane protein 5	VAMP-5	89818	ENSRNOG00000012659	198.5	306.28
GSRG0003396	Emp3	up	1.54	0.023	0.151	chr1(-):101900732-101903910	UCSC	epithelial membrane protein 3	EMP-3;MGC108667	81505	ENSRNOG00000021104	374.51	578.12
GSRG0014659	--	up	1.54	0.0015	0.0302	chr19(+):54335493-54336635	UCSC	--	NULL	--	--	433.04	668.05
GSRG0032097	C3	up	1.54	0.000235	0.00855	chr9(+):9721137-9747084	UCSC	complement component 3	NULL	24232	--	1774.7	2734.64
GSRG0029608	Tob2	up	1.54	7.93e-08	1.31e-05	chr7(-):123079537-123088279	UCSC	transducer of ERBB2, 2	MGC105824	315159	ENSRNOG00000050500	1907.56	2932.02
GSRG0009699	Itpkb	up	1.53	3.02e-15	4.34e-12	chr13(+):98615287-98708149	UCSC	inositol-trisphosphate 3-kinase B	IP3KB;IP3K-B	54260	ENSRNOG00000002969	2888.98	4436.01
GSRG0001819	Itgam	up	1.53	0.0148	0.119	chr1(+):199495427-199545292	UCSC	integrin subunit alpha M	Cd11b	25021	ENSRNOG00000019728	352.71	541.19
GSRG0029882	Trpc6	up	1.53	0.0103	0.0962	chr8(+):6811543-6917711	UCSC	transient receptor potential cation channel, subfamily C, member 6	Trrp6	89823	ENSRNOG00000006324	123.53	189.33
GSRG0014511	Dnase2	up	1.53	2.01e-06	0.000211	chr19(+):26022854-26025487	UCSC	deoxyribonuclease II, lysosomal	Dnase2a	171575	ENSRNOG00000023830	1157.8	1776.65
GSRG0023880	Lyn	up	1.53	0.000216	0.00803	chr5(+):16526053-16642650	UCSC	LYN proto-oncogene, Src family tyrosine kinase	p53Lyn;p56Lyn	81515	ENSRNOG00000008180	480.45	735.58
GSRG0025590	Tinagl1	up	1.53	0.00272	0.0446	chr5(-):148382702-148392689	UCSC	tubulointerstitial nephritis antigen-like 1	Lcn7;gis5	94174	ENSRNOG00000013179	483.68	742.26
GSRG0014297	Slc14a1	up	1.53	3e-28	4.31e-24	chr18(-):74461065-74485171	UCSC	solute carrier family 14 (urea transporter), member 1	HUT11;UT-B;UT3;UTB1;UrT2	54301	ENSRNOG00000016753	2397.07	3673.08
GSRG0022964	Dok1	up	1.53	0.00351	0.0515	chr4(-):113864215-113866674	UCSC	docking protein 1	Dok-1	312477	ENSRNOG00000007412	166.86	256.06
GSRG0033922	Was	up	1.53	0.00704	0.0774	chrX(+):15155230-15164099	UCSC	Wiskott-Aldrich syndrome	WASP	317371	ENSRNOG00000031058	163.91	250.6
GSRG0013734	Stard6	up	1.53	2.07e-05	0.0014	chr18(+):68983545-69000993	UCSC	StAR-related lipid transfer domain containing 6	MGC93858	291527	ENSRNOG00000026324	191.38	291.57
GSRG0034406	Sash3	up	1.53	0.00349	0.0514	chrX(+):134979690-134994349	UCSC	SAM and SH3 domain containing 3	LOC317578;MGC189506;RGD1560293	317578	ENSRNOG00000004409	271.35	414.5
GSRG0028280	Gpd1	up	1.53	2.81e-05	0.00176	chr7(+):141370540-141377928	UCSC	glycerol-3-phosphate dehydrogenase 1	GPD-C;GPDH;GPDH-C;Gpd3;MGC93453	60666	ENSRNOG00000056457	5345.83	8151.91
GSRG0028120	Cyth4	up	1.52	4.87e-05	0.00265	chr7(+):119820540-119845003	UCSC	cytohesin 4	LOC500906;Pscd4;RGD1564842	500906	ENSRNOG00000007679	1247.13	1899.62
GSRG0005389	Igtp	up	1.52	0.0122	0.106	chr10(+):43613405-43664455	UCSC	interferon gamma induced GTPase	LOC303163	303163	ENSRNOG00000027008	426.46	649.33
GSRG0011810	Gpr183	up	1.52	0.00319	0.0487	chr15(-):108364701-108376221	UCSC	G protein-coupled receptor 183	Ebi2;LOC679975	679975	ENSRNOG00000025094	246.8	374.92
GSRG0013864	Tmem173	up	1.52	0.00335	0.0503	chr18(-):28529576-28535828	UCSC	transmembrane protein 173	LOC498840;RGD1562552;rSTING	498840	ENSRNOG00000042137	171.8	260.7
GSRG0008909	LOC100910802	up	1.52	0.042	0.209	chr12(-):22783195-22799400	UCSC	uncharacterized LOC100910802	NULL	100910802	--	278.47	423.33
GSRG0014711	Cmtm3	up	1.52	0.0056	0.0683	chr19(-):830875-838099	UCSC	CKLF-like MARVEL transmembrane domain containing 3	Cklfsf3;LOC291813	291813	ENSRNOG00000010691	344.3	522.46
GSRG0024376	Ptafr	up	1.51	0.000111	0.00504	chr5(+):150754000-150775672	UCSC	platelet-activating factor receptor	PAF-R;PAFr	58949	ENSRNOG00000013231	1004.04	1519.83
GSRG0016865	RT1-A1	up	1.51	0.00951	0.0923	chr20(+):5414426-5418014	UCSC	RT1 class Ia, locus A1	RT1-A1_mapped;RT1-A1n;RT1.A1(N);RT1A-1	24973	ENSRNOG00000038999	834.97	1261.14
GSRG0018493	Ddit4	up	1.51	4.97e-07	6.73e-05	chr20(-):29509284-29511387	UCSC	DNA-damage-inducible transcript 4	REDD-1;Rtp801	140942	ENSRNOG00000057078	3556	5372.87
GSRG0010334	Sh3tc1	up	1.51	2.26e-15	3.6e-12	chr14(+):80200174-80229201	UCSC	SH3 domain and tetratricopeptide repeats 1	LOC305441	305441	ENSRNOG00000007993	782.49	1179.26
GSRG0013807	--	up	1.51	0.000514	0.0145	chr18(-):15190542-15191260	UCSC	--	NULL	--	--	172.35	259
GSRG0005491	Per1	up	1.51	9.39e-07	0.000111	chr10(+):55687116-55696534	UCSC	period circadian clock 1	MGC112772;rper1	287422	ENSRNOG00000007387	2685.85	4052.24
GSRG0021767	Lmcd1	up	1.5	0.00012	0.00531	chr4(+):144192989-144252553	UCSC	LIM and cysteine-rich domains 1	LIMD1;LOC362411	494021	ENSRNOG00000005690	488.71	734.22
GSRG0005307	Havcr2	up	1.5	5.73e-05	0.00302	chr10(+):31561895-31588943	UCSC	hepatitis A virus cellular receptor 2	HAVcr-2;LOC363578;TIM-3;TIMD-3;tim3	363578	ENSRNOG00000031443	421.24	632.28
GSRG0033474	--	down	1.79	0.00836	0.0864	chrM(-):1342-1448	UCSC	--	NULL	--	--	106.46	59.21
GSRG0004226	Nmb	down	1.75	0.0124	0.107	chr1(-):142721263-142724007	UCSC	neuromedin B	LOC499194;RGD1562710	499194	ENSRNOG00000011011	118.55	67.9
GSRG0006864	Etv4	down	1.7	6.3e-06	0.000528	chr10(-):89685058-89700283	UCSC	ets variant 4	Pea3	360635	ENSRNOG00000020792	711.39	418.37
GSRG0014512	Rtbdn	down	1.7	0.000388	0.012	chr19(+):26066127-26073194	UCSC	retbindin	Rtbnd	304667	ENSRNOG00000043215	488.04	287.89
GSRG0030677	RGD1561795	down	1.68	0.0182	0.133	chr8(-):13275270-13290773	UCSC	similar to RIKEN cDNA 1700012B09	LOC500945	500945	ENSRNOG00000009203	126.98	75.95
GSRG0021463	--	down	1.61	0.00866	0.088	chr4(+):66306171-66307040	UCSC	--	NULL	--	--	280.85	174.94
GSRG0013591	--	down	1.61	0.000127	0.00551	chr18(+):29451734-29453176	UCSC	--	NULL	--	--	312.9	195.5
GSRG0008772	--	down	1.6	0.00676	0.0757	chr12(-):9227868-9228640	UCSC	--	NULL	--	--	138.93	86.53
GSRG0020146	Rtel1	down	1.59	0.00045	0.0133	chr3(+):176821652-176856531	UCSC	regulator of telomere elongation helicase 1	LOC362288;RGD1306721	362288	ENSRNOG00000027513	1314.56	825.69
GSRG0010117	Hsd11b1	down	1.56	1.29e-06	0.000146	chr13(-):111926442-111996538	UCSC	hydroxysteroid 11-beta dehydrogenase 1	11-DH;11-beta-HSD1;LRRGT00065	25116	ENSRNOG00000005861	1273.61	814.36
GSRG0006938	Cacng5	down	1.54	8.73e-07	0.000104	chr10(-):96124904-96131710	UCSC	calcium voltage-gated channel auxiliary subunit gamma 5	NULL	140726	ENSRNOG00000003288	468.86	303.33
GSRG0027249	Kcnk10	down	1.53	0.00108	0.0244	chr6(-):122419046-122545899	UCSC	potassium two pore domain channel subfamily K member 10	TREK2	65272	ENSRNOG00000003813	173.35	113.81
GSRG0005074	Pdzd7	down	1.51	5.21e-05	0.00278	chr1(-):264776398-264794938	UCSC	PDZ domain containing 7	LOC293996;Pdzk7	293996	ENSRNOG00000032946	1160.96	766.51
GSRG0020039	Sgk2	down	1.51	0.00197	0.0361	chr3(+):159361313-159385843	UCSC	serum/glucocorticoid regulated kinase 2	NULL	171497	ENSRNOG00000033573	168.86	111.06

## Sheet: PATHWAY ANALYSIS (KEGG)
Supplemental Table 1: Caudal Injured vs. Caudal Naive				BI vs. BN
KEGG Pathway Analysis
Significant Pathways (60)
Link to KEGG Pathway	Pathway Description (KEGG)	Nb Genes in Pathway	Nb Regulated Genes (Up / Down)	P-Value (All)	P-Value (Up)	P-Value (Down)	Min P-Value	min FDR
rno05150	Staphylococcus aureus infection	60	12 (12/0)	8.34111e-13	4.77507e-13	NA	4.77507e-13	2.87255e-10
rno04380	Osteoclast differentiation	129	15 (15/0)	4.3423e-12	2.20357e-12	NA	2.20357e-12	1.1599e-09
rno05140	Leishmaniasis	75	10 (10/0)	4.53304e-09	2.88449e-09	NA	2.88449e-09	8.67612e-07
rno04610	Complement and coagulation cascades	83	10 (10/0)	1.23918e-08	7.91207e-09	NA	7.91207e-09	1.95987e-06
rno05133	Pertussis	74	9 (9/0)	6.21005e-08	4.14891e-08	NA	4.14891e-08	9.19529e-06
rno04650	Natural killer cell mediated cytotoxicity	99	10 (10/0)	6.88919e-08	4.42868e-08	NA	4.42868e-08	9.32459e-06
rno04145	Phagosome	198	12 (12/0)	9.4029e-07	5.71339e-07	NA	5.71339e-07	6.87402e-05
rno04670	Leukocyte transendothelial migration	115	9 (9/0)	2.75582e-06	1.87303e-06	NA	1.87303e-06	0.000197183
rno04666	Fc gamma R-mediated phagocytosis	89	8 (8/0)	3.53511e-06	2.49538e-06	NA	2.49538e-06	0.000244373
rno04662	B cell receptor signaling pathway	71	7 (7/0)	7.88323e-06	5.79789e-06	NA	5.79789e-06	0.000460659
rno05144	Malaria	60	6 (6/0)	3.29177e-05	2.52928e-05	NA	2.52928e-05	0.00158967
rno05143	African trypanosomiasis	39	5 (5/0)	4.53882e-05	3.62877e-05	NA	3.62877e-05	0.0022146
rno04142	Lysosome	129	8 (8/0)	5.38901e-05	3.86698e-05	NA	3.86698e-05	0.00226164
rno05142	Chagas disease (American trypanosomiasis)	106	7 (7/0)	0.000106956	7.97821e-05	NA	7.97821e-05	0.0039525
rno04978	Mineral absorption	46	5 (5/0)	0.000101987	8.17586e-05	NA	8.17586e-05	0.00400332
rno05152	Tuberculosis	185	9 (9/0)	0.000121877	8.52738e-05	NA	8.52738e-05	0.00412745
rno05418	Fluid shear stress and atherosclerosis	152	8 (8/0)	0.000169734	0.000122942	NA	0.000122942	0.00562728
rno05134	Legionellosis	58	5 (5/0)	0.000308803	0.000248698	NA	0.000248698	0.0100699
rno04640	Hematopoietic cell lineage	97	6 (6/0)	0.000475579	0.000370781	NA	0.000370781	0.01346
rno04062	Chemokine signaling pathway	181	8 (8/0)	0.000550553	0.000403482	NA	0.000403482	0.0145219
rno05221	Acute myeloid leukemia	66	5 (5/0)	0.000563925	0.000455553	NA	0.000455553	0.0159861
rno05146	Amoebiasis	101	6 (6/0)	0.000589771	0.000460529	NA	0.000460529	0.0160272
rno04210	Apoptosis	141	7 (7/0)	0.000614856	0.000465098	NA	0.000465098	0.0160535
rno04664	Fc epsilon RI signaling pathway	69	5 (5/0)	0.00069189	0.000559566	NA	0.000559566	0.0185538
rno04660	T cell receptor signaling pathway	106	6 (6/0)	0.000761218	0.000595565	NA	0.000595565	0.0195931
rno04630	JAK-STAT signaling pathway	155	7 (7/0)	0.00107339	0.000816462	NA	0.000816462	0.0254676
rno04810	Regulation of actin cytoskeleton	220	8 (8/0)	0.00192791	0.00143514	NA	0.00143514	0.0384091
rno05322	Systemic lupus erythematosus	127	6 (6/0)	0.00193454	0.00152593	NA	0.00152593	0.0404131
rno05416	Viral myocarditis	96	5 (5/0)	0.00301674	0.00246482	NA	0.00246482	0.0603451
rno04064	NF-kappa B signaling pathway	97	5 (5/0)	0.00315485	0.00257863	NA	0.00257863	0.0620491
rno05020	Prion diseases	34	3 (3/0)	0.00493688	0.00433177	NA	0.00433177	0.0927345
rno04668	TNF signaling pathway	111	5 (5/0)	0.00559803	0.00459954	NA	0.00459954	0.0967471
rno04060	Cytokine-cytokine receptor interaction	269	8 (8/0)	0.0064811	0.00491881	NA	0.00491881	0.100871
rno04625	C-type lectin receptor signaling pathway	114	5 (5/0)	0.0062577	0.00514728	NA	0.00514728	0.103709
rno05340	Primary immunodeficiency	39	3 (3/0)	0.00726449	0.00638496	NA	0.00638496	0.121113
rno04514	Cell adhesion molecules (CAMs)	176	6 (6/0)	0.00942643	0.00757565	NA	0.00757565	0.141783
rno04611	Platelet activation	129	5 (5/0)	0.0103888	0.00859284	NA	0.00859284	0.155967
rno05169	Epstein-Barr virus infection	237	7 (7/0)	0.0109926	0.00863228	NA	0.00863228	0.156011
rno00590	Arachidonic acid metabolism	83	4 (4/0)	0.0102692	0.0087492	NA	0.0087492	0.157448
rno05132	Salmonella infection	84	4 (4/0)	0.0106986	0.00911831	NA	0.00911831	0.162014
rno05170	Human immunodeficiency virus 1 infection	243	7 (7/0)	0.0124787	0.00982181	NA	0.00982181	0.171617
rno05162	Measles	136	5 (5/0)	0.0128384	0.0106462	NA	0.0106462	0.181322
rno05163	Human cytomegalovirus infection	253	7 (7/0)	0.0152696	0.0120642	NA	0.0120642	0.197675
rno04979	Cholesterol metabolism	51	3 (3/0)	0.0151457	0.0133661	NA	0.0133661	0.211753
rno05200	Pathways in cancer	533	11 (11/0)	0.0211031	0.0154564	NA	0.0154564	0.23668
rno04612	Antigen processing and presentation	101	4 (4/0)	0.0198281	0.017001	NA	0.017001	0.250319
rno04623	Cytosolic DNA-sensing pathway	56	3 (3/0)	0.0194305	0.0171762	NA	0.0171762	0.252018
rno04015	Rap1 signaling pathway	213	6 (6/0)	0.0221575	0.0180546	NA	0.0180546	0.263073
rno04932	Non-alcoholic fatty liver disease (NAFLD)	159	5 (5/0)	0.0235562	0.0196978	NA	0.0196978	0.279284
rno05168	Herpes simplex infection	219	6 (6/0)	0.0249668	0.0203887	NA	0.0203887	0.285239
rno04066	HIF-1 signaling pathway	107	4 (4/0)	0.0239208	0.0205534	NA	0.0205534	0.28659
rno04621	NOD-like receptor signaling pathway	166	5 (5/0)	0.027699	0.0232204	NA	0.0232204	0.318505
rno05166	Human T-cell leukemia virus 1 infection	294	7 (7/0)	0.0313863	0.0251825	NA	0.0251825	0.334002
rno05164	Influenza A	171	5 (5/0)	0.0309248	0.025971	NA	0.025971	0.341762
rno04151	PI3K-Akt signaling pathway	349	8 (7/1)	0.0270131	0.0547499	0.151579	0.0270131	0.351087
rno04520	Adherens junction	73	3 (3/0)	0.0384886	0.0342149	NA	0.0342149	0.396912
rno00982	Drug metabolism	73	3 (3/0)	0.0384886	0.0342149	NA	0.0342149	0.396912
rno00601	Glycosphingolipid biosynthesis	31	2 (2/0)	0.0395457	0.0363139	NA	0.0363139	0.410373
rno04260	Cardiac muscle contraction	81	3 (2/1)	0.0498112	0.185972	0.0372011	0.0372011	0.502568
rno05202	Transcriptional misregulation in cancer	184	5 (4/1)	0.0403814	0.104921	0.0827055	0.0403814	0.436016
Regulated Genes in Pathways
Link to KEGG Pathway	Pathway Description (KEGG)	FAST DB STABLE ID	Gene Symbol	Gene Name	Link to Entrez Gene	Regulation	Fold-Change	P-Value
rno05150	Staphylococcus aureus infection	GSRG0017872	Cfb // C2	complement factor B // complement component 2	24231	up	1.69494	0.00304402
rno05150	Staphylococcus aureus infection	GSRG0032097	C3	complement component 3	24232	up	1.54124	0.000235082
rno05150	Staphylococcus aureus infection	GSRG0001819	Itgam	integrin subunit alpha M	25021	up	1.53437	0.0147871
rno05150	Staphylococcus aureus infection	GSRG0010009	Fcgr2b	Fc fragment of IgG, low affinity IIb, receptor	289211	up	2.22368	6.4976e-08
rno05150	Staphylococcus aureus infection	GSRG0017872	Cfb // C2	complement factor B // complement component 2	294257	up	1.69494	0.00304402
rno05150	Staphylococcus aureus infection	GSRG0025661	C1qb	complement C1q B chain	29687	up	2.0124	8.5506e-09
rno05150	Staphylococcus aureus infection	GSRG0025663	C1qa	complement C1q A chain	298566	up	1.93001	8.56059e-09
rno05150	Staphylococcus aureus infection	GSRG0009631	Fcgr3a	Fc fragment of IgG, low affinity IIIa, receptor	304966	up	1.76465	0.000298534
rno05150	Staphylococcus aureus infection	GSRG0001799	Itgal	integrin subunit alpha L	308995	up	1.95457	0.00387757
rno05150	Staphylococcus aureus infection	GSRG0018439	Itgb2	integrin subunit beta 2	309684	up	1.92084	4.12152e-08
rno05150	Staphylococcus aureus infection	GSRG0025662	C1qc	complement C1q C chain	362634	up	1.84201	0.00135686
rno05150	Staphylococcus aureus infection	GSRG0024376	Ptafr	platelet-activating factor receptor	58949	up	1.51443	0.000110826
rno04380	Osteoclast differentiation	GSRG0008006	Ncf1	neutrophil cytosolic factor 1	114553	up	1.79401	3.32329e-07
rno04380	Osteoclast differentiation	GSRG0005279	Lcp2	lymphocyte cytosolic protein 2	155918	up	1.59935	5.15246e-06
rno04380	Osteoclast differentiation	GSRG0026579	Fosl2	FOS like 2, AP-1 transcription factor subunit	25446	up	1.56813	0.00548769
rno04380	Osteoclast differentiation	GSRG0026715	Nfkbia	NFKB inhibitor alpha	25493	up	1.57414	0.000198123
rno04380	Osteoclast differentiation	GSRG0010009	Fcgr2b	Fc fragment of IgG, low affinity IIb, receptor	289211	up	2.22368	6.4976e-08
rno04380	Osteoclast differentiation	GSRG0032848	Trem2	triggering receptor expressed on myeloid cells 2	301227	up	1.84602	1.14775e-09
rno04380	Osteoclast differentiation	GSRG0009631	Fcgr3a	Fc fragment of IgG, low affinity IIIa, receptor	304966	up	1.76465	0.000298534
rno04380	Osteoclast differentiation	GSRG0000250	Lilrb3l	leukocyte immunoglobulin-like receptor, subfamily B (with TM and ITIM domains), member 3-like	361493	up	1.7775	0.047919
rno04380	Osteoclast differentiation	GSRG0000488	Tyrobp	Tyro protein tyrosine kinase binding protein	361537	up	2.03412	2.85585e-12
rno04380	Osteoclast differentiation	GSRG0009495	Ncf2	neutrophil cytosolic factor 2	364018	up	2.02993	2.74048e-05
rno04380	Osteoclast differentiation	GSRG0018957	Spi1	Spi-1 proto-oncogene	366126	up	1.71592	5.29811e-07
rno04380	Osteoclast differentiation	GSRG0005041	Blnk	B-cell linker	499356	up	1.60405	1.11139e-09
rno04380	Osteoclast differentiation	GSRG0028116	Ncf4	neutrophil cytosolic factor 4	500904	up	1.92634	0.00111362
rno04380	Osteoclast differentiation	GSRG0015002	Cyba	cytochrome b-245 alpha chain	79129	up	1.59256	2.72764e-05
rno04380	Osteoclast differentiation	GSRG0007009	Socs3	suppressor of cytokine signaling 3	89829	up	1.67325	0.00829316
rno05140	Leishmaniasis	GSRG0008006	Ncf1	neutrophil cytosolic factor 1	114553	up	1.79401	3.32329e-07
rno05140	Leishmaniasis	GSRG0023480	Ptpn6	protein tyrosine phosphatase, non-receptor type 6	116689	up	1.78141	2.73022e-09
rno05140	Leishmaniasis	GSRG0032097	C3	complement component 3	24232	up	1.54124	0.000235082
rno05140	Leishmaniasis	GSRG0001819	Itgam	integrin subunit alpha M	25021	up	1.53437	0.0147871
rno05140	Leishmaniasis	GSRG0026715	Nfkbia	NFKB inhibitor alpha	25493	up	1.57414	0.000198123
rno05140	Leishmaniasis	GSRG0009631	Fcgr3a	Fc fragment of IgG, low affinity IIIa, receptor	304966	up	1.76465	0.000298534
rno05140	Leishmaniasis	GSRG0018439	Itgb2	integrin subunit beta 2	309684	up	1.92084	4.12152e-08
rno05140	Leishmaniasis	GSRG0009495	Ncf2	neutrophil cytosolic factor 2	364018	up	2.02993	2.74048e-05
rno05140	Leishmaniasis	GSRG0028116	Ncf4	neutrophil cytosolic factor 4	500904	up	1.92634	0.00111362
rno05140	Leishmaniasis	GSRG0015002	Cyba	cytochrome b-245 alpha chain	79129	up	1.59256	2.72764e-05
rno04610	Complement and coagulation cascades	GSRG0017872	Cfb // C2	complement factor B // complement component 2	24231	up	1.69494	0.00304402
rno04610	Complement and coagulation cascades	GSRG0032097	C3	complement component 3	24232	up	1.54124	0.000235082
rno04610	Complement and coagulation cascades	GSRG0001819	Itgam	integrin subunit alpha M	25021	up	1.53437	0.0147871
rno04610	Complement and coagulation cascades	GSRG0017872	Cfb // C2	complement factor B // complement component 2	294257	up	1.69494	0.00304402
rno04610	Complement and coagulation cascades	GSRG0020464	Serping1	serpin family G member 1	295703	up	1.85323	0.015595
rno04610	Complement and coagulation cascades	GSRG0025661	C1qb	complement C1q B chain	29687	up	2.0124	8.5506e-09
rno04610	Complement and coagulation cascades	GSRG0025663	C1qa	complement C1q A chain	298566	up	1.93001	8.56059e-09
rno04610	Complement and coagulation cascades	GSRG0018439	Itgb2	integrin subunit beta 2	309684	up	1.92084	4.12152e-08
rno04610	Complement and coagulation cascades	GSRG0020001	Procr	protein C receptor	362248	up	1.78633	0.00316455
rno04610	Complement and coagulation cascades	GSRG0025662	C1qc	complement C1q C chain	362634	up	1.84201	0.00135686
rno05133	Pertussis	GSRG0017872	Cfb // C2	complement factor B // complement component 2	24231	up	1.69494	0.00304402
rno05133	Pertussis	GSRG0032097	C3	complement component 3	24232	up	1.54124	0.000235082
rno05133	Pertussis	GSRG0001819	Itgam	integrin subunit alpha M	25021	up	1.53437	0.0147871
rno05133	Pertussis	GSRG0004624	Pycard	PYD and CARD domain containing	282817	up	1.72909	7.32273e-05
rno05133	Pertussis	GSRG0020464	Serping1	serpin family G member 1	295703	up	1.85323	0.015595
rno05133	Pertussis	GSRG0025661	C1qb	complement C1q B chain	29687	up	2.0124	8.5506e-09
rno05133	Pertussis	GSRG0025663	C1qa	complement C1q A chain	298566	up	1.93001	8.56059e-09
rno05133	Pertussis	GSRG0018439	Itgb2	integrin subunit beta 2	309684	up	1.92084	4.12152e-08
rno05133	Pertussis	GSRG0025662	C1qc	complement C1q C chain	362634	up	1.84201	0.00135686
rno04650	Natural killer cell mediated cytotoxicity	GSRG0023480	Ptpn6	protein tyrosine phosphatase, non-receptor type 6	116689	up	1.78141	2.73022e-09
rno04650	Natural killer cell mediated cytotoxicity	GSRG0005279	Lcp2	lymphocyte cytosolic protein 2	155918	up	1.59935	5.15246e-06
rno04650	Natural killer cell mediated cytotoxicity	GSRG0002163	Fas	Fas cell surface death receptor	246097	up	1.85733	3.42255e-08
rno04650	Natural killer cell mediated cytotoxicity	GSRG0032799	Vav1	vav guanine nucleotide exchange factor 1	25156	up	1.71568	3.24022e-06
rno04650	Natural killer cell mediated cytotoxicity	GSRG0010013	Fcer1g	Fc fragment of IgE receptor Ig	25441	up	1.74148	5.88481e-05
rno04650	Natural killer cell mediated cytotoxicity	GSRG0009631	Fcgr3a	Fc fragment of IgG, low affinity IIIa, receptor	304966	up	1.76465	0.000298534
rno04650	Natural killer cell mediated cytotoxicity	GSRG0001799	Itgal	integrin subunit alpha L	308995	up	1.95457	0.00387757
rno04650	Natural killer cell mediated cytotoxicity	GSRG0018439	Itgb2	integrin subunit beta 2	309684	up	1.92084	4.12152e-08
rno04650	Natural killer cell mediated cytotoxicity	GSRG0000488	Tyrobp	Tyro protein tyrosine kinase binding protein	361537	up	2.03412	2.85585e-12
rno04650	Natural killer cell mediated cytotoxicity	GSRG0029395	Rac2	ras-related C3 botulinum toxin substrate 2 (rho family, small GTP binding protein Rac2)	366957	up	1.72457	0.000283687
rno04145	Phagosome	GSRG0008006	Ncf1	neutrophil cytosolic factor 1	114553	up	1.79401	3.32329e-07
rno04145	Phagosome	GSRG0032097	C3	complement component 3	24232	up	1.54124	0.000235082
rno04145	Phagosome	GSRG0016865	RT1-A1	RT1 class Ia, locus A1	24973	up	1.51059	0.00951319
rno04145	Phagosome	GSRG0001819	Itgam	integrin subunit alpha M	25021	up	1.53437	0.0147871
rno04145	Phagosome	GSRG0010009	Fcgr2b	Fc fragment of IgG, low affinity IIb, receptor	289211	up	2.22368	6.4976e-08
rno04145	Phagosome	GSRG0009631	Fcgr3a	Fc fragment of IgG, low affinity IIIa, receptor	304966	up	1.76465	0.000298534
rno04145	Phagosome	GSRG0018439	Itgb2	integrin subunit beta 2	309684	up	1.92084	4.12152e-08
rno04145	Phagosome	GSRG0009495	Ncf2	neutrophil cytosolic factor 2	364018	up	2.02993	2.74048e-05
rno04145	Phagosome	GSRG0028116	Ncf4	neutrophil cytosolic factor 4	500904	up	1.92634	0.00111362
rno04145	Phagosome	GSRG0023729	Clec7a	C-type lectin domain family 7, member A	502902	up	3.20199	3.57723e-05
rno04145	Phagosome	GSRG0015544	Ctss	cathepsin S	50654	up	1.5462	1.48708e-09
rno04145	Phagosome	GSRG0015002	Cyba	cytochrome b-245 alpha chain	79129	up	1.59256	2.72764e-05
rno04670	Leukocyte transendothelial migration	GSRG0008006	Ncf1	neutrophil cytosolic factor 1	114553	up	1.79401	3.32329e-07
rno04670	Leukocyte transendothelial migration	GSRG0001819	Itgam	integrin subunit alpha M	25021	up	1.53437	0.0147871
rno04670	Leukocyte transendothelial migration	GSRG0032799	Vav1	vav guanine nucleotide exchange factor 1	25156	up	1.71568	3.24022e-06
rno04670	Leukocyte transendothelial migration	GSRG0001799	Itgal	integrin subunit alpha L	308995	up	1.95457	0.00387757
rno04670	Leukocyte transendothelial migration	GSRG0018439	Itgb2	integrin subunit beta 2	309684	up	1.92084	4.12152e-08
rno04670	Leukocyte transendothelial migration	GSRG0009495	Ncf2	neutrophil cytosolic factor 2	364018	up	2.02993	2.74048e-05
rno04670	Leukocyte transendothelial migration	GSRG0029395	Rac2	ras-related C3 botulinum toxin substrate 2 (rho family, small GTP binding protein Rac2)	366957	up	1.72457	0.000283687
rno04670	Leukocyte transendothelial migration	GSRG0028116	Ncf4	neutrophil cytosolic factor 4	500904	up	1.92634	0.00111362
rno04670	Leukocyte transendothelial migration	GSRG0015002	Cyba	cytochrome b-245 alpha chain	79129	up	1.59256	2.72764e-05
rno04666	Fc gamma R-mediated phagocytosis	GSRG0008006	Ncf1	neutrophil cytosolic factor 1	114553	up	1.79401	3.32329e-07
rno04666	Fc gamma R-mediated phagocytosis	GSRG0037196	Ptprc	protein tyrosine phosphatase, receptor type, C	24699	up	1.7306	1.12003e-05
rno04666	Fc gamma R-mediated phagocytosis	GSRG0032799	Vav1	vav guanine nucleotide exchange factor 1	25156	up	1.71568	3.24022e-06
rno04666	Fc gamma R-mediated phagocytosis	GSRG0010009	Fcgr2b	Fc fragment of IgG, low affinity IIb, receptor	289211	up	2.22368	6.4976e-08
rno04666	Fc gamma R-mediated phagocytosis	GSRG0033922	Was	Wiskott-Aldrich syndrome	317371	up	1.52986	0.00704249
rno04666	Fc gamma R-mediated phagocytosis	GSRG0029395	Rac2	ras-related C3 botulinum toxin substrate 2 (rho family, small GTP binding protein Rac2)	366957	up	1.72457	0.000283687
rno04666	Fc gamma R-mediated phagocytosis	GSRG0008788	Arpc1b	actin related protein 2/3 complex, subunit 1B	54227	up	1.6091	0.0207646
rno04666	Fc gamma R-mediated phagocytosis	GSRG0023880	Lyn	LYN proto-oncogene, Src family tyrosine kinase	81515	up	1.53342	0.000215807
rno04662	B cell receptor signaling pathway	GSRG0023480	Ptpn6	protein tyrosine phosphatase, non-receptor type 6	116689	up	1.78141	2.73022e-09
rno04662	B cell receptor signaling pathway	GSRG0032799	Vav1	vav guanine nucleotide exchange factor 1	25156	up	1.71568	3.24022e-06
rno04662	B cell receptor signaling pathway	GSRG0026715	Nfkbia	NFKB inhibitor alpha	25493	up	1.57414	0.000198123
rno04662	B cell receptor signaling pathway	GSRG0010009	Fcgr2b	Fc fragment of IgG, low affinity IIb, receptor	289211	up	2.22368	6.4976e-08
rno04662	B cell receptor signaling pathway	GSRG0029395	Rac2	ras-related C3 botulinum toxin substrate 2 (rho family, small GTP binding protein Rac2)	366957	up	1.72457	0.000283687
rno04662	B cell receptor signaling pathway	GSRG0005041	Blnk	B-cell linker	499356	up	1.60405	1.11139e-09
rno04662	B cell receptor signaling pathway	GSRG0023880	Lyn	LYN proto-oncogene, Src family tyrosine kinase	81515	up	1.53342	0.000215807
rno05144	Malaria	GSRG0004356	Hbb	hemoglobin subunit beta	24440	up	2.78061	7.39606e-06
rno05144	Malaria	GSRG0006290	Hba1	hemoglobin, alpha 1	25632	up	2.64122	1.22624e-06
rno05144	Malaria	GSRG0006287	Hba-a1	hemoglobin alpha, adult chain 1	287167	up	3.04302	1.1328e-08
rno05144	Malaria	GSRG0001799	Itgal	integrin subunit alpha L	308995	up	1.95457	0.00387757
rno05144	Malaria	GSRG0018439	Itgb2	integrin subunit beta 2	309684	up	1.92084	4.12152e-08
rno05144	Malaria	GSRG0006288	Hba2	hemoglobin, alpha 2	360504	up	2.64447	1.23864e-07
rno05143	African trypanosomiasis	GSRG0004356	Hbb	hemoglobin subunit beta	24440	up	2.78061	7.39606e-06
rno05143	African trypanosomiasis	GSRG0002163	Fas	Fas cell surface death receptor	246097	up	1.85733	3.42255e-08
rno05143	African trypanosomiasis	GSRG0006290	Hba1	hemoglobin, alpha 1	25632	up	2.64122	1.22624e-06
rno05143	African trypanosomiasis	GSRG0006287	Hba-a1	hemoglobin alpha, adult chain 1	287167	up	3.04302	1.1328e-08
rno05143	African trypanosomiasis	GSRG0006288	Hba2	hemoglobin, alpha 2	360504	up	2.64447	1.23864e-07
rno04142	Lysosome	GSRG0014511	Dnase2	deoxyribonuclease II, lysosomal	171575	up	1.53434	2.01452e-06
rno04142	Lysosome	GSRG0021231	Ctsz	cathepsin Z	252929	up	1.6012	8.74504e-09
rno04142	Lysosome	GSRG0001530	Ctsc	cathepsin C	25423	up	1.76567	0.00188776
rno04142	Lysosome	GSRG0009420	Ctse	cathepsin E	25424	up	1.58219	0.00213031
rno04142	Lysosome	GSRG0026871	Npc2	NPC intracellular cholesterol transporter 2	286898	up	1.73727	6.73925e-13
rno04142	Lysosome	GSRG0006524	Cd68	Cd68 molecule	287435	up	3.06016	9.60275e-11
rno04142	Lysosome	GSRG0015544	Ctss	cathepsin S	50654	up	1.5462	1.48708e-09
rno04142	Lysosome	GSRG0024368	Laptm5	lysosomal protein transmembrane 5	89783	up	1.73718	2.99047e-08
rno05142	Chagas disease (American trypanosomiasis)	GSRG0032097	C3	complement component 3	24232	up	1.54124	0.000235082
rno05142	Chagas disease (American trypanosomiasis)	GSRG0002163	Fas	Fas cell surface death receptor	246097	up	1.85733	3.42255e-08
rno05142	Chagas disease (American trypanosomiasis)	GSRG0026715	Nfkbia	NFKB inhibitor alpha	25493	up	1.57414	0.000198123
rno05142	Chagas disease (American trypanosomiasis)	GSRG0025661	C1qb	complement C1q B chain	29687	up	2.0124	8.5506e-09
rno05142	Chagas disease (American trypanosomiasis)	GSRG0025663	C1qa	complement C1q A chain	298566	up	1.93001	8.56059e-09
rno05142	Chagas disease (American trypanosomiasis)	GSRG0025662	C1qc	complement C1q C chain	362634	up	1.84201	0.00135686
rno05142	Chagas disease (American trypanosomiasis)	GSRG0027426	Gna15	guanine nucleotide binding protein, alpha 15	89788	up	1.65097	3.73809e-05
rno04978	Mineral absorption	GSRG0037266	Hmox1	heme oxygenase 1	24451	up	1.6821	1.60777e-06
rno04978	Mineral absorption	GSRG0014740	Mt1	metallothionein 1	24567	up	2.47112	1.2677e-11
rno04978	Mineral absorption	GSRG0018808	Cybrd1	cytochrome b reductase 1	295669	up	1.56486	0.00129045
rno04978	Mineral absorption	GSRG0029361	Slc39a4	solute carrier family 39 member 4	300051	up	2.10287	1.40319e-05
rno04978	Mineral absorption	GSRG0014742	Mt2A	metallothionein 2A	689415	up	2.56068	2.9597e-12
rno05152	Tuberculosis	GSRG0032097	C3	complement component 3	24232	up	1.54124	0.000235082
rno05152	Tuberculosis	GSRG0001819	Itgam	integrin subunit alpha M	25021	up	1.53437	0.0147871
rno05152	Tuberculosis	GSRG0010013	Fcer1g	Fc fragment of IgE receptor Ig	25441	up	1.74148	5.88481e-05
rno05152	Tuberculosis	GSRG0010009	Fcgr2b	Fc fragment of IgG, low affinity IIb, receptor	289211	up	2.22368	6.4976e-08
rno05152	Tuberculosis	GSRG0020023	Lbp	lipopolysaccharide binding protein	29469	up	2.80292	0.0239092
rno05152	Tuberculosis	GSRG0009631	Fcgr3a	Fc fragment of IgG, low affinity IIIa, receptor	304966	up	1.76465	0.000298534
rno05152	Tuberculosis	GSRG0018439	Itgb2	integrin subunit beta 2	309684	up	1.92084	4.12152e-08
rno05152	Tuberculosis	GSRG0023729	Clec7a	C-type lectin domain family 7, member A	502902	up	3.20199	3.57723e-05
rno05152	Tuberculosis	GSRG0015544	Ctss	cathepsin S	50654	up	1.5462	1.48708e-09
rno05418	Fluid shear stress and atherosclerosis	GSRG0008006	Ncf1	neutrophil cytosolic factor 1	114553	up	1.79401	3.32329e-07
rno05418	Fluid shear stress and atherosclerosis	GSRG0022552	Mgst1	microsomal glutathione S-transferase 1	171341	up	1.8415	5.42951e-16
rno05418	Fluid shear stress and atherosclerosis	GSRG0037266	Hmox1	heme oxygenase 1	24451	up	1.6821	1.60777e-06
rno05418	Fluid shear stress and atherosclerosis	GSRG0012167	Klf2	Kruppel-like factor 2	306330	up	1.76465	3.28206e-05
rno05418	Fluid shear stress and atherosclerosis	GSRG0016711	Bmpr1b	bone morphogenetic protein receptor type 1B	310914	up	1.54665	6.69629e-11
rno05418	Fluid shear stress and atherosclerosis	GSRG0009495	Ncf2	neutrophil cytosolic factor 2	364018	up	2.02993	2.74048e-05
rno05418	Fluid shear stress and atherosclerosis	GSRG0029395	Rac2	ras-related C3 botulinum toxin substrate 2 (rho family, small GTP binding protein Rac2)	366957	up	1.72457	0.000283687
rno05418	Fluid shear stress and atherosclerosis	GSRG0015002	Cyba	cytochrome b-245 alpha chain	79129	up	1.59256	2.72764e-05
rno05134	Legionellosis	GSRG0032097	C3	complement component 3	24232	up	1.54124	0.000235082
rno05134	Legionellosis	GSRG0001819	Itgam	integrin subunit alpha M	25021	up	1.53437	0.0147871
rno05134	Legionellosis	GSRG0026715	Nfkbia	NFKB inhibitor alpha	25493	up	1.57414	0.000198123
rno05134	Legionellosis	GSRG0004624	Pycard	PYD and CARD domain containing	282817	up	1.72909	7.32273e-05
rno05134	Legionellosis	GSRG0018439	Itgb2	integrin subunit beta 2	309684	up	1.92084	4.12152e-08
rno04640	Hematopoietic cell lineage	GSRG0016458	Il6r	interleukin 6 receptor	24499	up	1.64037	0.000780648
rno04640	Hematopoietic cell lineage	GSRG0023485	Cd4	Cd4 molecule	24932	up	1.67787	0.00356195
rno04640	Hematopoietic cell lineage	GSRG0001819	Itgam	integrin subunit alpha M	25021	up	1.53437	0.0147871
rno04640	Hematopoietic cell lineage	GSRG0020658	Cd44	CD44 molecule (Indian blood group)	25406	up	2.10808	8.70169e-25
rno04640	Hematopoietic cell lineage	GSRG0003374	Cd37	CD37 molecule	29185	up	1.69415	2.55812e-05
rno04640	Hematopoietic cell lineage	GSRG0024323	Csf3r	colony stimulating factor 3 receptor	298518	up	1.63601	2.3041e-11
rno04062	Chemokine signaling pathway	GSRG0008006	Ncf1	neutrophil cytosolic factor 1	114553	up	1.79401	3.32329e-07
rno04062	Chemokine signaling pathway	GSRG0032799	Vav1	vav guanine nucleotide exchange factor 1	25156	up	1.71568	3.24022e-06
rno04062	Chemokine signaling pathway	GSRG0026715	Nfkbia	NFKB inhibitor alpha	25493	up	1.57414	0.000198123
rno04062	Chemokine signaling pathway	GSRG0033922	Was	Wiskott-Aldrich syndrome	317371	up	1.52986	0.00704249
rno04062	Chemokine signaling pathway	GSRG0029395	Rac2	ras-related C3 botulinum toxin substrate 2 (rho family, small GTP binding protein Rac2)	366957	up	1.72457	0.000283687
rno04062	Chemokine signaling pathway	GSRG0010524	Cxcl13	C-X-C motif chemokine ligand 13	498335	up	3.33664	0.00656035
rno04062	Chemokine signaling pathway	GSRG0024380	Fgr	FGR proto-oncogene, Src family tyrosine kinase	79113	up	1.69379	3.70173e-07
rno04062	Chemokine signaling pathway	GSRG0023880	Lyn	LYN proto-oncogene, Src family tyrosine kinase	81515	up	1.53342	0.000215807
rno05221	Acute myeloid leukemia	GSRG0012311	Eif4ebp1	eukaryotic translation initiation factor 4E binding protein 1	116636	up	1.5988	0.00357768
rno05221	Acute myeloid leukemia	GSRG0030425	Bcl2a1	BCL2-related protein A1	170929	up	1.66289	0.00204923
rno05221	Acute myeloid leukemia	GSRG0000505	Cebpa	CCAAT/enhancer binding protein alpha	24252	up	1.75736	1.99144e-09
rno05221	Acute myeloid leukemia	GSRG0001819	Itgam	integrin subunit alpha M	25021	up	1.53437	0.0147871
rno05221	Acute myeloid leukemia	GSRG0018957	Spi1	Spi-1 proto-oncogene	366126	up	1.71592	5.29811e-07
rno05146	Amoebiasis	GSRG0021239	Lama5	laminin subunit alpha 5	140433	up	1.61459	0.00144799
rno05146	Amoebiasis	GSRG0008918	Hspb1	heat shock protein family B (small) member 1	24471	up	1.55738	1.02883e-09
rno05146	Amoebiasis	GSRG0001819	Itgam	integrin subunit alpha M	25021	up	1.53437	0.0147871
rno05146	Amoebiasis	GSRG0012792	Serpinb1a	serine (or cysteine) proteinase inhibitor, clade B, member 1a	291091	up	1.65024	0.00590935
rno05146	Amoebiasis	GSRG0018439	Itgb2	integrin subunit beta 2	309684	up	1.92084	4.12152e-08
rno05146	Amoebiasis	GSRG0027426	Gna15	guanine nucleotide binding protein, alpha 15	89788	up	1.65097	3.73809e-05
rno04210	Apoptosis	GSRG0030425	Bcl2a1	BCL2-related protein A1	170929	up	1.66289	0.00204923
rno04210	Apoptosis	GSRG0028117	Csf2rb	colony stimulating factor 2 receptor beta common subunit	171081	up	1.91596	0.000287293
rno04210	Apoptosis	GSRG0002163	Fas	Fas cell surface death receptor	246097	up	1.85733	3.42255e-08
rno04210	Apoptosis	GSRG0021231	Ctsz	cathepsin Z	252929	up	1.6012	8.74504e-09
rno04210	Apoptosis	GSRG0001530	Ctsc	cathepsin C	25423	up	1.76567	0.00188776
rno04210	Apoptosis	GSRG0026715	Nfkbia	NFKB inhibitor alpha	25493	up	1.57414	0.000198123
rno04210	Apoptosis	GSRG0015544	Ctss	cathepsin S	50654	up	1.5462	1.48708e-09
rno04664	Fc epsilon RI signaling pathway	GSRG0005279	Lcp2	lymphocyte cytosolic protein 2	155918	up	1.59935	5.15246e-06
rno04664	Fc epsilon RI signaling pathway	GSRG0032799	Vav1	vav guanine nucleotide exchange factor 1	25156	up	1.71568	3.24022e-06
rno04664	Fc epsilon RI signaling pathway	GSRG0010013	Fcer1g	Fc fragment of IgE receptor Ig	25441	up	1.74148	5.88481e-05
rno04664	Fc epsilon RI signaling pathway	GSRG0029395	Rac2	ras-related C3 botulinum toxin substrate 2 (rho family, small GTP binding protein Rac2)	366957	up	1.72457	0.000283687
rno04664	Fc epsilon RI signaling pathway	GSRG0023880	Lyn	LYN proto-oncogene, Src family tyrosine kinase	81515	up	1.53342	0.000215807
rno04660	T cell receptor signaling pathway	GSRG0023480	Ptpn6	protein tyrosine phosphatase, non-receptor type 6	116689	up	1.78141	2.73022e-09
rno04660	T cell receptor signaling pathway	GSRG0005279	Lcp2	lymphocyte cytosolic protein 2	155918	up	1.59935	5.15246e-06
rno04660	T cell receptor signaling pathway	GSRG0037196	Ptprc	protein tyrosine phosphatase, receptor type, C	24699	up	1.7306	1.12003e-05
rno04660	T cell receptor signaling pathway	GSRG0023485	Cd4	Cd4 molecule	24932	up	1.67787	0.00356195
rno04660	T cell receptor signaling pathway	GSRG0032799	Vav1	vav guanine nucleotide exchange factor 1	25156	up	1.71568	3.24022e-06
rno04660	T cell receptor signaling pathway	GSRG0026715	Nfkbia	NFKB inhibitor alpha	25493	up	1.57414	0.000198123
rno04630	JAK-STAT signaling pathway	GSRG0023480	Ptpn6	protein tyrosine phosphatase, non-receptor type 6	116689	up	1.78141	2.73022e-09
rno04630	JAK-STAT signaling pathway	GSRG0028117	Csf2rb	colony stimulating factor 2 receptor beta common subunit	171081	up	1.91596	0.000287293
rno04630	JAK-STAT signaling pathway	GSRG0006886	Gfap	glial fibrillary acidic protein	24387	up	1.8001	9.80172e-27
rno04630	JAK-STAT signaling pathway	GSRG0016458	Il6r	interleukin 6 receptor	24499	up	1.64037	0.000780648
rno04630	JAK-STAT signaling pathway	GSRG0024323	Csf3r	colony stimulating factor 3 receptor	298518	up	1.63601	2.3041e-11
rno04630	JAK-STAT signaling pathway	GSRG0015967	Osmr	oncostatin M receptor	310132	up	1.74207	0.000104572
rno04630	JAK-STAT signaling pathway	GSRG0007009	Socs3	suppressor of cytokine signaling 3	89829	up	1.67325	0.00829316
rno04810	Regulation of actin cytoskeleton	GSRG0001819	Itgam	integrin subunit alpha M	25021	up	1.53437	0.0147871
rno04810	Regulation of actin cytoskeleton	GSRG0032799	Vav1	vav guanine nucleotide exchange factor 1	25156	up	1.71568	3.24022e-06
rno04810	Regulation of actin cytoskeleton	GSRG0001799	Itgal	integrin subunit alpha L	308995	up	1.95457	0.00387757
rno04810	Regulation of actin cytoskeleton	GSRG0018439	Itgb2	integrin subunit beta 2	309684	up	1.92084	4.12152e-08
rno04810	Regulation of actin cytoskeleton	GSRG0028323	Nckap1l	NCK associated protein 1 like	315348	up	1.61941	9.56186e-06
rno04810	Regulation of actin cytoskeleton	GSRG0033922	Was	Wiskott-Aldrich syndrome	317371	up	1.52986	0.00704249
rno04810	Regulation of actin cytoskeleton	GSRG0029395	Rac2	ras-related C3 botulinum toxin substrate 2 (rho family, small GTP binding protein Rac2)	366957	up	1.72457	0.000283687
rno04810	Regulation of actin cytoskeleton	GSRG0008788	Arpc1b	actin related protein 2/3 complex, subunit 1B	54227	up	1.6091	0.0207646
rno05322	Systemic lupus erythematosus	GSRG0017872	Cfb // C2	complement factor B // complement component 2	24231	up	1.69494	0.00304402
rno05322	Systemic lupus erythematosus	GSRG0032097	C3	complement component 3	24232	up	1.54124	0.000235082
rno05322	Systemic lupus erythematosus	GSRG0025661	C1qb	complement C1q B chain	29687	up	2.0124	8.5506e-09
rno05322	Systemic lupus erythematosus	GSRG0025663	C1qa	complement C1q A chain	298566	up	1.93001	8.56059e-09
rno05322	Systemic lupus erythematosus	GSRG0009631	Fcgr3a	Fc fragment of IgG, low affinity IIIa, receptor	304966	up	1.76465	0.000298534
rno05322	Systemic lupus erythematosus	GSRG0025662	C1qc	complement C1q C chain	362634	up	1.84201	0.00135686
rno05416	Viral myocarditis	GSRG0016865	RT1-A1	RT1 class Ia, locus A1	24973	up	1.51059	0.00951319
rno05416	Viral myocarditis	GSRG0037232	Sgcg	sarcoglycan, gamma	305941	up	1.54891	0.00123892
rno05416	Viral myocarditis	GSRG0001799	Itgal	integrin subunit alpha L	308995	up	1.95457	0.00387757
rno05416	Viral myocarditis	GSRG0018439	Itgb2	integrin subunit beta 2	309684	up	1.92084	4.12152e-08
rno05416	Viral myocarditis	GSRG0029395	Rac2	ras-related C3 botulinum toxin substrate 2 (rho family, small GTP binding protein Rac2)	366957	up	1.72457	0.000283687
rno04064	NF-kappa B signaling pathway	GSRG0030425	Bcl2a1	BCL2-related protein A1	170929	up	1.66289	0.00204923
rno04064	NF-kappa B signaling pathway	GSRG0026715	Nfkbia	NFKB inhibitor alpha	25493	up	1.57414	0.000198123
rno04064	NF-kappa B signaling pathway	GSRG0020023	Lbp	lipopolysaccharide binding protein	29469	up	2.80292	0.0239092
rno04064	NF-kappa B signaling pathway	GSRG0005041	Blnk	B-cell linker	499356	up	1.60405	1.11139e-09
rno04064	NF-kappa B signaling pathway	GSRG0023880	Lyn	LYN proto-oncogene, Src family tyrosine kinase	81515	up	1.53342	0.000215807
rno05020	Prion diseases	GSRG0025661	C1qb	complement C1q B chain	29687	up	2.0124	8.5506e-09
rno05020	Prion diseases	GSRG0025663	C1qa	complement C1q A chain	298566	up	1.93001	8.56059e-09
rno05020	Prion diseases	GSRG0025662	C1qc	complement C1q C chain	362634	up	1.84201	0.00135686
rno04668	TNF signaling pathway	GSRG0002163	Fas	Fas cell surface death receptor	246097	up	1.85733	3.42255e-08
rno04668	TNF signaling pathway	GSRG0005311	Ifi47	interferon gamma inducible protein 47	246208	up	1.8461	0.00562233
rno04668	TNF signaling pathway	GSRG0026715	Nfkbia	NFKB inhibitor alpha	25493	up	1.57414	0.000198123
rno04668	TNF signaling pathway	GSRG0003054	Bcl3	B-cell CLL/lymphoma 3	680611	up	1.75536	0.000419396
rno04668	TNF signaling pathway	GSRG0007009	Socs3	suppressor of cytokine signaling 3	89829	up	1.67325	0.00829316
rno04060	Cytokine-cytokine receptor interaction	GSRG0028117	Csf2rb	colony stimulating factor 2 receptor beta common subunit	171081	up	1.91596	0.000287293
rno04060	Cytokine-cytokine receptor interaction	GSRG0016458	Il6r	interleukin 6 receptor	24499	up	1.64037	0.000780648
rno04060	Cytokine-cytokine receptor interaction	GSRG0002163	Fas	Fas cell surface death receptor	246097	up	1.85733	3.42255e-08
rno04060	Cytokine-cytokine receptor interaction	GSRG0023485	Cd4	Cd4 molecule	24932	up	1.67787	0.00356195
rno04060	Cytokine-cytokine receptor interaction	GSRG0024323	Csf3r	colony stimulating factor 3 receptor	298518	up	1.63601	2.3041e-11
rno04060	Cytokine-cytokine receptor interaction	GSRG0015967	Osmr	oncostatin M receptor	310132	up	1.74207	0.000104572
rno04060	Cytokine-cytokine receptor interaction	GSRG0016711	Bmpr1b	bone morphogenetic protein receptor type 1B	310914	up	1.54665	6.69629e-11
rno04060	Cytokine-cytokine receptor interaction	GSRG0010524	Cxcl13	C-X-C motif chemokine ligand 13	498335	up	3.33664	0.00656035
rno04625	C-type lectin receptor signaling pathway	GSRG0010013	Fcer1g	Fc fragment of IgE receptor Ig	25441	up	1.74148	5.88481e-05
rno04625	C-type lectin receptor signaling pathway	GSRG0026715	Nfkbia	NFKB inhibitor alpha	25493	up	1.57414	0.000198123
rno04625	C-type lectin receptor signaling pathway	GSRG0004624	Pycard	PYD and CARD domain containing	282817	up	1.72909	7.32273e-05
rno04625	C-type lectin receptor signaling pathway	GSRG0023729	Clec7a	C-type lectin domain family 7, member A	502902	up	3.20199	3.57723e-05
rno04625	C-type lectin receptor signaling pathway	GSRG0003054	Bcl3	B-cell CLL/lymphoma 3	680611	up	1.75536	0.000419396
rno05340	Primary immunodeficiency	GSRG0037196	Ptprc	protein tyrosine phosphatase, receptor type, C	24699	up	1.7306	1.12003e-05
rno05340	Primary immunodeficiency	GSRG0023485	Cd4	Cd4 molecule	24932	up	1.67787	0.00356195
rno05340	Primary immunodeficiency	GSRG0005041	Blnk	B-cell linker	499356	up	1.60405	1.11139e-09
rno04514	Cell adhesion molecules (CAMs)	GSRG0037196	Ptprc	protein tyrosine phosphatase, receptor type, C	24699	up	1.7306	1.12003e-05
rno04514	Cell adhesion molecules (CAMs)	GSRG0023485	Cd4	Cd4 molecule	24932	up	1.67787	0.00356195
rno04514	Cell adhesion molecules (CAMs)	GSRG0016865	RT1-A1	RT1 class Ia, locus A1	24973	up	1.51059	0.00951319
rno04514	Cell adhesion molecules (CAMs)	GSRG0001819	Itgam	integrin subunit alpha M	25021	up	1.53437	0.0147871
rno04514	Cell adhesion molecules (CAMs)	GSRG0001799	Itgal	integrin subunit alpha L	308995	up	1.95457	0.00387757
rno04514	Cell adhesion molecules (CAMs)	GSRG0018439	Itgb2	integrin subunit beta 2	309684	up	1.92084	4.12152e-08
rno04611	Platelet activation	GSRG0005279	Lcp2	lymphocyte cytosolic protein 2	155918	up	1.59935	5.15246e-06
rno04611	Platelet activation	GSRG0021465	Tbxas1	thromboxane A synthase 1	24886	up	1.5897	5.27272e-05
rno04611	Platelet activation	GSRG0010013	Fcer1g	Fc fragment of IgE receptor Ig	25441	up	1.74148	5.88481e-05
rno04611	Platelet activation	GSRG0004824	Fermt3	fermitin family member 3	309186	up	1.7203	6.91586e-10
rno04611	Platelet activation	GSRG0023880	Lyn	LYN proto-oncogene, Src family tyrosine kinase	81515	up	1.53342	0.000215807
rno05169	Epstein-Barr virus infection	GSRG0002163	Fas	Fas cell surface death receptor	246097	up	1.85733	3.42255e-08
rno05169	Epstein-Barr virus infection	GSRG0016865	RT1-A1	RT1 class Ia, locus A1	24973	up	1.51059	0.00951319
rno05169	Epstein-Barr virus infection	GSRG0020658	Cd44	CD44 molecule (Indian blood group)	25406	up	2.10808	8.70169e-25
rno05169	Epstein-Barr virus infection	GSRG0026715	Nfkbia	NFKB inhibitor alpha	25493	up	1.57414	0.000198123
rno05169	Epstein-Barr virus infection	GSRG0001799	Itgal	integrin subunit alpha L	308995	up	1.95457	0.00387757
rno05169	Epstein-Barr virus infection	GSRG0005041	Blnk	B-cell linker	499356	up	1.60405	1.11139e-09
rno05169	Epstein-Barr virus infection	GSRG0023880	Lyn	LYN proto-oncogene, Src family tyrosine kinase	81515	up	1.53342	0.000215807
rno00590	Arachidonic acid metabolism	GSRG0021465	Tbxas1	thromboxane A synthase 1	24886	up	1.5897	5.27272e-05
rno00590	Arachidonic acid metabolism	GSRG0020184	Ptgds	prostaglandin D2 synthase	25526	up	1.72033	0.0303799
rno00590	Arachidonic acid metabolism	GSRG0005378	Gpx3	glutathione peroxidase 3	64317	up	1.62181	2.57375e-09
rno00590	Arachidonic acid metabolism	GSRG0025368	Cyp2j4	cytochrome P450, family 2, subfamily j, polypeptide 4	65210	up	1.63787	3.0349e-05
rno05132	Salmonella infection	GSRG0004624	Pycard	PYD and CARD domain containing	282817	up	1.72909	7.32273e-05
rno05132	Salmonella infection	GSRG0020023	Lbp	lipopolysaccharide binding protein	29469	up	2.80292	0.0239092
rno05132	Salmonella infection	GSRG0033922	Was	Wiskott-Aldrich syndrome	317371	up	1.52986	0.00704249
rno05132	Salmonella infection	GSRG0008788	Arpc1b	actin related protein 2/3 complex, subunit 1B	54227	up	1.6091	0.0207646
rno05170	Human immunodeficiency virus 1 infection	GSRG0002163	Fas	Fas cell surface death receptor	246097	up	1.85733	3.42255e-08
rno05170	Human immunodeficiency virus 1 infection	GSRG0023485	Cd4	Cd4 molecule	24932	up	1.67787	0.00356195
rno05170	Human immunodeficiency virus 1 infection	GSRG0016865	RT1-A1	RT1 class Ia, locus A1	24973	up	1.51059	0.00951319
rno05170	Human immunodeficiency virus 1 infection	GSRG0026715	Nfkbia	NFKB inhibitor alpha	25493	up	1.57414	0.000198123
rno05170	Human immunodeficiency virus 1 infection	GSRG0029395	Rac2	ras-related C3 botulinum toxin substrate 2 (rho family, small GTP binding protein Rac2)	366957	up	1.72457	0.000283687
rno05170	Human immunodeficiency virus 1 infection	GSRG0012180	Bst2	bone marrow stromal cell antigen 2	378947	up	1.8077	0.0105536
rno05170	Human immunodeficiency virus 1 infection	GSRG0013864	Tmem173	transmembrane protein 173	498840	up	1.51998	0.00334621
rno05162	Measles	GSRG0002163	Fas	Fas cell surface death receptor	246097	up	1.85733	3.42255e-08
rno05162	Measles	GSRG0026715	Nfkbia	NFKB inhibitor alpha	25493	up	1.57414	0.000198123
rno05162	Measles	GSRG0010009	Fcgr2b	Fc fragment of IgG, low affinity IIb, receptor	289211	up	2.22368	6.4976e-08
rno05162	Measles	GSRG0022964	Dok1	docking protein 1	312477	up	1.53099	0.00351382
rno05162	Measles	GSRG0033981	Tlr7	toll-like receptor 7	317468	up	1.56808	0.00272708
rno05163	Human cytomegalovirus infection	GSRG0012311	Eif4ebp1	eukaryotic translation initiation factor 4E binding protein 1	116636	up	1.5988	0.00357768
rno05163	Human cytomegalovirus infection	GSRG0016458	Il6r	interleukin 6 receptor	24499	up	1.64037	0.000780648
rno05163	Human cytomegalovirus infection	GSRG0002163	Fas	Fas cell surface death receptor	246097	up	1.85733	3.42255e-08
rno05163	Human cytomegalovirus infection	GSRG0016865	RT1-A1	RT1 class Ia, locus A1	24973	up	1.51059	0.00951319
rno05163	Human cytomegalovirus infection	GSRG0026715	Nfkbia	NFKB inhibitor alpha	25493	up	1.57414	0.000198123
rno05163	Human cytomegalovirus infection	GSRG0029395	Rac2	ras-related C3 botulinum toxin substrate 2 (rho family, small GTP binding protein Rac2)	366957	up	1.72457	0.000283687
rno05163	Human cytomegalovirus infection	GSRG0013864	Tmem173	transmembrane protein 173	498840	up	1.51998	0.00334621
rno04979	Cholesterol metabolism	GSRG0028194	Tspo	translocator protein	24230	up	1.71607	1.60563e-06
rno04979	Cholesterol metabolism	GSRG0026871	Npc2	NPC intracellular cholesterol transporter 2	286898	up	1.73727	6.73925e-13
rno04979	Cholesterol metabolism	GSRG0024824	Abca1	ATP binding cassette subfamily A member 1	313210	up	1.76507	6.94617e-14
rno05200	Pathways in cancer	GSRG0021239	Lama5	laminin subunit alpha 5	140433	up	1.61459	0.00144799
rno05200	Pathways in cancer	GSRG0028117	Csf2rb	colony stimulating factor 2 receptor beta common subunit	171081	up	1.91596	0.000287293
rno05200	Pathways in cancer	GSRG0022552	Mgst1	microsomal glutathione S-transferase 1	171341	up	1.8415	5.42951e-16
rno05200	Pathways in cancer	GSRG0000505	Cebpa	CCAAT/enhancer binding protein alpha	24252	up	1.75736	1.99144e-09
rno05200	Pathways in cancer	GSRG0037266	Hmox1	heme oxygenase 1	24451	up	1.6821	1.60777e-06
rno05200	Pathways in cancer	GSRG0016458	Il6r	interleukin 6 receptor	24499	up	1.64037	0.000780648
rno05200	Pathways in cancer	GSRG0002163	Fas	Fas cell surface death receptor	246097	up	1.85733	3.42255e-08
rno05200	Pathways in cancer	GSRG0026715	Nfkbia	NFKB inhibitor alpha	25493	up	1.57414	0.000198123
rno05200	Pathways in cancer	GSRG0024323	Csf3r	colony stimulating factor 3 receptor	298518	up	1.63601	2.3041e-11
rno05200	Pathways in cancer	GSRG0018957	Spi1	Spi-1 proto-oncogene	366126	up	1.71592	5.29811e-07
rno05200	Pathways in cancer	GSRG0029395	Rac2	ras-related C3 botulinum toxin substrate 2 (rho family, small GTP binding protein Rac2)	366957	up	1.72457	0.000283687
rno04612	Antigen processing and presentation	GSRG0023485	Cd4	Cd4 molecule	24932	up	1.67787	0.00356195
rno04612	Antigen processing and presentation	GSRG0016865	RT1-A1	RT1 class Ia, locus A1	24973	up	1.51059	0.00951319
rno04612	Antigen processing and presentation	GSRG0011938	Ifi30	IFI30, lysosomal thiol reductase	290644	up	1.68492	4.0044e-08
rno04612	Antigen processing and presentation	GSRG0015544	Ctss	cathepsin S	50654	up	1.5462	1.48708e-09
rno04623	Cytosolic DNA-sensing pathway	GSRG0026715	Nfkbia	NFKB inhibitor alpha	25493	up	1.57414	0.000198123
rno04623	Cytosolic DNA-sensing pathway	GSRG0004624	Pycard	PYD and CARD domain containing	282817	up	1.72909	7.32273e-05
rno04623	Cytosolic DNA-sensing pathway	GSRG0013864	Tmem173	transmembrane protein 173	498840	up	1.51998	0.00334621
rno04015	Rap1 signaling pathway	GSRG0005279	Lcp2	lymphocyte cytosolic protein 2	155918	up	1.59935	5.15246e-06
rno04015	Rap1 signaling pathway	GSRG0001819	Itgam	integrin subunit alpha M	25021	up	1.53437	0.0147871
rno04015	Rap1 signaling pathway	GSRG0001799	Itgal	integrin subunit alpha L	308995	up	1.95457	0.00387757
rno04015	Rap1 signaling pathway	GSRG0018439	Itgb2	integrin subunit beta 2	309684	up	1.92084	4.12152e-08
rno04015	Rap1 signaling pathway	GSRG0029395	Rac2	ras-related C3 botulinum toxin substrate 2 (rho family, small GTP binding protein Rac2)	366957	up	1.72457	0.000283687
rno04015	Rap1 signaling pathway	GSRG0015180	Fyb	FYN binding protein	499537	up	1.59992	0.00151623
rno04932	Non-alcoholic fatty liver disease (NAFLD)	GSRG0000505	Cebpa	CCAAT/enhancer binding protein alpha	24252	up	1.75736	1.99144e-09
rno04932	Non-alcoholic fatty liver disease (NAFLD)	GSRG0016458	Il6r	interleukin 6 receptor	24499	up	1.64037	0.000780648
rno04932	Non-alcoholic fatty liver disease (NAFLD)	GSRG0002163	Fas	Fas cell surface death receptor	246097	up	1.85733	3.42255e-08
rno04932	Non-alcoholic fatty liver disease (NAFLD)	GSRG0004625	Cox6a2	cytochrome c oxidase subunit 6A2	25278	up	1.99417	0.000607998
rno04932	Non-alcoholic fatty liver disease (NAFLD)	GSRG0007009	Socs3	suppressor of cytokine signaling 3	89829	up	1.67325	0.00829316
rno05168	Herpes simplex infection	GSRG0032097	C3	complement component 3	24232	up	1.54124	0.000235082
rno05168	Herpes simplex infection	GSRG0002163	Fas	Fas cell surface death receptor	246097	up	1.85733	3.42255e-08
rno05168	Herpes simplex infection	GSRG0016865	RT1-A1	RT1 class Ia, locus A1	24973	up	1.51059	0.00951319
rno05168	Herpes simplex infection	GSRG0026715	Nfkbia	NFKB inhibitor alpha	25493	up	1.57414	0.000198123
rno05168	Herpes simplex infection	GSRG0005491	Per1	period circadian clock 1	287422	up	1.50838	9.39352e-07
rno05168	Herpes simplex infection	GSRG0007009	Socs3	suppressor of cytokine signaling 3	89829	up	1.67325	0.00829316
rno04066	HIF-1 signaling pathway	GSRG0034487	Timp1	TIMP metallopeptidase inhibitor 1	116510	up	1.99969	0.00484256
rno04066	HIF-1 signaling pathway	GSRG0012311	Eif4ebp1	eukaryotic translation initiation factor 4E binding protein 1	116636	up	1.5988	0.00357768
rno04066	HIF-1 signaling pathway	GSRG0037266	Hmox1	heme oxygenase 1	24451	up	1.6821	1.60777e-06
rno04066	HIF-1 signaling pathway	GSRG0016458	Il6r	interleukin 6 receptor	24499	up	1.64037	0.000780648
rno04621	NOD-like receptor signaling pathway	GSRG0015753	Gbp2	guanylate binding protein 2	171164	up	1.55833	0.0271992
rno04621	NOD-like receptor signaling pathway	GSRG0026715	Nfkbia	NFKB inhibitor alpha	25493	up	1.57414	0.000198123
rno04621	NOD-like receptor signaling pathway	GSRG0004624	Pycard	PYD and CARD domain containing	282817	up	1.72909	7.32273e-05
rno04621	NOD-like receptor signaling pathway	GSRG0013864	Tmem173	transmembrane protein 173	498840	up	1.51998	0.00334621
rno04621	NOD-like receptor signaling pathway	GSRG0015002	Cyba	cytochrome b-245 alpha chain	79129	up	1.59256	2.72764e-05
rno05166	Human T-cell leukemia virus 1 infection	GSRG0028194	Tspo	translocator protein	24230	up	1.71607	1.60563e-06
rno05166	Human T-cell leukemia virus 1 infection	GSRG0016865	RT1-A1	RT1 class Ia, locus A1	24973	up	1.51059	0.00951319
rno05166	Human T-cell leukemia virus 1 infection	GSRG0010109	Atf3	activating transcription factor 3	25389	up	2.12188	9.30739e-06
rno05166	Human T-cell leukemia virus 1 infection	GSRG0026715	Nfkbia	NFKB inhibitor alpha	25493	up	1.57414	0.000198123
rno05166	Human T-cell leukemia virus 1 infection	GSRG0001799	Itgal	integrin subunit alpha L	308995	up	1.95457	0.00387757
rno05166	Human T-cell leukemia virus 1 infection	GSRG0018439	Itgb2	integrin subunit beta 2	309684	up	1.92084	4.12152e-08
rno05166	Human T-cell leukemia virus 1 infection	GSRG0018957	Spi1	Spi-1 proto-oncogene	366126	up	1.71592	5.29811e-07
rno05164	Influenza A	GSRG0002163	Fas	Fas cell surface death receptor	246097	up	1.85733	3.42255e-08
rno05164	Influenza A	GSRG0026715	Nfkbia	NFKB inhibitor alpha	25493	up	1.57414	0.000198123
rno05164	Influenza A	GSRG0004624	Pycard	PYD and CARD domain containing	282817	up	1.72909	7.32273e-05
rno05164	Influenza A	GSRG0033981	Tlr7	toll-like receptor 7	317468	up	1.56808	0.00272708
rno05164	Influenza A	GSRG0007009	Socs3	suppressor of cytokine signaling 3	89829	up	1.67325	0.00829316
rno04151	PI3K-Akt signaling pathway	GSRG0012311	Eif4ebp1	eukaryotic translation initiation factor 4E binding protein 1	116636	up	1.5988	0.00357768
rno04151	PI3K-Akt signaling pathway	GSRG0021239	Lama5	laminin subunit alpha 5	140433	up	1.61459	0.00144799
rno04151	PI3K-Akt signaling pathway	GSRG0018493	Ddit4	DNA-damage-inducible transcript 4	140942	up	1.51031	4.96532e-07
rno04151	PI3K-Akt signaling pathway	GSRG0020039	Sgk2	serum/glucocorticoid regulated kinase 2	171497	down	1.50781	0.00196679
rno04151	PI3K-Akt signaling pathway	GSRG0016458	Il6r	interleukin 6 receptor	24499	up	1.64037	0.000780648
rno04151	PI3K-Akt signaling pathway	GSRG0002531	Sgk1	serum/glucocorticoid regulated kinase 1	29517	up	2.76303	5.77341e-06
rno04151	PI3K-Akt signaling pathway	GSRG0024323	Csf3r	colony stimulating factor 3 receptor	298518	up	1.63601	2.3041e-11
rno04151	PI3K-Akt signaling pathway	GSRG0015967	Osmr	oncostatin M receptor	310132	up	1.74207	0.000104572
rno04520	Adherens junction	GSRG0023480	Ptpn6	protein tyrosine phosphatase, non-receptor type 6	116689	up	1.78141	2.73022e-09
rno04520	Adherens junction	GSRG0033922	Was	Wiskott-Aldrich syndrome	317371	up	1.52986	0.00704249
rno04520	Adherens junction	GSRG0029395	Rac2	ras-related C3 botulinum toxin substrate 2 (rho family, small GTP binding protein Rac2)	366957	up	1.72457	0.000283687
rno00982	Drug metabolism	GSRG0022552	Mgst1	microsomal glutathione S-transferase 1	171341	up	1.8415	5.42951e-16
rno00982	Drug metabolism	GSRG0009963	Fmo2	flavin containing monooxygenase 2	246245	up	2.10298	0.0015969
rno00982	Drug metabolism	GSRG0009964	Fmo3	flavin containing monooxygenase 3	84493	up	2.02854	0.0169065
rno00601	Glycosphingolipid biosynthesis	GSRG0020304	Ggta1	glycoprotein, alpha-galactosyltransferase 1	246766	up	1.96851	7.95323e-05
rno00601	Glycosphingolipid biosynthesis	GSRG0013286	Gcnt2	glucosaminyl (N-acetyl) transferase 2, I-branching enzyme	306860	up	1.55055	7.38812e-06
rno04260	Cardiac muscle contraction	GSRG0006938	Cacng5	calcium voltage-gated channel auxiliary subunit gamma 5	140726	down	1.54313	8.73132e-07
rno04260	Cardiac muscle contraction	GSRG0009466	Tnnt2	troponin T2, cardiac type	24837	up	3.63918	0.0220349
rno04260	Cardiac muscle contraction	GSRG0004625	Cox6a2	cytochrome c oxidase subunit 6A2	25278	up	1.99417	0.000607998
rno05202	Transcriptional misregulation in cancer	GSRG0030425	Bcl2a1	BCL2-related protein A1	170929	up	1.66289	0.00204923
rno05202	Transcriptional misregulation in cancer	GSRG0000505	Cebpa	CCAAT/enhancer binding protein alpha	24252	up	1.75736	1.99144e-09
rno05202	Transcriptional misregulation in cancer	GSRG0001819	Itgam	integrin subunit alpha M	25021	up	1.53437	0.0147871
rno05202	Transcriptional misregulation in cancer	GSRG0006864	Etv4	ets variant 4	360635	down	1.70177	6.30327e-06
rno05202	Transcriptional misregulation in cancer	GSRG0018957	Spi1	Spi-1 proto-oncogene	366126	up	1.71592	5.29811e-07

## Sheet: PATHWAY ANALYSIS (REACTOME)
Supplemental Table 1: Caudal Injured vs. Caudal Naive				BI vs. BN
REACTOME Pathway Analysis
Significant Pathways (81)
Link to REACTOME Pathway	Pathway Description (REACTOME)	Nb Genes in Pathway	Nb Regulated Genes (Up / Down)	P-Value (All)	P-Value (Up)	P-Value (Down)	Min P-Value	min FDR
R-RNO-6798695	Neutrophil degranulation	397	30 (30/0)	0	0	NA	0	0
R-RNO-168249	Innate Immune System	736	48 (48/0)	0	0	NA	0	0
R-RNO-168256	Immune System	1301	55 (55/0)	0	0	NA	0	0
R-RNO-166663	Initial triggering of complement	13	5 (5/0)	1.25866e-07	9.96171e-08	NA	9.96171e-08	1.55366e-05
R-RNO-2029480	Fcgamma receptor (FCGR) dependent phagocytosis	69	8 (8/0)	4.98208e-07	3.48782e-07	NA	3.48782e-07	4.58976e-05
R-RNO-977606	Regulation of Complement cascade	31	6 (6/0)	6.1904e-07	4.70181e-07	NA	4.70181e-07	5.82333e-05
R-RNO-166658	Complement cascade	35	6 (6/0)	1.31911e-06	1.00352e-06	NA	1.00352e-06	0.000114211
R-RNO-109582	Hemostasis	420	16 (16/0)	6.9137e-06	3.79054e-06	NA	3.79054e-06	0.000346999
R-RNO-1280218	Adaptive Immune System	553	18 (18/0)	1.5727e-05	8.26651e-06	NA	8.26651e-06	0.000600177
R-RNO-2029481	FCGR activation	15	4 (4/0)	1.30681e-05	1.08606e-05	NA	1.08606e-05	0.000762233
R-RNO-174577	Activation of C3 and C5	6	3 (3/0)	2.03565e-05	1.76886e-05	NA	1.76886e-05	0.00118233
R-RNO-202733	Cell surface interactions at the vascular wall	88	7 (7/0)	3.25144e-05	2.40785e-05	NA	2.40785e-05	0.00153628
R-RNO-202433	Generation of second messenger molecules	21	4 (4/0)	5.46144e-05	4.54905e-05	NA	4.54905e-05	0.00252053
R-RNO-5668599	RHO GTPases Activate NADPH Oxidases	9	3 (3/0)	8.35836e-05	7.27058e-05	NA	7.27058e-05	0.003682
R-RNO-2730905	Role of LAT2/NTAL/LAB on calcium mobilization	10	3 (3/0)	0.000118508	0.000103122	NA	0.000103122	0.0049346
R-RNO-114604	GPVI-mediated activation cascade	27	4 (4/0)	0.000152659	0.000127439	NA	0.000127439	0.0057704
R-RNO-1247673	Erythrocytes take up oxygen and release carbon dioxide	11	3 (3/0)	0.000161726	0.000140777	NA	0.000140777	0.00630651
R-RNO-2172127	DAP12 interactions	28	4 (4/0)	0.000176687	0.000147553	NA	0.000147553	0.0065405
R-RNO-76002	Platelet activation, signaling and aggregation	206	9 (9/0)	0.000272561	0.000192354	NA	0.000192354	0.00839221
R-RNO-2029482	Regulation of actin dynamics for phagocytic cup formation	55	5 (5/0)	0.00024031	0.000193314	NA	0.000193314	0.00839221
R-RNO-1237044	Erythrocytes take up carbon dioxide and release oxygen	13	3 (3/0)	0.000276134	0.000240534	NA	0.000240534	0.00993029
R-RNO-1480926	O2/CO2 exchange in erythrocytes	13	3 (3/0)	0.000276134	0.000240534	NA	0.000240534	0.00993029
R-RNO-173623	Classical antibody-mediated complement activation	3	2 (2/0)	0.000307505	0.000279967	NA	0.000279967	0.0107176
R-RNO-217271	FMO oxidises nucleophiles	3	2 (2/0)	0.000307505	0.000279967	NA	0.000279967	0.0107176
R-RNO-382551	Transport of small molecules	554	15 (15/0)	0.000584637	0.000356881	NA	0.000356881	0.0131827
R-RNO-2168880	Scavenging of heme from plasma	17	3 (3/0)	0.000637089	0.00055573	NA	0.00055573	0.0185538
R-RNO-1236973	Cross-presentation of particulate exogenous antigens (phagosomes)	4	2 (2/0)	0.000610878	0.000556344	NA	0.000556344	0.0185538
R-RNO-173736	Alternative complement activation	4	2 (2/0)	0.000610878	0.000556344	NA	0.000556344	0.0185538
R-RNO-2871809	FCERI mediated Ca+2 mobilization	19	3 (3/0)	0.000894321	0.000780655	NA	0.000780655	0.0247168
R-RNO-2029485	Role of phospholipids in phagocytosis	19	3 (3/0)	0.000894321	0.000780655	NA	0.000780655	0.0247168
R-RNO-5576891	Cardiac conduction	104	2 (0/2)	0.286046	NA	0.00102516	0.00102516	1
R-RNO-198933	Immunoregulatory interactions between a Lymphoid and a non-Lymphoid cell	83	5 (5/0)	0.00159362	0.0012957	NA	0.0012957	0.0361338
R-RNO-373076	Class A/1 (Rhodopsin-like receptors)	258	9 (8/1)	0.00136278	0.00383532	0.114193	0.00136278	0.0382578
R-RNO-166786	Creation of C4 and C2 activators	6	2 (2/0)	0.00150676	0.00137311	NA	0.00137311	0.0374277
R-RNO-2871796	FCERI mediated MAPK activation	23	3 (3/0)	0.00158622	0.00138654	NA	0.00138654	0.0374277
R-RNO-2424491	DAP12 signaling	23	3 (3/0)	0.00158622	0.00138654	NA	0.00138654	0.0374277
R-RNO-202403	TCR signaling	85	5 (5/0)	0.00177116	0.00144114	NA	0.00144114	0.0384091
R-RNO-397014	Muscle contraction	150	4 (2/2)	0.0674679	0.429041	0.00211455	0.00211455	0.617625
R-RNO-2173782	Binding and Uptake of Ligands by Scavenger Receptors	27	3 (3/0)	0.00254257	0.00222557	NA	0.00222557	0.0557849
R-RNO-2454202	Fc epsilon receptor (FCERI) signaling	96	5 (5/0)	0.00301674	0.00246482	NA	0.00246482	0.0603451
R-RNO-196108	Pregnenolone biosynthesis	8	2 (2/0)	0.00277505	0.00253047	NA	0.00253047	0.0612403
R-RNO-500792	GPCR ligand binding	339	10 (9/1)	0.00259092	0.00608263	0.147541	0.00259092	0.0638032
R-RNO-5663213	RHO GTPases Activate WASPs and WAVEs	29	3 (3/0)	0.00312914	0.0027409	NA	0.0027409	0.0652086
R-RNO-391160	Signal regulatory protein family interactions	9	2 (2/0)	0.00354404	0.00323269	NA	0.00323269	0.0752092
R-RNO-75892	Platelet Adhesion to exposed collagen	10	2 (2/0)	0.00440042	0.00401508	NA	0.00401508	0.0876037
R-RNO-416700	Other semaphorin interactions	11	2 (2/0)	0.00534235	0.00487604	NA	0.00487604	0.100871
R-RNO-194315	Signaling by Rho GTPases	328	9 (9/0)	0.00665075	0.00493016	NA	0.00493016	0.100871
R-RNO-4420097	VEGFA-VEGFR2 Pathway	73	4 (4/0)	0.00657851	0.00558478	NA	0.00558478	0.110411
R-RNO-449836	Other interleukin signaling	12	2 (2/0)	0.00636802	0.00581398	NA	0.00581398	0.114405
R-RNO-194138	Signaling by VEGF	80	4 (4/0)	0.00904843	0.00770088	NA	0.00770088	0.143489
R-RNO-917937	Iron uptake and transport	46	3 (3/0)	0.0114559	0.0100929	NA	0.0100929	0.175412
R-RNO-2162123	Synthesis of Prostaglandins (PG) and Thromboxanes (TX)	18	2 (2/0)	0.0141823	0.0129722	NA	0.0129722	0.208497
R-RNO-3299685	Detoxification of Reactive Oxygen Species	19	2 (2/0)	0.0157456	0.0144066	NA	0.0144066	0.22386
R-RNO-6783589	Interleukin-6 family signaling	19	2 (2/0)	0.0157456	0.0144066	NA	0.0144066	0.22386
R-RNO-194840	Rho GTPase cycle	97	4 (4/0)	0.0173583	0.0148625	NA	0.0148625	0.229252
R-RNO-216083	Integrin cell surface interactions	54	3 (3/0)	0.0176447	0.0155871	NA	0.0155871	0.237816
R-RNO-114608	Platelet degranulation	103	4 (4/0)	0.0211401	0.0181387	NA	0.0181387	0.263386
R-RNO-1222556	ROS, RNS production in phagocytes	22	2 (2/0)	0.0208503	0.0190946	NA	0.0190946	0.273494
R-RNO-425410	Metal ion SLC transporters	22	2 (2/0)	0.0208503	0.0190946	NA	0.0190946	0.273494
R-RNO-375276	Peptide ligand-binding receptors	151	5 (4/1)	0.0193393	0.0599911	0.0683418	0.0193393	0.281791
R-RNO-76005	Response to elevated platelet cytosolic Ca2+	106	4 (4/0)	0.0232059	0.0199321	NA	0.0199321	0.280717
R-RNO-168898	Toll-like Receptor Cascades	106	4 (4/0)	0.0232059	0.0199321	NA	0.0199321	0.280717
R-RNO-2871837	FCERI mediated NF-kB activation	61	3 (3/0)	0.0243166	0.0215312	NA	0.0215312	0.29825
R-RNO-196071	Metabolism of steroid hormones	25	2 (2/0)	0.0265449	0.0243317	NA	0.0243317	0.324243
R-RNO-5694530	Cargo concentration in the ER	25	2 (2/0)	0.0265449	0.0243317	NA	0.0243317	0.324243
R-RNO-416476	G alpha (q) signalling events	164	5 (4/1)	0.0264713	0.0761929	0.0740242	0.0264713	0.34607
R-RNO-390522	Striated Muscle Contraction	27	2 (2/0)	0.0306492	0.0281108	NA	0.0281108	0.359415
R-RNO-432720	Lysosome Vesicle Biogenesis	27	2 (2/0)	0.0306492	0.0281108	NA	0.0281108	0.359415
R-RNO-425366	Transport of bile salts and organic acids, metal ions and amine compounds	68	3 (3/0)	0.0321671	0.0285485	NA	0.0285485	0.359415
R-RNO-449147	Signaling by Interleukins	238	6 (6/0)	0.0354001	0.0291105	NA	0.0291105	0.359485
R-RNO-1834949	Cytosolic sensors of pathogen-associated DNA	28	2 (2/0)	0.0327894	0.0300827	NA	0.0300827	0.370405
R-RNO-195258	RHO GTPase Effectors	241	6 (6/0)	0.0372691	0.0306809	NA	0.0306809	0.371054
R-RNO-1236975	Antigen processing-Cross presentation	70	3 (3/0)	0.0346249	0.03075	NA	0.03075	0.371054
R-RNO-2672351	Stimuli-sensing channels	73	3 (3/0)	0.0384886	0.0342149	NA	0.0342149	0.396912
R-RNO-166016	Toll Like Receptor 4 (TLR4) Cascade	77	3 (3/0)	0.0439666	0.0391357	NA	0.0391357	0.430289
R-RNO-983705	Signaling by the B Cell Receptor (BCR)	79	3 (3/0)	0.0468436	0.0417237	NA	0.0417237	0.448211
R-RNO-140877	Formation of Fibrin Clot (Clotting Cascade)	34	2 (2/0)	0.0467774	0.0429929	NA	0.0429929	0.458337
R-RNO-9006927	Signaling by Non-Receptor Tyrosine Kinases	36	2 (2/0)	0.0518454	0.0476792	NA	0.0476792	0.4897
R-RNO-8848021	Signaling by PTK6	36	2 (2/0)	0.0518454	0.0476792	NA	0.0476792	0.4897
R-RNO-211945	Phase I - Functionalization of compounds	84	3 (3/0)	0.0544302	0.0485597	NA	0.0485597	0.495121
R-RNO-425407	SLC-mediated transmembrane transport	204	5 (5/0)	0.0580257	0.0493013	NA	0.0493013	0.500259
Regulated Genes in Pathways
Link to REACTOME Pathway	Pathway Description (REACTOME)	FAST DB STABLE ID	Gene Symbol	Gene Name	Link to Entrez Gene	Regulation	Fold-Change	P-Value
R-RNO-6798695	Neutrophil degranulation	GSRG0003104	Gmfg	glia maturation factor, gamma	113940	up	1.59871	0.001769
R-RNO-6798695	Neutrophil degranulation	GSRG0022552	Mgst1	microsomal glutathione S-transferase 1	171341	up	1.8415	5.42951e-16
R-RNO-6798695	Neutrophil degranulation	GSRG0032097	C3	complement component 3	24232	up	1.54124	0.000235082
R-RNO-6798695	Neutrophil degranulation	GSRG0016570	Cd53	Cd53 molecule	24251	up	1.64865	0.000239813
R-RNO-6798695	Neutrophil degranulation	GSRG0016865	RT1-A1	RT1 class Ia, locus A1	24973	up	1.51059	0.00951319
R-RNO-6798695	Neutrophil degranulation	GSRG0021231	Ctsz	cathepsin Z	252929	up	1.6012	8.74504e-09
R-RNO-6798695	Neutrophil degranulation	GSRG0020658	Cd44	CD44 molecule (Indian blood group)	25406	up	2.10808	8.70169e-25
R-RNO-6798695	Neutrophil degranulation	GSRG0001530	Ctsc	cathepsin C	25423	up	1.76567	0.00188776
R-RNO-6798695	Neutrophil degranulation	GSRG0010013	Fcer1g	Fc fragment of IgE receptor Ig	25441	up	1.74148	5.88481e-05
R-RNO-6798695	Neutrophil degranulation	GSRG0026871	Npc2	NPC intracellular cholesterol transporter 2	286898	up	1.73727	6.73925e-13
R-RNO-6798695	Neutrophil degranulation	GSRG0006524	Cd68	Cd68 molecule	287435	up	3.06016	9.60275e-11
R-RNO-6798695	Neutrophil degranulation	GSRG0010009	Fcgr2b	Fc fragment of IgG, low affinity IIb, receptor	289211	up	2.22368	6.4976e-08
R-RNO-6798695	Neutrophil degranulation	GSRG0012792	Serpinb1a	serine (or cysteine) proteinase inhibitor, clade B, member 1a	291091	up	1.65024	0.00590935
R-RNO-6798695	Neutrophil degranulation	GSRG0005876	Grn	granulin	29143	up	1.58561	2.10703e-09
R-RNO-6798695	Neutrophil degranulation	GSRG0000137	Rnaset2	ribonuclease T2	292306	up	1.63425	7.17494e-09
R-RNO-6798695	Neutrophil degranulation	GSRG0020301	Stom	stomatin	296655	up	1.71143	9.03047e-09
R-RNO-6798695	Neutrophil degranulation	GSRG0028766	Glipr1	GLI pathogenesis-related 1	299783	up	1.66945	0.0307422
R-RNO-6798695	Neutrophil degranulation	GSRG0009631	Fcgr3a	Fc fragment of IgG, low affinity IIIa, receptor	304966	up	1.76465	0.000298534
R-RNO-6798695	Neutrophil degranulation	GSRG0001799	Itgal	integrin subunit alpha L	308995	up	1.95457	0.00387757
R-RNO-6798695	Neutrophil degranulation	GSRG0018439	Itgb2	integrin subunit beta 2	309684	up	1.92084	4.12152e-08
R-RNO-6798695	Neutrophil degranulation	GSRG0028323	Nckap1l	NCK associated protein 1 like	315348	up	1.61941	9.56186e-06
R-RNO-6798695	Neutrophil degranulation	GSRG0000488	Tyrobp	Tyro protein tyrosine kinase binding protein	361537	up	2.03412	2.85585e-12
R-RNO-6798695	Neutrophil degranulation	GSRG0013864	Tmem173	transmembrane protein 173	498840	up	1.51998	0.00334621
R-RNO-6798695	Neutrophil degranulation	GSRG0024376	Ptafr	platelet-activating factor receptor	58949	up	1.51443	0.000110826
R-RNO-6798695	Neutrophil degranulation	GSRG0024496	Slc2a5	solute carrier family 2 member 5	65197	up	1.68422	1.03359e-05
R-RNO-6798695	Neutrophil degranulation	GSRG0022785	Clec5a	C-type lectin domain family 5, member A	679787	up	1.90397	8.9469e-06
R-RNO-6798695	Neutrophil degranulation	GSRG0029835	Gpr84	G protein-coupled receptor 84	688730	up	1.60741	4.04238e-08
R-RNO-6798695	Neutrophil degranulation	GSRG0024380	Fgr	FGR proto-oncogene, Src family tyrosine kinase	79113	up	1.69379	3.70173e-07
R-RNO-6798695	Neutrophil degranulation	GSRG0015002	Cyba	cytochrome b-245 alpha chain	79129	up	1.59256	2.72764e-05
R-RNO-6798695	Neutrophil degranulation	GSRG0010905	Lgals3	lectin, galactoside-binding, soluble, 3	83781	up	4.16078	4.73329e-11
R-RNO-168249	Innate Immune System	GSRG0003104	Gmfg	glia maturation factor, gamma	113940	up	1.59871	0.001769
R-RNO-168249	Innate Immune System	GSRG0005279	Lcp2	lymphocyte cytosolic protein 2	155918	up	1.59935	5.15246e-06
R-RNO-168249	Innate Immune System	GSRG0022552	Mgst1	microsomal glutathione S-transferase 1	171341	up	1.8415	5.42951e-16
R-RNO-168249	Innate Immune System	GSRG0017872	Cfb // C2	complement factor B // complement component 2	24231	up	1.69494	0.00304402
R-RNO-168249	Innate Immune System	GSRG0032097	C3	complement component 3	24232	up	1.54124	0.000235082
R-RNO-168249	Innate Immune System	GSRG0016570	Cd53	Cd53 molecule	24251	up	1.64865	0.000239813
R-RNO-168249	Innate Immune System	GSRG0023485	Cd4	Cd4 molecule	24932	up	1.67787	0.00356195
R-RNO-168249	Innate Immune System	GSRG0016865	RT1-A1	RT1 class Ia, locus A1	24973	up	1.51059	0.00951319
R-RNO-168249	Innate Immune System	GSRG0021231	Ctsz	cathepsin Z	252929	up	1.6012	8.74504e-09
R-RNO-168249	Innate Immune System	GSRG0020658	Cd44	CD44 molecule (Indian blood group)	25406	up	2.10808	8.70169e-25
R-RNO-168249	Innate Immune System	GSRG0001530	Ctsc	cathepsin C	25423	up	1.76567	0.00188776
R-RNO-168249	Innate Immune System	GSRG0010013	Fcer1g	Fc fragment of IgE receptor Ig	25441	up	1.74148	5.88481e-05
R-RNO-168249	Innate Immune System	GSRG0026715	Nfkbia	NFKB inhibitor alpha	25493	up	1.57414	0.000198123
R-RNO-168249	Innate Immune System	GSRG0026871	Npc2	NPC intracellular cholesterol transporter 2	286898	up	1.73727	6.73925e-13
R-RNO-168249	Innate Immune System	GSRG0006524	Cd68	Cd68 molecule	287435	up	3.06016	9.60275e-11
R-RNO-168249	Innate Immune System	GSRG0010009	Fcgr2b	Fc fragment of IgG, low affinity IIb, receptor	289211	up	2.22368	6.4976e-08
R-RNO-168249	Innate Immune System	GSRG0012792	Serpinb1a	serine (or cysteine) proteinase inhibitor, clade B, member 1a	291091	up	1.65024	0.00590935
R-RNO-168249	Innate Immune System	GSRG0005876	Grn	granulin	29143	up	1.58561	2.10703e-09
R-RNO-168249	Innate Immune System	GSRG0000137	Rnaset2	ribonuclease T2	292306	up	1.63425	7.17494e-09
R-RNO-168249	Innate Immune System	GSRG0017872	Cfb // C2	complement factor B // complement component 2	294257	up	1.69494	0.00304402
R-RNO-168249	Innate Immune System	GSRG0020023	Lbp	lipopolysaccharide binding protein	29469	up	2.80292	0.0239092
R-RNO-168249	Innate Immune System	GSRG0020464	Serping1	serpin family G member 1	295703	up	1.85323	0.015595
R-RNO-168249	Innate Immune System	GSRG0020301	Stom	stomatin	296655	up	1.71143	9.03047e-09
R-RNO-168249	Innate Immune System	GSRG0025663	C1qa	complement C1q A chain	298566	up	1.93001	8.56059e-09
R-RNO-168249	Innate Immune System	GSRG0028766	Glipr1	GLI pathogenesis-related 1	299783	up	1.66945	0.0307422
R-RNO-168249	Innate Immune System	GSRG0032848	Trem2	triggering receptor expressed on myeloid cells 2	301227	up	1.84602	1.14775e-09
R-RNO-168249	Innate Immune System	GSRG0009631	Fcgr3a	Fc fragment of IgG, low affinity IIIa, receptor	304966	up	1.76465	0.000298534
R-RNO-168249	Innate Immune System	GSRG0001799	Itgal	integrin subunit alpha L	308995	up	1.95457	0.00387757
R-RNO-168249	Innate Immune System	GSRG0018439	Itgb2	integrin subunit beta 2	309684	up	1.92084	4.12152e-08
R-RNO-168249	Innate Immune System	GSRG0028323	Nckap1l	NCK associated protein 1 like	315348	up	1.61941	9.56186e-06
R-RNO-168249	Innate Immune System	GSRG0033922	Was	Wiskott-Aldrich syndrome	317371	up	1.52986	0.00704249
R-RNO-168249	Innate Immune System	GSRG0033981	Tlr7	toll-like receptor 7	317468	up	1.56808	0.00272708
R-RNO-168249	Innate Immune System	GSRG0008001	Lat2	linker for activation of T cells family, member 2	317676	up	1.68772	3.75846e-09
R-RNO-168249	Innate Immune System	GSRG0000488	Tyrobp	Tyro protein tyrosine kinase binding protein	361537	up	2.03412	2.85585e-12
R-RNO-168249	Innate Immune System	GSRG0025662	C1qc	complement C1q C chain	362634	up	1.84201	0.00135686
R-RNO-168249	Innate Immune System	GSRG0026486	Pld4	phospholipase D family, member 4	362792	up	1.62936	2.9986e-06
R-RNO-168249	Innate Immune System	GSRG0013864	Tmem173	transmembrane protein 173	498840	up	1.51998	0.00334621
R-RNO-168249	Innate Immune System	GSRG0028116	Ncf4	neutrophil cytosolic factor 4	500904	up	1.92634	0.00111362
R-RNO-168249	Innate Immune System	GSRG0023729	Clec7a	C-type lectin domain family 7, member A	502902	up	3.20199	3.57723e-05
R-RNO-168249	Innate Immune System	GSRG0008788	Arpc1b	actin related protein 2/3 complex, subunit 1B	54227	up	1.6091	0.0207646
R-RNO-168249	Innate Immune System	GSRG0024376	Ptafr	platelet-activating factor receptor	58949	up	1.51443	0.000110826
R-RNO-168249	Innate Immune System	GSRG0024496	Slc2a5	solute carrier family 2 member 5	65197	up	1.68422	1.03359e-05
R-RNO-168249	Innate Immune System	GSRG0022785	Clec5a	C-type lectin domain family 5, member A	679787	up	1.90397	8.9469e-06
R-RNO-168249	Innate Immune System	GSRG0029835	Gpr84	G protein-coupled receptor 84	688730	up	1.60741	4.04238e-08
R-RNO-168249	Innate Immune System	GSRG0024380	Fgr	FGR proto-oncogene, Src family tyrosine kinase	79113	up	1.69379	3.70173e-07
R-RNO-168249	Innate Immune System	GSRG0015002	Cyba	cytochrome b-245 alpha chain	79129	up	1.59256	2.72764e-05
R-RNO-168249	Innate Immune System	GSRG0023880	Lyn	LYN proto-oncogene, Src family tyrosine kinase	81515	up	1.53342	0.000215807
R-RNO-168249	Innate Immune System	GSRG0010905	Lgals3	lectin, galactoside-binding, soluble, 3	83781	up	4.16078	4.73329e-11
R-RNO-168256	Immune System	GSRG0003104	Gmfg	glia maturation factor, gamma	113940	up	1.59871	0.001769
R-RNO-168256	Immune System	GSRG0005279	Lcp2	lymphocyte cytosolic protein 2	155918	up	1.59935	5.15246e-06
R-RNO-168256	Immune System	GSRG0022552	Mgst1	microsomal glutathione S-transferase 1	171341	up	1.8415	5.42951e-16
R-RNO-168256	Immune System	GSRG0017872	Cfb // C2	complement factor B // complement component 2	24231	up	1.69494	0.00304402
R-RNO-168256	Immune System	GSRG0032097	C3	complement component 3	24232	up	1.54124	0.000235082
R-RNO-168256	Immune System	GSRG0016570	Cd53	Cd53 molecule	24251	up	1.64865	0.000239813
R-RNO-168256	Immune System	GSRG0023485	Cd4	Cd4 molecule	24932	up	1.67787	0.00356195
R-RNO-168256	Immune System	GSRG0016865	RT1-A1	RT1 class Ia, locus A1	24973	up	1.51059	0.00951319
R-RNO-168256	Immune System	GSRG0021231	Ctsz	cathepsin Z	252929	up	1.6012	8.74504e-09
R-RNO-168256	Immune System	GSRG0020658	Cd44	CD44 molecule (Indian blood group)	25406	up	2.10808	8.70169e-25
R-RNO-168256	Immune System	GSRG0001530	Ctsc	cathepsin C	25423	up	1.76567	0.00188776
R-RNO-168256	Immune System	GSRG0009420	Ctse	cathepsin E	25424	up	1.58219	0.00213031
R-RNO-168256	Immune System	GSRG0010013	Fcer1g	Fc fragment of IgE receptor Ig	25441	up	1.74148	5.88481e-05
R-RNO-168256	Immune System	GSRG0026715	Nfkbia	NFKB inhibitor alpha	25493	up	1.57414	0.000198123
R-RNO-168256	Immune System	GSRG0026871	Npc2	NPC intracellular cholesterol transporter 2	286898	up	1.73727	6.73925e-13
R-RNO-168256	Immune System	GSRG0006524	Cd68	Cd68 molecule	287435	up	3.06016	9.60275e-11
R-RNO-168256	Immune System	GSRG0010009	Fcgr2b	Fc fragment of IgG, low affinity IIb, receptor	289211	up	2.22368	6.4976e-08
R-RNO-168256	Immune System	GSRG0011938	Ifi30	IFI30, lysosomal thiol reductase	290644	up	1.68492	4.0044e-08
R-RNO-168256	Immune System	GSRG0012792	Serpinb1a	serine (or cysteine) proteinase inhibitor, clade B, member 1a	291091	up	1.65024	0.00590935
R-RNO-168256	Immune System	GSRG0005876	Grn	granulin	29143	up	1.58561	2.10703e-09
R-RNO-168256	Immune System	GSRG0000137	Rnaset2	ribonuclease T2	292306	up	1.63425	7.17494e-09
R-RNO-168256	Immune System	GSRG0017872	Cfb // C2	complement factor B // complement component 2	294257	up	1.69494	0.00304402
R-RNO-168256	Immune System	GSRG0020023	Lbp	lipopolysaccharide binding protein	29469	up	2.80292	0.0239092
R-RNO-168256	Immune System	GSRG0020464	Serping1	serpin family G member 1	295703	up	1.85323	0.015595
R-RNO-168256	Immune System	GSRG0020301	Stom	stomatin	296655	up	1.71143	9.03047e-09
R-RNO-168256	Immune System	GSRG0024323	Csf3r	colony stimulating factor 3 receptor	298518	up	1.63601	2.3041e-11
R-RNO-168256	Immune System	GSRG0025663	C1qa	complement C1q A chain	298566	up	1.93001	8.56059e-09
R-RNO-168256	Immune System	GSRG0028766	Glipr1	GLI pathogenesis-related 1	299783	up	1.66945	0.0307422
R-RNO-168256	Immune System	GSRG0032848	Trem2	triggering receptor expressed on myeloid cells 2	301227	up	1.84602	1.14775e-09
R-RNO-168256	Immune System	GSRG0009631	Fcgr3a	Fc fragment of IgG, low affinity IIIa, receptor	304966	up	1.76465	0.000298534
R-RNO-168256	Immune System	GSRG0001799	Itgal	integrin subunit alpha L	308995	up	1.95457	0.00387757
R-RNO-168256	Immune System	GSRG0018439	Itgb2	integrin subunit beta 2	309684	up	1.92084	4.12152e-08
R-RNO-168256	Immune System	GSRG0015967	Osmr	oncostatin M receptor	310132	up	1.74207	0.000104572
R-RNO-168256	Immune System	GSRG0028323	Nckap1l	NCK associated protein 1 like	315348	up	1.61941	9.56186e-06
R-RNO-168256	Immune System	GSRG0033922	Was	Wiskott-Aldrich syndrome	317371	up	1.52986	0.00704249
R-RNO-168256	Immune System	GSRG0033981	Tlr7	toll-like receptor 7	317468	up	1.56808	0.00272708
R-RNO-168256	Immune System	GSRG0008001	Lat2	linker for activation of T cells family, member 2	317676	up	1.68772	3.75846e-09
R-RNO-168256	Immune System	GSRG0000488	Tyrobp	Tyro protein tyrosine kinase binding protein	361537	up	2.03412	2.85585e-12
R-RNO-168256	Immune System	GSRG0025662	C1qc	complement C1q C chain	362634	up	1.84201	0.00135686
R-RNO-168256	Immune System	GSRG0026486	Pld4	phospholipase D family, member 4	362792	up	1.62936	2.9986e-06
R-RNO-168256	Immune System	GSRG0013864	Tmem173	transmembrane protein 173	498840	up	1.51998	0.00334621
R-RNO-168256	Immune System	GSRG0005041	Blnk	B-cell linker	499356	up	1.60405	1.11139e-09
R-RNO-168256	Immune System	GSRG0015180	Fyb	FYN binding protein	499537	up	1.59992	0.00151623
R-RNO-168256	Immune System	GSRG0028116	Ncf4	neutrophil cytosolic factor 4	500904	up	1.92634	0.00111362
R-RNO-168256	Immune System	GSRG0023729	Clec7a	C-type lectin domain family 7, member A	502902	up	3.20199	3.57723e-05
R-RNO-168256	Immune System	GSRG0008788	Arpc1b	actin related protein 2/3 complex, subunit 1B	54227	up	1.6091	0.0207646
R-RNO-168256	Immune System	GSRG0024376	Ptafr	platelet-activating factor receptor	58949	up	1.51443	0.000110826
R-RNO-168256	Immune System	GSRG0024496	Slc2a5	solute carrier family 2 member 5	65197	up	1.68422	1.03359e-05
R-RNO-168256	Immune System	GSRG0022785	Clec5a	C-type lectin domain family 5, member A	679787	up	1.90397	8.9469e-06
R-RNO-168256	Immune System	GSRG0029835	Gpr84	G protein-coupled receptor 84	688730	up	1.60741	4.04238e-08
R-RNO-168256	Immune System	GSRG0024380	Fgr	FGR proto-oncogene, Src family tyrosine kinase	79113	up	1.69379	3.70173e-07
R-RNO-168256	Immune System	GSRG0015002	Cyba	cytochrome b-245 alpha chain	79129	up	1.59256	2.72764e-05
R-RNO-168256	Immune System	GSRG0023880	Lyn	LYN proto-oncogene, Src family tyrosine kinase	81515	up	1.53342	0.000215807
R-RNO-168256	Immune System	GSRG0010905	Lgals3	lectin, galactoside-binding, soluble, 3	83781	up	4.16078	4.73329e-11
R-RNO-168256	Immune System	GSRG0007009	Socs3	suppressor of cytokine signaling 3	89829	up	1.67325	0.00829316
R-RNO-166663	Initial triggering of complement	GSRG0017872	Cfb // C2	complement factor B // complement component 2	24231	up	1.69494	0.00304402
R-RNO-166663	Initial triggering of complement	GSRG0032097	C3	complement component 3	24232	up	1.54124	0.000235082
R-RNO-166663	Initial triggering of complement	GSRG0017872	Cfb // C2	complement factor B // complement component 2	294257	up	1.69494	0.00304402
R-RNO-166663	Initial triggering of complement	GSRG0025663	C1qa	complement C1q A chain	298566	up	1.93001	8.56059e-09
R-RNO-166663	Initial triggering of complement	GSRG0025662	C1qc	complement C1q C chain	362634	up	1.84201	0.00135686
R-RNO-2029480	Fcgamma receptor (FCGR) dependent phagocytosis	GSRG0010009	Fcgr2b	Fc fragment of IgG, low affinity IIb, receptor	289211	up	2.22368	6.4976e-08
R-RNO-2029480	Fcgamma receptor (FCGR) dependent phagocytosis	GSRG0009631	Fcgr3a	Fc fragment of IgG, low affinity IIIa, receptor	304966	up	1.76465	0.000298534
R-RNO-2029480	Fcgamma receptor (FCGR) dependent phagocytosis	GSRG0028323	Nckap1l	NCK associated protein 1 like	315348	up	1.61941	9.56186e-06
R-RNO-2029480	Fcgamma receptor (FCGR) dependent phagocytosis	GSRG0033922	Was	Wiskott-Aldrich syndrome	317371	up	1.52986	0.00704249
R-RNO-2029480	Fcgamma receptor (FCGR) dependent phagocytosis	GSRG0026486	Pld4	phospholipase D family, member 4	362792	up	1.62936	2.9986e-06
R-RNO-2029480	Fcgamma receptor (FCGR) dependent phagocytosis	GSRG0008788	Arpc1b	actin related protein 2/3 complex, subunit 1B	54227	up	1.6091	0.0207646
R-RNO-2029480	Fcgamma receptor (FCGR) dependent phagocytosis	GSRG0024380	Fgr	FGR proto-oncogene, Src family tyrosine kinase	79113	up	1.69379	3.70173e-07
R-RNO-2029480	Fcgamma receptor (FCGR) dependent phagocytosis	GSRG0023880	Lyn	LYN proto-oncogene, Src family tyrosine kinase	81515	up	1.53342	0.000215807
R-RNO-977606	Regulation of Complement cascade	GSRG0017872	Cfb // C2	complement factor B // complement component 2	24231	up	1.69494	0.00304402
R-RNO-977606	Regulation of Complement cascade	GSRG0032097	C3	complement component 3	24232	up	1.54124	0.000235082
R-RNO-977606	Regulation of Complement cascade	GSRG0017872	Cfb // C2	complement factor B // complement component 2	294257	up	1.69494	0.00304402
R-RNO-977606	Regulation of Complement cascade	GSRG0020464	Serping1	serpin family G member 1	295703	up	1.85323	0.015595
R-RNO-977606	Regulation of Complement cascade	GSRG0025663	C1qa	complement C1q A chain	298566	up	1.93001	8.56059e-09
R-RNO-977606	Regulation of Complement cascade	GSRG0025662	C1qc	complement C1q C chain	362634	up	1.84201	0.00135686
R-RNO-166658	Complement cascade	GSRG0017872	Cfb // C2	complement factor B // complement component 2	24231	up	1.69494	0.00304402
R-RNO-166658	Complement cascade	GSRG0032097	C3	complement component 3	24232	up	1.54124	0.000235082
R-RNO-166658	Complement cascade	GSRG0017872	Cfb // C2	complement factor B // complement component 2	294257	up	1.69494	0.00304402
R-RNO-166658	Complement cascade	GSRG0020464	Serping1	serpin family G member 1	295703	up	1.85323	0.015595
R-RNO-166658	Complement cascade	GSRG0025663	C1qa	complement C1q A chain	298566	up	1.93001	8.56059e-09
R-RNO-166658	Complement cascade	GSRG0025662	C1qc	complement C1q C chain	362634	up	1.84201	0.00135686
R-RNO-109582	Hemostasis	GSRG0034487	Timp1	TIMP metallopeptidase inhibitor 1	116510	up	1.99969	0.00484256
R-RNO-109582	Hemostasis	GSRG0005279	Lcp2	lymphocyte cytosolic protein 2	155918	up	1.59935	5.15246e-06
R-RNO-109582	Hemostasis	GSRG0020658	Cd44	CD44 molecule (Indian blood group)	25406	up	2.10808	8.70169e-25
R-RNO-109582	Hemostasis	GSRG0010013	Fcer1g	Fc fragment of IgE receptor Ig	25441	up	1.74148	5.88481e-05
R-RNO-109582	Hemostasis	GSRG0020464	Serping1	serpin family G member 1	295703	up	1.85323	0.015595
R-RNO-109582	Hemostasis	GSRG0001799	Itgal	integrin subunit alpha L	308995	up	1.95457	0.00387757
R-RNO-109582	Hemostasis	GSRG0004824	Fermt3	fermitin family member 3	309186	up	1.7203	6.91586e-10
R-RNO-109582	Hemostasis	GSRG0018439	Itgb2	integrin subunit beta 2	309684	up	1.92084	4.12152e-08
R-RNO-109582	Hemostasis	GSRG0020001	Procr	protein C receptor	362248	up	1.78633	0.00316455
R-RNO-109582	Hemostasis	GSRG0010808	Plek	pleckstrin	364206	up	1.72255	8.31378e-06
R-RNO-109582	Hemostasis	GSRG0029395	Rac2	ras-related C3 botulinum toxin substrate 2 (rho family, small GTP binding protein Rac2)	366957	up	1.72457	0.000283687
R-RNO-109582	Hemostasis	GSRG0002125	Dock8	dedicator of cytokinesis 8	499337	up	1.62221	2.16296e-09
R-RNO-109582	Hemostasis	GSRG0009650	Cd84	CD84 molecule	501872	up	1.75122	4.22317e-05
R-RNO-109582	Hemostasis	GSRG0024380	Fgr	FGR proto-oncogene, Src family tyrosine kinase	79113	up	1.69379	3.70173e-07
R-RNO-109582	Hemostasis	GSRG0023880	Lyn	LYN proto-oncogene, Src family tyrosine kinase	81515	up	1.53342	0.000215807
R-RNO-109582	Hemostasis	GSRG0029882	Trpc6	transient receptor potential cation channel, subfamily C, member 6	89823	up	1.53435	0.0102906
R-RNO-1280218	Adaptive Immune System	GSRG0005279	Lcp2	lymphocyte cytosolic protein 2	155918	up	1.59935	5.15246e-06
R-RNO-1280218	Adaptive Immune System	GSRG0032097	C3	complement component 3	24232	up	1.54124	0.000235082
R-RNO-1280218	Adaptive Immune System	GSRG0023485	Cd4	Cd4 molecule	24932	up	1.67787	0.00356195
R-RNO-1280218	Adaptive Immune System	GSRG0016865	RT1-A1	RT1 class Ia, locus A1	24973	up	1.51059	0.00951319
R-RNO-1280218	Adaptive Immune System	GSRG0001530	Ctsc	cathepsin C	25423	up	1.76567	0.00188776
R-RNO-1280218	Adaptive Immune System	GSRG0009420	Ctse	cathepsin E	25424	up	1.58219	0.00213031
R-RNO-1280218	Adaptive Immune System	GSRG0026715	Nfkbia	NFKB inhibitor alpha	25493	up	1.57414	0.000198123
R-RNO-1280218	Adaptive Immune System	GSRG0011938	Ifi30	IFI30, lysosomal thiol reductase	290644	up	1.68492	4.0044e-08
R-RNO-1280218	Adaptive Immune System	GSRG0032848	Trem2	triggering receptor expressed on myeloid cells 2	301227	up	1.84602	1.14775e-09
R-RNO-1280218	Adaptive Immune System	GSRG0001799	Itgal	integrin subunit alpha L	308995	up	1.95457	0.00387757
R-RNO-1280218	Adaptive Immune System	GSRG0018439	Itgb2	integrin subunit beta 2	309684	up	1.92084	4.12152e-08
R-RNO-1280218	Adaptive Immune System	GSRG0033922	Was	Wiskott-Aldrich syndrome	317371	up	1.52986	0.00704249
R-RNO-1280218	Adaptive Immune System	GSRG0005041	Blnk	B-cell linker	499356	up	1.60405	1.11139e-09
R-RNO-1280218	Adaptive Immune System	GSRG0015180	Fyb	FYN binding protein	499537	up	1.59992	0.00151623
R-RNO-1280218	Adaptive Immune System	GSRG0028116	Ncf4	neutrophil cytosolic factor 4	500904	up	1.92634	0.00111362
R-RNO-1280218	Adaptive Immune System	GSRG0015002	Cyba	cytochrome b-245 alpha chain	79129	up	1.59256	2.72764e-05
R-RNO-1280218	Adaptive Immune System	GSRG0023880	Lyn	LYN proto-oncogene, Src family tyrosine kinase	81515	up	1.53342	0.000215807
R-RNO-1280218	Adaptive Immune System	GSRG0007009	Socs3	suppressor of cytokine signaling 3	89829	up	1.67325	0.00829316
R-RNO-2029481	FCGR activation	GSRG0010009	Fcgr2b	Fc fragment of IgG, low affinity IIb, receptor	289211	up	2.22368	6.4976e-08
R-RNO-2029481	FCGR activation	GSRG0009631	Fcgr3a	Fc fragment of IgG, low affinity IIIa, receptor	304966	up	1.76465	0.000298534
R-RNO-2029481	FCGR activation	GSRG0024380	Fgr	FGR proto-oncogene, Src family tyrosine kinase	79113	up	1.69379	3.70173e-07
R-RNO-2029481	FCGR activation	GSRG0023880	Lyn	LYN proto-oncogene, Src family tyrosine kinase	81515	up	1.53342	0.000215807
R-RNO-174577	Activation of C3 and C5	GSRG0017872	Cfb // C2	complement factor B // complement component 2	24231	up	1.69494	0.00304402
R-RNO-174577	Activation of C3 and C5	GSRG0032097	C3	complement component 3	24232	up	1.54124	0.000235082
R-RNO-174577	Activation of C3 and C5	GSRG0017872	Cfb // C2	complement factor B // complement component 2	294257	up	1.69494	0.00304402
R-RNO-202733	Cell surface interactions at the vascular wall	GSRG0020658	Cd44	CD44 molecule (Indian blood group)	25406	up	2.10808	8.70169e-25
R-RNO-202733	Cell surface interactions at the vascular wall	GSRG0010013	Fcer1g	Fc fragment of IgE receptor Ig	25441	up	1.74148	5.88481e-05
R-RNO-202733	Cell surface interactions at the vascular wall	GSRG0001799	Itgal	integrin subunit alpha L	308995	up	1.95457	0.00387757
R-RNO-202733	Cell surface interactions at the vascular wall	GSRG0018439	Itgb2	integrin subunit beta 2	309684	up	1.92084	4.12152e-08
R-RNO-202733	Cell surface interactions at the vascular wall	GSRG0020001	Procr	protein C receptor	362248	up	1.78633	0.00316455
R-RNO-202733	Cell surface interactions at the vascular wall	GSRG0009650	Cd84	CD84 molecule	501872	up	1.75122	4.22317e-05
R-RNO-202733	Cell surface interactions at the vascular wall	GSRG0023880	Lyn	LYN proto-oncogene, Src family tyrosine kinase	81515	up	1.53342	0.000215807
R-RNO-202433	Generation of second messenger molecules	GSRG0005279	Lcp2	lymphocyte cytosolic protein 2	155918	up	1.59935	5.15246e-06
R-RNO-202433	Generation of second messenger molecules	GSRG0023485	Cd4	Cd4 molecule	24932	up	1.67787	0.00356195
R-RNO-202433	Generation of second messenger molecules	GSRG0033922	Was	Wiskott-Aldrich syndrome	317371	up	1.52986	0.00704249
R-RNO-202433	Generation of second messenger molecules	GSRG0015180	Fyb	FYN binding protein	499537	up	1.59992	0.00151623
R-RNO-5668599	RHO GTPases Activate NADPH Oxidases	GSRG0029395	Rac2	ras-related C3 botulinum toxin substrate 2 (rho family, small GTP binding protein Rac2)	366957	up	1.72457	0.000283687
R-RNO-5668599	RHO GTPases Activate NADPH Oxidases	GSRG0028116	Ncf4	neutrophil cytosolic factor 4	500904	up	1.92634	0.00111362
R-RNO-5668599	RHO GTPases Activate NADPH Oxidases	GSRG0015002	Cyba	cytochrome b-245 alpha chain	79129	up	1.59256	2.72764e-05
R-RNO-2730905	Role of LAT2/NTAL/LAB on calcium mobilization	GSRG0010013	Fcer1g	Fc fragment of IgE receptor Ig	25441	up	1.74148	5.88481e-05
R-RNO-2730905	Role of LAT2/NTAL/LAB on calcium mobilization	GSRG0008001	Lat2	linker for activation of T cells family, member 2	317676	up	1.68772	3.75846e-09
R-RNO-2730905	Role of LAT2/NTAL/LAB on calcium mobilization	GSRG0023880	Lyn	LYN proto-oncogene, Src family tyrosine kinase	81515	up	1.53342	0.000215807
R-RNO-114604	GPVI-mediated activation cascade	GSRG0005279	Lcp2	lymphocyte cytosolic protein 2	155918	up	1.59935	5.15246e-06
R-RNO-114604	GPVI-mediated activation cascade	GSRG0010013	Fcer1g	Fc fragment of IgE receptor Ig	25441	up	1.74148	5.88481e-05
R-RNO-114604	GPVI-mediated activation cascade	GSRG0029395	Rac2	ras-related C3 botulinum toxin substrate 2 (rho family, small GTP binding protein Rac2)	366957	up	1.72457	0.000283687
R-RNO-114604	GPVI-mediated activation cascade	GSRG0023880	Lyn	LYN proto-oncogene, Src family tyrosine kinase	81515	up	1.53342	0.000215807
R-RNO-1247673	Erythrocytes take up oxygen and release carbon dioxide	GSRG0006290	Hba1	hemoglobin, alpha 1	25632	up	2.64122	1.22624e-06
R-RNO-1247673	Erythrocytes take up oxygen and release carbon dioxide	GSRG0006287	Hba-a1	hemoglobin alpha, adult chain 1	287167	up	3.04302	1.1328e-08
R-RNO-1247673	Erythrocytes take up oxygen and release carbon dioxide	GSRG0006288	Hba2	hemoglobin, alpha 2	360504	up	2.64447	1.23864e-07
R-RNO-2172127	DAP12 interactions	GSRG0005279	Lcp2	lymphocyte cytosolic protein 2	155918	up	1.59935	5.15246e-06
R-RNO-2172127	DAP12 interactions	GSRG0032848	Trem2	triggering receptor expressed on myeloid cells 2	301227	up	1.84602	1.14775e-09
R-RNO-2172127	DAP12 interactions	GSRG0000488	Tyrobp	Tyro protein tyrosine kinase binding protein	361537	up	2.03412	2.85585e-12
R-RNO-2172127	DAP12 interactions	GSRG0022785	Clec5a	C-type lectin domain family 5, member A	679787	up	1.90397	8.9469e-06
R-RNO-76002	Platelet activation, signaling and aggregation	GSRG0034487	Timp1	TIMP metallopeptidase inhibitor 1	116510	up	1.99969	0.00484256
R-RNO-76002	Platelet activation, signaling and aggregation	GSRG0005279	Lcp2	lymphocyte cytosolic protein 2	155918	up	1.59935	5.15246e-06
R-RNO-76002	Platelet activation, signaling and aggregation	GSRG0010013	Fcer1g	Fc fragment of IgE receptor Ig	25441	up	1.74148	5.88481e-05
R-RNO-76002	Platelet activation, signaling and aggregation	GSRG0020464	Serping1	serpin family G member 1	295703	up	1.85323	0.015595
R-RNO-76002	Platelet activation, signaling and aggregation	GSRG0004824	Fermt3	fermitin family member 3	309186	up	1.7203	6.91586e-10
R-RNO-76002	Platelet activation, signaling and aggregation	GSRG0010808	Plek	pleckstrin	364206	up	1.72255	8.31378e-06
R-RNO-76002	Platelet activation, signaling and aggregation	GSRG0029395	Rac2	ras-related C3 botulinum toxin substrate 2 (rho family, small GTP binding protein Rac2)	366957	up	1.72457	0.000283687
R-RNO-76002	Platelet activation, signaling and aggregation	GSRG0023880	Lyn	LYN proto-oncogene, Src family tyrosine kinase	81515	up	1.53342	0.000215807
R-RNO-76002	Platelet activation, signaling and aggregation	GSRG0029882	Trpc6	transient receptor potential cation channel, subfamily C, member 6	89823	up	1.53435	0.0102906
R-RNO-2029482	Regulation of actin dynamics for phagocytic cup formation	GSRG0010009	Fcgr2b	Fc fragment of IgG, low affinity IIb, receptor	289211	up	2.22368	6.4976e-08
R-RNO-2029482	Regulation of actin dynamics for phagocytic cup formation	GSRG0009631	Fcgr3a	Fc fragment of IgG, low affinity IIIa, receptor	304966	up	1.76465	0.000298534
R-RNO-2029482	Regulation of actin dynamics for phagocytic cup formation	GSRG0028323	Nckap1l	NCK associated protein 1 like	315348	up	1.61941	9.56186e-06
R-RNO-2029482	Regulation of actin dynamics for phagocytic cup formation	GSRG0033922	Was	Wiskott-Aldrich syndrome	317371	up	1.52986	0.00704249
R-RNO-2029482	Regulation of actin dynamics for phagocytic cup formation	GSRG0008788	Arpc1b	actin related protein 2/3 complex, subunit 1B	54227	up	1.6091	0.0207646
R-RNO-1237044	Erythrocytes take up carbon dioxide and release oxygen	GSRG0006290	Hba1	hemoglobin, alpha 1	25632	up	2.64122	1.22624e-06
R-RNO-1237044	Erythrocytes take up carbon dioxide and release oxygen	GSRG0006287	Hba-a1	hemoglobin alpha, adult chain 1	287167	up	3.04302	1.1328e-08
R-RNO-1237044	Erythrocytes take up carbon dioxide and release oxygen	GSRG0006288	Hba2	hemoglobin, alpha 2	360504	up	2.64447	1.23864e-07
R-RNO-1480926	O2/CO2 exchange in erythrocytes	GSRG0006290	Hba1	hemoglobin, alpha 1	25632	up	2.64122	1.22624e-06
R-RNO-1480926	O2/CO2 exchange in erythrocytes	GSRG0006287	Hba-a1	hemoglobin alpha, adult chain 1	287167	up	3.04302	1.1328e-08
R-RNO-1480926	O2/CO2 exchange in erythrocytes	GSRG0006288	Hba2	hemoglobin, alpha 2	360504	up	2.64447	1.23864e-07
R-RNO-173623	Classical antibody-mediated complement activation	GSRG0025663	C1qa	complement C1q A chain	298566	up	1.93001	8.56059e-09
R-RNO-173623	Classical antibody-mediated complement activation	GSRG0025662	C1qc	complement C1q C chain	362634	up	1.84201	0.00135686
R-RNO-217271	FMO oxidises nucleophiles	GSRG0009963	Fmo2	flavin containing monooxygenase 2	246245	up	2.10298	0.0015969
R-RNO-217271	FMO oxidises nucleophiles	GSRG0009964	Fmo3	flavin containing monooxygenase 3	84493	up	2.02854	0.0169065
R-RNO-382551	Transport of small molecules	GSRG0015255	Cp	ceruloplasmin (ferroxidase)	24268	up	1.99514	0.00584469
R-RNO-382551	Transport of small molecules	GSRG0037266	Hmox1	heme oxygenase 1	24451	up	1.6821	1.60777e-06
R-RNO-382551	Transport of small molecules	GSRG0002060	Slc15a3	solute carrier family 15 member 3	246239	up	1.6278	6.5982e-05
R-RNO-382551	Transport of small molecules	GSRG0006290	Hba1	hemoglobin, alpha 1	25632	up	2.64122	1.22624e-06
R-RNO-382551	Transport of small molecules	GSRG0026871	Npc2	NPC intracellular cholesterol transporter 2	286898	up	1.73727	6.73925e-13
R-RNO-382551	Transport of small molecules	GSRG0006287	Hba-a1	hemoglobin alpha, adult chain 1	287167	up	3.04302	1.1328e-08
R-RNO-382551	Transport of small molecules	GSRG0002531	Sgk1	serum/glucocorticoid regulated kinase 1	29517	up	2.76303	5.77341e-06
R-RNO-382551	Transport of small molecules	GSRG0018808	Cybrd1	cytochrome b reductase 1	295669	up	1.56486	0.00129045
R-RNO-382551	Transport of small molecules	GSRG0020301	Stom	stomatin	296655	up	1.71143	9.03047e-09
R-RNO-382551	Transport of small molecules	GSRG0021658	Slc4a5	solute carrier family 4 member 5	297386	up	1.6837	0.00545995
R-RNO-382551	Transport of small molecules	GSRG0029361	Slc39a4	solute carrier family 39 member 4	300051	up	2.10287	1.40319e-05
R-RNO-382551	Transport of small molecules	GSRG0024824	Abca1	ATP binding cassette subfamily A member 1	313210	up	1.76507	6.94617e-14
R-RNO-382551	Transport of small molecules	GSRG0006288	Hba2	hemoglobin, alpha 2	360504	up	2.64447	1.23864e-07
R-RNO-382551	Transport of small molecules	GSRG0014297	Slc14a1	solute carrier family 14 (urea transporter), member 1	54301	up	1.5321	3.00175e-28
R-RNO-382551	Transport of small molecules	GSRG0029882	Trpc6	transient receptor potential cation channel, subfamily C, member 6	89823	up	1.53435	0.0102906
R-RNO-2168880	Scavenging of heme from plasma	GSRG0006290	Hba1	hemoglobin, alpha 1	25632	up	2.64122	1.22624e-06
R-RNO-2168880	Scavenging of heme from plasma	GSRG0006287	Hba-a1	hemoglobin alpha, adult chain 1	287167	up	3.04302	1.1328e-08
R-RNO-2168880	Scavenging of heme from plasma	GSRG0006288	Hba2	hemoglobin, alpha 2	360504	up	2.64447	1.23864e-07
R-RNO-1236973	Cross-presentation of particulate exogenous antigens (phagosomes)	GSRG0028116	Ncf4	neutrophil cytosolic factor 4	500904	up	1.92634	0.00111362
R-RNO-1236973	Cross-presentation of particulate exogenous antigens (phagosomes)	GSRG0015002	Cyba	cytochrome b-245 alpha chain	79129	up	1.59256	2.72764e-05
R-RNO-173736	Alternative complement activation	GSRG0032097	C3	complement component 3	24232	up	1.54124	0.000235082
R-RNO-173736	Alternative complement activation	GSRG0017872	Cfb // C2	complement factor B // complement component 2	294257	up	1.69494	0.00304402
R-RNO-2871809	FCERI mediated Ca+2 mobilization	GSRG0005279	Lcp2	lymphocyte cytosolic protein 2	155918	up	1.59935	5.15246e-06
R-RNO-2871809	FCERI mediated Ca+2 mobilization	GSRG0010013	Fcer1g	Fc fragment of IgE receptor Ig	25441	up	1.74148	5.88481e-05
R-RNO-2871809	FCERI mediated Ca+2 mobilization	GSRG0023880	Lyn	LYN proto-oncogene, Src family tyrosine kinase	81515	up	1.53342	0.000215807
R-RNO-2029485	Role of phospholipids in phagocytosis	GSRG0010009	Fcgr2b	Fc fragment of IgG, low affinity IIb, receptor	289211	up	2.22368	6.4976e-08
R-RNO-2029485	Role of phospholipids in phagocytosis	GSRG0009631	Fcgr3a	Fc fragment of IgG, low affinity IIIa, receptor	304966	up	1.76465	0.000298534
R-RNO-2029485	Role of phospholipids in phagocytosis	GSRG0026486	Pld4	phospholipase D family, member 4	362792	up	1.62936	2.9986e-06
R-RNO-5576891	Cardiac conduction	GSRG0006938	Cacng5	calcium voltage-gated channel auxiliary subunit gamma 5	140726	down	1.54313	8.73132e-07
R-RNO-5576891	Cardiac conduction	GSRG0027249	Kcnk10	potassium two pore domain channel subfamily K member 10	65272	down	1.53484	0.00107903
R-RNO-198933	Immunoregulatory interactions between a Lymphoid and a non-Lymphoid cell	GSRG0032097	C3	complement component 3	24232	up	1.54124	0.000235082
R-RNO-198933	Immunoregulatory interactions between a Lymphoid and a non-Lymphoid cell	GSRG0016865	RT1-A1	RT1 class Ia, locus A1	24973	up	1.51059	0.00951319
R-RNO-198933	Immunoregulatory interactions between a Lymphoid and a non-Lymphoid cell	GSRG0032848	Trem2	triggering receptor expressed on myeloid cells 2	301227	up	1.84602	1.14775e-09
R-RNO-198933	Immunoregulatory interactions between a Lymphoid and a non-Lymphoid cell	GSRG0001799	Itgal	integrin subunit alpha L	308995	up	1.95457	0.00387757
R-RNO-198933	Immunoregulatory interactions between a Lymphoid and a non-Lymphoid cell	GSRG0018439	Itgb2	integrin subunit beta 2	309684	up	1.92084	4.12152e-08
R-RNO-373076	Class A/1 (Rhodopsin-like receptors)	GSRG0004305	P2ry6	pyrimidinergic receptor P2Y6	117264	up	1.57094	0.000418488
R-RNO-373076	Class A/1 (Rhodopsin-like receptors)	GSRG0032097	C3	complement component 3	24232	up	1.54124	0.000235082
R-RNO-373076	Class A/1 (Rhodopsin-like receptors)	GSRG0024502	Uts2	urotensin 2	29180	up	1.5609	0.00248978
R-RNO-373076	Class A/1 (Rhodopsin-like receptors)	GSRG0010524	Cxcl13	C-X-C motif chemokine ligand 13	498335	up	3.33664	0.00656035
R-RNO-373076	Class A/1 (Rhodopsin-like receptors)	GSRG0004226	Nmb	neuromedin B	499194	down	1.75236	0.0123982
R-RNO-373076	Class A/1 (Rhodopsin-like receptors)	GSRG0024376	Ptafr	platelet-activating factor receptor	58949	up	1.51443	0.000110826
R-RNO-373076	Class A/1 (Rhodopsin-like receptors)	GSRG0008199	Cmklr1	chemerin chemokine-like receptor 1	60669	up	1.55513	0.000664696
R-RNO-373076	Class A/1 (Rhodopsin-like receptors)	GSRG0011810	Gpr183	G protein-coupled receptor 183	679975	up	1.52035	0.00318575
R-RNO-373076	Class A/1 (Rhodopsin-like receptors)	GSRG0018865	Aplnr	apelin receptor	83518	up	1.741	6.1451e-09
R-RNO-166786	Creation of C4 and C2 activators	GSRG0025663	C1qa	complement C1q A chain	298566	up	1.93001	8.56059e-09
R-RNO-166786	Creation of C4 and C2 activators	GSRG0025662	C1qc	complement C1q C chain	362634	up	1.84201	0.00135686
R-RNO-2871796	FCERI mediated MAPK activation	GSRG0005279	Lcp2	lymphocyte cytosolic protein 2	155918	up	1.59935	5.15246e-06
R-RNO-2871796	FCERI mediated MAPK activation	GSRG0010013	Fcer1g	Fc fragment of IgE receptor Ig	25441	up	1.74148	5.88481e-05
R-RNO-2871796	FCERI mediated MAPK activation	GSRG0023880	Lyn	LYN proto-oncogene, Src family tyrosine kinase	81515	up	1.53342	0.000215807
R-RNO-2424491	DAP12 signaling	GSRG0005279	Lcp2	lymphocyte cytosolic protein 2	155918	up	1.59935	5.15246e-06
R-RNO-2424491	DAP12 signaling	GSRG0032848	Trem2	triggering receptor expressed on myeloid cells 2	301227	up	1.84602	1.14775e-09
R-RNO-2424491	DAP12 signaling	GSRG0000488	Tyrobp	Tyro protein tyrosine kinase binding protein	361537	up	2.03412	2.85585e-12
R-RNO-202403	TCR signaling	GSRG0005279	Lcp2	lymphocyte cytosolic protein 2	155918	up	1.59935	5.15246e-06
R-RNO-202403	TCR signaling	GSRG0023485	Cd4	Cd4 molecule	24932	up	1.67787	0.00356195
R-RNO-202403	TCR signaling	GSRG0026715	Nfkbia	NFKB inhibitor alpha	25493	up	1.57414	0.000198123
R-RNO-202403	TCR signaling	GSRG0033922	Was	Wiskott-Aldrich syndrome	317371	up	1.52986	0.00704249
R-RNO-202403	TCR signaling	GSRG0015180	Fyb	FYN binding protein	499537	up	1.59992	0.00151623
R-RNO-397014	Muscle contraction	GSRG0006938	Cacng5	calcium voltage-gated channel auxiliary subunit gamma 5	140726	down	1.54313	8.73132e-07
R-RNO-397014	Muscle contraction	GSRG0000327	Tnnt1	troponin T1, slow skeletal type	171409	up	1.7775	0.0132263
R-RNO-397014	Muscle contraction	GSRG0009466	Tnnt2	troponin T2, cardiac type	24837	up	3.63918	0.0220349
R-RNO-397014	Muscle contraction	GSRG0027249	Kcnk10	potassium two pore domain channel subfamily K member 10	65272	down	1.53484	0.00107903
R-RNO-2173782	Binding and Uptake of Ligands by Scavenger Receptors	GSRG0006290	Hba1	hemoglobin, alpha 1	25632	up	2.64122	1.22624e-06
R-RNO-2173782	Binding and Uptake of Ligands by Scavenger Receptors	GSRG0006287	Hba-a1	hemoglobin alpha, adult chain 1	287167	up	3.04302	1.1328e-08
R-RNO-2173782	Binding and Uptake of Ligands by Scavenger Receptors	GSRG0006288	Hba2	hemoglobin, alpha 2	360504	up	2.64447	1.23864e-07
R-RNO-2454202	Fc epsilon receptor (FCERI) signaling	GSRG0005279	Lcp2	lymphocyte cytosolic protein 2	155918	up	1.59935	5.15246e-06
R-RNO-2454202	Fc epsilon receptor (FCERI) signaling	GSRG0010013	Fcer1g	Fc fragment of IgE receptor Ig	25441	up	1.74148	5.88481e-05
R-RNO-2454202	Fc epsilon receptor (FCERI) signaling	GSRG0026715	Nfkbia	NFKB inhibitor alpha	25493	up	1.57414	0.000198123
R-RNO-2454202	Fc epsilon receptor (FCERI) signaling	GSRG0008001	Lat2	linker for activation of T cells family, member 2	317676	up	1.68772	3.75846e-09
R-RNO-2454202	Fc epsilon receptor (FCERI) signaling	GSRG0023880	Lyn	LYN proto-oncogene, Src family tyrosine kinase	81515	up	1.53342	0.000215807
R-RNO-196108	Pregnenolone biosynthesis	GSRG0028194	Tspo	translocator protein	24230	up	1.71607	1.60563e-06
R-RNO-196108	Pregnenolone biosynthesis	GSRG0013734	Stard6	StAR-related lipid transfer domain containing 6	291527	up	1.52869	2.07035e-05
R-RNO-500792	GPCR ligand binding	GSRG0004305	P2ry6	pyrimidinergic receptor P2Y6	117264	up	1.57094	0.000418488
R-RNO-500792	GPCR ligand binding	GSRG0032097	C3	complement component 3	24232	up	1.54124	0.000235082
R-RNO-500792	GPCR ligand binding	GSRG0024502	Uts2	urotensin 2	29180	up	1.5609	0.00248978
R-RNO-500792	GPCR ligand binding	GSRG0032797	Adgre1	adhesion G protein-coupled receptor E1	316137	up	1.98821	3.6916e-08
R-RNO-500792	GPCR ligand binding	GSRG0010524	Cxcl13	C-X-C motif chemokine ligand 13	498335	up	3.33664	0.00656035
R-RNO-500792	GPCR ligand binding	GSRG0004226	Nmb	neuromedin B	499194	down	1.75236	0.0123982
R-RNO-500792	GPCR ligand binding	GSRG0024376	Ptafr	platelet-activating factor receptor	58949	up	1.51443	0.000110826
R-RNO-500792	GPCR ligand binding	GSRG0008199	Cmklr1	chemerin chemokine-like receptor 1	60669	up	1.55513	0.000664696
R-RNO-500792	GPCR ligand binding	GSRG0011810	Gpr183	G protein-coupled receptor 183	679975	up	1.52035	0.00318575
R-RNO-500792	GPCR ligand binding	GSRG0018865	Aplnr	apelin receptor	83518	up	1.741	6.1451e-09
R-RNO-5663213	RHO GTPases Activate WASPs and WAVEs	GSRG0028323	Nckap1l	NCK associated protein 1 like	315348	up	1.61941	9.56186e-06
R-RNO-5663213	RHO GTPases Activate WASPs and WAVEs	GSRG0033922	Was	Wiskott-Aldrich syndrome	317371	up	1.52986	0.00704249
R-RNO-5663213	RHO GTPases Activate WASPs and WAVEs	GSRG0008788	Arpc1b	actin related protein 2/3 complex, subunit 1B	54227	up	1.6091	0.0207646
R-RNO-391160	Signal regulatory protein family interactions	GSRG0000488	Tyrobp	Tyro protein tyrosine kinase binding protein	361537	up	2.03412	2.85585e-12
R-RNO-391160	Signal regulatory protein family interactions	GSRG0015180	Fyb	FYN binding protein	499537	up	1.59992	0.00151623
R-RNO-75892	Platelet Adhesion to exposed collagen	GSRG0010013	Fcer1g	Fc fragment of IgE receptor Ig	25441	up	1.74148	5.88481e-05
R-RNO-75892	Platelet Adhesion to exposed collagen	GSRG0023880	Lyn	LYN proto-oncogene, Src family tyrosine kinase	81515	up	1.53342	0.000215807
R-RNO-416700	Other semaphorin interactions	GSRG0032848	Trem2	triggering receptor expressed on myeloid cells 2	301227	up	1.84602	1.14775e-09
R-RNO-416700	Other semaphorin interactions	GSRG0000488	Tyrobp	Tyro protein tyrosine kinase binding protein	361537	up	2.03412	2.85585e-12
R-RNO-194315	Signaling by Rho GTPases	GSRG0017284	Fgd2	FYVE, RhoGEF and PH domain containing 2	309653	up	1.75317	6.98804e-06
R-RNO-194315	Signaling by Rho GTPases	GSRG0028323	Nckap1l	NCK associated protein 1 like	315348	up	1.61941	9.56186e-06
R-RNO-194315	Signaling by Rho GTPases	GSRG0033922	Was	Wiskott-Aldrich syndrome	317371	up	1.52986	0.00704249
R-RNO-194315	Signaling by Rho GTPases	GSRG0023798	Arhgdib	Rho GDP dissociation inhibitor beta	362456	up	1.62351	0.00113432
R-RNO-194315	Signaling by Rho GTPases	GSRG0029395	Rac2	ras-related C3 botulinum toxin substrate 2 (rho family, small GTP binding protein Rac2)	366957	up	1.72457	0.000283687
R-RNO-194315	Signaling by Rho GTPases	GSRG0009643	Arhgap30	Rho GTPase activating protein 30	498282	up	1.70241	0.00053319
R-RNO-194315	Signaling by Rho GTPases	GSRG0028116	Ncf4	neutrophil cytosolic factor 4	500904	up	1.92634	0.00111362
R-RNO-194315	Signaling by Rho GTPases	GSRG0008788	Arpc1b	actin related protein 2/3 complex, subunit 1B	54227	up	1.6091	0.0207646
R-RNO-194315	Signaling by Rho GTPases	GSRG0015002	Cyba	cytochrome b-245 alpha chain	79129	up	1.59256	2.72764e-05
R-RNO-4420097	VEGFA-VEGFR2 Pathway	GSRG0008918	Hspb1	heat shock protein family B (small) member 1	24471	up	1.55738	1.02883e-09
R-RNO-4420097	VEGFA-VEGFR2 Pathway	GSRG0028323	Nckap1l	NCK associated protein 1 like	315348	up	1.61941	9.56186e-06
R-RNO-4420097	VEGFA-VEGFR2 Pathway	GSRG0028116	Ncf4	neutrophil cytosolic factor 4	500904	up	1.92634	0.00111362
R-RNO-4420097	VEGFA-VEGFR2 Pathway	GSRG0015002	Cyba	cytochrome b-245 alpha chain	79129	up	1.59256	2.72764e-05
R-RNO-449836	Other interleukin signaling	GSRG0023485	Cd4	Cd4 molecule	24932	up	1.67787	0.00356195
R-RNO-449836	Other interleukin signaling	GSRG0024323	Csf3r	colony stimulating factor 3 receptor	298518	up	1.63601	2.3041e-11
R-RNO-194138	Signaling by VEGF	GSRG0008918	Hspb1	heat shock protein family B (small) member 1	24471	up	1.55738	1.02883e-09
R-RNO-194138	Signaling by VEGF	GSRG0028323	Nckap1l	NCK associated protein 1 like	315348	up	1.61941	9.56186e-06
R-RNO-194138	Signaling by VEGF	GSRG0028116	Ncf4	neutrophil cytosolic factor 4	500904	up	1.92634	0.00111362
R-RNO-194138	Signaling by VEGF	GSRG0015002	Cyba	cytochrome b-245 alpha chain	79129	up	1.59256	2.72764e-05
R-RNO-917937	Iron uptake and transport	GSRG0015255	Cp	ceruloplasmin (ferroxidase)	24268	up	1.99514	0.00584469
R-RNO-917937	Iron uptake and transport	GSRG0037266	Hmox1	heme oxygenase 1	24451	up	1.6821	1.60777e-06
R-RNO-917937	Iron uptake and transport	GSRG0018808	Cybrd1	cytochrome b reductase 1	295669	up	1.56486	0.00129045
R-RNO-2162123	Synthesis of Prostaglandins (PG) and Thromboxanes (TX)	GSRG0021465	Tbxas1	thromboxane A synthase 1	24886	up	1.5897	5.27272e-05
R-RNO-2162123	Synthesis of Prostaglandins (PG) and Thromboxanes (TX)	GSRG0020184	Ptgds	prostaglandin D2 synthase	25526	up	1.72033	0.0303799
R-RNO-3299685	Detoxification of Reactive Oxygen Species	GSRG0028116	Ncf4	neutrophil cytosolic factor 4	500904	up	1.92634	0.00111362
R-RNO-3299685	Detoxification of Reactive Oxygen Species	GSRG0015002	Cyba	cytochrome b-245 alpha chain	79129	up	1.59256	2.72764e-05
R-RNO-6783589	Interleukin-6 family signaling	GSRG0015967	Osmr	oncostatin M receptor	310132	up	1.74207	0.000104572
R-RNO-6783589	Interleukin-6 family signaling	GSRG0007009	Socs3	suppressor of cytokine signaling 3	89829	up	1.67325	0.00829316
R-RNO-194840	Rho GTPase cycle	GSRG0017284	Fgd2	FYVE, RhoGEF and PH domain containing 2	309653	up	1.75317	6.98804e-06
R-RNO-194840	Rho GTPase cycle	GSRG0023798	Arhgdib	Rho GDP dissociation inhibitor beta	362456	up	1.62351	0.00113432
R-RNO-194840	Rho GTPase cycle	GSRG0029395	Rac2	ras-related C3 botulinum toxin substrate 2 (rho family, small GTP binding protein Rac2)	366957	up	1.72457	0.000283687
R-RNO-194840	Rho GTPase cycle	GSRG0009643	Arhgap30	Rho GTPase activating protein 30	498282	up	1.70241	0.00053319
R-RNO-216083	Integrin cell surface interactions	GSRG0020658	Cd44	CD44 molecule (Indian blood group)	25406	up	2.10808	8.70169e-25
R-RNO-216083	Integrin cell surface interactions	GSRG0001799	Itgal	integrin subunit alpha L	308995	up	1.95457	0.00387757
R-RNO-216083	Integrin cell surface interactions	GSRG0018439	Itgb2	integrin subunit beta 2	309684	up	1.92084	4.12152e-08
R-RNO-114608	Platelet degranulation	GSRG0034487	Timp1	TIMP metallopeptidase inhibitor 1	116510	up	1.99969	0.00484256
R-RNO-114608	Platelet degranulation	GSRG0020464	Serping1	serpin family G member 1	295703	up	1.85323	0.015595
R-RNO-114608	Platelet degranulation	GSRG0004824	Fermt3	fermitin family member 3	309186	up	1.7203	6.91586e-10
R-RNO-114608	Platelet degranulation	GSRG0010808	Plek	pleckstrin	364206	up	1.72255	8.31378e-06
R-RNO-1222556	ROS, RNS production in phagocytes	GSRG0028116	Ncf4	neutrophil cytosolic factor 4	500904	up	1.92634	0.00111362
R-RNO-1222556	ROS, RNS production in phagocytes	GSRG0015002	Cyba	cytochrome b-245 alpha chain	79129	up	1.59256	2.72764e-05
R-RNO-425410	Metal ion SLC transporters	GSRG0015255	Cp	ceruloplasmin (ferroxidase)	24268	up	1.99514	0.00584469
R-RNO-425410	Metal ion SLC transporters	GSRG0029361	Slc39a4	solute carrier family 39 member 4	300051	up	2.10287	1.40319e-05
R-RNO-375276	Peptide ligand-binding receptors	GSRG0032097	C3	complement component 3	24232	up	1.54124	0.000235082
R-RNO-375276	Peptide ligand-binding receptors	GSRG0024502	Uts2	urotensin 2	29180	up	1.5609	0.00248978
R-RNO-375276	Peptide ligand-binding receptors	GSRG0010524	Cxcl13	C-X-C motif chemokine ligand 13	498335	up	3.33664	0.00656035
R-RNO-375276	Peptide ligand-binding receptors	GSRG0004226	Nmb	neuromedin B	499194	down	1.75236	0.0123982
R-RNO-375276	Peptide ligand-binding receptors	GSRG0018865	Aplnr	apelin receptor	83518	up	1.741	6.1451e-09
R-RNO-76005	Response to elevated platelet cytosolic Ca2+	GSRG0034487	Timp1	TIMP metallopeptidase inhibitor 1	116510	up	1.99969	0.00484256
R-RNO-76005	Response to elevated platelet cytosolic Ca2+	GSRG0020464	Serping1	serpin family G member 1	295703	up	1.85323	0.015595
R-RNO-76005	Response to elevated platelet cytosolic Ca2+	GSRG0004824	Fermt3	fermitin family member 3	309186	up	1.7203	6.91586e-10
R-RNO-76005	Response to elevated platelet cytosolic Ca2+	GSRG0010808	Plek	pleckstrin	364206	up	1.72255	8.31378e-06
R-RNO-168898	Toll-like Receptor Cascades	GSRG0026715	Nfkbia	NFKB inhibitor alpha	25493	up	1.57414	0.000198123
R-RNO-168898	Toll-like Receptor Cascades	GSRG0020023	Lbp	lipopolysaccharide binding protein	29469	up	2.80292	0.0239092
R-RNO-168898	Toll-like Receptor Cascades	GSRG0018439	Itgb2	integrin subunit beta 2	309684	up	1.92084	4.12152e-08
R-RNO-168898	Toll-like Receptor Cascades	GSRG0033981	Tlr7	toll-like receptor 7	317468	up	1.56808	0.00272708
R-RNO-2871837	FCERI mediated NF-kB activation	GSRG0010013	Fcer1g	Fc fragment of IgE receptor Ig	25441	up	1.74148	5.88481e-05
R-RNO-2871837	FCERI mediated NF-kB activation	GSRG0026715	Nfkbia	NFKB inhibitor alpha	25493	up	1.57414	0.000198123
R-RNO-2871837	FCERI mediated NF-kB activation	GSRG0023880	Lyn	LYN proto-oncogene, Src family tyrosine kinase	81515	up	1.53342	0.000215807
R-RNO-196071	Metabolism of steroid hormones	GSRG0028194	Tspo	translocator protein	24230	up	1.71607	1.60563e-06
R-RNO-196071	Metabolism of steroid hormones	GSRG0013734	Stard6	StAR-related lipid transfer domain containing 6	291527	up	1.52869	2.07035e-05
R-RNO-5694530	Cargo concentration in the ER	GSRG0021231	Ctsz	cathepsin Z	252929	up	1.6012	8.74504e-09
R-RNO-5694530	Cargo concentration in the ER	GSRG0001530	Ctsc	cathepsin C	25423	up	1.76567	0.00188776
R-RNO-416476	G alpha (q) signalling events	GSRG0004305	P2ry6	pyrimidinergic receptor P2Y6	117264	up	1.57094	0.000418488
R-RNO-416476	G alpha (q) signalling events	GSRG0024502	Uts2	urotensin 2	29180	up	1.5609	0.00248978
R-RNO-416476	G alpha (q) signalling events	GSRG0004226	Nmb	neuromedin B	499194	down	1.75236	0.0123982
R-RNO-416476	G alpha (q) signalling events	GSRG0024376	Ptafr	platelet-activating factor receptor	58949	up	1.51443	0.000110826
R-RNO-416476	G alpha (q) signalling events	GSRG0029882	Trpc6	transient receptor potential cation channel, subfamily C, member 6	89823	up	1.53435	0.0102906
R-RNO-390522	Striated Muscle Contraction	GSRG0000327	Tnnt1	troponin T1, slow skeletal type	171409	up	1.7775	0.0132263
R-RNO-390522	Striated Muscle Contraction	GSRG0009466	Tnnt2	troponin T2, cardiac type	24837	up	3.63918	0.0220349
R-RNO-432720	Lysosome Vesicle Biogenesis	GSRG0014511	Dnase2	deoxyribonuclease II, lysosomal	171575	up	1.53434	2.01452e-06
R-RNO-432720	Lysosome Vesicle Biogenesis	GSRG0021231	Ctsz	cathepsin Z	252929	up	1.6012	8.74504e-09
R-RNO-425366	Transport of bile salts and organic acids, metal ions and amine compounds	GSRG0015255	Cp	ceruloplasmin (ferroxidase)	24268	up	1.99514	0.00584469
R-RNO-425366	Transport of bile salts and organic acids, metal ions and amine compounds	GSRG0029361	Slc39a4	solute carrier family 39 member 4	300051	up	2.10287	1.40319e-05
R-RNO-425366	Transport of bile salts and organic acids, metal ions and amine compounds	GSRG0014297	Slc14a1	solute carrier family 14 (urea transporter), member 1	54301	up	1.5321	3.00175e-28
R-RNO-449147	Signaling by Interleukins	GSRG0023485	Cd4	Cd4 molecule	24932	up	1.67787	0.00356195
R-RNO-449147	Signaling by Interleukins	GSRG0026715	Nfkbia	NFKB inhibitor alpha	25493	up	1.57414	0.000198123
R-RNO-449147	Signaling by Interleukins	GSRG0024323	Csf3r	colony stimulating factor 3 receptor	298518	up	1.63601	2.3041e-11
R-RNO-449147	Signaling by Interleukins	GSRG0015967	Osmr	oncostatin M receptor	310132	up	1.74207	0.000104572
R-RNO-449147	Signaling by Interleukins	GSRG0023880	Lyn	LYN proto-oncogene, Src family tyrosine kinase	81515	up	1.53342	0.000215807
R-RNO-449147	Signaling by Interleukins	GSRG0007009	Socs3	suppressor of cytokine signaling 3	89829	up	1.67325	0.00829316
R-RNO-1834949	Cytosolic sensors of pathogen-associated DNA	GSRG0026715	Nfkbia	NFKB inhibitor alpha	25493	up	1.57414	0.000198123
R-RNO-1834949	Cytosolic sensors of pathogen-associated DNA	GSRG0013864	Tmem173	transmembrane protein 173	498840	up	1.51998	0.00334621
R-RNO-195258	RHO GTPase Effectors	GSRG0028323	Nckap1l	NCK associated protein 1 like	315348	up	1.61941	9.56186e-06
R-RNO-195258	RHO GTPase Effectors	GSRG0033922	Was	Wiskott-Aldrich syndrome	317371	up	1.52986	0.00704249
R-RNO-195258	RHO GTPase Effectors	GSRG0029395	Rac2	ras-related C3 botulinum toxin substrate 2 (rho family, small GTP binding protein Rac2)	366957	up	1.72457	0.000283687
R-RNO-195258	RHO GTPase Effectors	GSRG0028116	Ncf4	neutrophil cytosolic factor 4	500904	up	1.92634	0.00111362
R-RNO-195258	RHO GTPase Effectors	GSRG0008788	Arpc1b	actin related protein 2/3 complex, subunit 1B	54227	up	1.6091	0.0207646
R-RNO-195258	RHO GTPase Effectors	GSRG0015002	Cyba	cytochrome b-245 alpha chain	79129	up	1.59256	2.72764e-05
R-RNO-1236975	Antigen processing-Cross presentation	GSRG0016865	RT1-A1	RT1 class Ia, locus A1	24973	up	1.51059	0.00951319
R-RNO-1236975	Antigen processing-Cross presentation	GSRG0028116	Ncf4	neutrophil cytosolic factor 4	500904	up	1.92634	0.00111362
R-RNO-1236975	Antigen processing-Cross presentation	GSRG0015002	Cyba	cytochrome b-245 alpha chain	79129	up	1.59256	2.72764e-05
R-RNO-2672351	Stimuli-sensing channels	GSRG0002531	Sgk1	serum/glucocorticoid regulated kinase 1	29517	up	2.76303	5.77341e-06
R-RNO-2672351	Stimuli-sensing channels	GSRG0020301	Stom	stomatin	296655	up	1.71143	9.03047e-09
R-RNO-2672351	Stimuli-sensing channels	GSRG0029882	Trpc6	transient receptor potential cation channel, subfamily C, member 6	89823	up	1.53435	0.0102906
R-RNO-166016	Toll Like Receptor 4 (TLR4) Cascade	GSRG0026715	Nfkbia	NFKB inhibitor alpha	25493	up	1.57414	0.000198123
R-RNO-166016	Toll Like Receptor 4 (TLR4) Cascade	GSRG0020023	Lbp	lipopolysaccharide binding protein	29469	up	2.80292	0.0239092
R-RNO-166016	Toll Like Receptor 4 (TLR4) Cascade	GSRG0018439	Itgb2	integrin subunit beta 2	309684	up	1.92084	4.12152e-08
R-RNO-983705	Signaling by the B Cell Receptor (BCR)	GSRG0026715	Nfkbia	NFKB inhibitor alpha	25493	up	1.57414	0.000198123
R-RNO-983705	Signaling by the B Cell Receptor (BCR)	GSRG0005041	Blnk	B-cell linker	499356	up	1.60405	1.11139e-09
R-RNO-983705	Signaling by the B Cell Receptor (BCR)	GSRG0023880	Lyn	LYN proto-oncogene, Src family tyrosine kinase	81515	up	1.53342	0.000215807
R-RNO-140877	Formation of Fibrin Clot (Clotting Cascade)	GSRG0020464	Serping1	serpin family G member 1	295703	up	1.85323	0.015595
R-RNO-140877	Formation of Fibrin Clot (Clotting Cascade)	GSRG0020001	Procr	protein C receptor	362248	up	1.78633	0.00316455
R-RNO-9006927	Signaling by Non-Receptor Tyrosine Kinases	GSRG0022964	Dok1	docking protein 1	312477	up	1.53099	0.00351382
R-RNO-9006927	Signaling by Non-Receptor Tyrosine Kinases	GSRG0007009	Socs3	suppressor of cytokine signaling 3	89829	up	1.67325	0.00829316
R-RNO-8848021	Signaling by PTK6	GSRG0022964	Dok1	docking protein 1	312477	up	1.53099	0.00351382
R-RNO-8848021	Signaling by PTK6	GSRG0007009	Socs3	suppressor of cytokine signaling 3	89829	up	1.67325	0.00829316
R-RNO-211945	Phase I - Functionalization of compounds	GSRG0009963	Fmo2	flavin containing monooxygenase 2	246245	up	2.10298	0.0015969
R-RNO-211945	Phase I - Functionalization of compounds	GSRG0021465	Tbxas1	thromboxane A synthase 1	24886	up	1.5897	5.27272e-05
R-RNO-211945	Phase I - Functionalization of compounds	GSRG0009964	Fmo3	flavin containing monooxygenase 3	84493	up	2.02854	0.0169065
R-RNO-425407	SLC-mediated transmembrane transport	GSRG0015255	Cp	ceruloplasmin (ferroxidase)	24268	up	1.99514	0.00584469
R-RNO-425407	SLC-mediated transmembrane transport	GSRG0002060	Slc15a3	solute carrier family 15 member 3	246239	up	1.6278	6.5982e-05
R-RNO-425407	SLC-mediated transmembrane transport	GSRG0021658	Slc4a5	solute carrier family 4 member 5	297386	up	1.6837	0.00545995
R-RNO-425407	SLC-mediated transmembrane transport	GSRG0029361	Slc39a4	solute carrier family 39 member 4	300051	up	2.10287	1.40319e-05
R-RNO-425407	SLC-mediated transmembrane transport	GSRG0014297	Slc14a1	solute carrier family 14 (urea transporter), member 1	54301	up	1.5321	3.00175e-28

## Sheet: PATHWAY ANALYSIS (PANTHER)
Supplemental Table 1: Caudal Injured vs. Caudal Naive				BI vs. BN
PANTHER Pathway Analysis
Significant Pathways (7)
Link to PANTHER Pathway	Pathway Description (PANTHER)	Nb Genes in Pathway	Nb Regulated Genes (Up / Down)	P-Value (All)	P-Value (Up)	P-Value (Down)	Min P-Value	min FDR
P00010	B cell activation	45	5 (5/0)	9.16552e-05	7.34477e-05	NA	7.34477e-05	0.003682
P00053	T cell activation	61	4 (4/0)	0.00346649	0.00293014	NA	0.00293014	0.0693193
P00031	Inflammation mediated by chemokine and cytokine signaling pathway	152	6 (6/0)	0.00470869	0.00374992	NA	0.00374992	0.0844433
P00020	FAS signaling pathway	20	2 (2/0)	0.0173791	0.015906	NA	0.015906	0.238546
P05918	p38 MAPK pathway	25	2 (2/0)	0.0265449	0.0243317	NA	0.0243317	0.324243
P00054	Toll receptor signaling pathway	30	2 (2/0)	0.037239	0.0341855	NA	0.0341855	0.396912
P00006	Apoptosis signaling pathway	83	3 (3/0)	0.0528684	0.0471511	NA	0.0471511	0.4897
Regulated Genes in Pathways
Link to PANTHER Pathway	Pathway Description (PANTHER)	FAST DB STABLE ID	Gene Symbol	Gene Name	Link to Entrez Gene	Regulation	Fold-Change	P-Value
P00010	B cell activation	GSRG0037196	Ptprc	protein tyrosine phosphatase, receptor type, C	24699	up	1.7306	1.12003e-05
P00010	B cell activation	GSRG0023880	Lyn	LYN proto-oncogene, Src family tyrosine kinase	81515	up	1.53342	0.000215807
P00010	B cell activation	GSRG0005041	Blnk	B-cell linker	499356	up	1.60405	1.11139e-09
P00010	B cell activation	GSRG0029395	Rac2	ras-related C3 botulinum toxin substrate 2 (rho family, small GTP binding protein Rac2)	366957	up	1.72457	0.000283687
P00010	B cell activation	GSRG0026715	Nfkbia	NFKB inhibitor alpha	25493	up	1.57414	0.000198123
P00053	T cell activation	GSRG0037196	Ptprc	protein tyrosine phosphatase, receptor type, C	24699	up	1.7306	1.12003e-05
P00053	T cell activation	GSRG0029395	Rac2	ras-related C3 botulinum toxin substrate 2 (rho family, small GTP binding protein Rac2)	366957	up	1.72457	0.000283687
P00053	T cell activation	GSRG0026715	Nfkbia	NFKB inhibitor alpha	25493	up	1.57414	0.000198123
P00053	T cell activation	GSRG0005279	Lcp2	lymphocyte cytosolic protein 2	155918	up	1.59935	5.15246e-06
P00031	Inflammation mediated by chemokine and cytokine signaling pathway	GSRG0018439	Itgb2	integrin subunit beta 2	309684	up	1.92084	4.12152e-08
P00031	Inflammation mediated by chemokine and cytokine signaling pathway	GSRG0027426	Gna15	guanine nucleotide binding protein, alpha 15	89788	up	1.65097	3.73809e-05
P00031	Inflammation mediated by chemokine and cytokine signaling pathway	GSRG0008788	Arpc1b	actin related protein 2/3 complex, subunit 1B	54227	up	1.6091	0.0207646
P00031	Inflammation mediated by chemokine and cytokine signaling pathway	GSRG0024376	Ptafr	platelet-activating factor receptor	58949	up	1.51443	0.000110826
P00031	Inflammation mediated by chemokine and cytokine signaling pathway	GSRG0029395	Rac2	ras-related C3 botulinum toxin substrate 2 (rho family, small GTP binding protein Rac2)	366957	up	1.72457	0.000283687
P00031	Inflammation mediated by chemokine and cytokine signaling pathway	GSRG0026715	Nfkbia	NFKB inhibitor alpha	25493	up	1.57414	0.000198123
P00020	FAS signaling pathway	GSRG0002163	Fas	Fas cell surface death receptor	246097	up	1.85733	3.42255e-08
P00020	FAS signaling pathway	GSRG0021634	Capg	capping actin protein, gelsolin like	297339	up	1.77887	0.00254603
P05918	p38 MAPK pathway	GSRG0029395	Rac2	ras-related C3 botulinum toxin substrate 2 (rho family, small GTP binding protein Rac2)	366957	up	1.72457	0.000283687
P05918	p38 MAPK pathway	GSRG0012311	Eif4ebp1	eukaryotic translation initiation factor 4E binding protein 1	116636	up	1.5988	0.00357768
P00054	Toll receptor signaling pathway	GSRG0033981	Tlr7	toll-like receptor 7	317468	up	1.56808	0.00272708
P00054	Toll receptor signaling pathway	GSRG0026715	Nfkbia	NFKB inhibitor alpha	25493	up	1.57414	0.000198123
P00006	Apoptosis signaling pathway	GSRG0010109	Atf3	activating transcription factor 3	25389	up	2.12188	9.30739e-06
P00006	Apoptosis signaling pathway	GSRG0002163	Fas	Fas cell surface death receptor	246097	up	1.85733	3.42255e-08
P00006	Apoptosis signaling pathway	GSRG0026715	Nfkbia	NFKB inhibitor alpha	25493	up	1.57414	0.000198123

## Sheet: PATHWAY ANALYSIS (WIKI)
Supplemental Table 1: Caudal Injured vs. Caudal Naive				BI vs. BN
WikiPathways Analysis
Significant Pathways (21)
Link to WIKIPATHWAYS Pathway	Pathway Description (WIKIPATHWAYS)	Nb Genes in Pathway	Nb Regulated Genes (Up / Down)	P-Value (All)	P-Value (Up)	P-Value (Down)	Min P-Value	min FDR
WP81	Complement Activation, Classical Pathway	16	5 (5/0)	4.16663e-07	3.30155e-07	NA	3.30155e-07	4.48479e-05
WP547	Complement and Coagulation Cascades	59	7 (7/0)	2.24239e-06	1.64119e-06	NA	1.64119e-06	0.000177207
WP44	IL-5 Signaling Pathway	70	7 (7/0)	7.16743e-06	5.2693e-06	NA	5.2693e-06	0.000446219
WP319	IL-3 Signaling Pathway	104	8 (8/0)	1.13153e-05	8.03676e-06	NA	8.03676e-06	0.000593733
WP135	IL-6 Signaling Pathway	96	7 (7/0)	5.69949e-05	4.23439e-05	NA	4.23439e-05	0.00237747
WP147	Kit Receptor Signaling Pathway	68	6 (6/0)	6.72612e-05	5.18451e-05	NA	5.18451e-05	0.00276354
WP303	Prostaglandin Synthesis and Regulation	32	4 (3/1)	0.000300581	0.00364192	0.0148486	0.000300581	0.01193
WP173	Oxidative Stress	34	4 (4/0)	0.000381524	0.000319323	NA	0.000319323	0.012006
WP569	IL-2 Signaling Pathway	76	5 (5/0)	0.00107389	0.000870823	NA	0.000870823	0.0260073
WP1310	Selenium Micronutrient Network	23	3 (3/0)	0.00158622	0.00138654	NA	0.00138654	0.0374277
WP188	Focal Adhesion	190	7 (7/0)	0.00340189	0.00262341	NA	0.00262341	0.062768
WP89	FAS pathway and Stress induction of HSP regulation	38	3 (3/0)	0.0067557	0.00593576	NA	0.00593576	0.11572
WP155	Adipogenesis	127	5 (5/0)	0.00975268	0.00806073	NA	0.00806073	0.148226
WP293	Eicosanoid Synthesis	18	2 (2/0)	0.0141823	0.0129722	NA	0.0129722	0.208497
WP74	Integrin-mediated cell adhesion	94	4 (4/0)	0.0156387	0.013376	NA	0.013376	0.211753
WP442	Hypertrophy Model	20	2 (2/0)	0.0173791	0.015906	NA	0.015906	0.238546
WP439	Insulin Signaling	152	5 (4/1)	0.0198369	0.0611653	0.06878	0.0198369	0.286073
WP1311	Folic Acid Network	25	2 (2/0)	0.0265449	0.0243317	NA	0.0243317	0.324243
WP520	G13 Signaling Pathway	31	2 (2/0)	0.0395457	0.0363139	NA	0.0363139	0.410373
WP1286	Metapathway biotransformation	139	4 (4/0)	0.0539384	0.046858	NA	0.046858	0.4897
WP316	Striated Muscle Contraction	36	2 (2/0)	0.0518454	0.0476792	NA	0.0476792	0.4897
Regulated Genes in Pathways
Link to WIKIPATHWAYS Pathway	Pathway Description (WIKIPATHWAYS)	FAST DB STABLE ID	Gene Symbol	Gene Name	Link to Entrez Gene	Regulation	Fold-Change	P-Value
WP81	Complement Activation, Classical Pathway	GSRG0025663	C1qa	complement C1q A chain	298566	up	1.93001	8.56059e-09
WP81	Complement Activation, Classical Pathway	GSRG0025661	C1qb	complement C1q B chain	29687	up	2.0124	8.5506e-09
WP81	Complement Activation, Classical Pathway	GSRG0017872	Cfb // C2	complement factor B // complement component 2	24231	up	1.69494	0.00304402
WP81	Complement Activation, Classical Pathway	GSRG0032097	C3	complement component 3	24232	up	1.54124	0.000235082
WP81	Complement Activation, Classical Pathway	GSRG0025662	C1qc	complement C1q C chain	362634	up	1.84201	0.00135686
WP547	Complement and Coagulation Cascades	GSRG0025662	C1qc	complement C1q C chain	362634	up	1.84201	0.00135686
WP547	Complement and Coagulation Cascades	GSRG0025663	C1qa	complement C1q A chain	298566	up	1.93001	8.56059e-09
WP547	Complement and Coagulation Cascades	GSRG0025661	C1qb	complement C1q B chain	29687	up	2.0124	8.5506e-09
WP547	Complement and Coagulation Cascades	GSRG0017872	Cfb // C2	complement factor B // complement component 2	24231	up	1.69494	0.00304402
WP547	Complement and Coagulation Cascades	GSRG0032097	C3	complement component 3	24232	up	1.54124	0.000235082
WP547	Complement and Coagulation Cascades	GSRG0020464	Serping1	serpin family G member 1	295703	up	1.85323	0.015595
WP547	Complement and Coagulation Cascades	GSRG0017872	Cfb // C2	complement factor B // complement component 2	294257	up	1.69494	0.00304402
WP44	IL-5 Signaling Pathway	GSRG0023480	Ptpn6	protein tyrosine phosphatase, non-receptor type 6	116689	up	1.78141	2.73022e-09
WP44	IL-5 Signaling Pathway	GSRG0001819	Itgam	integrin subunit alpha M	25021	up	1.53437	0.0147871
WP44	IL-5 Signaling Pathway	GSRG0023880	Lyn	LYN proto-oncogene, Src family tyrosine kinase	81515	up	1.53342	0.000215807
WP44	IL-5 Signaling Pathway	GSRG0032799	Vav1	vav guanine nucleotide exchange factor 1	25156	up	1.71568	3.24022e-06
WP44	IL-5 Signaling Pathway	GSRG0028117	Csf2rb	colony stimulating factor 2 receptor beta common subunit	171081	up	1.91596	0.000287293
WP44	IL-5 Signaling Pathway	GSRG0018439	Itgb2	integrin subunit beta 2	309684	up	1.92084	4.12152e-08
WP44	IL-5 Signaling Pathway	GSRG0026715	Nfkbia	NFKB inhibitor alpha	25493	up	1.57414	0.000198123
WP319	IL-3 Signaling Pathway	GSRG0018957	Spi1	Spi-1 proto-oncogene	366126	up	1.71592	5.29811e-07
WP319	IL-3 Signaling Pathway	GSRG0008918	Hspb1	heat shock protein family B (small) member 1	24471	up	1.55738	1.02883e-09
WP319	IL-3 Signaling Pathway	GSRG0023480	Ptpn6	protein tyrosine phosphatase, non-receptor type 6	116689	up	1.78141	2.73022e-09
WP319	IL-3 Signaling Pathway	GSRG0029395	Rac2	ras-related C3 botulinum toxin substrate 2 (rho family, small GTP binding protein Rac2)	366957	up	1.72457	0.000283687
WP319	IL-3 Signaling Pathway	GSRG0023880	Lyn	LYN proto-oncogene, Src family tyrosine kinase	81515	up	1.53342	0.000215807
WP319	IL-3 Signaling Pathway	GSRG0032799	Vav1	vav guanine nucleotide exchange factor 1	25156	up	1.71568	3.24022e-06
WP319	IL-3 Signaling Pathway	GSRG0028117	Csf2rb	colony stimulating factor 2 receptor beta common subunit	171081	up	1.91596	0.000287293
WP319	IL-3 Signaling Pathway	GSRG0007009	Socs3	suppressor of cytokine signaling 3	89829	up	1.67325	0.00829316
WP135	IL-6 Signaling Pathway	GSRG0012311	Eif4ebp1	eukaryotic translation initiation factor 4E binding protein 1	116636	up	1.5988	0.00357768
WP135	IL-6 Signaling Pathway	GSRG0023880	Lyn	LYN proto-oncogene, Src family tyrosine kinase	81515	up	1.53342	0.000215807
WP135	IL-6 Signaling Pathway	GSRG0002531	Sgk1	serum/glucocorticoid regulated kinase 1	29517	up	2.76303	5.77341e-06
WP135	IL-6 Signaling Pathway	GSRG0032799	Vav1	vav guanine nucleotide exchange factor 1	25156	up	1.71568	3.24022e-06
WP135	IL-6 Signaling Pathway	GSRG0024380	Fgr	FGR proto-oncogene, Src family tyrosine kinase	79113	up	1.69379	3.70173e-07
WP135	IL-6 Signaling Pathway	GSRG0008918	Hspb1	heat shock protein family B (small) member 1	24471	up	1.55738	1.02883e-09
WP135	IL-6 Signaling Pathway	GSRG0007009	Socs3	suppressor of cytokine signaling 3	89829	up	1.67325	0.00829316
WP147	Kit Receptor Signaling Pathway	GSRG0023480	Ptpn6	protein tyrosine phosphatase, non-receptor type 6	116689	up	1.78141	2.73022e-09
WP147	Kit Receptor Signaling Pathway	GSRG0023880	Lyn	LYN proto-oncogene, Src family tyrosine kinase	81515	up	1.53342	0.000215807
WP147	Kit Receptor Signaling Pathway	GSRG0032799	Vav1	vav guanine nucleotide exchange factor 1	25156	up	1.71568	3.24022e-06
WP147	Kit Receptor Signaling Pathway	GSRG0028117	Csf2rb	colony stimulating factor 2 receptor beta common subunit	171081	up	1.91596	0.000287293
WP147	Kit Receptor Signaling Pathway	GSRG0024380	Fgr	FGR proto-oncogene, Src family tyrosine kinase	79113	up	1.69379	3.70173e-07
WP147	Kit Receptor Signaling Pathway	GSRG0022964	Dok1	docking protein 1	312477	up	1.53099	0.00351382
WP303	Prostaglandin Synthesis and Regulation	GSRG0020184	Ptgds	prostaglandin D2 synthase	25526	up	1.72033	0.0303799
WP303	Prostaglandin Synthesis and Regulation	GSRG0010117	Hsd11b1	hydroxysteroid 11-beta dehydrogenase 1	25116	down	1.56023	1.2912e-06
WP303	Prostaglandin Synthesis and Regulation	GSRG0021465	Tbxas1	thromboxane A synthase 1	24886	up	1.5897	5.27272e-05
WP303	Prostaglandin Synthesis and Regulation	GSRG0010522	Anxa3	annexin A3	25291	up	1.61345	2.08186e-07
WP173	Oxidative Stress	GSRG0005378	Gpx3	glutathione peroxidase 3	64317	up	1.62181	2.57375e-09
WP173	Oxidative Stress	GSRG0037266	Hmox1	heme oxygenase 1	24451	up	1.6821	1.60777e-06
WP173	Oxidative Stress	GSRG0015002	Cyba	cytochrome b-245 alpha chain	79129	up	1.59256	2.72764e-05
WP173	Oxidative Stress	GSRG0022552	Mgst1	microsomal glutathione S-transferase 1	171341	up	1.8415	5.42951e-16
WP569	IL-2 Signaling Pathway	GSRG0023480	Ptpn6	protein tyrosine phosphatase, non-receptor type 6	116689	up	1.78141	2.73022e-09
WP569	IL-2 Signaling Pathway	GSRG0016570	Cd53	Cd53 molecule	24251	up	1.64865	0.000239813
WP569	IL-2 Signaling Pathway	GSRG0023880	Lyn	LYN proto-oncogene, Src family tyrosine kinase	81515	up	1.53342	0.000215807
WP569	IL-2 Signaling Pathway	GSRG0032799	Vav1	vav guanine nucleotide exchange factor 1	25156	up	1.71568	3.24022e-06
WP569	IL-2 Signaling Pathway	GSRG0007009	Socs3	suppressor of cytokine signaling 3	89829	up	1.67325	0.00829316
WP1310	Selenium Micronutrient Network	GSRG0005378	Gpx3	glutathione peroxidase 3	64317	up	1.62181	2.57375e-09
WP1310	Selenium Micronutrient Network	GSRG0021465	Tbxas1	thromboxane A synthase 1	24886	up	1.5897	5.27272e-05
WP1310	Selenium Micronutrient Network	GSRG0020184	Ptgds	prostaglandin D2 synthase	25526	up	1.72033	0.0303799
WP188	Focal Adhesion	GSRG0018439	Itgb2	integrin subunit beta 2	309684	up	1.92084	4.12152e-08
WP188	Focal Adhesion	GSRG0001799	Itgal	integrin subunit alpha L	308995	up	1.95457	0.00387757
WP188	Focal Adhesion	GSRG0029395	Rac2	ras-related C3 botulinum toxin substrate 2 (rho family, small GTP binding protein Rac2)	366957	up	1.72457	0.000283687
WP188	Focal Adhesion	GSRG0001819	Itgam	integrin subunit alpha M	25021	up	1.53437	0.0147871
WP188	Focal Adhesion	GSRG0021239	Lama5	laminin subunit alpha 5	140433	up	1.61459	0.00144799
WP188	Focal Adhesion	GSRG0032799	Vav1	vav guanine nucleotide exchange factor 1	25156	up	1.71568	3.24022e-06
WP188	Focal Adhesion	GSRG0024380	Fgr	FGR proto-oncogene, Src family tyrosine kinase	79113	up	1.69379	3.70173e-07
WP89	FAS pathway and Stress induction of HSP regulation	GSRG0023798	Arhgdib	Rho GDP dissociation inhibitor beta	362456	up	1.62351	0.00113432
WP89	FAS pathway and Stress induction of HSP regulation	GSRG0002163	Fas	Fas cell surface death receptor	246097	up	1.85733	3.42255e-08
WP89	FAS pathway and Stress induction of HSP regulation	GSRG0008918	Hspb1	heat shock protein family B (small) member 1	24471	up	1.55738	1.02883e-09
WP155	Adipogenesis	GSRG0000505	Cebpa	CCAAT/enhancer binding protein alpha	24252	up	1.75736	1.99144e-09
WP155	Adipogenesis	GSRG0024422	Id3	inhibitor of DNA binding 3, HLH protein	25585	up	1.58511	0.000114678
WP155	Adipogenesis	GSRG0007380	Cebpd	CCAAT/enhancer binding protein delta	25695	up	2.13914	3.53671e-07
WP155	Adipogenesis	GSRG0002163	Fas	Fas cell surface death receptor	246097	up	1.85733	3.42255e-08
WP155	Adipogenesis	GSRG0007009	Socs3	suppressor of cytokine signaling 3	89829	up	1.67325	0.00829316
WP293	Eicosanoid Synthesis	GSRG0021465	Tbxas1	thromboxane A synthase 1	24886	up	1.5897	5.27272e-05
WP293	Eicosanoid Synthesis	GSRG0020184	Ptgds	prostaglandin D2 synthase	25526	up	1.72033	0.0303799
WP74	Integrin-mediated cell adhesion	GSRG0029395	Rac2	ras-related C3 botulinum toxin substrate 2 (rho family, small GTP binding protein Rac2)	366957	up	1.72457	0.000283687
WP74	Integrin-mediated cell adhesion	GSRG0001819	Itgam	integrin subunit alpha M	25021	up	1.53437	0.0147871
WP74	Integrin-mediated cell adhesion	GSRG0018439	Itgb2	integrin subunit beta 2	309684	up	1.92084	4.12152e-08
WP74	Integrin-mediated cell adhesion	GSRG0001799	Itgal	integrin subunit alpha L	308995	up	1.95457	0.00387757
WP442	Hypertrophy Model	GSRG0010109	Atf3	activating transcription factor 3	25389	up	2.12188	9.30739e-06
WP442	Hypertrophy Model	GSRG0012311	Eif4ebp1	eukaryotic translation initiation factor 4E binding protein 1	116636	up	1.5988	0.00357768
WP439	Insulin Signaling	GSRG0020039	Sgk2	serum/glucocorticoid regulated kinase 2	171497	down	1.50781	0.00196679
WP439	Insulin Signaling	GSRG0012311	Eif4ebp1	eukaryotic translation initiation factor 4E binding protein 1	116636	up	1.5988	0.00357768
WP439	Insulin Signaling	GSRG0029395	Rac2	ras-related C3 botulinum toxin substrate 2 (rho family, small GTP binding protein Rac2)	366957	up	1.72457	0.000283687
WP439	Insulin Signaling	GSRG0002531	Sgk1	serum/glucocorticoid regulated kinase 1	29517	up	2.76303	5.77341e-06
WP439	Insulin Signaling	GSRG0007009	Socs3	suppressor of cytokine signaling 3	89829	up	1.67325	0.00829316
WP1311	Folic Acid Network	GSRG0005378	Gpx3	glutathione peroxidase 3	64317	up	1.62181	2.57375e-09
WP1311	Folic Acid Network	GSRG0020184	Ptgds	prostaglandin D2 synthase	25526	up	1.72033	0.0303799
WP520	G13 Signaling Pathway	GSRG0033922	Was	Wiskott-Aldrich syndrome	317371	up	1.52986	0.00704249
WP520	G13 Signaling Pathway	GSRG0023798	Arhgdib	Rho GDP dissociation inhibitor beta	362456	up	1.62351	0.00113432
WP1286	Metapathway biotransformation	GSRG0009963	Fmo2	flavin containing monooxygenase 2	246245	up	2.10298	0.0015969
WP1286	Metapathway biotransformation	GSRG0013797	Chst9	carbohydrate sulfotransferase 9	291770	up	1.58744	2.79785e-05
WP1286	Metapathway biotransformation	GSRG0022552	Mgst1	microsomal glutathione S-transferase 1	171341	up	1.8415	5.42951e-16
WP1286	Metapathway biotransformation	GSRG0009964	Fmo3	flavin containing monooxygenase 3	84493	up	2.02854	0.0169065
WP316	Striated Muscle Contraction	GSRG0009466	Tnnt2	troponin T2, cardiac type	24837	up	3.63918	0.0220349
WP316	Striated Muscle Contraction	GSRG0000327	Tnnt1	troponin T1, slow skeletal type	171409	up	1.7775	0.0132263

## Sheet: GO ANALYSIS
Supplemental Table 1: Caudal Injured vs. Caudal Naive					BI vs. BN
Gene Ontology Analysis
Significant GO terms (208)
Term Type	GO ID with Link	GO term	Nb Genes in Term	Nb Regulated Genes (Up / Down)	P-Value (All)	P-Value (Up)	P-Value (Down)	Min P-Value	min FDR
Biological Process	GO:0050776	regulation of immune response	450	29 (29/0)	2.55351e-15	6.66134e-16	NA	6.66134e-16	6.54521e-13
Biological Process	GO:0002252	immune effector process	416	28 (28/0)	2.66454e-15	7.77156e-16	NA	7.77156e-16	6.54521e-13
Biological Process	GO:0045321	leukocyte activation	474	28 (28/0)	6.9611e-14	2.08722e-14	NA	2.08722e-14	1.46488e-11
Biological Process	GO:0002250	adaptive immune response	222	17 (17/0)	1.33962e-10	6.3994e-11	NA	6.3994e-11	2.99421e-08
Biological Process	GO:0030097	hemopoiesis	472	23 (23/0)	6.19868e-10	2.42928e-10	NA	2.42928e-10	1.02297e-07
Biological Process	GO:0050865	regulation of cell activation	321	19 (19/0)	8.63206e-10	3.89004e-10	NA	3.89004e-10	1.48918e-07
Biological Process	GO:0007229	integrin-mediated signaling pathway	72	10 (10/0)	3.01124e-09	1.91368e-09	NA	1.91368e-09	6.71543e-07
Biological Process	GO:0045087	innate immune response	403	20 (20/0)	6.34897e-09	2.81915e-09	NA	2.81915e-09	8.67612e-07
Biological Process	GO:0048872	homeostasis of number of cells	156	13 (13/0)	7.64171e-09	4.33894e-09	NA	4.33894e-09	1.21809e-06
Biological Process	GO:0001816	cytokine production	428	20 (20/0)	1.74143e-08	7.81956e-09	NA	7.81956e-09	1.95987e-06
Biological Process	GO:0072593	reactive oxygen species metabolic process	192	13 (13/0)	9.09374e-08	5.24461e-08	NA	5.24461e-08	1.05167e-05
Biological Process	GO:0006954	inflammatory response	436	19 (19/0)	1.20137e-07	5.69894e-08	NA	5.69894e-08	1.09083e-05
Biological Process	GO:0006897	endocytosis	418	19 (18/1)	6.22465e-08	1.54351e-07	0.178973	6.22465e-08	1.3106e-05
Biological Process	GO:0009617	response to bacterium	486	20 (20/0)	1.39138e-07	6.41199e-08	NA	6.41199e-08	1.17395e-05
Biological Process	GO:1901654	response to ketone	270	15 (15/0)	1.25107e-07	6.75423e-08	NA	6.75423e-08	1.18509e-05
Biological Process	GO:0097237	cellular response to toxic substance	205	13 (13/0)	1.94955e-07	1.1307e-07	NA	1.1307e-07	1.70049e-05
Biological Process	GO:0098754	detoxification	86	9 (9/0)	2.325e-07	1.56117e-07	NA	1.56117e-07	2.19136e-05
Biological Process	GO:0009611	response to wounding	402	17 (17/0)	8.6211e-07	4.4595e-07	NA	4.4595e-07	5.69059e-05
Biological Process	GO:0098609	cell-cell adhesion	458	18 (18/0)	1.16668e-06	5.8807e-07	NA	5.8807e-07	6.87879e-05
Biological Process	GO:0002683	negative regulation of immune system process	264	13 (13/0)	3.37142e-06	2.00575e-06	NA	2.00575e-06	0.000206006
Biological Process	GO:0043900	regulation of multi-organism process	227	12 (12/0)	3.91527e-06	2.40871e-06	NA	2.40871e-06	0.000241501
Biological Process	GO:0048545	response to steroid hormone	414	16 (16/0)	5.7702e-06	3.15532e-06	NA	3.15532e-06	0.000301979
Biological Process	GO:0033028	myeloid cell apoptotic process	25	5 (5/0)	4.70322e-06	3.73984e-06	NA	3.73984e-06	0.000346999
Biological Process	GO:0072376	protein activation cascade	45	6 (6/0)	6.08089e-06	4.64455e-06	NA	4.64455e-06	0.000416132
Biological Process	GO:0050878	regulation of body fluid levels	244	12 (12/0)	8.17709e-06	5.06724e-06	NA	5.06724e-06	0.000444545
Molecular Function	GO:0016684	oxidoreductase activity, acting on peroxide as acceptor	46	6 (6/0)	6.93398e-06	5.29825e-06	NA	5.29825e-06	0.000446219
Biological Process	GO:0070661	leukocyte proliferation	167	10 (10/0)	8.56769e-06	5.66804e-06	NA	5.66804e-06	0.000460439
Cellular Component	GO:0005773	vacuole	384	15 (15/0)	1.00213e-05	5.68579e-06	NA	5.68579e-06	0.000460439
Cellular Component	GO:0098589	membrane region	297	13 (13/0)	1.20172e-05	7.25139e-06	NA	7.25139e-06	0.000565474
Biological Process	GO:0050817	coagulation	104	8 (8/0)	1.13153e-05	8.03676e-06	NA	8.03676e-06	0.000593733
Biological Process	GO:0006959	humoral immune response	104	8 (8/0)	1.13153e-05	8.03676e-06	NA	8.03676e-06	0.000593733
Biological Process	GO:0050900	leukocyte migration	220	11 (11/0)	1.67756e-05	1.08075e-05	NA	1.08075e-05	0.000762233
Molecular Function	GO:0048037	cofactor binding	440	16 (14/2)	1.23327e-05	0.000108861	0.017	1.23327e-05	0.000895394
Biological Process	GO:0030155	regulation of cell adhesion	411	15 (15/0)	2.22235e-05	1.27574e-05	NA	1.27574e-05	0.000880679
Biological Process	GO:0071216	cellular response to biotic stimulus	185	10 (10/0)	2.09087e-05	1.39371e-05	NA	1.39371e-05	0.0009466
Biological Process	GO:0098542	defense response to other organism	283	12 (12/0)	3.5613e-05	2.24381e-05	NA	2.24381e-05	0.00147636
Biological Process	GO:0051272	positive regulation of cellular component movement	382	14 (14/0)	4.0008e-05	2.38326e-05	NA	2.38326e-05	0.00153628
Biological Process	GO:0040017	positive regulation of locomotion	385	14 (14/0)	4.35429e-05	2.59718e-05	NA	2.59718e-05	0.00160834
Biological Process	GO:0070371	ERK1 and ERK2 cascade	252	11 (11/0)	5.81717e-05	3.79853e-05	NA	3.79853e-05	0.00226164
Molecular Function	GO:0016209	antioxidant activity	65	6 (6/0)	5.20618e-05	4.00817e-05	NA	4.00817e-05	0.00231211
Biological Process	GO:0032101	regulation of response to external stimulus	455	15 (15/0)	7.07419e-05	4.13885e-05	NA	4.13885e-05	0.00235523
Cellular Component	GO:0098552	side of membrane	335	13 (12/1)	4.22592e-05	0.000113631	0.145921	4.22592e-05	0.00257904
Biological Process	GO:0051235	maintenance of location	213	10 (10/0)	6.91356e-05	4.66258e-05	NA	4.66258e-05	0.00254418
Biological Process	GO:0003013	circulatory system process	355	13 (13/0)	7.61862e-05	4.71257e-05	NA	4.71257e-05	0.00254418
Molecular Function	GO:0019825	oxygen binding	22	4 (4/0)	6.62199e-05	5.51777e-05	NA	5.51777e-05	0.00290441
Biological Process	GO:0071887	leukocyte apoptotic process	71	6 (6/0)	8.58089e-05	6.62201e-05	NA	6.62201e-05	0.00344263
Cellular Component	GO:0015629	actin cytoskeleton	319	12 (12/0)	0.000111868	7.1565e-05	NA	7.1565e-05	0.00367512
Biological Process	GO:0034762	regulation of transmembrane transport	407	14 (12/2)	7.89393e-05	0.000663806	0.0146632	7.89393e-05	0.00400498
Biological Process	GO:0051259	protein complex oligomerization	439	14 (14/0)	0.000174136	0.000106295	NA	0.000106295	0.00502931
Biological Process	GO:0051186	cofactor metabolic process	386	13 (12/1)	0.000174864	0.000415749	0.166369	0.000174864	0.00767034
Biological Process	GO:0010942	positive regulation of cell death	466	14 (14/0)	0.000319676	0.000197393	NA	0.000197393	0.00848185
Biological Process	GO:0019221	cytokine-mediated signaling pathway	258	10 (10/0)	0.000328757	0.000225894	NA	0.000225894	0.00951241
Biological Process	GO:0032355	response to estradiol	202	9 (8/1)	0.000235736	0.000830637	0.090456	0.000235736	0.0101294
Biological Process	GO:0009615	response to virus	168	8 (8/0)	0.000335163	0.000244345	NA	0.000244345	0.00998966
Biological Process	GO:0006875	cellular metal ion homeostasis	455	14 (13/1)	0.000251131	0.000535274	0.193333	0.000251131	0.0104704
Molecular Function	GO:0140104	molecular carrier activity	32	4 (4/0)	0.000300581	0.00025139	NA	0.00025139	0.0100819
Biological Process	GO:0042330	taxis	367	12 (12/0)	0.000404217	0.000263862	NA	0.000263862	0.0104823
Molecular Function	GO:0046906	tetrapyrrole binding	129	7 (7/0)	0.000360286	0.000271235	NA	0.000271235	0.0106745
Biological Process	GO:0006887	exocytosis	265	10 (10/0)	0.000405999	0.000279776	NA	0.000279776	0.0107176
Biological Process	GO:0010038	response to metal ion	379	12 (12/0)	0.000537922	0.000352909	NA	0.000352909	0.0131513
Biological Process	GO:0007568	aging	381	12 (12/0)	0.000563473	0.000369982	NA	0.000369982	0.01346
Cellular Component	GO:0098797	plasma membrane protein complex	418	13 (12/1)	0.000376525	0.000836987	0.178973	0.000376525	0.0137874
Biological Process	GO:0035690	cellular response to drug	333	11 (11/0)	0.000644871	0.000435575	NA	0.000435575	0.0154135
Biological Process	GO:0071407	cellular response to organic cyclic compound	483	14 (13/1)	0.000456998	0.000927877	0.204048	0.000456998	0.0160368
Biological Process	GO:0044057	regulation of system process	429	13 (12/1)	0.000481028	0.00104642	0.183266	0.000481028	0.0165603
Cellular Component	GO:0043235	receptor complex	271	10 (9/1)	0.000483714	0.00138249	0.119623	0.000483714	0.0165603
Biological Process	GO:0097305	response to alcohol	299	10 (10/0)	0.0010281	0.000718434	NA	0.000718434	0.0232717
Biological Process	GO:0016999	antibiotic metabolic process	111	6 (6/0)	0.000968852	0.00075949	NA	0.00075949	0.0244138
Biological Process	GO:0007264	small GTPase mediated signal transduction	359	11 (11/0)	0.00118739	0.000810679	NA	0.000810679	0.0254676
Molecular Function	GO:0050839	cell adhesion molecule binding	156	7 (7/0)	0.00111429	0.000847907	NA	0.000847907	0.0256956
Biological Process	GO:0031347	regulation of defense response	361	11 (11/0)	0.00124129	0.00084818	NA	0.00084818	0.0256956
Biological Process	GO:0033627	cell adhesion mediated by integrin	44	4 (4/0)	0.00103151	0.000866521	NA	0.000866521	0.0260073
Biological Process	GO:0060627	regulation of vesicle-mediated transport	363	11 (11/0)	0.00129719	0.00088711	NA	0.00088711	0.0263072
Biological Process	GO:0072507	divalent inorganic cation homeostasis	409	12 (11/1)	0.00104292	0.00228227	0.175446	0.00104292	0.0309278
Biological Process	GO:0030029	actin filament-based process	490	13 (13/0)	0.00161433	0.00105706	NA	0.00105706	0.0304883
Molecular Function	GO:0016247	channel regulator activity	108	2 (0/2)	0.301099	NA	0.00110483	0.00110483	1
Molecular Function	GO:0043177	organic acid binding	165	7 (7/0)	0.00154005	0.00117605	NA	0.00117605	0.0336894
Cellular Component	GO:0098636	protein complex involved in cell adhesion	22	3 (3/0)	0.0013897	0.00121433	NA	0.00121433	0.0343191
Cellular Component	GO:0031252	cell leading edge	276	9 (9/0)	0.00215903	0.00156761	NA	0.00156761	0.0412574
Molecular Function	GO:0003779	actin binding	279	9 (9/0)	0.00232192	0.00168791	NA	0.00168791	0.0441476
Biological Process	GO:0071496	cellular response to external stimulus	281	9 (9/0)	0.00243584	0.00177214	NA	0.00177214	0.0460647
Biological Process	GO:0019882	antigen processing and presentation	54	4 (4/0)	0.00222011	0.00187184	NA	0.00187184	0.0483578
Biological Process	GO:0031099	regeneration	230	8 (8/0)	0.00253912	0.00189766	NA	0.00189766	0.0487258
Biological Process	GO:0055076	transition metal ion homeostasis	92	5 (5/0)	0.00250768	0.00204582	NA	0.00204582	0.0515864
Biological Process	GO:0010959	regulation of metal ion transport	294	9 (9/0)	0.00328889	0.00240526	NA	0.00240526	0.0595798
Biological Process	GO:0032386	regulation of intracellular transport	296	9 (9/0)	0.00343875	0.00251687	NA	0.00251687	0.0612403
Biological Process	GO:0072511	divalent inorganic cation transport	345	10 (9/1)	0.0029373	0.00679324	0.149966	0.0029373	0.0706799
Biological Process	GO:0035456	response to interferon-beta	30	3 (3/0)	0.00345096	0.00302383	NA	0.00302383	0.071136
Molecular Function	GO:0051219	phosphoprotein binding	62	4 (4/0)	0.00367645	0.00310875	NA	0.00310875	0.0727274
Biological Process	GO:0034405	response to fluid shear stress	31	3 (3/0)	0.00379231	0.00332406	NA	0.00332406	0.07691
Biological Process	GO:0070482	response to oxygen levels	372	10 (10/0)	0.00498046	0.00358492	NA	0.00358492	0.0824924
Biological Process	GO:2001057	reactive nitrogen species metabolic process	65	4 (4/0)	0.00435777	0.00368886	NA	0.00368886	0.0839664
Biological Process	GO:2000241	regulation of reproductive process	106	5 (5/0)	0.00461015	0.00378082	NA	0.00378082	0.0846864
Biological Process	GO:0008285	negative regulation of cell proliferation	438	11 (11/0)	0.00544687	0.00384083	NA	0.00384083	0.0851249
Biological Process	GO:0010563	negative regulation of phosphorus metabolic process	377	10 (10/0)	0.00545859	0.00393697	NA	0.00393697	0.0867989
Biological Process	GO:0001101	response to acid chemical	378	10 (10/0)	0.00555838	0.00401056	NA	0.00401056	0.0876037
Molecular Function	GO:0030246	carbohydrate binding	206	7 (7/0)	0.00527871	0.00409613	NA	0.00409613	0.0884553
Molecular Function	GO:0004896	cytokine receptor activity	68	4 (4/0)	0.00511947	0.00433833	NA	0.00433833	0.0927345
Biological Process	GO:0042737	drug catabolic process	110	5 (5/0)	0.0053895	0.00442656	NA	0.00442656	0.093757
Biological Process	GO:0031589	cell-substrate adhesion	209	7 (7/0)	0.00570324	0.00443069	NA	0.00443069	0.093757
Biological Process	GO:0097435	supramolecular fiber organization	449	11 (11/0)	0.00651988	0.00461795	NA	0.00461795	0.0967471
Biological Process	GO:0043620	regulation of DNA-templated transcription in response to stress	35	3 (3/0)	0.00535965	0.00470433	NA	0.00470433	0.0980689
Biological Process	GO:0034612	response to tumor necrosis factor	161	6 (6/0)	0.00620503	0.00495852	NA	0.00495852	0.100871
Molecular Function	GO:0061134	peptidase regulator activity	161	6 (6/0)	0.00620503	0.00495852	NA	0.00495852	0.100871
Biological Process	GO:0002440	production of molecular mediator of immune response	115	5 (5/0)	0.00648922	0.0053397	NA	0.0053397	0.107074
Biological Process	GO:0046677	response to antibiotic	396	10 (10/0)	0.00761149	0.00553163	NA	0.00553163	0.109876
Biological Process	GO:0002831	regulation of response to biotic stimulus	74	4 (4/0)	0.00690003	0.00585984	NA	0.00585984	0.114771
Biological Process	GO:0007584	response to nutrient	280	8 (8/0)	0.00816433	0.00622297	NA	0.00622297	0.120055
Biological Process	GO:0033002	muscle cell proliferation	169	6 (6/0)	0.00780233	0.00625388	NA	0.00625388	0.120055
Biological Process	GO:0043270	positive regulation of ion transport	223	7 (7/0)	0.00803012	0.00627216	NA	0.00627216	0.120055
Biological Process	GO:0030431	sleep	39	3 (3/0)	0.00726449	0.00638496	NA	0.00638496	0.121113
Biological Process	GO:0001503	ossification	233	7 (7/0)	0.0100761	0.0079005	NA	0.0079005	0.146559
Biological Process	GO:0003014	renal system process	81	4 (4/0)	0.00944422	0.00804059	NA	0.00804059	0.148226
Molecular Function	GO:0005496	steroid binding	78	4 (3/1)	0.00828968	0.0404192	0.0358458	0.00828968	0.153779
Biological Process	GO:0044283	small molecule biosynthetic process	487	11 (11/0)	0.0115498	0.00830636	NA	0.00830636	0.152079
Biological Process	GO:0071417	cellular response to organonitrogen compound	488	11 (11/0)	0.0117136	0.00842757	NA	0.00842757	0.15363
Biological Process	GO:0006979	response to oxidative stress	360	9 (9/0)	0.0117877	0.00884892	NA	0.00884892	0.158565
Biological Process	GO:1901652	response to peptide	493	11 (11/0)	0.0125598	0.00905438	NA	0.00905438	0.161559
Biological Process	GO:0051047	positive regulation of secretion	348	9 (8/1)	0.00959843	0.020826	0.151176	0.00959843	0.174974
Biological Process	GO:0030323	respiratory tube development	133	5 (5/0)	0.0117453	0.00972909	NA	0.00972909	0.170705
Biological Process	GO:0097327	response to antineoplastic agent	133	5 (5/0)	0.0117453	0.00972909	NA	0.00972909	0.170705
Biological Process	GO:0072657	protein localization to membrane	371	9 (9/0)	0.0141047	0.0106339	NA	0.0106339	0.181322
Biological Process	GO:0051090	regulation of DNA-binding transcription factor activity	247	7 (7/0)	0.0135468	0.0106787	NA	0.0106787	0.181322
Biological Process	GO:0062012	regulation of small molecule metabolic process	236	7 (6/1)	0.010758	0.0280936	0.104935	0.010758	0.191147
Biological Process	GO:0015893	drug transport	182	6 (5/1)	0.0109995	0.0327332	0.0818407	0.0109995	0.193804
Biological Process	GO:0043627	response to estrogen	89	4 (4/0)	0.0130194	0.011116	NA	0.011116	0.186492
Cellular Component	GO:1990204	oxidoreductase complex	89	4 (4/0)	0.0130194	0.011116	NA	0.011116	0.186492
Biological Process	GO:0043410	positive regulation of MAPK cascade	374	9 (9/0)	0.0147914	0.0111647	NA	0.0111647	0.186565
Biological Process	GO:0071241	cellular response to inorganic substance	192	6 (6/0)	0.0140205	0.0113356	NA	0.0113356	0.188101
Biological Process	GO:0001667	ameboidal-type cell migration	251	7 (7/0)	0.0146789	0.0115887	NA	0.0115887	0.191373
Biological Process	GO:0008277	regulation of G protein-coupled receptor signaling pathway	91	4 (4/0)	0.0140307	0.0119879	NA	0.0119879	0.197191
Biological Process	GO:0051180	vitamin transport	26	2 (1/1)	0.0285672	0.224281	0.0120797	0.0120797	0.365643
Molecular Function	GO:0022803	passive transmembrane transporter activity	370	7 (5/2)	0.0850179	0.29141	0.0122277	0.0122277	0.710338
Biological Process	GO:0051346	negative regulation of hydrolase activity	316	8 (8/0)	0.0160006	0.012367	NA	0.012367	0.201851
Biological Process	GO:0032409	regulation of transporter activity	187	6 (5/1)	0.0124456	0.0361378	0.0840014	0.0124456	0.212745
Biological Process	GO:0007169	transmembrane receptor protein tyrosine kinase signaling pathway	381	9 (9/0)	0.0164894	0.0124803	NA	0.0124803	0.202913
Biological Process	GO:0072358	cardiovascular system development	448	10 (10/0)	0.0168885	0.0125289	NA	0.0125289	0.20292
Biological Process	GO:0010817	regulation of hormone levels	382	4 (2/2)	0.54714	0.888189	0.0129958	0.0129958	1
Biological Process	GO:0051271	negative regulation of cellular component movement	198	6 (6/0)	0.0160878	0.0130362	NA	0.0130362	0.208727
Cellular Component	GO:0005929	cilium	386	2 (0/2)	0.906351	NA	0.0132565	0.0132565	1
Cellular Component	GO:0045177	apical part of cell	307	8 (7/1)	0.013671	0.0308404	0.134504	0.013671	0.225759
Cellular Component	GO:0005581	collagen trimer	52	3 (3/0)	0.0159548	0.0140848	NA	0.0140848	0.221311
Biological Process	GO:0031400	negative regulation of protein modification process	390	9 (9/0)	0.0188775	0.0143377	NA	0.0143377	0.22386
Biological Process	GO:0060541	respiratory system development	149	5 (5/0)	0.0183688	0.0153046	NA	0.0153046	0.235211
Molecular Function	GO:0016502	nucleotide receptor activity	20	2 (2/0)	0.0173791	0.015906	NA	0.015906	0.238546
Biological Process	GO:0090066	regulation of anatomical structure size	397	9 (9/0)	0.0209017	0.0159182	NA	0.0159182	0.238546
Biological Process	GO:0040013	negative regulation of locomotion	208	6 (6/0)	0.0199862	0.0162553	NA	0.0162553	0.242734
Molecular Function	GO:0016810	hydrolase activity, acting on carbon-nitrogen (but not peptide) bonds	100	4 (4/0)	0.0191914	0.0164494	NA	0.0164494	0.244765
Biological Process	GO:0045596	negative regulation of cell differentiation	470	10 (10/0)	0.0226696	0.016963	NA	0.016963	0.250319
Molecular Function	GO:0005506	iron ion binding	154	5 (5/0)	0.0208572	0.0174094	NA	0.0174094	0.254553
Biological Process	GO:0006820	anion transport	457	9 (7/2)	0.0450349	0.15819	0.018263	0.018263	0.471746
Biological Process	GO:0031329	regulation of cellular catabolic process	454	10 (9/1)	0.0183425	0.0338686	0.192947	0.0183425	0.272362
Biological Process	GO:0048511	rhythmic process	277	7 (7/0)	0.0237296	0.0189188	NA	0.0189188	0.273494
Biological Process	GO:0070528	protein kinase C signaling	22	2 (2/0)	0.0208503	0.0190946	NA	0.0190946	0.273494
Biological Process	GO:0003012	muscle system process	281	7 (7/0)	0.025401	0.0202817	NA	0.0202817	0.284687
Molecular Function	GO:0022890	inorganic cation transmembrane transporter activity	484	7 (5/2)	0.22476	0.507843	0.0203497	0.0203497	1
Molecular Function	GO:0035586	purinergic receptor activity	24	2 (2/0)	0.0245837	0.0225272	NA	0.0225272	0.311023
Biological Process	GO:0097190	apoptotic signaling pathway	354	8 (8/0)	0.029051	0.0227815	NA	0.0227815	0.313506
Biological Process	GO:0005975	carbohydrate metabolic process	404	9 (8/1)	0.0230781	0.0443078	0.17348	0.0230781	0.316247
Biological Process	GO:0044706	multi-multicellular organism process	226	6 (6/0)	0.0285336	0.0233615	NA	0.0233615	0.319254
Molecular Function	GO:0038024	cargo receptor activity	63	3 (3/0)	0.0264397	0.0234266	NA	0.0234266	0.319254
Cellular Component	GO:0030139	endocytic vesicle	112	4 (4/0)	0.0276948	0.0238375	NA	0.0238375	0.323806
Biological Process	GO:1990778	protein localization to cell periphery	228	6 (6/0)	0.0296113	0.0242616	NA	0.0242616	0.324243
Biological Process	GO:0051493	regulation of cytoskeleton organization	361	8 (8/0)	0.0320792	0.0252226	NA	0.0252226	0.334002
Biological Process	GO:0035587	purinergic receptor signaling pathway	26	2 (2/0)	0.0285672	0.0261933	NA	0.0261933	0.343614
Biological Process	GO:0052547	regulation of peptidase activity	298	7 (7/0)	0.0334033	0.0268407	NA	0.0268407	0.351012
Biological Process	GO:0051961	negative regulation of nervous system development	235	6 (6/0)	0.0335926	0.027594	NA	0.027594	0.359415
Biological Process	GO:0009895	negative regulation of catabolic process	174	5 (5/0)	0.0329689	0.0277173	NA	0.0277173	0.359415
Molecular Function	GO:0031369	translation initiation factor binding	27	2 (2/0)	0.0306492	0.0281108	NA	0.0281108	0.359415
Molecular Function	GO:0043178	alcohol binding	68	3 (3/0)	0.0321671	0.0285485	NA	0.0285485	0.359415
Molecular Function	GO:0003924	GTPase activity	237	6 (6/0)	0.0347908	0.028599	NA	0.028599	0.359415
Cellular Component	GO:0016323	basolateral plasma membrane	176	5 (5/0)	0.0343774	0.028922	NA	0.028922	0.359415
Cellular Component	GO:0030055	cell-substrate junction	119	4 (4/0)	0.0335436	0.0289417	NA	0.0289417	0.359415
Biological Process	GO:0051129	negative regulation of cellular component organization	491	10 (9/1)	0.0294168	0.0511243	0.207086	0.0294168	0.371995
Biological Process	GO:0019233	sensory perception of pain	121	4 (4/0)	0.0353369	0.0305101	NA	0.0305101	0.371054
Biological Process	GO:0019216	regulation of lipid metabolic process	241	6 (6/0)	0.0372691	0.0306809	NA	0.0306809	0.371054
Biological Process	GO:0051345	positive regulation of hydrolase activity	446	9 (9/0)	0.0396304	0.0307524	NA	0.0307524	0.371054
Molecular Function	GO:0005543	phospholipid binding	307	7 (7/0)	0.0382535	0.0308404	NA	0.0308404	0.371054
Molecular Function	GO:0008047	enzyme activator activity	309	7 (7/0)	0.0393909	0.0317809	NA	0.0317809	0.38128
Biological Process	GO:1990868	response to chemokine	71	3 (3/0)	0.0358893	0.0318834	NA	0.0318834	0.381423
Molecular Function	GO:0042805	actinin binding	29	2 (2/0)	0.0349865	0.0321081	NA	0.0321081	0.383023
Biological Process	GO:0048771	tissue remodeling	124	4 (4/0)	0.0381294	0.0329552	NA	0.0329552	0.389815
Biological Process	GO:0070555	response to interleukin-1	124	4 (4/0)	0.0381294	0.0329552	NA	0.0329552	0.389815
Biological Process	GO:0051258	protein polymerization	184	5 (5/0)	0.0403814	0.0340699	NA	0.0340699	0.396912
Biological Process	GO:0018212	peptidyl-tyrosine modification	248	6 (6/0)	0.0418728	0.0345582	NA	0.0345582	0.399793
Molecular Function	GO:0002020	protease binding	74	3 (3/0)	0.0398233	0.035413	NA	0.035413	0.40856
Molecular Function	GO:0019001	guanyl nucleotide binding	318	7 (7/0)	0.0447826	0.0362507	NA	0.0362507	0.410373
Biological Process	GO:0140253	cell-cell fusion	31	2 (2/0)	0.0395457	0.0363139	NA	0.0363139	0.410373
Biological Process	GO:0030865	cortical cytoskeleton organization	31	2 (2/0)	0.0395457	0.0363139	NA	0.0363139	0.410373
Biological Process	GO:0006575	cellular modified amino acid metabolic process	129	4 (4/0)	0.0430574	0.0372782	NA	0.0372782	0.419729
Biological Process	GO:0060249	anatomical structure homeostasis	244	6 (5/1)	0.0392003	0.0900574	0.108312	0.0392003	0.436016
Biological Process	GO:0045861	negative regulation of proteolysis	257	6 (6/0)	0.048298	0.0399905	NA	0.0399905	0.437525
Biological Process	GO:1901615	organic hydroxy compound metabolic process	325	7 (7/0)	0.04929	0.0400017	NA	0.0400017	0.437525
Molecular Function	GO:0046982	protein heterodimerization activity	378	8 (7/1)	0.0403156	0.0765973	0.163191	0.0403156	0.436016
Biological Process	GO:0031529	ruffle organization	33	2 (2/0)	0.0443162	0.0407187	NA	0.0407187	0.440788
Biological Process	GO:0032941	secretion by tissue	33	2 (2/0)	0.0443162	0.0407187	NA	0.0407187	0.440788
Biological Process	GO:0006949	syncytium formation	33	2 (2/0)	0.0443162	0.0407187	NA	0.0407187	0.440788
Cellular Component	GO:0005635	nuclear envelope	312	7 (6/1)	0.0411382	0.084592	0.136553	0.0411382	0.442522
Biological Process	GO:0002790	peptide secretion	398	8 (8/0)	0.0516811	0.0412	NA	0.0412	0.443716
Biological Process	GO:0001763	morphogenesis of a branching structure	134	4 (4/0)	0.0483275	0.0419124	NA	0.0419124	0.449092
Molecular Function	GO:0004857	enzyme inhibitor activity	265	6 (6/0)	0.0544946	0.0452507	NA	0.0452507	0.478771
Biological Process	GO:0034248	regulation of cellular amide metabolic process	253	6 (5/1)	0.0453715	0.101073	0.112097	0.0453715	0.474092
Biological Process	GO:0008037	cell recognition	82	3 (3/0)	0.0513286	0.0457631	NA	0.0457631	0.482978
Biological Process	GO:0090407	organophosphate biosynthetic process	408	8 (8/0)	0.0580691	0.0464635	NA	0.0464635	0.489145
Molecular Function	GO:0017124	SH3 domain binding	83	3 (3/0)	0.0528684	0.0471511	NA	0.0471511	0.4897
Molecular Function	GO:0019207	kinase regulator activity	140	4 (4/0)	0.0551013	0.0478845	NA	0.0478845	0.490612
Biological Process	GO:0007249	I-kappaB kinase/NF-kappaB signaling	142	4 (4/0)	0.0574676	0.0499746	NA	0.0499746	0.504042
Biological Process	GO:0042476	odontogenesis	85	3 (3/0)	0.056014	0.0499888	NA	0.0499888	0.504042
Regulated Genes in GO term
Term Type	GO ID with Link	GO term	FAST DB STABLE ID	Gene Symbol	Gene Name	Link to Entrez Gene	Regulation	Fold-Change	P-Value
Biological Process	GO:0050776	regulation of immune response	GSRG0017872	Cfb // C2	complement factor B // complement component 2	24231	up	1.69494	0.00304402
Biological Process	GO:0050776	regulation of immune response	GSRG0032097	C3	complement component 3	24232	up	1.54124	0.000235082
Biological Process	GO:0050776	regulation of immune response	GSRG0037266	Hmox1	heme oxygenase 1	24451	up	1.6821	1.60777e-06
Biological Process	GO:0050776	regulation of immune response	GSRG0037196	Ptprc	protein tyrosine phosphatase, receptor type, C	24699	up	1.7306	1.12003e-05
Biological Process	GO:0050776	regulation of immune response	GSRG0010013	Fcer1g	Fc fragment of IgE receptor Ig	25441	up	1.74148	5.88481e-05
Biological Process	GO:0050776	regulation of immune response	GSRG0025661	C1qb	complement C1q B chain	29687	up	2.0124	8.5506e-09
Biological Process	GO:0050776	regulation of immune response	GSRG0024376	Ptafr	platelet-activating factor receptor	58949	up	1.51443	0.000110826
Biological Process	GO:0050776	regulation of immune response	GSRG0024380	Fgr	FGR proto-oncogene, Src family tyrosine kinase	79113	up	1.69379	3.70173e-07
Biological Process	GO:0050776	regulation of immune response	GSRG0015002	Cyba	cytochrome b-245 alpha chain	79129	up	1.59256	2.72764e-05
Biological Process	GO:0050776	regulation of immune response	GSRG0023880	Lyn	LYN proto-oncogene, Src family tyrosine kinase	81515	up	1.53342	0.000215807
Biological Process	GO:0050776	regulation of immune response	GSRG0005279	Lcp2	lymphocyte cytosolic protein 2	155918	up	1.59935	5.15246e-06
Biological Process	GO:0050776	regulation of immune response	GSRG0036197	Samsn1	SAM domain, SH3 domain and nuclear localization signals, 1	170637	up	1.74369	0.00051391
Biological Process	GO:0050776	regulation of immune response	GSRG0014511	Dnase2	deoxyribonuclease II, lysosomal	171575	up	1.53434	2.01452e-06
Biological Process	GO:0050776	regulation of immune response	GSRG0014711	Cmtm3	CKLF-like MARVEL transmembrane domain containing 3	291813	up	1.51565	0.00560326
Biological Process	GO:0050776	regulation of immune response	GSRG0020464	Serping1	serpin family G member 1	295703	up	1.85323	0.015595
Biological Process	GO:0050776	regulation of immune response	GSRG0025663	C1qa	complement C1q A chain	298566	up	1.93001	8.56059e-09
Biological Process	GO:0050776	regulation of immune response	GSRG0009631	Fcgr3a	Fc fragment of IgG, low affinity IIIa, receptor	304966	up	1.76465	0.000298534
Biological Process	GO:0050776	regulation of immune response	GSRG0018439	Itgb2	integrin subunit beta 2	309684	up	1.92084	4.12152e-08
Biological Process	GO:0050776	regulation of immune response	GSRG0028323	Nckap1l	NCK associated protein 1 like	315348	up	1.61941	9.56186e-06
Biological Process	GO:0050776	regulation of immune response	GSRG0033981	Tlr7	toll-like receptor 7	317468	up	1.56808	0.00272708
Biological Process	GO:0050776	regulation of immune response	GSRG0034406	Sash3	SAM and SH3 domain containing 3	317578	up	1.52833	0.00349051
Biological Process	GO:0050776	regulation of immune response	GSRG0008001	Lat2	linker for activation of T cells family, member 2	317676	up	1.68772	3.75846e-09
Biological Process	GO:0050776	regulation of immune response	GSRG0025662	C1qc	complement C1q C chain	362634	up	1.84201	0.00135686
Biological Process	GO:0050776	regulation of immune response	GSRG0005307	Havcr2	hepatitis A virus cellular receptor 2	363578	up	1.5014	5.73066e-05
Biological Process	GO:0050776	regulation of immune response	GSRG0029395	Rac2	ras-related C3 botulinum toxin substrate 2 (rho family, small GTP binding protein Rac2)	366957	up	1.72457	0.000283687
Biological Process	GO:0050776	regulation of immune response	GSRG0012180	Bst2	bone marrow stromal cell antigen 2	378947	up	1.8077	0.0105536
Biological Process	GO:0050776	regulation of immune response	GSRG0013864	Tmem173	transmembrane protein 173	498840	up	1.51998	0.00334621
Biological Process	GO:0050776	regulation of immune response	GSRG0015180	Fyb	FYN binding protein	499537	up	1.59992	0.00151623
Biological Process	GO:0050776	regulation of immune response	GSRG0023729	Clec7a	C-type lectin domain family 7, member A	502902	up	3.20199	3.57723e-05
Biological Process	GO:0002252	immune effector process	GSRG0017872	Cfb // C2	complement factor B // complement component 2	24231	up	1.69494	0.00304402
Biological Process	GO:0002252	immune effector process	GSRG0032097	C3	complement component 3	24232	up	1.54124	0.000235082
Biological Process	GO:0002252	immune effector process	GSRG0037266	Hmox1	heme oxygenase 1	24451	up	1.6821	1.60777e-06
Biological Process	GO:0002252	immune effector process	GSRG0037196	Ptprc	protein tyrosine phosphatase, receptor type, C	24699	up	1.7306	1.12003e-05
Biological Process	GO:0002252	immune effector process	GSRG0010522	Anxa3	annexin A3	25291	up	1.61345	2.08186e-07
Biological Process	GO:0002252	immune effector process	GSRG0023459	Apobec1	apolipoprotein B mRNA editing enzyme catalytic subunit 1	25383	up	1.81758	0.0248792
Biological Process	GO:0002252	immune effector process	GSRG0001530	Ctsc	cathepsin C	25423	up	1.76567	0.00188776
Biological Process	GO:0002252	immune effector process	GSRG0010013	Fcer1g	Fc fragment of IgE receptor Ig	25441	up	1.74148	5.88481e-05
Biological Process	GO:0002252	immune effector process	GSRG0025661	C1qb	complement C1q B chain	29687	up	2.0124	8.5506e-09
Biological Process	GO:0002252	immune effector process	GSRG0024376	Ptafr	platelet-activating factor receptor	58949	up	1.51443	0.000110826
Biological Process	GO:0002252	immune effector process	GSRG0024380	Fgr	FGR proto-oncogene, Src family tyrosine kinase	79113	up	1.69379	3.70173e-07
Biological Process	GO:0002252	immune effector process	GSRG0023880	Lyn	LYN proto-oncogene, Src family tyrosine kinase	81515	up	1.53342	0.000215807
Biological Process	GO:0002252	immune effector process	GSRG0018493	Ddit4	DNA-damage-inducible transcript 4	140942	up	1.51031	4.96532e-07
Biological Process	GO:0002252	immune effector process	GSRG0010009	Fcgr2b	Fc fragment of IgG, low affinity IIb, receptor	289211	up	2.22368	6.4976e-08
Biological Process	GO:0002252	immune effector process	GSRG0020464	Serping1	serpin family G member 1	295703	up	1.85323	0.015595
Biological Process	GO:0002252	immune effector process	GSRG0025663	C1qa	complement C1q A chain	298566	up	1.93001	8.56059e-09
Biological Process	GO:0002252	immune effector process	GSRG0001799	Itgal	integrin subunit alpha L	308995	up	1.95457	0.00387757
Biological Process	GO:0002252	immune effector process	GSRG0018439	Itgb2	integrin subunit beta 2	309684	up	1.92084	4.12152e-08
Biological Process	GO:0002252	immune effector process	GSRG0033981	Tlr7	toll-like receptor 7	317468	up	1.56808	0.00272708
Biological Process	GO:0002252	immune effector process	GSRG0034406	Sash3	SAM and SH3 domain containing 3	317578	up	1.52833	0.00349051
Biological Process	GO:0002252	immune effector process	GSRG0008001	Lat2	linker for activation of T cells family, member 2	317676	up	1.68772	3.75846e-09
Biological Process	GO:0002252	immune effector process	GSRG0000488	Tyrobp	Tyro protein tyrosine kinase binding protein	361537	up	2.03412	2.85585e-12
Biological Process	GO:0002252	immune effector process	GSRG0025662	C1qc	complement C1q C chain	362634	up	1.84201	0.00135686
Biological Process	GO:0002252	immune effector process	GSRG0005307	Havcr2	hepatitis A virus cellular receptor 2	363578	up	1.5014	5.73066e-05
Biological Process	GO:0002252	immune effector process	GSRG0029395	Rac2	ras-related C3 botulinum toxin substrate 2 (rho family, small GTP binding protein Rac2)	366957	up	1.72457	0.000283687
Biological Process	GO:0002252	immune effector process	GSRG0012180	Bst2	bone marrow stromal cell antigen 2	378947	up	1.8077	0.0105536
Biological Process	GO:0002252	immune effector process	GSRG0013864	Tmem173	transmembrane protein 173	498840	up	1.51998	0.00334621
Biological Process	GO:0002252	immune effector process	GSRG0011810	Gpr183	G protein-coupled receptor 183	679975	up	1.52035	0.00318575
Biological Process	GO:0045321	leukocyte activation	GSRG0037266	Hmox1	heme oxygenase 1	24451	up	1.6821	1.60777e-06
Biological Process	GO:0045321	leukocyte activation	GSRG0037196	Ptprc	protein tyrosine phosphatase, receptor type, C	24699	up	1.7306	1.12003e-05
Biological Process	GO:0045321	leukocyte activation	GSRG0023485	Cd4	Cd4 molecule	24932	up	1.67787	0.00356195
Biological Process	GO:0045321	leukocyte activation	GSRG0010522	Anxa3	annexin A3	25291	up	1.61345	2.08186e-07
Biological Process	GO:0045321	leukocyte activation	GSRG0010013	Fcer1g	Fc fragment of IgE receptor Ig	25441	up	1.74148	5.88481e-05
Biological Process	GO:0045321	leukocyte activation	GSRG0017895	Aif1	allograft inflammatory factor 1	29427	up	1.71724	5.88807e-06
Biological Process	GO:0045321	leukocyte activation	GSRG0009699	Itpkb	inositol-trisphosphate 3-kinase B	54260	up	1.53468	3.01739e-15
Biological Process	GO:0045321	leukocyte activation	GSRG0024376	Ptafr	platelet-activating factor receptor	58949	up	1.51443	0.000110826
Biological Process	GO:0045321	leukocyte activation	GSRG0024380	Fgr	FGR proto-oncogene, Src family tyrosine kinase	79113	up	1.69379	3.70173e-07
Biological Process	GO:0045321	leukocyte activation	GSRG0023880	Lyn	LYN proto-oncogene, Src family tyrosine kinase	81515	up	1.53342	0.000215807
Biological Process	GO:0045321	leukocyte activation	GSRG0005279	Lcp2	lymphocyte cytosolic protein 2	155918	up	1.59935	5.15246e-06
Biological Process	GO:0045321	leukocyte activation	GSRG0036197	Samsn1	SAM domain, SH3 domain and nuclear localization signals, 1	170637	up	1.74369	0.00051391
Biological Process	GO:0045321	leukocyte activation	GSRG0009631	Fcgr3a	Fc fragment of IgG, low affinity IIIa, receptor	304966	up	1.76465	0.000298534
Biological Process	GO:0045321	leukocyte activation	GSRG0010404	Ikzf1	IKAROS family zinc finger 1	305501	up	1.72911	5.801e-05
Biological Process	GO:0045321	leukocyte activation	GSRG0001799	Itgal	integrin subunit alpha L	308995	up	1.95457	0.00387757
Biological Process	GO:0045321	leukocyte activation	GSRG0018439	Itgb2	integrin subunit beta 2	309684	up	1.92084	4.12152e-08
Biological Process	GO:0045321	leukocyte activation	GSRG0016495	Tnfaip8l2	TNF alpha induced protein 8 like 2	310663	up	1.94886	4.67348e-06
Biological Process	GO:0045321	leukocyte activation	GSRG0028323	Nckap1l	NCK associated protein 1 like	315348	up	1.61941	9.56186e-06
Biological Process	GO:0045321	leukocyte activation	GSRG0033981	Tlr7	toll-like receptor 7	317468	up	1.56808	0.00272708
Biological Process	GO:0045321	leukocyte activation	GSRG0034406	Sash3	SAM and SH3 domain containing 3	317578	up	1.52833	0.00349051
Biological Process	GO:0045321	leukocyte activation	GSRG0008001	Lat2	linker for activation of T cells family, member 2	317676	up	1.68772	3.75846e-09
Biological Process	GO:0045321	leukocyte activation	GSRG0000488	Tyrobp	Tyro protein tyrosine kinase binding protein	361537	up	2.03412	2.85585e-12
Biological Process	GO:0045321	leukocyte activation	GSRG0005307	Havcr2	hepatitis A virus cellular receptor 2	363578	up	1.5014	5.73066e-05
Biological Process	GO:0045321	leukocyte activation	GSRG0018957	Spi1	Spi-1 proto-oncogene	366126	up	1.71592	5.29811e-07
Biological Process	GO:0045321	leukocyte activation	GSRG0029395	Rac2	ras-related C3 botulinum toxin substrate 2 (rho family, small GTP binding protein Rac2)	366957	up	1.72457	0.000283687
Biological Process	GO:0045321	leukocyte activation	GSRG0002125	Dock8	dedicator of cytokinesis 8	499337	up	1.62221	2.16296e-09
Biological Process	GO:0045321	leukocyte activation	GSRG0005041	Blnk	B-cell linker	499356	up	1.60405	1.11139e-09
Biological Process	GO:0045321	leukocyte activation	GSRG0011810	Gpr183	G protein-coupled receptor 183	679975	up	1.52035	0.00318575
Biological Process	GO:0002250	adaptive immune response	GSRG0017872	Cfb // C2	complement factor B // complement component 2	24231	up	1.69494	0.00304402
Biological Process	GO:0002250	adaptive immune response	GSRG0032097	C3	complement component 3	24232	up	1.54124	0.000235082
Biological Process	GO:0002250	adaptive immune response	GSRG0037196	Ptprc	protein tyrosine phosphatase, receptor type, C	24699	up	1.7306	1.12003e-05
Biological Process	GO:0002250	adaptive immune response	GSRG0023485	Cd4	Cd4 molecule	24932	up	1.67787	0.00356195
Biological Process	GO:0002250	adaptive immune response	GSRG0001530	Ctsc	cathepsin C	25423	up	1.76567	0.00188776
Biological Process	GO:0002250	adaptive immune response	GSRG0010013	Fcer1g	Fc fragment of IgE receptor Ig	25441	up	1.74148	5.88481e-05
Biological Process	GO:0002250	adaptive immune response	GSRG0025661	C1qb	complement C1q B chain	29687	up	2.0124	8.5506e-09
Biological Process	GO:0002250	adaptive immune response	GSRG0023880	Lyn	LYN proto-oncogene, Src family tyrosine kinase	81515	up	1.53342	0.000215807
Biological Process	GO:0002250	adaptive immune response	GSRG0036197	Samsn1	SAM domain, SH3 domain and nuclear localization signals, 1	170637	up	1.74369	0.00051391
Biological Process	GO:0002250	adaptive immune response	GSRG0020464	Serping1	serpin family G member 1	295703	up	1.85323	0.015595
Biological Process	GO:0002250	adaptive immune response	GSRG0025663	C1qa	complement C1q A chain	298566	up	1.93001	8.56059e-09
Biological Process	GO:0002250	adaptive immune response	GSRG0032797	Adgre1	adhesion G protein-coupled receptor E1	316137	up	1.98821	3.6916e-08
Biological Process	GO:0002250	adaptive immune response	GSRG0034406	Sash3	SAM and SH3 domain containing 3	317578	up	1.52833	0.00349051
Biological Process	GO:0002250	adaptive immune response	GSRG0008001	Lat2	linker for activation of T cells family, member 2	317676	up	1.68772	3.75846e-09
Biological Process	GO:0002250	adaptive immune response	GSRG0025662	C1qc	complement C1q C chain	362634	up	1.84201	0.00135686
Biological Process	GO:0002250	adaptive immune response	GSRG0005307	Havcr2	hepatitis A virus cellular receptor 2	363578	up	1.5014	5.73066e-05
Biological Process	GO:0002250	adaptive immune response	GSRG0011810	Gpr183	G protein-coupled receptor 183	679975	up	1.52035	0.00318575
Biological Process	GO:0030097	hemopoiesis	GSRG0000505	Cebpa	CCAAT/enhancer binding protein alpha	24252	up	1.75736	1.99144e-09
Biological Process	GO:0030097	hemopoiesis	GSRG0037196	Ptprc	protein tyrosine phosphatase, receptor type, C	24699	up	1.7306	1.12003e-05
Biological Process	GO:0030097	hemopoiesis	GSRG0023485	Cd4	Cd4 molecule	24932	up	1.67787	0.00356195
Biological Process	GO:0030097	hemopoiesis	GSRG0010013	Fcer1g	Fc fragment of IgE receptor Ig	25441	up	1.74148	5.88481e-05
Biological Process	GO:0030097	hemopoiesis	GSRG0007380	Cebpd	CCAAT/enhancer binding protein delta	25695	up	2.13914	3.53671e-07
Biological Process	GO:0030097	hemopoiesis	GSRG0009699	Itpkb	inositol-trisphosphate 3-kinase B	54260	up	1.53468	3.01739e-15
Biological Process	GO:0030097	hemopoiesis	GSRG0023880	Lyn	LYN proto-oncogene, Src family tyrosine kinase	81515	up	1.53342	0.000215807
Biological Process	GO:0030097	hemopoiesis	GSRG0014511	Dnase2	deoxyribonuclease II, lysosomal	171575	up	1.53434	2.01452e-06
Biological Process	GO:0030097	hemopoiesis	GSRG0021532	Tmem176a	transmembrane protein 176A	297077	up	1.66716	5.33531e-07
Biological Process	GO:0030097	hemopoiesis	GSRG0024323	Csf3r	colony stimulating factor 3 receptor	298518	up	1.63601	2.3041e-11
Biological Process	GO:0030097	hemopoiesis	GSRG0032848	Trem2	triggering receptor expressed on myeloid cells 2	301227	up	1.84602	1.14775e-09
Biological Process	GO:0030097	hemopoiesis	GSRG0010404	Ikzf1	IKAROS family zinc finger 1	305501	up	1.72911	5.801e-05
Biological Process	GO:0030097	hemopoiesis	GSRG0012167	Klf2	Kruppel-like factor 2	306330	up	1.76465	3.28206e-05
Biological Process	GO:0030097	hemopoiesis	GSRG0029608	Tob2	transducer of ERBB2, 2	315159	up	1.53608	7.93235e-08
Biological Process	GO:0030097	hemopoiesis	GSRG0028323	Nckap1l	NCK associated protein 1 like	315348	up	1.61941	9.56186e-06
Biological Process	GO:0030097	hemopoiesis	GSRG0034406	Sash3	SAM and SH3 domain containing 3	317578	up	1.52833	0.00349051
Biological Process	GO:0030097	hemopoiesis	GSRG0000488	Tyrobp	Tyro protein tyrosine kinase binding protein	361537	up	2.03412	2.85585e-12
Biological Process	GO:0030097	hemopoiesis	GSRG0026486	Pld4	phospholipase D family, member 4	362792	up	1.62936	2.9986e-06
Biological Process	GO:0030097	hemopoiesis	GSRG0010808	Plek	pleckstrin	364206	up	1.72255	8.31378e-06
Biological Process	GO:0030097	hemopoiesis	GSRG0011014	Arl11	ADP-ribosylation factor like GTPase 11	364396	up	2.28511	3.93094e-14
Biological Process	GO:0030097	hemopoiesis	GSRG0018957	Spi1	Spi-1 proto-oncogene	366126	up	1.71592	5.29811e-07
Biological Process	GO:0030097	hemopoiesis	GSRG0022785	Clec5a	C-type lectin domain family 5, member A	679787	up	1.90397	8.9469e-06
Biological Process	GO:0030097	hemopoiesis	GSRG0011810	Gpr183	G protein-coupled receptor 183	679975	up	1.52035	0.00318575
Biological Process	GO:0050865	regulation of cell activation	GSRG0037266	Hmox1	heme oxygenase 1	24451	up	1.6821	1.60777e-06
Biological Process	GO:0050865	regulation of cell activation	GSRG0037196	Ptprc	protein tyrosine phosphatase, receptor type, C	24699	up	1.7306	1.12003e-05
Biological Process	GO:0050865	regulation of cell activation	GSRG0023485	Cd4	Cd4 molecule	24932	up	1.67787	0.00356195
Biological Process	GO:0050865	regulation of cell activation	GSRG0010013	Fcer1g	Fc fragment of IgE receptor Ig	25441	up	1.74148	5.88481e-05
Biological Process	GO:0050865	regulation of cell activation	GSRG0017895	Aif1	allograft inflammatory factor 1	29427	up	1.71724	5.88807e-06
Biological Process	GO:0050865	regulation of cell activation	GSRG0009699	Itpkb	inositol-trisphosphate 3-kinase B	54260	up	1.53468	3.01739e-15
Biological Process	GO:0050865	regulation of cell activation	GSRG0024376	Ptafr	platelet-activating factor receptor	58949	up	1.51443	0.000110826
Biological Process	GO:0050865	regulation of cell activation	GSRG0024380	Fgr	FGR proto-oncogene, Src family tyrosine kinase	79113	up	1.69379	3.70173e-07
Biological Process	GO:0050865	regulation of cell activation	GSRG0023880	Lyn	LYN proto-oncogene, Src family tyrosine kinase	81515	up	1.53342	0.000215807
Biological Process	GO:0050865	regulation of cell activation	GSRG0036197	Samsn1	SAM domain, SH3 domain and nuclear localization signals, 1	170637	up	1.74369	0.00051391
Biological Process	GO:0050865	regulation of cell activation	GSRG0018439	Itgb2	integrin subunit beta 2	309684	up	1.92084	4.12152e-08
Biological Process	GO:0050865	regulation of cell activation	GSRG0016495	Tnfaip8l2	TNF alpha induced protein 8 like 2	310663	up	1.94886	4.67348e-06
Biological Process	GO:0050865	regulation of cell activation	GSRG0028323	Nckap1l	NCK associated protein 1 like	315348	up	1.61941	9.56186e-06
Biological Process	GO:0050865	regulation of cell activation	GSRG0034406	Sash3	SAM and SH3 domain containing 3	317578	up	1.52833	0.00349051
Biological Process	GO:0050865	regulation of cell activation	GSRG0005307	Havcr2	hepatitis A virus cellular receptor 2	363578	up	1.5014	5.73066e-05
Biological Process	GO:0050865	regulation of cell activation	GSRG0010808	Plek	pleckstrin	364206	up	1.72255	8.31378e-06
Biological Process	GO:0050865	regulation of cell activation	GSRG0029395	Rac2	ras-related C3 botulinum toxin substrate 2 (rho family, small GTP binding protein Rac2)	366957	up	1.72457	0.000283687
Biological Process	GO:0050865	regulation of cell activation	GSRG0002125	Dock8	dedicator of cytokinesis 8	499337	up	1.62221	2.16296e-09
Biological Process	GO:0050865	regulation of cell activation	GSRG0011810	Gpr183	G protein-coupled receptor 183	679975	up	1.52035	0.00318575
Biological Process	GO:0007229	integrin-mediated signaling pathway	GSRG0010013	Fcer1g	Fc fragment of IgE receptor Ig	25441	up	1.74148	5.88481e-05
Biological Process	GO:0007229	integrin-mediated signaling pathway	GSRG0024380	Fgr	FGR proto-oncogene, Src family tyrosine kinase	79113	up	1.69379	3.70173e-07
Biological Process	GO:0007229	integrin-mediated signaling pathway	GSRG0034487	Timp1	TIMP metallopeptidase inhibitor 1	116510	up	1.99969	0.00484256
Biological Process	GO:0007229	integrin-mediated signaling pathway	GSRG0021239	Lama5	laminin subunit alpha 5	140433	up	1.61459	0.00144799
Biological Process	GO:0007229	integrin-mediated signaling pathway	GSRG0001799	Itgal	integrin subunit alpha L	308995	up	1.95457	0.00387757
Biological Process	GO:0007229	integrin-mediated signaling pathway	GSRG0004824	Fermt3	fermitin family member 3	309186	up	1.7203	6.91586e-10
Biological Process	GO:0007229	integrin-mediated signaling pathway	GSRG0018439	Itgb2	integrin subunit beta 2	309684	up	1.92084	4.12152e-08
Biological Process	GO:0007229	integrin-mediated signaling pathway	GSRG0000488	Tyrobp	Tyro protein tyrosine kinase binding protein	361537	up	2.03412	2.85585e-12
Biological Process	GO:0007229	integrin-mediated signaling pathway	GSRG0010808	Plek	pleckstrin	364206	up	1.72255	8.31378e-06
Biological Process	GO:0007229	integrin-mediated signaling pathway	GSRG0015180	Fyb	FYN binding protein	499537	up	1.59992	0.00151623
Biological Process	GO:0045087	innate immune response	GSRG0032097	C3	complement component 3	24232	up	1.54124	0.000235082
Biological Process	GO:0045087	innate immune response	GSRG0010013	Fcer1g	Fc fragment of IgE receptor Ig	25441	up	1.74148	5.88481e-05
Biological Process	GO:0045087	innate immune response	GSRG0011538	Gch1	GTP cyclohydrolase 1	29244	up	2.63263	9.04102e-09
Biological Process	GO:0045087	innate immune response	GSRG0017895	Aif1	allograft inflammatory factor 1	29427	up	1.71724	5.88807e-06
Biological Process	GO:0045087	innate immune response	GSRG0025661	C1qb	complement C1q B chain	29687	up	2.0124	8.5506e-09
Biological Process	GO:0045087	innate immune response	GSRG0024380	Fgr	FGR proto-oncogene, Src family tyrosine kinase	79113	up	1.69379	3.70173e-07
Biological Process	GO:0045087	innate immune response	GSRG0015002	Cyba	cytochrome b-245 alpha chain	79129	up	1.59256	2.72764e-05
Biological Process	GO:0045087	innate immune response	GSRG0023880	Lyn	LYN proto-oncogene, Src family tyrosine kinase	81515	up	1.53342	0.000215807
Biological Process	GO:0045087	innate immune response	GSRG0010905	Lgals3	lectin, galactoside-binding, soluble, 3	83781	up	4.16078	4.73329e-11
Biological Process	GO:0045087	innate immune response	GSRG0020272	Lcn2	lipocalin 2	170496	up	3.97641	3.27333e-10
Biological Process	GO:0045087	innate immune response	GSRG0020464	Serping1	serpin family G member 1	295703	up	1.85323	0.015595
Biological Process	GO:0045087	innate immune response	GSRG0025663	C1qa	complement C1q A chain	298566	up	1.93001	8.56059e-09
Biological Process	GO:0045087	innate immune response	GSRG0016495	Tnfaip8l2	TNF alpha induced protein 8 like 2	310663	up	1.94886	4.67348e-06
Biological Process	GO:0045087	innate immune response	GSRG0033981	Tlr7	toll-like receptor 7	317468	up	1.56808	0.00272708
Biological Process	GO:0045087	innate immune response	GSRG0025662	C1qc	complement C1q C chain	362634	up	1.84201	0.00135686
Biological Process	GO:0045087	innate immune response	GSRG0005307	Havcr2	hepatitis A virus cellular receptor 2	363578	up	1.5014	5.73066e-05
Biological Process	GO:0045087	innate immune response	GSRG0012180	Bst2	bone marrow stromal cell antigen 2	378947	up	1.8077	0.0105536
Biological Process	GO:0045087	innate immune response	GSRG0013864	Tmem173	transmembrane protein 173	498840	up	1.51998	0.00334621
Biological Process	GO:0045087	innate immune response	GSRG0023729	Clec7a	C-type lectin domain family 7, member A	502902	up	3.20199	3.57723e-05
Biological Process	GO:0045087	innate immune response	GSRG0022785	Clec5a	C-type lectin domain family 5, member A	679787	up	1.90397	8.9469e-06
Biological Process	GO:0048872	homeostasis of number of cells	GSRG0037266	Hmox1	heme oxygenase 1	24451	up	1.6821	1.60777e-06
Biological Process	GO:0048872	homeostasis of number of cells	GSRG0020658	Cd44	CD44 molecule (Indian blood group)	25406	up	2.10808	8.70169e-25
Biological Process	GO:0048872	homeostasis of number of cells	GSRG0010013	Fcer1g	Fc fragment of IgE receptor Ig	25441	up	1.74148	5.88481e-05
Biological Process	GO:0048872	homeostasis of number of cells	GSRG0009699	Itpkb	inositol-trisphosphate 3-kinase B	54260	up	1.53468	3.01739e-15
Biological Process	GO:0048872	homeostasis of number of cells	GSRG0023880	Lyn	LYN proto-oncogene, Src family tyrosine kinase	81515	up	1.53342	0.000215807
Biological Process	GO:0048872	homeostasis of number of cells	GSRG0014511	Dnase2	deoxyribonuclease II, lysosomal	171575	up	1.53434	2.01452e-06
Biological Process	GO:0048872	homeostasis of number of cells	GSRG0010009	Fcgr2b	Fc fragment of IgG, low affinity IIb, receptor	289211	up	2.22368	6.4976e-08
Biological Process	GO:0048872	homeostasis of number of cells	GSRG0010404	Ikzf1	IKAROS family zinc finger 1	305501	up	1.72911	5.801e-05
Biological Process	GO:0048872	homeostasis of number of cells	GSRG0012167	Klf2	Kruppel-like factor 2	306330	up	1.76465	3.28206e-05
Biological Process	GO:0048872	homeostasis of number of cells	GSRG0028323	Nckap1l	NCK associated protein 1 like	315348	up	1.61941	9.56186e-06
Biological Process	GO:0048872	homeostasis of number of cells	GSRG0034406	Sash3	SAM and SH3 domain containing 3	317578	up	1.52833	0.00349051
Biological Process	GO:0048872	homeostasis of number of cells	GSRG0018957	Spi1	Spi-1 proto-oncogene	366126	up	1.71592	5.29811e-07
Biological Process	GO:0048872	homeostasis of number of cells	GSRG0011810	Gpr183	G protein-coupled receptor 183	679975	up	1.52035	0.00318575
Biological Process	GO:0001816	cytokine production	GSRG0028194	Tspo	translocator protein	24230	up	1.71607	1.60563e-06
Biological Process	GO:0001816	cytokine production	GSRG0037266	Hmox1	heme oxygenase 1	24451	up	1.6821	1.60777e-06
Biological Process	GO:0001816	cytokine production	GSRG0037196	Ptprc	protein tyrosine phosphatase, receptor type, C	24699	up	1.7306	1.12003e-05
Biological Process	GO:0001816	cytokine production	GSRG0010013	Fcer1g	Fc fragment of IgE receptor Ig	25441	up	1.74148	5.88481e-05
Biological Process	GO:0001816	cytokine production	GSRG0024376	Ptafr	platelet-activating factor receptor	58949	up	1.51443	0.000110826
Biological Process	GO:0001816	cytokine production	GSRG0024380	Fgr	FGR proto-oncogene, Src family tyrosine kinase	79113	up	1.69379	3.70173e-07
Biological Process	GO:0001816	cytokine production	GSRG0015002	Cyba	cytochrome b-245 alpha chain	79129	up	1.59256	2.72764e-05
Biological Process	GO:0001816	cytokine production	GSRG0023880	Lyn	LYN proto-oncogene, Src family tyrosine kinase	81515	up	1.53342	0.000215807
Biological Process	GO:0001816	cytokine production	GSRG0005279	Lcp2	lymphocyte cytosolic protein 2	155918	up	1.59935	5.15246e-06
Biological Process	GO:0001816	cytokine production	GSRG0024566	Sulf1	sulfatase 1	171396	up	1.9816	4.20394e-17
Biological Process	GO:0001816	cytokine production	GSRG0005491	Per1	period circadian clock 1	287422	up	1.50838	9.39352e-07
Biological Process	GO:0001816	cytokine production	GSRG0012167	Klf2	Kruppel-like factor 2	306330	up	1.76465	3.28206e-05
Biological Process	GO:0001816	cytokine production	GSRG0024824	Abca1	ATP binding cassette subfamily A member 1	313210	up	1.76507	6.94617e-14
Biological Process	GO:0001816	cytokine production	GSRG0028323	Nckap1l	NCK associated protein 1 like	315348	up	1.61941	9.56186e-06
Biological Process	GO:0001816	cytokine production	GSRG0033981	Tlr7	toll-like receptor 7	317468	up	1.56808	0.00272708
Biological Process	GO:0001816	cytokine production	GSRG0034406	Sash3	SAM and SH3 domain containing 3	317578	up	1.52833	0.00349051
Biological Process	GO:0001816	cytokine production	GSRG0005307	Havcr2	hepatitis A virus cellular receptor 2	363578	up	1.5014	5.73066e-05
Biological Process	GO:0001816	cytokine production	GSRG0012180	Bst2	bone marrow stromal cell antigen 2	378947	up	1.8077	0.0105536
Biological Process	GO:0001816	cytokine production	GSRG0013864	Tmem173	transmembrane protein 173	498840	up	1.51998	0.00334621
Biological Process	GO:0001816	cytokine production	GSRG0022785	Clec5a	C-type lectin domain family 5, member A	679787	up	1.90397	8.9469e-06
Biological Process	GO:0072593	reactive oxygen species metabolic process	GSRG0028194	Tspo	translocator protein	24230	up	1.71607	1.60563e-06
Biological Process	GO:0072593	reactive oxygen species metabolic process	GSRG0004356	Hbb	hemoglobin subunit beta	24440	up	2.78061	7.39606e-06
Biological Process	GO:0072593	reactive oxygen species metabolic process	GSRG0006290	Hba1	hemoglobin, alpha 1	25632	up	2.64122	1.22624e-06
Biological Process	GO:0072593	reactive oxygen species metabolic process	GSRG0011538	Gch1	GTP cyclohydrolase 1	29244	up	2.63263	9.04102e-09
Biological Process	GO:0072593	reactive oxygen species metabolic process	GSRG0017895	Aif1	allograft inflammatory factor 1	29427	up	1.71724	5.88807e-06
Biological Process	GO:0072593	reactive oxygen species metabolic process	GSRG0005378	Gpx3	glutathione peroxidase 3	64317	up	1.62181	2.57375e-09
Biological Process	GO:0072593	reactive oxygen species metabolic process	GSRG0015002	Cyba	cytochrome b-245 alpha chain	79129	up	1.59256	2.72764e-05
Biological Process	GO:0072593	reactive oxygen species metabolic process	GSRG0022678	Pdk4	pyruvate dehydrogenase kinase 4	89813	up	1.92092	2.25992e-05
Biological Process	GO:0072593	reactive oxygen species metabolic process	GSRG0006287	Hba-a1	hemoglobin alpha, adult chain 1	287167	up	3.04302	1.1328e-08
Biological Process	GO:0072593	reactive oxygen species metabolic process	GSRG0012167	Klf2	Kruppel-like factor 2	306330	up	1.76465	3.28206e-05
Biological Process	GO:0072593	reactive oxygen species metabolic process	GSRG0018439	Itgb2	integrin subunit beta 2	309684	up	1.92084	4.12152e-08
Biological Process	GO:0072593	reactive oxygen species metabolic process	GSRG0006288	Hba2	hemoglobin, alpha 2	360504	up	2.64447	1.23864e-07
Biological Process	GO:0072593	reactive oxygen species metabolic process	GSRG0028116	Ncf4	neutrophil cytosolic factor 4	500904	up	1.92634	0.00111362
Biological Process	GO:0006954	inflammatory response	GSRG0032097	C3	complement component 3	24232	up	1.54124	0.000235082
Biological Process	GO:0006954	inflammatory response	GSRG0000505	Cebpa	CCAAT/enhancer binding protein alpha	24252	up	1.75736	1.99144e-09
Biological Process	GO:0006954	inflammatory response	GSRG0037266	Hmox1	heme oxygenase 1	24451	up	1.6821	1.60777e-06
Biological Process	GO:0006954	inflammatory response	GSRG0020658	Cd44	CD44 molecule (Indian blood group)	25406	up	2.10808	8.70169e-25
Biological Process	GO:0006954	inflammatory response	GSRG0010013	Fcer1g	Fc fragment of IgE receptor Ig	25441	up	1.74148	5.88481e-05
Biological Process	GO:0006954	inflammatory response	GSRG0017895	Aif1	allograft inflammatory factor 1	29427	up	1.71724	5.88807e-06
Biological Process	GO:0006954	inflammatory response	GSRG0024376	Ptafr	platelet-activating factor receptor	58949	up	1.51443	0.000110826
Biological Process	GO:0006954	inflammatory response	GSRG0015002	Cyba	cytochrome b-245 alpha chain	79129	up	1.59256	2.72764e-05
Biological Process	GO:0006954	inflammatory response	GSRG0023880	Lyn	LYN proto-oncogene, Src family tyrosine kinase	81515	up	1.53342	0.000215807
Biological Process	GO:0006954	inflammatory response	GSRG0034487	Timp1	TIMP metallopeptidase inhibitor 1	116510	up	1.99969	0.00484256
Biological Process	GO:0006954	inflammatory response	GSRG0005491	Per1	period circadian clock 1	287422	up	1.50838	9.39352e-07
Biological Process	GO:0006954	inflammatory response	GSRG0020464	Serping1	serpin family G member 1	295703	up	1.85323	0.015595
Biological Process	GO:0006954	inflammatory response	GSRG0018439	Itgb2	integrin subunit beta 2	309684	up	1.92084	4.12152e-08
Biological Process	GO:0006954	inflammatory response	GSRG0016495	Tnfaip8l2	TNF alpha induced protein 8 like 2	310663	up	1.94886	4.67348e-06
Biological Process	GO:0006954	inflammatory response	GSRG0016711	Bmpr1b	bone morphogenetic protein receptor type 1B	310914	up	1.54665	6.69629e-11
Biological Process	GO:0006954	inflammatory response	GSRG0033981	Tlr7	toll-like receptor 7	317468	up	1.56808	0.00272708
Biological Process	GO:0006954	inflammatory response	GSRG0005307	Havcr2	hepatitis A virus cellular receptor 2	363578	up	1.5014	5.73066e-05
Biological Process	GO:0006954	inflammatory response	GSRG0010524	Cxcl13	C-X-C motif chemokine ligand 13	498335	up	3.33664	0.00656035
Biological Process	GO:0006954	inflammatory response	GSRG0013864	Tmem173	transmembrane protein 173	498840	up	1.51998	0.00334621
Biological Process	GO:0006897	endocytosis	GSRG0005514	Asgr1	asialoglycoprotein receptor 1	24210	up	1.56904	0.00843339
Biological Process	GO:0006897	endocytosis	GSRG0017872	Cfb // C2	complement factor B // complement component 2	24231	up	1.69494	0.00304402
Biological Process	GO:0006897	endocytosis	GSRG0037196	Ptprc	protein tyrosine phosphatase, receptor type, C	24699	up	1.7306	1.12003e-05
Biological Process	GO:0006897	endocytosis	GSRG0010522	Anxa3	annexin A3	25291	up	1.61345	2.08186e-07
Biological Process	GO:0006897	endocytosis	GSRG0010013	Fcer1g	Fc fragment of IgE receptor Ig	25441	up	1.74148	5.88481e-05
Biological Process	GO:0006897	endocytosis	GSRG0005876	Grn	granulin	29143	up	1.58561	2.10703e-09
Biological Process	GO:0006897	endocytosis	GSRG0017895	Aif1	allograft inflammatory factor 1	29427	up	1.71724	5.88807e-06
Biological Process	GO:0006897	endocytosis	GSRG0024380	Fgr	FGR proto-oncogene, Src family tyrosine kinase	79113	up	1.69379	3.70173e-07
Biological Process	GO:0006897	endocytosis	GSRG0015002	Cyba	cytochrome b-245 alpha chain	79129	up	1.59256	2.72764e-05
Biological Process	GO:0006897	endocytosis	GSRG0025590	Tinagl1	tubulointerstitial nephritis antigen-like 1	94174	up	1.53329	0.00272221
Biological Process	GO:0006897	endocytosis	GSRG0004305	P2ry6	pyrimidinergic receptor P2Y6	117264	up	1.57094	0.000418488
Biological Process	GO:0006897	endocytosis	GSRG0006938	Cacng5	calcium voltage-gated channel auxiliary subunit gamma 5	140726	down	1.54313	8.73132e-07
Biological Process	GO:0006897	endocytosis	GSRG0010009	Fcgr2b	Fc fragment of IgG, low affinity IIb, receptor	289211	up	2.22368	6.4976e-08
Biological Process	GO:0006897	endocytosis	GSRG0024824	Abca1	ATP binding cassette subfamily A member 1	313210	up	1.76507	6.94617e-14
Biological Process	GO:0006897	endocytosis	GSRG0028323	Nckap1l	NCK associated protein 1 like	315348	up	1.61941	9.56186e-06
Biological Process	GO:0006897	endocytosis	GSRG0026486	Pld4	phospholipase D family, member 4	362792	up	1.62936	2.9986e-06
Biological Process	GO:0006897	endocytosis	GSRG0009495	Ncf2	neutrophil cytosolic factor 2	364018	up	2.02993	2.74048e-05
Biological Process	GO:0006897	endocytosis	GSRG0028116	Ncf4	neutrophil cytosolic factor 4	500904	up	1.92634	0.00111362
Biological Process	GO:0006897	endocytosis	GSRG0023729	Clec7a	C-type lectin domain family 7, member A	502902	up	3.20199	3.57723e-05
Biological Process	GO:0009617	response to bacterium	GSRG0028194	Tspo	translocator protein	24230	up	1.71607	1.60563e-06
Biological Process	GO:0009617	response to bacterium	GSRG0010522	Anxa3	annexin A3	25291	up	1.61345	2.08186e-07
Biological Process	GO:0009617	response to bacterium	GSRG0010013	Fcer1g	Fc fragment of IgE receptor Ig	25441	up	1.74148	5.88481e-05
Biological Process	GO:0009617	response to bacterium	GSRG0011538	Gch1	GTP cyclohydrolase 1	29244	up	2.63263	9.04102e-09
Biological Process	GO:0009617	response to bacterium	GSRG0009875	Rgs1	regulator of G-protein signaling 1	54289	up	2.06341	1.37617e-06
Biological Process	GO:0009617	response to bacterium	GSRG0024376	Ptafr	platelet-activating factor receptor	58949	up	1.51443	0.000110826
Biological Process	GO:0009617	response to bacterium	GSRG0024380	Fgr	FGR proto-oncogene, Src family tyrosine kinase	79113	up	1.69379	3.70173e-07
Biological Process	GO:0009617	response to bacterium	GSRG0015002	Cyba	cytochrome b-245 alpha chain	79129	up	1.59256	2.72764e-05
Biological Process	GO:0009617	response to bacterium	GSRG0023880	Lyn	LYN proto-oncogene, Src family tyrosine kinase	81515	up	1.53342	0.000215807
Biological Process	GO:0009617	response to bacterium	GSRG0007009	Socs3	suppressor of cytokine signaling 3	89829	up	1.67325	0.00829316
Biological Process	GO:0009617	response to bacterium	GSRG0020272	Lcn2	lipocalin 2	170496	up	3.97641	3.27333e-10
Biological Process	GO:0009617	response to bacterium	GSRG0022552	Mgst1	microsomal glutathione S-transferase 1	171341	up	1.8415	5.42951e-16
Biological Process	GO:0009617	response to bacterium	GSRG0002163	Fas	Fas cell surface death receptor	246097	up	1.85733	3.42255e-08
Biological Process	GO:0009617	response to bacterium	GSRG0010009	Fcgr2b	Fc fragment of IgG, low affinity IIb, receptor	289211	up	2.22368	6.4976e-08
Biological Process	GO:0009617	response to bacterium	GSRG0013304	Ly86	lymphocyte antigen 86	291359	up	1.8944	0.000150148
Biological Process	GO:0009617	response to bacterium	GSRG0009631	Fcgr3a	Fc fragment of IgG, low affinity IIIa, receptor	304966	up	1.76465	0.000298534
Biological Process	GO:0009617	response to bacterium	GSRG0024824	Abca1	ATP binding cassette subfamily A member 1	313210	up	1.76507	6.94617e-14
Biological Process	GO:0009617	response to bacterium	GSRG0005307	Havcr2	hepatitis A virus cellular receptor 2	363578	up	1.5014	5.73066e-05
Biological Process	GO:0009617	response to bacterium	GSRG0009495	Ncf2	neutrophil cytosolic factor 2	364018	up	2.02993	2.74048e-05
Biological Process	GO:0009617	response to bacterium	GSRG0010524	Cxcl13	C-X-C motif chemokine ligand 13	498335	up	3.33664	0.00656035
Biological Process	GO:1901654	response to ketone	GSRG0028194	Tspo	translocator protein	24230	up	1.71607	1.60563e-06
Biological Process	GO:1901654	response to ketone	GSRG0032097	C3	complement component 3	24232	up	1.54124	0.000235082
Biological Process	GO:1901654	response to ketone	GSRG0000505	Cebpa	CCAAT/enhancer binding protein alpha	24252	up	1.75736	1.99144e-09
Biological Process	GO:1901654	response to ketone	GSRG0026579	Fosl2	FOS like 2, AP-1 transcription factor subunit	25446	up	1.56813	0.00548769
Biological Process	GO:1901654	response to ketone	GSRG0024502	Uts2	urotensin 2	29180	up	1.5609	0.00248978
Biological Process	GO:1901654	response to ketone	GSRG0024376	Ptafr	platelet-activating factor receptor	58949	up	1.51443	0.000110826
Biological Process	GO:1901654	response to ketone	GSRG0005378	Gpx3	glutathione peroxidase 3	64317	up	1.62181	2.57375e-09
Biological Process	GO:1901654	response to ketone	GSRG0015002	Cyba	cytochrome b-245 alpha chain	79129	up	1.59256	2.72764e-05
Biological Process	GO:1901654	response to ketone	GSRG0007009	Socs3	suppressor of cytokine signaling 3	89829	up	1.67325	0.00829316
Biological Process	GO:1901654	response to ketone	GSRG0012311	Eif4ebp1	eukaryotic translation initiation factor 4E binding protein 1	116636	up	1.5988	0.00357768
Biological Process	GO:1901654	response to ketone	GSRG0004305	P2ry6	pyrimidinergic receptor P2Y6	117264	up	1.57094	0.000418488
Biological Process	GO:1901654	response to ketone	GSRG0002163	Fas	Fas cell surface death receptor	246097	up	1.85733	3.42255e-08
Biological Process	GO:1901654	response to ketone	GSRG0012167	Klf2	Kruppel-like factor 2	306330	up	1.76465	3.28206e-05
Biological Process	GO:1901654	response to ketone	GSRG0009495	Ncf2	neutrophil cytosolic factor 2	364018	up	2.02993	2.74048e-05
Biological Process	GO:1901654	response to ketone	GSRG0020684	Fibin	fin bud initiation factor homolog (zebrafish)	499856	up	1.62816	2.82425e-12
Biological Process	GO:0097237	cellular response to toxic substance	GSRG0004356	Hbb	hemoglobin subunit beta	24440	up	2.78061	7.39606e-06
Biological Process	GO:0097237	cellular response to toxic substance	GSRG0037266	Hmox1	heme oxygenase 1	24451	up	1.6821	1.60777e-06
Biological Process	GO:0097237	cellular response to toxic substance	GSRG0006290	Hba1	hemoglobin, alpha 1	25632	up	2.64122	1.22624e-06
Biological Process	GO:0097237	cellular response to toxic substance	GSRG0011538	Gch1	GTP cyclohydrolase 1	29244	up	2.63263	9.04102e-09
Biological Process	GO:0097237	cellular response to toxic substance	GSRG0005378	Gpx3	glutathione peroxidase 3	64317	up	1.62181	2.57375e-09
Biological Process	GO:0097237	cellular response to toxic substance	GSRG0029882	Trpc6	transient receptor potential cation channel, subfamily C, member 6	89823	up	1.53435	0.0102906
Biological Process	GO:0097237	cellular response to toxic substance	GSRG0020272	Lcn2	lipocalin 2	170496	up	3.97641	3.27333e-10
Biological Process	GO:0097237	cellular response to toxic substance	GSRG0022552	Mgst1	microsomal glutathione S-transferase 1	171341	up	1.8415	5.42951e-16
Biological Process	GO:0097237	cellular response to toxic substance	GSRG0002163	Fas	Fas cell surface death receptor	246097	up	1.85733	3.42255e-08
Biological Process	GO:0097237	cellular response to toxic substance	GSRG0006287	Hba-a1	hemoglobin alpha, adult chain 1	287167	up	3.04302	1.1328e-08
Biological Process	GO:0097237	cellular response to toxic substance	GSRG0012167	Klf2	Kruppel-like factor 2	306330	up	1.76465	3.28206e-05
Biological Process	GO:0097237	cellular response to toxic substance	GSRG0006288	Hba2	hemoglobin, alpha 2	360504	up	2.64447	1.23864e-07
Biological Process	GO:0097237	cellular response to toxic substance	GSRG0018957	Spi1	Spi-1 proto-oncogene	366126	up	1.71592	5.29811e-07
Biological Process	GO:0098754	detoxification	GSRG0004356	Hbb	hemoglobin subunit beta	24440	up	2.78061	7.39606e-06
Biological Process	GO:0098754	detoxification	GSRG0014740	Mt1	metallothionein 1	24567	up	2.47112	1.2677e-11
Biological Process	GO:0098754	detoxification	GSRG0006290	Hba1	hemoglobin, alpha 1	25632	up	2.64122	1.22624e-06
Biological Process	GO:0098754	detoxification	GSRG0011538	Gch1	GTP cyclohydrolase 1	29244	up	2.63263	9.04102e-09
Biological Process	GO:0098754	detoxification	GSRG0005378	Gpx3	glutathione peroxidase 3	64317	up	1.62181	2.57375e-09
Biological Process	GO:0098754	detoxification	GSRG0022552	Mgst1	microsomal glutathione S-transferase 1	171341	up	1.8415	5.42951e-16
Biological Process	GO:0098754	detoxification	GSRG0006287	Hba-a1	hemoglobin alpha, adult chain 1	287167	up	3.04302	1.1328e-08
Biological Process	GO:0098754	detoxification	GSRG0006288	Hba2	hemoglobin, alpha 2	360504	up	2.64447	1.23864e-07
Biological Process	GO:0098754	detoxification	GSRG0014742	Mt2A	metallothionein 2A	689415	up	2.56068	2.9597e-12
Biological Process	GO:0009611	response to wounding	GSRG0028194	Tspo	translocator protein	24230	up	1.71607	1.60563e-06
Biological Process	GO:0009611	response to wounding	GSRG0032097	C3	complement component 3	24232	up	1.54124	0.000235082
Biological Process	GO:0009611	response to wounding	GSRG0006886	Gfap	glial fibrillary acidic protein	24387	up	1.8001	9.80172e-27
Biological Process	GO:0009611	response to wounding	GSRG0037266	Hmox1	heme oxygenase 1	24451	up	1.6821	1.60777e-06
Biological Process	GO:0009611	response to wounding	GSRG0020658	Cd44	CD44 molecule (Indian blood group)	25406	up	2.10808	8.70169e-25
Biological Process	GO:0009611	response to wounding	GSRG0010013	Fcer1g	Fc fragment of IgE receptor Ig	25441	up	1.74148	5.88481e-05
Biological Process	GO:0009611	response to wounding	GSRG0024422	Id3	inhibitor of DNA binding 3, HLH protein	25585	up	1.58511	0.000114678
Biological Process	GO:0009611	response to wounding	GSRG0017895	Aif1	allograft inflammatory factor 1	29427	up	1.71724	5.88807e-06
Biological Process	GO:0009611	response to wounding	GSRG0023880	Lyn	LYN proto-oncogene, Src family tyrosine kinase	81515	up	1.53342	0.000215807
Biological Process	GO:0009611	response to wounding	GSRG0034487	Timp1	TIMP metallopeptidase inhibitor 1	116510	up	1.99969	0.00484256
Biological Process	GO:0009611	response to wounding	GSRG0023480	Ptpn6	protein tyrosine phosphatase, non-receptor type 6	116689	up	1.78141	2.73022e-09
Biological Process	GO:0009611	response to wounding	GSRG0027681	Tspan8	tetraspanin 8	171048	up	1.80791	0.00392542
Biological Process	GO:0009611	response to wounding	GSRG0020464	Serping1	serpin family G member 1	295703	up	1.85323	0.015595
Biological Process	GO:0009611	response to wounding	GSRG0009631	Fcgr3a	Fc fragment of IgG, low affinity IIIa, receptor	304966	up	1.76465	0.000298534
Biological Process	GO:0009611	response to wounding	GSRG0004824	Fermt3	fermitin family member 3	309186	up	1.7203	6.91586e-10
Biological Process	GO:0009611	response to wounding	GSRG0020001	Procr	protein C receptor	362248	up	1.78633	0.00316455
Biological Process	GO:0009611	response to wounding	GSRG0010808	Plek	pleckstrin	364206	up	1.72255	8.31378e-06
Biological Process	GO:0098609	cell-cell adhesion	GSRG0037196	Ptprc	protein tyrosine phosphatase, receptor type, C	24699	up	1.7306	1.12003e-05
Biological Process	GO:0098609	cell-cell adhesion	GSRG0023485	Cd4	Cd4 molecule	24932	up	1.67787	0.00356195
Biological Process	GO:0098609	cell-cell adhesion	GSRG0010522	Anxa3	annexin A3	25291	up	1.61345	2.08186e-07
Biological Process	GO:0098609	cell-cell adhesion	GSRG0017895	Aif1	allograft inflammatory factor 1	29427	up	1.71724	5.88807e-06
Biological Process	GO:0098609	cell-cell adhesion	GSRG0009699	Itpkb	inositol-trisphosphate 3-kinase B	54260	up	1.53468	3.01739e-15
Biological Process	GO:0098609	cell-cell adhesion	GSRG0024376	Ptafr	platelet-activating factor receptor	58949	up	1.51443	0.000110826
Biological Process	GO:0098609	cell-cell adhesion	GSRG0023880	Lyn	LYN proto-oncogene, Src family tyrosine kinase	81515	up	1.53342	0.000215807
Biological Process	GO:0098609	cell-cell adhesion	GSRG0013286	Gcnt2	glucosaminyl (N-acetyl) transferase 2, I-branching enzyme	306860	up	1.55055	7.38812e-06
Biological Process	GO:0098609	cell-cell adhesion	GSRG0001799	Itgal	integrin subunit alpha L	308995	up	1.95457	0.00387757
Biological Process	GO:0098609	cell-cell adhesion	GSRG0004824	Fermt3	fermitin family member 3	309186	up	1.7203	6.91586e-10
Biological Process	GO:0098609	cell-cell adhesion	GSRG0018439	Itgb2	integrin subunit beta 2	309684	up	1.92084	4.12152e-08
Biological Process	GO:0098609	cell-cell adhesion	GSRG0016495	Tnfaip8l2	TNF alpha induced protein 8 like 2	310663	up	1.94886	4.67348e-06
Biological Process	GO:0098609	cell-cell adhesion	GSRG0028323	Nckap1l	NCK associated protein 1 like	315348	up	1.61941	9.56186e-06
Biological Process	GO:0098609	cell-cell adhesion	GSRG0034406	Sash3	SAM and SH3 domain containing 3	317578	up	1.52833	0.00349051
Biological Process	GO:0098609	cell-cell adhesion	GSRG0005307	Havcr2	hepatitis A virus cellular receptor 2	363578	up	1.5014	5.73066e-05
Biological Process	GO:0098609	cell-cell adhesion	GSRG0010808	Plek	pleckstrin	364206	up	1.72255	8.31378e-06
Biological Process	GO:0098609	cell-cell adhesion	GSRG0029395	Rac2	ras-related C3 botulinum toxin substrate 2 (rho family, small GTP binding protein Rac2)	366957	up	1.72457	0.000283687
Biological Process	GO:0098609	cell-cell adhesion	GSRG0002125	Dock8	dedicator of cytokinesis 8	499337	up	1.62221	2.16296e-09
Biological Process	GO:0002683	negative regulation of immune system process	GSRG0037266	Hmox1	heme oxygenase 1	24451	up	1.6821	1.60777e-06
Biological Process	GO:0002683	negative regulation of immune system process	GSRG0037196	Ptprc	protein tyrosine phosphatase, receptor type, C	24699	up	1.7306	1.12003e-05
Biological Process	GO:0002683	negative regulation of immune system process	GSRG0010013	Fcer1g	Fc fragment of IgE receptor Ig	25441	up	1.74148	5.88481e-05
Biological Process	GO:0002683	negative regulation of immune system process	GSRG0009699	Itpkb	inositol-trisphosphate 3-kinase B	54260	up	1.53468	3.01739e-15
Biological Process	GO:0002683	negative regulation of immune system process	GSRG0023880	Lyn	LYN proto-oncogene, Src family tyrosine kinase	81515	up	1.53342	0.000215807
Biological Process	GO:0002683	negative regulation of immune system process	GSRG0036197	Samsn1	SAM domain, SH3 domain and nuclear localization signals, 1	170637	up	1.74369	0.00051391
Biological Process	GO:0002683	negative regulation of immune system process	GSRG0010009	Fcgr2b	Fc fragment of IgG, low affinity IIb, receptor	289211	up	2.22368	6.4976e-08
Biological Process	GO:0002683	negative regulation of immune system process	GSRG0020464	Serping1	serpin family G member 1	295703	up	1.85323	0.015595
Biological Process	GO:0002683	negative regulation of immune system process	GSRG0021532	Tmem176a	transmembrane protein 176A	297077	up	1.66716	5.33531e-07
Biological Process	GO:0002683	negative regulation of immune system process	GSRG0016495	Tnfaip8l2	TNF alpha induced protein 8 like 2	310663	up	1.94886	4.67348e-06
Biological Process	GO:0002683	negative regulation of immune system process	GSRG0029608	Tob2	transducer of ERBB2, 2	315159	up	1.53608	7.93235e-08
Biological Process	GO:0002683	negative regulation of immune system process	GSRG0005307	Havcr2	hepatitis A virus cellular receptor 2	363578	up	1.5014	5.73066e-05
Biological Process	GO:0002683	negative regulation of immune system process	GSRG0012180	Bst2	bone marrow stromal cell antigen 2	378947	up	1.8077	0.0105536
Biological Process	GO:0043900	regulation of multi-organism process	GSRG0023485	Cd4	Cd4 molecule	24932	up	1.67787	0.00356195
Biological Process	GO:0043900	regulation of multi-organism process	GSRG0020184	Ptgds	prostaglandin D2 synthase	25526	up	1.72033	0.0303799
Biological Process	GO:0043900	regulation of multi-organism process	GSRG0024376	Ptafr	platelet-activating factor receptor	58949	up	1.51443	0.000110826
Biological Process	GO:0043900	regulation of multi-organism process	GSRG0015002	Cyba	cytochrome b-245 alpha chain	79129	up	1.59256	2.72764e-05
Biological Process	GO:0043900	regulation of multi-organism process	GSRG0034487	Timp1	TIMP metallopeptidase inhibitor 1	116510	up	1.99969	0.00484256
Biological Process	GO:0043900	regulation of multi-organism process	GSRG0013304	Ly86	lymphocyte antigen 86	291359	up	1.8944	0.000150148
Biological Process	GO:0043900	regulation of multi-organism process	GSRG0020301	Stom	stomatin	296655	up	1.71143	9.03047e-09
Biological Process	GO:0043900	regulation of multi-organism process	GSRG0021381	Mdfic	MyoD family inhibitor domain containing	362325	up	1.73429	7.63259e-06
Biological Process	GO:0043900	regulation of multi-organism process	GSRG0023798	Arhgdib	Rho GDP dissociation inhibitor beta	362456	up	1.62351	0.00113432
Biological Process	GO:0043900	regulation of multi-organism process	GSRG0005307	Havcr2	hepatitis A virus cellular receptor 2	363578	up	1.5014	5.73066e-05
Biological Process	GO:0043900	regulation of multi-organism process	GSRG0012180	Bst2	bone marrow stromal cell antigen 2	378947	up	1.8077	0.0105536
Biological Process	GO:0043900	regulation of multi-organism process	GSRG0013864	Tmem173	transmembrane protein 173	498840	up	1.51998	0.00334621
Biological Process	GO:0048545	response to steroid hormone	GSRG0028194	Tspo	translocator protein	24230	up	1.71607	1.60563e-06
Biological Process	GO:0048545	response to steroid hormone	GSRG0032097	C3	complement component 3	24232	up	1.54124	0.000235082
Biological Process	GO:0048545	response to steroid hormone	GSRG0000505	Cebpa	CCAAT/enhancer binding protein alpha	24252	up	1.75736	1.99144e-09
Biological Process	GO:0048545	response to steroid hormone	GSRG0010522	Anxa3	annexin A3	25291	up	1.61345	2.08186e-07
Biological Process	GO:0048545	response to steroid hormone	GSRG0026579	Fosl2	FOS like 2, AP-1 transcription factor subunit	25446	up	1.56813	0.00548769
Biological Process	GO:0048545	response to steroid hormone	GSRG0020184	Ptgds	prostaglandin D2 synthase	25526	up	1.72033	0.0303799
Biological Process	GO:0048545	response to steroid hormone	GSRG0017895	Aif1	allograft inflammatory factor 1	29427	up	1.71724	5.88807e-06
Biological Process	GO:0048545	response to steroid hormone	GSRG0025661	C1qb	complement C1q B chain	29687	up	2.0124	8.5506e-09
Biological Process	GO:0048545	response to steroid hormone	GSRG0024376	Ptafr	platelet-activating factor receptor	58949	up	1.51443	0.000110826
Biological Process	GO:0048545	response to steroid hormone	GSRG0005378	Gpx3	glutathione peroxidase 3	64317	up	1.62181	2.57375e-09
Biological Process	GO:0048545	response to steroid hormone	GSRG0015002	Cyba	cytochrome b-245 alpha chain	79129	up	1.59256	2.72764e-05
Biological Process	GO:0048545	response to steroid hormone	GSRG0007009	Socs3	suppressor of cytokine signaling 3	89829	up	1.67325	0.00829316
Biological Process	GO:0048545	response to steroid hormone	GSRG0012311	Eif4ebp1	eukaryotic translation initiation factor 4E binding protein 1	116636	up	1.5988	0.00357768
Biological Process	GO:0048545	response to steroid hormone	GSRG0005491	Per1	period circadian clock 1	287422	up	1.50838	9.39352e-07
Biological Process	GO:0048545	response to steroid hormone	GSRG0009495	Ncf2	neutrophil cytosolic factor 2	364018	up	2.02993	2.74048e-05
Biological Process	GO:0048545	response to steroid hormone	GSRG0020684	Fibin	fin bud initiation factor homolog (zebrafish)	499856	up	1.62816	2.82425e-12
Biological Process	GO:0033028	myeloid cell apoptotic process	GSRG0020658	Cd44	CD44 molecule (Indian blood group)	25406	up	2.10808	8.70169e-25
Biological Process	GO:0033028	myeloid cell apoptotic process	GSRG0010013	Fcer1g	Fc fragment of IgE receptor Ig	25441	up	1.74148	5.88481e-05
Biological Process	GO:0033028	myeloid cell apoptotic process	GSRG0009699	Itpkb	inositol-trisphosphate 3-kinase B	54260	up	1.53468	3.01739e-15
Biological Process	GO:0033028	myeloid cell apoptotic process	GSRG0010009	Fcgr2b	Fc fragment of IgG, low affinity IIb, receptor	289211	up	2.22368	6.4976e-08
Biological Process	GO:0033028	myeloid cell apoptotic process	GSRG0022785	Clec5a	C-type lectin domain family 5, member A	679787	up	1.90397	8.9469e-06
Biological Process	GO:0072376	protein activation cascade	GSRG0017872	Cfb // C2	complement factor B // complement component 2	24231	up	1.69494	0.00304402
Biological Process	GO:0072376	protein activation cascade	GSRG0032097	C3	complement component 3	24232	up	1.54124	0.000235082
Biological Process	GO:0072376	protein activation cascade	GSRG0025661	C1qb	complement C1q B chain	29687	up	2.0124	8.5506e-09
Biological Process	GO:0072376	protein activation cascade	GSRG0020464	Serping1	serpin family G member 1	295703	up	1.85323	0.015595
Biological Process	GO:0072376	protein activation cascade	GSRG0025663	C1qa	complement C1q A chain	298566	up	1.93001	8.56059e-09
Biological Process	GO:0072376	protein activation cascade	GSRG0025662	C1qc	complement C1q C chain	362634	up	1.84201	0.00135686
Biological Process	GO:0050878	regulation of body fluid levels	GSRG0032097	C3	complement component 3	24232	up	1.54124	0.000235082
Biological Process	GO:0050878	regulation of body fluid levels	GSRG0010013	Fcer1g	Fc fragment of IgE receptor Ig	25441	up	1.74148	5.88481e-05
Biological Process	GO:0050878	regulation of body fluid levels	GSRG0024502	Uts2	urotensin 2	29180	up	1.5609	0.00248978
Biological Process	GO:0050878	regulation of body fluid levels	GSRG0015002	Cyba	cytochrome b-245 alpha chain	79129	up	1.59256	2.72764e-05
Biological Process	GO:0050878	regulation of body fluid levels	GSRG0023880	Lyn	LYN proto-oncogene, Src family tyrosine kinase	81515	up	1.53342	0.000215807
Biological Process	GO:0050878	regulation of body fluid levels	GSRG0018865	Aplnr	apelin receptor	83518	up	1.741	6.1451e-09
Biological Process	GO:0050878	regulation of body fluid levels	GSRG0027681	Tspan8	tetraspanin 8	171048	up	1.80791	0.00392542
Biological Process	GO:0050878	regulation of body fluid levels	GSRG0020464	Serping1	serpin family G member 1	295703	up	1.85323	0.015595
Biological Process	GO:0050878	regulation of body fluid levels	GSRG0021658	Slc4a5	solute carrier family 4 member 5	297386	up	1.6837	0.00545995
Biological Process	GO:0050878	regulation of body fluid levels	GSRG0004824	Fermt3	fermitin family member 3	309186	up	1.7203	6.91586e-10
Biological Process	GO:0050878	regulation of body fluid levels	GSRG0020001	Procr	protein C receptor	362248	up	1.78633	0.00316455
Biological Process	GO:0050878	regulation of body fluid levels	GSRG0010808	Plek	pleckstrin	364206	up	1.72255	8.31378e-06
Molecular Function	GO:0016684	oxidoreductase activity, acting on peroxide as acceptor	GSRG0004356	Hbb	hemoglobin subunit beta	24440	up	2.78061	7.39606e-06
Molecular Function	GO:0016684	oxidoreductase activity, acting on peroxide as acceptor	GSRG0006290	Hba1	hemoglobin, alpha 1	25632	up	2.64122	1.22624e-06
Molecular Function	GO:0016684	oxidoreductase activity, acting on peroxide as acceptor	GSRG0005378	Gpx3	glutathione peroxidase 3	64317	up	1.62181	2.57375e-09
Molecular Function	GO:0016684	oxidoreductase activity, acting on peroxide as acceptor	GSRG0022552	Mgst1	microsomal glutathione S-transferase 1	171341	up	1.8415	5.42951e-16
Molecular Function	GO:0016684	oxidoreductase activity, acting on peroxide as acceptor	GSRG0006287	Hba-a1	hemoglobin alpha, adult chain 1	287167	up	3.04302	1.1328e-08
Molecular Function	GO:0016684	oxidoreductase activity, acting on peroxide as acceptor	GSRG0006288	Hba2	hemoglobin, alpha 2	360504	up	2.64447	1.23864e-07
Biological Process	GO:0070661	leukocyte proliferation	GSRG0037196	Ptprc	protein tyrosine phosphatase, receptor type, C	24699	up	1.7306	1.12003e-05
Biological Process	GO:0070661	leukocyte proliferation	GSRG0023485	Cd4	Cd4 molecule	24932	up	1.67787	0.00356195
Biological Process	GO:0070661	leukocyte proliferation	GSRG0017895	Aif1	allograft inflammatory factor 1	29427	up	1.71724	5.88807e-06
Biological Process	GO:0070661	leukocyte proliferation	GSRG0023880	Lyn	LYN proto-oncogene, Src family tyrosine kinase	81515	up	1.53342	0.000215807
Biological Process	GO:0070661	leukocyte proliferation	GSRG0028323	Nckap1l	NCK associated protein 1 like	315348	up	1.61941	9.56186e-06
Biological Process	GO:0070661	leukocyte proliferation	GSRG0034406	Sash3	SAM and SH3 domain containing 3	317578	up	1.52833	0.00349051
Biological Process	GO:0070661	leukocyte proliferation	GSRG0005307	Havcr2	hepatitis A virus cellular receptor 2	363578	up	1.5014	5.73066e-05
Biological Process	GO:0070661	leukocyte proliferation	GSRG0029395	Rac2	ras-related C3 botulinum toxin substrate 2 (rho family, small GTP binding protein Rac2)	366957	up	1.72457	0.000283687
Biological Process	GO:0070661	leukocyte proliferation	GSRG0002125	Dock8	dedicator of cytokinesis 8	499337	up	1.62221	2.16296e-09
Biological Process	GO:0070661	leukocyte proliferation	GSRG0011810	Gpr183	G protein-coupled receptor 183	679975	up	1.52035	0.00318575
Cellular Component	GO:0005773	vacuole	GSRG0006886	Gfap	glial fibrillary acidic protein	24387	up	1.8001	9.80172e-27
Cellular Component	GO:0005773	vacuole	GSRG0001530	Ctsc	cathepsin C	25423	up	1.76567	0.00188776
Cellular Component	GO:0005773	vacuole	GSRG0015544	Ctss	cathepsin S	50654	up	1.5462	1.48708e-09
Cellular Component	GO:0005773	vacuole	GSRG0023880	Lyn	LYN proto-oncogene, Src family tyrosine kinase	81515	up	1.53342	0.000215807
Cellular Component	GO:0005773	vacuole	GSRG0024368	Laptm5	lysosomal protein transmembrane 5	89783	up	1.73718	2.99047e-08
Cellular Component	GO:0005773	vacuole	GSRG0014511	Dnase2	deoxyribonuclease II, lysosomal	171575	up	1.53434	2.01452e-06
Cellular Component	GO:0005773	vacuole	GSRG0002060	Slc15a3	solute carrier family 15 member 3	246239	up	1.6278	6.5982e-05
Cellular Component	GO:0005773	vacuole	GSRG0021231	Ctsz	cathepsin Z	252929	up	1.6012	8.74504e-09
Cellular Component	GO:0005773	vacuole	GSRG0026871	Npc2	NPC intracellular cholesterol transporter 2	286898	up	1.73727	6.73925e-13
Cellular Component	GO:0005773	vacuole	GSRG0006524	Cd68	Cd68 molecule	287435	up	3.06016	9.60275e-11
Cellular Component	GO:0005773	vacuole	GSRG0011938	Ifi30	IFI30, lysosomal thiol reductase	290644	up	1.68492	4.0044e-08
Cellular Component	GO:0005773	vacuole	GSRG0018808	Cybrd1	cytochrome b reductase 1	295669	up	1.56486	0.00129045
Cellular Component	GO:0005773	vacuole	GSRG0003279	Plekhf1	pleckstrin homology and FYVE domain containing 1	308543	up	1.5526	7.51756e-08
Cellular Component	GO:0005773	vacuole	GSRG0033981	Tlr7	toll-like receptor 7	317468	up	1.56808	0.00272708
Cellular Component	GO:0005773	vacuole	GSRG0008001	Lat2	linker for activation of T cells family, member 2	317676	up	1.68772	3.75846e-09
Cellular Component	GO:0098589	membrane region	GSRG0037266	Hmox1	heme oxygenase 1	24451	up	1.6821	1.60777e-06
Cellular Component	GO:0098589	membrane region	GSRG0037196	Ptprc	protein tyrosine phosphatase, receptor type, C	24699	up	1.7306	1.12003e-05
Cellular Component	GO:0098589	membrane region	GSRG0023485	Cd4	Cd4 molecule	24932	up	1.67787	0.00356195
Cellular Component	GO:0098589	membrane region	GSRG0023880	Lyn	LYN proto-oncogene, Src family tyrosine kinase	81515	up	1.53342	0.000215807
Cellular Component	GO:0098589	membrane region	GSRG0005279	Lcp2	lymphocyte cytosolic protein 2	155918	up	1.59935	5.15246e-06
Cellular Component	GO:0098589	membrane region	GSRG0024566	Sulf1	sulfatase 1	171396	up	1.9816	4.20394e-17
Cellular Component	GO:0098589	membrane region	GSRG0002163	Fas	Fas cell surface death receptor	246097	up	1.85733	3.42255e-08
Cellular Component	GO:0098589	membrane region	GSRG0010009	Fcgr2b	Fc fragment of IgG, low affinity IIb, receptor	289211	up	2.22368	6.4976e-08
Cellular Component	GO:0098589	membrane region	GSRG0020301	Stom	stomatin	296655	up	1.71143	9.03047e-09
Cellular Component	GO:0098589	membrane region	GSRG0018439	Itgb2	integrin subunit beta 2	309684	up	1.92084	4.12152e-08
Cellular Component	GO:0098589	membrane region	GSRG0024824	Abca1	ATP binding cassette subfamily A member 1	313210	up	1.76507	6.94617e-14
Cellular Component	GO:0098589	membrane region	GSRG0020794	Mall	mal, T-cell differentiation protein-like	362211	up	1.72454	3.69977e-05
Cellular Component	GO:0098589	membrane region	GSRG0012180	Bst2	bone marrow stromal cell antigen 2	378947	up	1.8077	0.0105536
Biological Process	GO:0050817	coagulation	GSRG0032097	C3	complement component 3	24232	up	1.54124	0.000235082
Biological Process	GO:0050817	coagulation	GSRG0010013	Fcer1g	Fc fragment of IgE receptor Ig	25441	up	1.74148	5.88481e-05
Biological Process	GO:0050817	coagulation	GSRG0023880	Lyn	LYN proto-oncogene, Src family tyrosine kinase	81515	up	1.53342	0.000215807
Biological Process	GO:0050817	coagulation	GSRG0027681	Tspan8	tetraspanin 8	171048	up	1.80791	0.00392542
Biological Process	GO:0050817	coagulation	GSRG0020464	Serping1	serpin family G member 1	295703	up	1.85323	0.015595
Biological Process	GO:0050817	coagulation	GSRG0004824	Fermt3	fermitin family member 3	309186	up	1.7203	6.91586e-10
Biological Process	GO:0050817	coagulation	GSRG0020001	Procr	protein C receptor	362248	up	1.78633	0.00316455
Biological Process	GO:0050817	coagulation	GSRG0010808	Plek	pleckstrin	364206	up	1.72255	8.31378e-06
Biological Process	GO:0006959	humoral immune response	GSRG0017872	Cfb // C2	complement factor B // complement component 2	24231	up	1.69494	0.00304402
Biological Process	GO:0006959	humoral immune response	GSRG0032097	C3	complement component 3	24232	up	1.54124	0.000235082
Biological Process	GO:0006959	humoral immune response	GSRG0025661	C1qb	complement C1q B chain	29687	up	2.0124	8.5506e-09
Biological Process	GO:0006959	humoral immune response	GSRG0020464	Serping1	serpin family G member 1	295703	up	1.85323	0.015595
Biological Process	GO:0006959	humoral immune response	GSRG0025663	C1qa	complement C1q A chain	298566	up	1.93001	8.56059e-09
Biological Process	GO:0006959	humoral immune response	GSRG0025662	C1qc	complement C1q C chain	362634	up	1.84201	0.00135686
Biological Process	GO:0006959	humoral immune response	GSRG0010524	Cxcl13	C-X-C motif chemokine ligand 13	498335	up	3.33664	0.00656035
Biological Process	GO:0006959	humoral immune response	GSRG0011810	Gpr183	G protein-coupled receptor 183	679975	up	1.52035	0.00318575
Biological Process	GO:0050900	leukocyte migration	GSRG0010013	Fcer1g	Fc fragment of IgE receptor Ig	25441	up	1.74148	5.88481e-05
Biological Process	GO:0050900	leukocyte migration	GSRG0017895	Aif1	allograft inflammatory factor 1	29427	up	1.71724	5.88807e-06
Biological Process	GO:0050900	leukocyte migration	GSRG0024376	Ptafr	platelet-activating factor receptor	58949	up	1.51443	0.000110826
Biological Process	GO:0050900	leukocyte migration	GSRG0023880	Lyn	LYN proto-oncogene, Src family tyrosine kinase	81515	up	1.53342	0.000215807
Biological Process	GO:0050900	leukocyte migration	GSRG0024323	Csf3r	colony stimulating factor 3 receptor	298518	up	1.63601	2.3041e-11
Biological Process	GO:0050900	leukocyte migration	GSRG0018439	Itgb2	integrin subunit beta 2	309684	up	1.92084	4.12152e-08
Biological Process	GO:0050900	leukocyte migration	GSRG0028323	Nckap1l	NCK associated protein 1 like	315348	up	1.61941	9.56186e-06
Biological Process	GO:0050900	leukocyte migration	GSRG0029395	Rac2	ras-related C3 botulinum toxin substrate 2 (rho family, small GTP binding protein Rac2)	366957	up	1.72457	0.000283687
Biological Process	GO:0050900	leukocyte migration	GSRG0010524	Cxcl13	C-X-C motif chemokine ligand 13	498335	up	3.33664	0.00656035
Biological Process	GO:0050900	leukocyte migration	GSRG0002125	Dock8	dedicator of cytokinesis 8	499337	up	1.62221	2.16296e-09
Biological Process	GO:0050900	leukocyte migration	GSRG0011810	Gpr183	G protein-coupled receptor 183	679975	up	1.52035	0.00318575
Molecular Function	GO:0048037	cofactor binding	GSRG0032097	C3	complement component 3	24232	up	1.54124	0.000235082
Molecular Function	GO:0048037	cofactor binding	GSRG0004356	Hbb	hemoglobin subunit beta	24440	up	2.78061	7.39606e-06
Molecular Function	GO:0048037	cofactor binding	GSRG0037266	Hmox1	heme oxygenase 1	24451	up	1.6821	1.60777e-06
Molecular Function	GO:0048037	cofactor binding	GSRG0021465	Tbxas1	thromboxane A synthase 1	24886	up	1.5897	5.27272e-05
Molecular Function	GO:0048037	cofactor binding	GSRG0010117	Hsd11b1	hydroxysteroid 11-beta dehydrogenase 1	25116	down	1.56023	1.2912e-06
Molecular Function	GO:0048037	cofactor binding	GSRG0006290	Hba1	hemoglobin, alpha 1	25632	up	2.64122	1.22624e-06
Molecular Function	GO:0048037	cofactor binding	GSRG0011538	Gch1	GTP cyclohydrolase 1	29244	up	2.63263	9.04102e-09
Molecular Function	GO:0048037	cofactor binding	GSRG0028280	Gpd1	glycerol-3-phosphate dehydrogenase 1	60666	up	1.52509	2.80716e-05
Molecular Function	GO:0048037	cofactor binding	GSRG0015002	Cyba	cytochrome b-245 alpha chain	79129	up	1.59256	2.72764e-05
Molecular Function	GO:0048037	cofactor binding	GSRG0009964	Fmo3	flavin containing monooxygenase 3	84493	up	2.02854	0.0169065
Molecular Function	GO:0048037	cofactor binding	GSRG0020272	Lcn2	lipocalin 2	170496	up	3.97641	3.27333e-10
Molecular Function	GO:0048037	cofactor binding	GSRG0022552	Mgst1	microsomal glutathione S-transferase 1	171341	up	1.8415	5.42951e-16
Molecular Function	GO:0048037	cofactor binding	GSRG0009963	Fmo2	flavin containing monooxygenase 2	246245	up	2.10298	0.0015969
Molecular Function	GO:0048037	cofactor binding	GSRG0006287	Hba-a1	hemoglobin alpha, adult chain 1	287167	up	3.04302	1.1328e-08
Molecular Function	GO:0048037	cofactor binding	GSRG0006288	Hba2	hemoglobin, alpha 2	360504	up	2.64447	1.23864e-07
Molecular Function	GO:0048037	cofactor binding	GSRG0020146	Rtel1	regulator of telomere elongation helicase 1	362288	down	1.59262	0.000450321
Biological Process	GO:0030155	regulation of cell adhesion	GSRG0037196	Ptprc	protein tyrosine phosphatase, receptor type, C	24699	up	1.7306	1.12003e-05
Biological Process	GO:0030155	regulation of cell adhesion	GSRG0023485	Cd4	Cd4 molecule	24932	up	1.67787	0.00356195
Biological Process	GO:0030155	regulation of cell adhesion	GSRG0017895	Aif1	allograft inflammatory factor 1	29427	up	1.71724	5.88807e-06
Biological Process	GO:0030155	regulation of cell adhesion	GSRG0009699	Itpkb	inositol-trisphosphate 3-kinase B	54260	up	1.53468	3.01739e-15
Biological Process	GO:0030155	regulation of cell adhesion	GSRG0024376	Ptafr	platelet-activating factor receptor	58949	up	1.51443	0.000110826
Biological Process	GO:0030155	regulation of cell adhesion	GSRG0023880	Lyn	LYN proto-oncogene, Src family tyrosine kinase	81515	up	1.53342	0.000215807
Biological Process	GO:0030155	regulation of cell adhesion	GSRG0021239	Lama5	laminin subunit alpha 5	140433	up	1.61459	0.00144799
Biological Process	GO:0030155	regulation of cell adhesion	GSRG0013286	Gcnt2	glucosaminyl (N-acetyl) transferase 2, I-branching enzyme	306860	up	1.55055	7.38812e-06
Biological Process	GO:0030155	regulation of cell adhesion	GSRG0004824	Fermt3	fermitin family member 3	309186	up	1.7203	6.91586e-10
Biological Process	GO:0030155	regulation of cell adhesion	GSRG0016495	Tnfaip8l2	TNF alpha induced protein 8 like 2	310663	up	1.94886	4.67348e-06
Biological Process	GO:0030155	regulation of cell adhesion	GSRG0028323	Nckap1l	NCK associated protein 1 like	315348	up	1.61941	9.56186e-06
Biological Process	GO:0030155	regulation of cell adhesion	GSRG0034406	Sash3	SAM and SH3 domain containing 3	317578	up	1.52833	0.00349051
Biological Process	GO:0030155	regulation of cell adhesion	GSRG0005307	Havcr2	hepatitis A virus cellular receptor 2	363578	up	1.5014	5.73066e-05
Biological Process	GO:0030155	regulation of cell adhesion	GSRG0029395	Rac2	ras-related C3 botulinum toxin substrate 2 (rho family, small GTP binding protein Rac2)	366957	up	1.72457	0.000283687
Biological Process	GO:0030155	regulation of cell adhesion	GSRG0002125	Dock8	dedicator of cytokinesis 8	499337	up	1.62221	2.16296e-09
Biological Process	GO:0071216	cellular response to biotic stimulus	GSRG0028194	Tspo	translocator protein	24230	up	1.71607	1.60563e-06
Biological Process	GO:0071216	cellular response to biotic stimulus	GSRG0024376	Ptafr	platelet-activating factor receptor	58949	up	1.51443	0.000110826
Biological Process	GO:0071216	cellular response to biotic stimulus	GSRG0023880	Lyn	LYN proto-oncogene, Src family tyrosine kinase	81515	up	1.53342	0.000215807
Biological Process	GO:0071216	cellular response to biotic stimulus	GSRG0020272	Lcn2	lipocalin 2	170496	up	3.97641	3.27333e-10
Biological Process	GO:0071216	cellular response to biotic stimulus	GSRG0010009	Fcgr2b	Fc fragment of IgG, low affinity IIb, receptor	289211	up	2.22368	6.4976e-08
Biological Process	GO:0071216	cellular response to biotic stimulus	GSRG0013304	Ly86	lymphocyte antigen 86	291359	up	1.8944	0.000150148
Biological Process	GO:0071216	cellular response to biotic stimulus	GSRG0009631	Fcgr3a	Fc fragment of IgG, low affinity IIIa, receptor	304966	up	1.76465	0.000298534
Biological Process	GO:0071216	cellular response to biotic stimulus	GSRG0024824	Abca1	ATP binding cassette subfamily A member 1	313210	up	1.76507	6.94617e-14
Biological Process	GO:0071216	cellular response to biotic stimulus	GSRG0005307	Havcr2	hepatitis A virus cellular receptor 2	363578	up	1.5014	5.73066e-05
Biological Process	GO:0071216	cellular response to biotic stimulus	GSRG0010524	Cxcl13	C-X-C motif chemokine ligand 13	498335	up	3.33664	0.00656035
Biological Process	GO:0098542	defense response to other organism	GSRG0037196	Ptprc	protein tyrosine phosphatase, receptor type, C	24699	up	1.7306	1.12003e-05
Biological Process	GO:0098542	defense response to other organism	GSRG0010522	Anxa3	annexin A3	25291	up	1.61345	2.08186e-07
Biological Process	GO:0098542	defense response to other organism	GSRG0023459	Apobec1	apolipoprotein B mRNA editing enzyme catalytic subunit 1	25383	up	1.81758	0.0248792
Biological Process	GO:0098542	defense response to other organism	GSRG0010013	Fcer1g	Fc fragment of IgE receptor Ig	25441	up	1.74148	5.88481e-05
Biological Process	GO:0098542	defense response to other organism	GSRG0024380	Fgr	FGR proto-oncogene, Src family tyrosine kinase	79113	up	1.69379	3.70173e-07
Biological Process	GO:0098542	defense response to other organism	GSRG0015002	Cyba	cytochrome b-245 alpha chain	79129	up	1.59256	2.72764e-05
Biological Process	GO:0098542	defense response to other organism	GSRG0018493	Ddit4	DNA-damage-inducible transcript 4	140942	up	1.51031	4.96532e-07
Biological Process	GO:0098542	defense response to other organism	GSRG0020272	Lcn2	lipocalin 2	170496	up	3.97641	3.27333e-10
Biological Process	GO:0098542	defense response to other organism	GSRG0033981	Tlr7	toll-like receptor 7	317468	up	1.56808	0.00272708
Biological Process	GO:0098542	defense response to other organism	GSRG0005307	Havcr2	hepatitis A virus cellular receptor 2	363578	up	1.5014	5.73066e-05
Biological Process	GO:0098542	defense response to other organism	GSRG0012180	Bst2	bone marrow stromal cell antigen 2	378947	up	1.8077	0.0105536
Biological Process	GO:0098542	defense response to other organism	GSRG0013864	Tmem173	transmembrane protein 173	498840	up	1.51998	0.00334621
Biological Process	GO:0051272	positive regulation of cellular component movement	GSRG0037266	Hmox1	heme oxygenase 1	24451	up	1.6821	1.60777e-06
Biological Process	GO:0051272	positive regulation of cellular component movement	GSRG0037196	Ptprc	protein tyrosine phosphatase, receptor type, C	24699	up	1.7306	1.12003e-05
Biological Process	GO:0051272	positive regulation of cellular component movement	GSRG0010522	Anxa3	annexin A3	25291	up	1.61345	2.08186e-07
Biological Process	GO:0051272	positive regulation of cellular component movement	GSRG0024502	Uts2	urotensin 2	29180	up	1.5609	0.00248978
Biological Process	GO:0051272	positive regulation of cellular component movement	GSRG0017895	Aif1	allograft inflammatory factor 1	29427	up	1.71724	5.88807e-06
Biological Process	GO:0051272	positive regulation of cellular component movement	GSRG0024376	Ptafr	platelet-activating factor receptor	58949	up	1.51443	0.000110826
Biological Process	GO:0051272	positive regulation of cellular component movement	GSRG0024380	Fgr	FGR proto-oncogene, Src family tyrosine kinase	79113	up	1.69379	3.70173e-07
Biological Process	GO:0051272	positive regulation of cellular component movement	GSRG0023880	Lyn	LYN proto-oncogene, Src family tyrosine kinase	81515	up	1.53342	0.000215807
Biological Process	GO:0051272	positive regulation of cellular component movement	GSRG0004305	P2ry6	pyrimidinergic receptor P2Y6	117264	up	1.57094	0.000418488
Biological Process	GO:0051272	positive regulation of cellular component movement	GSRG0013286	Gcnt2	glucosaminyl (N-acetyl) transferase 2, I-branching enzyme	306860	up	1.55055	7.38812e-06
Biological Process	GO:0051272	positive regulation of cellular component movement	GSRG0004824	Fermt3	fermitin family member 3	309186	up	1.7203	6.91586e-10
Biological Process	GO:0051272	positive regulation of cellular component movement	GSRG0028323	Nckap1l	NCK associated protein 1 like	315348	up	1.61941	9.56186e-06
Biological Process	GO:0051272	positive regulation of cellular component movement	GSRG0029395	Rac2	ras-related C3 botulinum toxin substrate 2 (rho family, small GTP binding protein Rac2)	366957	up	1.72457	0.000283687
Biological Process	GO:0051272	positive regulation of cellular component movement	GSRG0002125	Dock8	dedicator of cytokinesis 8	499337	up	1.62221	2.16296e-09
Biological Process	GO:0040017	positive regulation of locomotion	GSRG0037266	Hmox1	heme oxygenase 1	24451	up	1.6821	1.60777e-06
Biological Process	GO:0040017	positive regulation of locomotion	GSRG0037196	Ptprc	protein tyrosine phosphatase, receptor type, C	24699	up	1.7306	1.12003e-05
Biological Process	GO:0040017	positive regulation of locomotion	GSRG0010522	Anxa3	annexin A3	25291	up	1.61345	2.08186e-07
Biological Process	GO:0040017	positive regulation of locomotion	GSRG0024502	Uts2	urotensin 2	29180	up	1.5609	0.00248978
Biological Process	GO:0040017	positive regulation of locomotion	GSRG0017895	Aif1	allograft inflammatory factor 1	29427	up	1.71724	5.88807e-06
Biological Process	GO:0040017	positive regulation of locomotion	GSRG0024376	Ptafr	platelet-activating factor receptor	58949	up	1.51443	0.000110826
Biological Process	GO:0040017	positive regulation of locomotion	GSRG0024380	Fgr	FGR proto-oncogene, Src family tyrosine kinase	79113	up	1.69379	3.70173e-07
Biological Process	GO:0040017	positive regulation of locomotion	GSRG0023880	Lyn	LYN proto-oncogene, Src family tyrosine kinase	81515	up	1.53342	0.000215807
Biological Process	GO:0040017	positive regulation of locomotion	GSRG0004305	P2ry6	pyrimidinergic receptor P2Y6	117264	up	1.57094	0.000418488
Biological Process	GO:0040017	positive regulation of locomotion	GSRG0013286	Gcnt2	glucosaminyl (N-acetyl) transferase 2, I-branching enzyme	306860	up	1.55055	7.38812e-06
Biological Process	GO:0040017	positive regulation of locomotion	GSRG0004824	Fermt3	fermitin family member 3	309186	up	1.7203	6.91586e-10
Biological Process	GO:0040017	positive regulation of locomotion	GSRG0028323	Nckap1l	NCK associated protein 1 like	315348	up	1.61941	9.56186e-06
Biological Process	GO:0040017	positive regulation of locomotion	GSRG0029395	Rac2	ras-related C3 botulinum toxin substrate 2 (rho family, small GTP binding protein Rac2)	366957	up	1.72457	0.000283687
Biological Process	GO:0040017	positive regulation of locomotion	GSRG0002125	Dock8	dedicator of cytokinesis 8	499337	up	1.62221	2.16296e-09
Biological Process	GO:0070371	ERK1 and ERK2 cascade	GSRG0032097	C3	complement component 3	24232	up	1.54124	0.000235082
Biological Process	GO:0070371	ERK1 and ERK2 cascade	GSRG0023485	Cd4	Cd4 molecule	24932	up	1.67787	0.00356195
Biological Process	GO:0070371	ERK1 and ERK2 cascade	GSRG0010109	Atf3	activating transcription factor 3	25389	up	2.12188	9.30739e-06
Biological Process	GO:0070371	ERK1 and ERK2 cascade	GSRG0020658	Cd44	CD44 molecule (Indian blood group)	25406	up	2.10808	8.70169e-25
Biological Process	GO:0070371	ERK1 and ERK2 cascade	GSRG0023880	Lyn	LYN proto-oncogene, Src family tyrosine kinase	81515	up	1.53342	0.000215807
Biological Process	GO:0070371	ERK1 and ERK2 cascade	GSRG0023480	Ptpn6	protein tyrosine phosphatase, non-receptor type 6	116689	up	1.78141	2.73022e-09
Biological Process	GO:0070371	ERK1 and ERK2 cascade	GSRG0004305	P2ry6	pyrimidinergic receptor P2Y6	117264	up	1.57094	0.000418488
Biological Process	GO:0070371	ERK1 and ERK2 cascade	GSRG0032848	Trem2	triggering receptor expressed on myeloid cells 2	301227	up	1.84602	1.14775e-09
Biological Process	GO:0070371	ERK1 and ERK2 cascade	GSRG0013286	Gcnt2	glucosaminyl (N-acetyl) transferase 2, I-branching enzyme	306860	up	1.55055	7.38812e-06
Biological Process	GO:0070371	ERK1 and ERK2 cascade	GSRG0005307	Havcr2	hepatitis A virus cellular receptor 2	363578	up	1.5014	5.73066e-05
Biological Process	GO:0070371	ERK1 and ERK2 cascade	GSRG0011810	Gpr183	G protein-coupled receptor 183	679975	up	1.52035	0.00318575
Molecular Function	GO:0016209	antioxidant activity	GSRG0004356	Hbb	hemoglobin subunit beta	24440	up	2.78061	7.39606e-06
Molecular Function	GO:0016209	antioxidant activity	GSRG0006290	Hba1	hemoglobin, alpha 1	25632	up	2.64122	1.22624e-06
Molecular Function	GO:0016209	antioxidant activity	GSRG0005378	Gpx3	glutathione peroxidase 3	64317	up	1.62181	2.57375e-09
Molecular Function	GO:0016209	antioxidant activity	GSRG0022552	Mgst1	microsomal glutathione S-transferase 1	171341	up	1.8415	5.42951e-16
Molecular Function	GO:0016209	antioxidant activity	GSRG0006287	Hba-a1	hemoglobin alpha, adult chain 1	287167	up	3.04302	1.1328e-08
Molecular Function	GO:0016209	antioxidant activity	GSRG0006288	Hba2	hemoglobin, alpha 2	360504	up	2.64447	1.23864e-07
Biological Process	GO:0032101	regulation of response to external stimulus	GSRG0010013	Fcer1g	Fc fragment of IgE receptor Ig	25441	up	1.74148	5.88481e-05
Biological Process	GO:0032101	regulation of response to external stimulus	GSRG0017895	Aif1	allograft inflammatory factor 1	29427	up	1.71724	5.88807e-06
Biological Process	GO:0032101	regulation of response to external stimulus	GSRG0015002	Cyba	cytochrome b-245 alpha chain	79129	up	1.59256	2.72764e-05
Biological Process	GO:0032101	regulation of response to external stimulus	GSRG0023880	Lyn	LYN proto-oncogene, Src family tyrosine kinase	81515	up	1.53342	0.000215807
Biological Process	GO:0032101	regulation of response to external stimulus	GSRG0027681	Tspan8	tetraspanin 8	171048	up	1.80791	0.00392542
Biological Process	GO:0032101	regulation of response to external stimulus	GSRG0005491	Per1	period circadian clock 1	287422	up	1.50838	9.39352e-07
Biological Process	GO:0032101	regulation of response to external stimulus	GSRG0013304	Ly86	lymphocyte antigen 86	291359	up	1.8944	0.000150148
Biological Process	GO:0032101	regulation of response to external stimulus	GSRG0020464	Serping1	serpin family G member 1	295703	up	1.85323	0.015595
Biological Process	GO:0032101	regulation of response to external stimulus	GSRG0016495	Tnfaip8l2	TNF alpha induced protein 8 like 2	310663	up	1.94886	4.67348e-06
Biological Process	GO:0032101	regulation of response to external stimulus	GSRG0028323	Nckap1l	NCK associated protein 1 like	315348	up	1.61941	9.56186e-06
Biological Process	GO:0032101	regulation of response to external stimulus	GSRG0005307	Havcr2	hepatitis A virus cellular receptor 2	363578	up	1.5014	5.73066e-05
Biological Process	GO:0032101	regulation of response to external stimulus	GSRG0010808	Plek	pleckstrin	364206	up	1.72255	8.31378e-06
Biological Process	GO:0032101	regulation of response to external stimulus	GSRG0029395	Rac2	ras-related C3 botulinum toxin substrate 2 (rho family, small GTP binding protein Rac2)	366957	up	1.72457	0.000283687
Biological Process	GO:0032101	regulation of response to external stimulus	GSRG0013864	Tmem173	transmembrane protein 173	498840	up	1.51998	0.00334621
Biological Process	GO:0032101	regulation of response to external stimulus	GSRG0011810	Gpr183	G protein-coupled receptor 183	679975	up	1.52035	0.00318575
Cellular Component	GO:0098552	side of membrane	GSRG0006886	Gfap	glial fibrillary acidic protein	24387	up	1.8001	9.80172e-27
Cellular Component	GO:0098552	side of membrane	GSRG0037196	Ptprc	protein tyrosine phosphatase, receptor type, C	24699	up	1.7306	1.12003e-05
Cellular Component	GO:0098552	side of membrane	GSRG0023485	Cd4	Cd4 molecule	24932	up	1.67787	0.00356195
Cellular Component	GO:0098552	side of membrane	GSRG0010013	Fcer1g	Fc fragment of IgE receptor Ig	25441	up	1.74148	5.88481e-05
Cellular Component	GO:0098552	side of membrane	GSRG0009875	Rgs1	regulator of G-protein signaling 1	54289	up	2.06341	1.37617e-06
Cellular Component	GO:0098552	side of membrane	GSRG0024380	Fgr	FGR proto-oncogene, Src family tyrosine kinase	79113	up	1.69379	3.70173e-07
Cellular Component	GO:0098552	side of membrane	GSRG0023880	Lyn	LYN proto-oncogene, Src family tyrosine kinase	81515	up	1.53342	0.000215807
Cellular Component	GO:0098552	side of membrane	GSRG0027426	Gna15	guanine nucleotide binding protein, alpha 15	89788	up	1.65097	3.73809e-05
Cellular Component	GO:0098552	side of membrane	GSRG0024323	Csf3r	colony stimulating factor 3 receptor	298518	up	1.63601	2.3041e-11
Cellular Component	GO:0098552	side of membrane	GSRG0014512	Rtbdn	retbindin	304667	down	1.69745	0.00038817
Cellular Component	GO:0098552	side of membrane	GSRG0015967	Osmr	oncostatin M receptor	310132	up	1.74207	0.000104572
Cellular Component	GO:0098552	side of membrane	GSRG0024824	Abca1	ATP binding cassette subfamily A member 1	313210	up	1.76507	6.94617e-14
Cellular Component	GO:0098552	side of membrane	GSRG0032797	Adgre1	adhesion G protein-coupled receptor E1	316137	up	1.98821	3.6916e-08
Biological Process	GO:0051235	maintenance of location	GSRG0028194	Tspo	translocator protein	24230	up	1.71607	1.60563e-06
Biological Process	GO:0051235	maintenance of location	GSRG0032097	C3	complement component 3	24232	up	1.54124	0.000235082
Biological Process	GO:0051235	maintenance of location	GSRG0037196	Ptprc	protein tyrosine phosphatase, receptor type, C	24699	up	1.7306	1.12003e-05
Biological Process	GO:0051235	maintenance of location	GSRG0023485	Cd4	Cd4 molecule	24932	up	1.67787	0.00356195
Biological Process	GO:0051235	maintenance of location	GSRG0026715	Nfkbia	NFKB inhibitor alpha	25493	up	1.57414	0.000198123
Biological Process	GO:0051235	maintenance of location	GSRG0015002	Cyba	cytochrome b-245 alpha chain	79129	up	1.59256	2.72764e-05
Biological Process	GO:0051235	maintenance of location	GSRG0023880	Lyn	LYN proto-oncogene, Src family tyrosine kinase	81515	up	1.53342	0.000215807
Biological Process	GO:0051235	maintenance of location	GSRG0018865	Aplnr	apelin receptor	83518	up	1.741	6.1451e-09
Biological Process	GO:0051235	maintenance of location	GSRG0004305	P2ry6	pyrimidinergic receptor P2Y6	117264	up	1.57094	0.000418488
Biological Process	GO:0051235	maintenance of location	GSRG0020272	Lcn2	lipocalin 2	170496	up	3.97641	3.27333e-10
Biological Process	GO:0003013	circulatory system process	GSRG0037266	Hmox1	heme oxygenase 1	24451	up	1.6821	1.60777e-06
Biological Process	GO:0003013	circulatory system process	GSRG0009466	Tnnt2	troponin T2, cardiac type	24837	up	3.63918	0.0220349
Biological Process	GO:0003013	circulatory system process	GSRG0021465	Tbxas1	thromboxane A synthase 1	24886	up	1.5897	5.27272e-05
Biological Process	GO:0003013	circulatory system process	GSRG0006290	Hba1	hemoglobin, alpha 1	25632	up	2.64122	1.22624e-06
Biological Process	GO:0003013	circulatory system process	GSRG0024502	Uts2	urotensin 2	29180	up	1.5609	0.00248978
Biological Process	GO:0003013	circulatory system process	GSRG0011538	Gch1	GTP cyclohydrolase 1	29244	up	2.63263	9.04102e-09
Biological Process	GO:0003013	circulatory system process	GSRG0024376	Ptafr	platelet-activating factor receptor	58949	up	1.51443	0.000110826
Biological Process	GO:0003013	circulatory system process	GSRG0024496	Slc2a5	solute carrier family 2 member 5	65197	up	1.68422	1.03359e-05
Biological Process	GO:0003013	circulatory system process	GSRG0015002	Cyba	cytochrome b-245 alpha chain	79129	up	1.59256	2.72764e-05
Biological Process	GO:0003013	circulatory system process	GSRG0000327	Tnnt1	troponin T1, slow skeletal type	171409	up	1.7775	0.0132263
Biological Process	GO:0003013	circulatory system process	GSRG0021658	Slc4a5	solute carrier family 4 member 5	297386	up	1.6837	0.00545995
Biological Process	GO:0003013	circulatory system process	GSRG0037232	Sgcg	sarcoglycan, gamma	305941	up	1.54891	0.00123892
Biological Process	GO:0003013	circulatory system process	GSRG0009495	Ncf2	neutrophil cytosolic factor 2	364018	up	2.02993	2.74048e-05
Molecular Function	GO:0019825	oxygen binding	GSRG0004356	Hbb	hemoglobin subunit beta	24440	up	2.78061	7.39606e-06
Molecular Function	GO:0019825	oxygen binding	GSRG0006290	Hba1	hemoglobin, alpha 1	25632	up	2.64122	1.22624e-06
Molecular Function	GO:0019825	oxygen binding	GSRG0006287	Hba-a1	hemoglobin alpha, adult chain 1	287167	up	3.04302	1.1328e-08
Molecular Function	GO:0019825	oxygen binding	GSRG0006288	Hba2	hemoglobin, alpha 2	360504	up	2.64447	1.23864e-07
Biological Process	GO:0071887	leukocyte apoptotic process	GSRG0020658	Cd44	CD44 molecule (Indian blood group)	25406	up	2.10808	8.70169e-25
Biological Process	GO:0071887	leukocyte apoptotic process	GSRG0010013	Fcer1g	Fc fragment of IgE receptor Ig	25441	up	1.74148	5.88481e-05
Biological Process	GO:0071887	leukocyte apoptotic process	GSRG0009699	Itpkb	inositol-trisphosphate 3-kinase B	54260	up	1.53468	3.01739e-15
Biological Process	GO:0071887	leukocyte apoptotic process	GSRG0023880	Lyn	LYN proto-oncogene, Src family tyrosine kinase	81515	up	1.53342	0.000215807
Biological Process	GO:0071887	leukocyte apoptotic process	GSRG0010009	Fcgr2b	Fc fragment of IgG, low affinity IIb, receptor	289211	up	2.22368	6.4976e-08
Biological Process	GO:0071887	leukocyte apoptotic process	GSRG0002125	Dock8	dedicator of cytokinesis 8	499337	up	1.62221	2.16296e-09
Cellular Component	GO:0015629	actin cytoskeleton	GSRG0009466	Tnnt2	troponin T2, cardiac type	24837	up	3.63918	0.0220349
Cellular Component	GO:0015629	actin cytoskeleton	GSRG0006400	Pdlim4	PDZ and LIM domain 4	24915	up	1.66465	1.37749e-05
Cellular Component	GO:0015629	actin cytoskeleton	GSRG0017895	Aif1	allograft inflammatory factor 1	29427	up	1.71724	5.88807e-06
Cellular Component	GO:0015629	actin cytoskeleton	GSRG0008788	Arpc1b	actin related protein 2/3 complex, subunit 1B	54227	up	1.6091	0.0207646
Cellular Component	GO:0015629	actin cytoskeleton	GSRG0024380	Fgr	FGR proto-oncogene, Src family tyrosine kinase	79113	up	1.69379	3.70173e-07
Cellular Component	GO:0015629	actin cytoskeleton	GSRG0015002	Cyba	cytochrome b-245 alpha chain	79129	up	1.59256	2.72764e-05
Cellular Component	GO:0015629	actin cytoskeleton	GSRG0000327	Tnnt1	troponin T1, slow skeletal type	171409	up	1.7775	0.0132263
Cellular Component	GO:0015629	actin cytoskeleton	GSRG0004824	Fermt3	fermitin family member 3	309186	up	1.7203	6.91586e-10
Cellular Component	GO:0015629	actin cytoskeleton	GSRG0027514	Myo1f	myosin IF	314654	up	1.68586	2.34261e-07
Cellular Component	GO:0015629	actin cytoskeleton	GSRG0029395	Rac2	ras-related C3 botulinum toxin substrate 2 (rho family, small GTP binding protein Rac2)	366957	up	1.72457	0.000283687
Cellular Component	GO:0015629	actin cytoskeleton	GSRG0015180	Fyb	FYN binding protein	499537	up	1.59992	0.00151623
Cellular Component	GO:0015629	actin cytoskeleton	GSRG0028199	Parvg	parvin, gamma	689069	up	1.66452	0.00058443
Biological Process	GO:0034762	regulation of transmembrane transport	GSRG0032097	C3	complement component 3	24232	up	1.54124	0.000235082
Biological Process	GO:0034762	regulation of transmembrane transport	GSRG0010522	Anxa3	annexin A3	25291	up	1.61345	2.08186e-07
Biological Process	GO:0034762	regulation of transmembrane transport	GSRG0024376	Ptafr	platelet-activating factor receptor	58949	up	1.51443	0.000110826
Biological Process	GO:0034762	regulation of transmembrane transport	GSRG0028873	Kcnv1	potassium voltage-gated channel modifier subfamily V member 1	60326	up	1.82831	0.000605654
Biological Process	GO:0034762	regulation of transmembrane transport	GSRG0027249	Kcnk10	potassium two pore domain channel subfamily K member 10	65272	down	1.53484	0.00107903
Biological Process	GO:0034762	regulation of transmembrane transport	GSRG0015002	Cyba	cytochrome b-245 alpha chain	79129	up	1.59256	2.72764e-05
Biological Process	GO:0034762	regulation of transmembrane transport	GSRG0023880	Lyn	LYN proto-oncogene, Src family tyrosine kinase	81515	up	1.53342	0.000215807
Biological Process	GO:0034762	regulation of transmembrane transport	GSRG0018865	Aplnr	apelin receptor	83518	up	1.741	6.1451e-09
Biological Process	GO:0034762	regulation of transmembrane transport	GSRG0029882	Trpc6	transient receptor potential cation channel, subfamily C, member 6	89823	up	1.53435	0.0102906
Biological Process	GO:0034762	regulation of transmembrane transport	GSRG0004305	P2ry6	pyrimidinergic receptor P2Y6	117264	up	1.57094	0.000418488
Biological Process	GO:0034762	regulation of transmembrane transport	GSRG0006938	Cacng5	calcium voltage-gated channel auxiliary subunit gamma 5	140726	down	1.54313	8.73132e-07
Biological Process	GO:0034762	regulation of transmembrane transport	GSRG0020301	Stom	stomatin	296655	up	1.71143	9.03047e-09
Biological Process	GO:0034762	regulation of transmembrane transport	GSRG0007104	Clic6	chloride intracellular channel 6	304081	up	2.17418	2.4404e-18
Biological Process	GO:0034762	regulation of transmembrane transport	GSRG0016854	Clic1	chloride intracellular channel 1	406864	up	1.66758	8.44526e-05
Biological Process	GO:0051259	protein complex oligomerization	GSRG0004356	Hbb	hemoglobin subunit beta	24440	up	2.78061	7.39606e-06
Biological Process	GO:0051259	protein complex oligomerization	GSRG0037266	Hmox1	heme oxygenase 1	24451	up	1.6821	1.60777e-06
Biological Process	GO:0051259	protein complex oligomerization	GSRG0009466	Tnnt2	troponin T2, cardiac type	24837	up	3.63918	0.0220349
Biological Process	GO:0051259	protein complex oligomerization	GSRG0010013	Fcer1g	Fc fragment of IgE receptor Ig	25441	up	1.74148	5.88481e-05
Biological Process	GO:0051259	protein complex oligomerization	GSRG0006290	Hba1	hemoglobin, alpha 1	25632	up	2.64122	1.22624e-06
Biological Process	GO:0051259	protein complex oligomerization	GSRG0011538	Gch1	GTP cyclohydrolase 1	29244	up	2.63263	9.04102e-09
Biological Process	GO:0051259	protein complex oligomerization	GSRG0028873	Kcnv1	potassium voltage-gated channel modifier subfamily V member 1	60326	up	1.82831	0.000605654
Biological Process	GO:0051259	protein complex oligomerization	GSRG0005378	Gpx3	glutathione peroxidase 3	64317	up	1.62181	2.57375e-09
Biological Process	GO:0051259	protein complex oligomerization	GSRG0020272	Lcn2	lipocalin 2	170496	up	3.97641	3.27333e-10
Biological Process	GO:0051259	protein complex oligomerization	GSRG0022552	Mgst1	microsomal glutathione S-transferase 1	171341	up	1.8415	5.42951e-16
Biological Process	GO:0051259	protein complex oligomerization	GSRG0006287	Hba-a1	hemoglobin alpha, adult chain 1	287167	up	3.04302	1.1328e-08
Biological Process	GO:0051259	protein complex oligomerization	GSRG0020301	Stom	stomatin	296655	up	1.71143	9.03047e-09
Biological Process	GO:0051259	protein complex oligomerization	GSRG0010404	Ikzf1	IKAROS family zinc finger 1	305501	up	1.72911	5.801e-05
Biological Process	GO:0051259	protein complex oligomerization	GSRG0006288	Hba2	hemoglobin, alpha 2	360504	up	2.64447	1.23864e-07
Biological Process	GO:0051186	cofactor metabolic process	GSRG0004356	Hbb	hemoglobin subunit beta	24440	up	2.78061	7.39606e-06
Biological Process	GO:0051186	cofactor metabolic process	GSRG0037266	Hmox1	heme oxygenase 1	24451	up	1.6821	1.60777e-06
Biological Process	GO:0051186	cofactor metabolic process	GSRG0010117	Hsd11b1	hydroxysteroid 11-beta dehydrogenase 1	25116	down	1.56023	1.2912e-06
Biological Process	GO:0051186	cofactor metabolic process	GSRG0006290	Hba1	hemoglobin, alpha 1	25632	up	2.64122	1.22624e-06
Biological Process	GO:0051186	cofactor metabolic process	GSRG0011538	Gch1	GTP cyclohydrolase 1	29244	up	2.63263	9.04102e-09
Biological Process	GO:0051186	cofactor metabolic process	GSRG0028280	Gpd1	glycerol-3-phosphate dehydrogenase 1	60666	up	1.52509	2.80716e-05
Biological Process	GO:0051186	cofactor metabolic process	GSRG0005378	Gpx3	glutathione peroxidase 3	64317	up	1.62181	2.57375e-09
Biological Process	GO:0051186	cofactor metabolic process	GSRG0015002	Cyba	cytochrome b-245 alpha chain	79129	up	1.59256	2.72764e-05
Biological Process	GO:0051186	cofactor metabolic process	GSRG0022678	Pdk4	pyruvate dehydrogenase kinase 4	89813	up	1.92092	2.25992e-05
Biological Process	GO:0051186	cofactor metabolic process	GSRG0022552	Mgst1	microsomal glutathione S-transferase 1	171341	up	1.8415	5.42951e-16
Biological Process	GO:0051186	cofactor metabolic process	GSRG0009963	Fmo2	flavin containing monooxygenase 2	246245	up	2.10298	0.0015969
Biological Process	GO:0051186	cofactor metabolic process	GSRG0006287	Hba-a1	hemoglobin alpha, adult chain 1	287167	up	3.04302	1.1328e-08
Biological Process	GO:0051186	cofactor metabolic process	GSRG0006288	Hba2	hemoglobin, alpha 2	360504	up	2.64447	1.23864e-07
Biological Process	GO:0010942	positive regulation of cell death	GSRG0028194	Tspo	translocator protein	24230	up	1.71607	1.60563e-06
Biological Process	GO:0010942	positive regulation of cell death	GSRG0037266	Hmox1	heme oxygenase 1	24451	up	1.6821	1.60777e-06
Biological Process	GO:0010942	positive regulation of cell death	GSRG0010109	Atf3	activating transcription factor 3	25389	up	2.12188	9.30739e-06
Biological Process	GO:0010942	positive regulation of cell death	GSRG0020658	Cd44	CD44 molecule (Indian blood group)	25406	up	2.10808	8.70169e-25
Biological Process	GO:0010942	positive regulation of cell death	GSRG0001530	Ctsc	cathepsin C	25423	up	1.76567	0.00188776
Biological Process	GO:0010942	positive regulation of cell death	GSRG0024422	Id3	inhibitor of DNA binding 3, HLH protein	25585	up	1.58511	0.000114678
Biological Process	GO:0010942	positive regulation of cell death	GSRG0023880	Lyn	LYN proto-oncogene, Src family tyrosine kinase	81515	up	1.53342	0.000215807
Biological Process	GO:0010942	positive regulation of cell death	GSRG0018493	Ddit4	DNA-damage-inducible transcript 4	140942	up	1.51031	4.96532e-07
Biological Process	GO:0010942	positive regulation of cell death	GSRG0002163	Fas	Fas cell surface death receptor	246097	up	1.85733	3.42255e-08
Biological Process	GO:0010942	positive regulation of cell death	GSRG0021231	Ctsz	cathepsin Z	252929	up	1.6012	8.74504e-09
Biological Process	GO:0010942	positive regulation of cell death	GSRG0010009	Fcgr2b	Fc fragment of IgG, low affinity IIb, receptor	289211	up	2.22368	6.4976e-08
Biological Process	GO:0010942	positive regulation of cell death	GSRG0003279	Plekhf1	pleckstrin homology and FYVE domain containing 1	308543	up	1.5526	7.51756e-08
Biological Process	GO:0010942	positive regulation of cell death	GSRG0016711	Bmpr1b	bone morphogenetic protein receptor type 1B	310914	up	1.54665	6.69629e-11
Biological Process	GO:0010942	positive regulation of cell death	GSRG0009495	Ncf2	neutrophil cytosolic factor 2	364018	up	2.02993	2.74048e-05
Biological Process	GO:0019221	cytokine-mediated signaling pathway	GSRG0037196	Ptprc	protein tyrosine phosphatase, receptor type, C	24699	up	1.7306	1.12003e-05
Biological Process	GO:0019221	cytokine-mediated signaling pathway	GSRG0023485	Cd4	Cd4 molecule	24932	up	1.67787	0.00356195
Biological Process	GO:0019221	cytokine-mediated signaling pathway	GSRG0020658	Cd44	CD44 molecule (Indian blood group)	25406	up	2.10808	8.70169e-25
Biological Process	GO:0019221	cytokine-mediated signaling pathway	GSRG0010013	Fcer1g	Fc fragment of IgE receptor Ig	25441	up	1.74148	5.88481e-05
Biological Process	GO:0019221	cytokine-mediated signaling pathway	GSRG0002163	Fas	Fas cell surface death receptor	246097	up	1.85733	3.42255e-08
Biological Process	GO:0019221	cytokine-mediated signaling pathway	GSRG0024323	Csf3r	colony stimulating factor 3 receptor	298518	up	1.63601	2.3041e-11
Biological Process	GO:0019221	cytokine-mediated signaling pathway	GSRG0032848	Trem2	triggering receptor expressed on myeloid cells 2	301227	up	1.84602	1.14775e-09
Biological Process	GO:0019221	cytokine-mediated signaling pathway	GSRG0015967	Osmr	oncostatin M receptor	310132	up	1.74207	0.000104572
Biological Process	GO:0019221	cytokine-mediated signaling pathway	GSRG0022964	Dok1	docking protein 1	312477	up	1.53099	0.00351382
Biological Process	GO:0019221	cytokine-mediated signaling pathway	GSRG0010524	Cxcl13	C-X-C motif chemokine ligand 13	498335	up	3.33664	0.00656035
Biological Process	GO:0032355	response to estradiol	GSRG0032097	C3	complement component 3	24232	up	1.54124	0.000235082
Biological Process	GO:0032355	response to estradiol	GSRG0023485	Cd4	Cd4 molecule	24932	up	1.67787	0.00356195
Biological Process	GO:0032355	response to estradiol	GSRG0010117	Hsd11b1	hydroxysteroid 11-beta dehydrogenase 1	25116	down	1.56023	1.2912e-06
Biological Process	GO:0032355	response to estradiol	GSRG0026579	Fosl2	FOS like 2, AP-1 transcription factor subunit	25446	up	1.56813	0.00548769
Biological Process	GO:0032355	response to estradiol	GSRG0005876	Grn	granulin	29143	up	1.58561	2.10703e-09
Biological Process	GO:0032355	response to estradiol	GSRG0008788	Arpc1b	actin related protein 2/3 complex, subunit 1B	54227	up	1.6091	0.0207646
Biological Process	GO:0032355	response to estradiol	GSRG0007009	Socs3	suppressor of cytokine signaling 3	89829	up	1.67325	0.00829316
Biological Process	GO:0032355	response to estradiol	GSRG0010009	Fcgr2b	Fc fragment of IgG, low affinity IIb, receptor	289211	up	2.22368	6.4976e-08
Biological Process	GO:0032355	response to estradiol	GSRG0006288	Hba2	hemoglobin, alpha 2	360504	up	2.64447	1.23864e-07
Biological Process	GO:0009615	response to virus	GSRG0037196	Ptprc	protein tyrosine phosphatase, receptor type, C	24699	up	1.7306	1.12003e-05
Biological Process	GO:0009615	response to virus	GSRG0023459	Apobec1	apolipoprotein B mRNA editing enzyme catalytic subunit 1	25383	up	1.81758	0.0248792
Biological Process	GO:0009615	response to virus	GSRG0018493	Ddit4	DNA-damage-inducible transcript 4	140942	up	1.51031	4.96532e-07
Biological Process	GO:0009615	response to virus	GSRG0020272	Lcn2	lipocalin 2	170496	up	3.97641	3.27333e-10
Biological Process	GO:0009615	response to virus	GSRG0026871	Npc2	NPC intracellular cholesterol transporter 2	286898	up	1.73727	6.73925e-13
Biological Process	GO:0009615	response to virus	GSRG0033981	Tlr7	toll-like receptor 7	317468	up	1.56808	0.00272708
Biological Process	GO:0009615	response to virus	GSRG0012180	Bst2	bone marrow stromal cell antigen 2	378947	up	1.8077	0.0105536
Biological Process	GO:0009615	response to virus	GSRG0013864	Tmem173	transmembrane protein 173	498840	up	1.51998	0.00334621
Biological Process	GO:0006875	cellular metal ion homeostasis	GSRG0037266	Hmox1	heme oxygenase 1	24451	up	1.6821	1.60777e-06
Biological Process	GO:0006875	cellular metal ion homeostasis	GSRG0014740	Mt1	metallothionein 1	24567	up	2.47112	1.2677e-11
Biological Process	GO:0006875	cellular metal ion homeostasis	GSRG0037196	Ptprc	protein tyrosine phosphatase, receptor type, C	24699	up	1.7306	1.12003e-05
Biological Process	GO:0006875	cellular metal ion homeostasis	GSRG0023485	Cd4	Cd4 molecule	24932	up	1.67787	0.00356195
Biological Process	GO:0006875	cellular metal ion homeostasis	GSRG0024502	Uts2	urotensin 2	29180	up	1.5609	0.00248978
Biological Process	GO:0006875	cellular metal ion homeostasis	GSRG0015002	Cyba	cytochrome b-245 alpha chain	79129	up	1.59256	2.72764e-05
Biological Process	GO:0006875	cellular metal ion homeostasis	GSRG0023880	Lyn	LYN proto-oncogene, Src family tyrosine kinase	81515	up	1.53342	0.000215807
Biological Process	GO:0006875	cellular metal ion homeostasis	GSRG0018865	Aplnr	apelin receptor	83518	up	1.741	6.1451e-09
Biological Process	GO:0006875	cellular metal ion homeostasis	GSRG0029882	Trpc6	transient receptor potential cation channel, subfamily C, member 6	89823	up	1.53435	0.0102906
Biological Process	GO:0006875	cellular metal ion homeostasis	GSRG0004305	P2ry6	pyrimidinergic receptor P2Y6	117264	up	1.57094	0.000418488
Biological Process	GO:0006875	cellular metal ion homeostasis	GSRG0020272	Lcn2	lipocalin 2	170496	up	3.97641	3.27333e-10
Biological Process	GO:0006875	cellular metal ion homeostasis	GSRG0029361	Slc39a4	solute carrier family 39 member 4	300051	up	2.10287	1.40319e-05
Biological Process	GO:0006875	cellular metal ion homeostasis	GSRG0004226	Nmb	neuromedin B	499194	down	1.75236	0.0123982
Biological Process	GO:0006875	cellular metal ion homeostasis	GSRG0014742	Mt2A	metallothionein 2A	689415	up	2.56068	2.9597e-12
Molecular Function	GO:0140104	molecular carrier activity	GSRG0004356	Hbb	hemoglobin subunit beta	24440	up	2.78061	7.39606e-06
Molecular Function	GO:0140104	molecular carrier activity	GSRG0006290	Hba1	hemoglobin, alpha 1	25632	up	2.64122	1.22624e-06
Molecular Function	GO:0140104	molecular carrier activity	GSRG0006287	Hba-a1	hemoglobin alpha, adult chain 1	287167	up	3.04302	1.1328e-08
Molecular Function	GO:0140104	molecular carrier activity	GSRG0006288	Hba2	hemoglobin, alpha 2	360504	up	2.64447	1.23864e-07
Biological Process	GO:0042330	taxis	GSRG0032097	C3	complement component 3	24232	up	1.54124	0.000235082
Biological Process	GO:0042330	taxis	GSRG0010013	Fcer1g	Fc fragment of IgE receptor Ig	25441	up	1.74148	5.88481e-05
Biological Process	GO:0042330	taxis	GSRG0017895	Aif1	allograft inflammatory factor 1	29427	up	1.71724	5.88807e-06
Biological Process	GO:0042330	taxis	GSRG0024376	Ptafr	platelet-activating factor receptor	58949	up	1.51443	0.000110826
Biological Process	GO:0042330	taxis	GSRG0023880	Lyn	LYN proto-oncogene, Src family tyrosine kinase	81515	up	1.53342	0.000215807
Biological Process	GO:0042330	taxis	GSRG0024323	Csf3r	colony stimulating factor 3 receptor	298518	up	1.63601	2.3041e-11
Biological Process	GO:0042330	taxis	GSRG0018439	Itgb2	integrin subunit beta 2	309684	up	1.92084	4.12152e-08
Biological Process	GO:0042330	taxis	GSRG0016711	Bmpr1b	bone morphogenetic protein receptor type 1B	310914	up	1.54665	6.69629e-11
Biological Process	GO:0042330	taxis	GSRG0028323	Nckap1l	NCK associated protein 1 like	315348	up	1.61941	9.56186e-06
Biological Process	GO:0042330	taxis	GSRG0029395	Rac2	ras-related C3 botulinum toxin substrate 2 (rho family, small GTP binding protein Rac2)	366957	up	1.72457	0.000283687
Biological Process	GO:0042330	taxis	GSRG0010524	Cxcl13	C-X-C motif chemokine ligand 13	498335	up	3.33664	0.00656035
Biological Process	GO:0042330	taxis	GSRG0011810	Gpr183	G protein-coupled receptor 183	679975	up	1.52035	0.00318575
Molecular Function	GO:0046906	tetrapyrrole binding	GSRG0004356	Hbb	hemoglobin subunit beta	24440	up	2.78061	7.39606e-06
Molecular Function	GO:0046906	tetrapyrrole binding	GSRG0037266	Hmox1	heme oxygenase 1	24451	up	1.6821	1.60777e-06
Molecular Function	GO:0046906	tetrapyrrole binding	GSRG0021465	Tbxas1	thromboxane A synthase 1	24886	up	1.5897	5.27272e-05
Molecular Function	GO:0046906	tetrapyrrole binding	GSRG0006290	Hba1	hemoglobin, alpha 1	25632	up	2.64122	1.22624e-06
Molecular Function	GO:0046906	tetrapyrrole binding	GSRG0015002	Cyba	cytochrome b-245 alpha chain	79129	up	1.59256	2.72764e-05
Molecular Function	GO:0046906	tetrapyrrole binding	GSRG0006287	Hba-a1	hemoglobin alpha, adult chain 1	287167	up	3.04302	1.1328e-08
Molecular Function	GO:0046906	tetrapyrrole binding	GSRG0006288	Hba2	hemoglobin, alpha 2	360504	up	2.64447	1.23864e-07
Biological Process	GO:0006887	exocytosis	GSRG0037266	Hmox1	heme oxygenase 1	24451	up	1.6821	1.60777e-06
Biological Process	GO:0006887	exocytosis	GSRG0010522	Anxa3	annexin A3	25291	up	1.61345	2.08186e-07
Biological Process	GO:0006887	exocytosis	GSRG0010013	Fcer1g	Fc fragment of IgE receptor Ig	25441	up	1.74148	5.88481e-05
Biological Process	GO:0006887	exocytosis	GSRG0024376	Ptafr	platelet-activating factor receptor	58949	up	1.51443	0.000110826
Biological Process	GO:0006887	exocytosis	GSRG0024380	Fgr	FGR proto-oncogene, Src family tyrosine kinase	79113	up	1.69379	3.70173e-07
Biological Process	GO:0006887	exocytosis	GSRG0023880	Lyn	LYN proto-oncogene, Src family tyrosine kinase	81515	up	1.53342	0.000215807
Biological Process	GO:0006887	exocytosis	GSRG0018439	Itgb2	integrin subunit beta 2	309684	up	1.92084	4.12152e-08
Biological Process	GO:0006887	exocytosis	GSRG0008001	Lat2	linker for activation of T cells family, member 2	317676	up	1.68772	3.75846e-09
Biological Process	GO:0006887	exocytosis	GSRG0010808	Plek	pleckstrin	364206	up	1.72255	8.31378e-06
Biological Process	GO:0006887	exocytosis	GSRG0029395	Rac2	ras-related C3 botulinum toxin substrate 2 (rho family, small GTP binding protein Rac2)	366957	up	1.72457	0.000283687
Biological Process	GO:0010038	response to metal ion	GSRG0028194	Tspo	translocator protein	24230	up	1.71607	1.60563e-06
Biological Process	GO:0010038	response to metal ion	GSRG0032097	C3	complement component 3	24232	up	1.54124	0.000235082
Biological Process	GO:0010038	response to metal ion	GSRG0037266	Hmox1	heme oxygenase 1	24451	up	1.6821	1.60777e-06
Biological Process	GO:0010038	response to metal ion	GSRG0014740	Mt1	metallothionein 1	24567	up	2.47112	1.2677e-11
Biological Process	GO:0010038	response to metal ion	GSRG0009466	Tnnt2	troponin T2, cardiac type	24837	up	3.63918	0.0220349
Biological Process	GO:0010038	response to metal ion	GSRG0023459	Apobec1	apolipoprotein B mRNA editing enzyme catalytic subunit 1	25383	up	1.81758	0.0248792
Biological Process	GO:0010038	response to metal ion	GSRG0009699	Itpkb	inositol-trisphosphate 3-kinase B	54260	up	1.53468	3.01739e-15
Biological Process	GO:0010038	response to metal ion	GSRG0002163	Fas	Fas cell surface death receptor	246097	up	1.85733	3.42255e-08
Biological Process	GO:0010038	response to metal ion	GSRG0018808	Cybrd1	cytochrome b reductase 1	295669	up	1.56486	0.00129045
Biological Process	GO:0010038	response to metal ion	GSRG0025663	C1qa	complement C1q A chain	298566	up	1.93001	8.56059e-09
Biological Process	GO:0010038	response to metal ion	GSRG0020684	Fibin	fin bud initiation factor homolog (zebrafish)	499856	up	1.62816	2.82425e-12
Biological Process	GO:0010038	response to metal ion	GSRG0014742	Mt2A	metallothionein 2A	689415	up	2.56068	2.9597e-12
Biological Process	GO:0007568	aging	GSRG0028194	Tspo	translocator protein	24230	up	1.71607	1.60563e-06
Biological Process	GO:0007568	aging	GSRG0001530	Ctsc	cathepsin C	25423	up	1.76567	0.00188776
Biological Process	GO:0007568	aging	GSRG0026579	Fosl2	FOS like 2, AP-1 transcription factor subunit	25446	up	1.56813	0.00548769
Biological Process	GO:0007568	aging	GSRG0025661	C1qb	complement C1q B chain	29687	up	2.0124	8.5506e-09
Biological Process	GO:0007568	aging	GSRG0029882	Trpc6	transient receptor potential cation channel, subfamily C, member 6	89823	up	1.53435	0.0102906
Biological Process	GO:0007568	aging	GSRG0007009	Socs3	suppressor of cytokine signaling 3	89829	up	1.67325	0.00829316
Biological Process	GO:0007568	aging	GSRG0034487	Timp1	TIMP metallopeptidase inhibitor 1	116510	up	1.99969	0.00484256
Biological Process	GO:0007568	aging	GSRG0002163	Fas	Fas cell surface death receptor	246097	up	1.85733	3.42255e-08
Biological Process	GO:0007568	aging	GSRG0020464	Serping1	serpin family G member 1	295703	up	1.85323	0.015595
Biological Process	GO:0007568	aging	GSRG0018439	Itgb2	integrin subunit beta 2	309684	up	1.92084	4.12152e-08
Biological Process	GO:0007568	aging	GSRG0032288	RGD1305645	similar to RIKEN cDNA 1500015O10	363225	up	2.31857	2.17518e-09
Biological Process	GO:0007568	aging	GSRG0009495	Ncf2	neutrophil cytosolic factor 2	364018	up	2.02993	2.74048e-05
Cellular Component	GO:0098797	plasma membrane protein complex	GSRG0010013	Fcer1g	Fc fragment of IgE receptor Ig	25441	up	1.74148	5.88481e-05
Cellular Component	GO:0098797	plasma membrane protein complex	GSRG0028873	Kcnv1	potassium voltage-gated channel modifier subfamily V member 1	60326	up	1.82831	0.000605654
Cellular Component	GO:0098797	plasma membrane protein complex	GSRG0015002	Cyba	cytochrome b-245 alpha chain	79129	up	1.59256	2.72764e-05
Cellular Component	GO:0098797	plasma membrane protein complex	GSRG0023880	Lyn	LYN proto-oncogene, Src family tyrosine kinase	81515	up	1.53342	0.000215807
Cellular Component	GO:0098797	plasma membrane protein complex	GSRG0027426	Gna15	guanine nucleotide binding protein, alpha 15	89788	up	1.65097	3.73809e-05
Cellular Component	GO:0098797	plasma membrane protein complex	GSRG0006938	Cacng5	calcium voltage-gated channel auxiliary subunit gamma 5	140726	down	1.54313	8.73132e-07
Cellular Component	GO:0098797	plasma membrane protein complex	GSRG0002163	Fas	Fas cell surface death receptor	246097	up	1.85733	3.42255e-08
Cellular Component	GO:0098797	plasma membrane protein complex	GSRG0037232	Sgcg	sarcoglycan, gamma	305941	up	1.54891	0.00123892
Cellular Component	GO:0098797	plasma membrane protein complex	GSRG0001799	Itgal	integrin subunit alpha L	308995	up	1.95457	0.00387757
Cellular Component	GO:0098797	plasma membrane protein complex	GSRG0018439	Itgb2	integrin subunit beta 2	309684	up	1.92084	4.12152e-08
Cellular Component	GO:0098797	plasma membrane protein complex	GSRG0015967	Osmr	oncostatin M receptor	310132	up	1.74207	0.000104572
Cellular Component	GO:0098797	plasma membrane protein complex	GSRG0009495	Ncf2	neutrophil cytosolic factor 2	364018	up	2.02993	2.74048e-05
Cellular Component	GO:0098797	plasma membrane protein complex	GSRG0028116	Ncf4	neutrophil cytosolic factor 4	500904	up	1.92634	0.00111362
Biological Process	GO:0035690	cellular response to drug	GSRG0000505	Cebpa	CCAAT/enhancer binding protein alpha	24252	up	1.75736	1.99144e-09
Biological Process	GO:0035690	cellular response to drug	GSRG0037266	Hmox1	heme oxygenase 1	24451	up	1.6821	1.60777e-06
Biological Process	GO:0035690	cellular response to drug	GSRG0017895	Aif1	allograft inflammatory factor 1	29427	up	1.71724	5.88807e-06
Biological Process	GO:0035690	cellular response to drug	GSRG0024376	Ptafr	platelet-activating factor receptor	58949	up	1.51443	0.000110826
Biological Process	GO:0035690	cellular response to drug	GSRG0015002	Cyba	cytochrome b-245 alpha chain	79129	up	1.59256	2.72764e-05
Biological Process	GO:0035690	cellular response to drug	GSRG0029882	Trpc6	transient receptor potential cation channel, subfamily C, member 6	89823	up	1.53435	0.0102906
Biological Process	GO:0035690	cellular response to drug	GSRG0012311	Eif4ebp1	eukaryotic translation initiation factor 4E binding protein 1	116636	up	1.5988	0.00357768
Biological Process	GO:0035690	cellular response to drug	GSRG0020272	Lcn2	lipocalin 2	170496	up	3.97641	3.27333e-10
Biological Process	GO:0035690	cellular response to drug	GSRG0002163	Fas	Fas cell surface death receptor	246097	up	1.85733	3.42255e-08
Biological Process	GO:0035690	cellular response to drug	GSRG0012167	Klf2	Kruppel-like factor 2	306330	up	1.76465	3.28206e-05
Biological Process	GO:0035690	cellular response to drug	GSRG0018957	Spi1	Spi-1 proto-oncogene	366126	up	1.71592	5.29811e-07
Biological Process	GO:0071407	cellular response to organic cyclic compound	GSRG0010117	Hsd11b1	hydroxysteroid 11-beta dehydrogenase 1	25116	down	1.56023	1.2912e-06
Biological Process	GO:0071407	cellular response to organic cyclic compound	GSRG0026715	Nfkbia	NFKB inhibitor alpha	25493	up	1.57414	0.000198123
Biological Process	GO:0071407	cellular response to organic cyclic compound	GSRG0024422	Id3	inhibitor of DNA binding 3, HLH protein	25585	up	1.58511	0.000114678
Biological Process	GO:0071407	cellular response to organic cyclic compound	GSRG0017895	Aif1	allograft inflammatory factor 1	29427	up	1.71724	5.88807e-06
Biological Process	GO:0071407	cellular response to organic cyclic compound	GSRG0024376	Ptafr	platelet-activating factor receptor	58949	up	1.51443	0.000110826
Biological Process	GO:0071407	cellular response to organic cyclic compound	GSRG0028280	Gpd1	glycerol-3-phosphate dehydrogenase 1	60666	up	1.52509	2.80716e-05
Biological Process	GO:0071407	cellular response to organic cyclic compound	GSRG0015002	Cyba	cytochrome b-245 alpha chain	79129	up	1.59256	2.72764e-05
Biological Process	GO:0071407	cellular response to organic cyclic compound	GSRG0012311	Eif4ebp1	eukaryotic translation initiation factor 4E binding protein 1	116636	up	1.5988	0.00357768
Biological Process	GO:0071407	cellular response to organic cyclic compound	GSRG0004305	P2ry6	pyrimidinergic receptor P2Y6	117264	up	1.57094	0.000418488
Biological Process	GO:0071407	cellular response to organic cyclic compound	GSRG0002163	Fas	Fas cell surface death receptor	246097	up	1.85733	3.42255e-08
Biological Process	GO:0071407	cellular response to organic cyclic compound	GSRG0005491	Per1	period circadian clock 1	287422	up	1.50838	9.39352e-07
Biological Process	GO:0071407	cellular response to organic cyclic compound	GSRG0012167	Klf2	Kruppel-like factor 2	306330	up	1.76465	3.28206e-05
Biological Process	GO:0071407	cellular response to organic cyclic compound	GSRG0024824	Abca1	ATP binding cassette subfamily A member 1	313210	up	1.76507	6.94617e-14
Biological Process	GO:0071407	cellular response to organic cyclic compound	GSRG0013864	Tmem173	transmembrane protein 173	498840	up	1.51998	0.00334621
Biological Process	GO:0044057	regulation of system process	GSRG0009466	Tnnt2	troponin T2, cardiac type	24837	up	3.63918	0.0220349
Biological Process	GO:0044057	regulation of system process	GSRG0021465	Tbxas1	thromboxane A synthase 1	24886	up	1.5897	5.27272e-05
Biological Process	GO:0044057	regulation of system process	GSRG0006290	Hba1	hemoglobin, alpha 1	25632	up	2.64122	1.22624e-06
Biological Process	GO:0044057	regulation of system process	GSRG0024502	Uts2	urotensin 2	29180	up	1.5609	0.00248978
Biological Process	GO:0044057	regulation of system process	GSRG0011538	Gch1	GTP cyclohydrolase 1	29244	up	2.63263	9.04102e-09
Biological Process	GO:0044057	regulation of system process	GSRG0017895	Aif1	allograft inflammatory factor 1	29427	up	1.71724	5.88807e-06
Biological Process	GO:0044057	regulation of system process	GSRG0015544	Ctss	cathepsin S	50654	up	1.5462	1.48708e-09
Biological Process	GO:0044057	regulation of system process	GSRG0024376	Ptafr	platelet-activating factor receptor	58949	up	1.51443	0.000110826
Biological Process	GO:0044057	regulation of system process	GSRG0015002	Cyba	cytochrome b-245 alpha chain	79129	up	1.59256	2.72764e-05
Biological Process	GO:0044057	regulation of system process	GSRG0006938	Cacng5	calcium voltage-gated channel auxiliary subunit gamma 5	140726	down	1.54313	8.73132e-07
Biological Process	GO:0044057	regulation of system process	GSRG0000327	Tnnt1	troponin T1, slow skeletal type	171409	up	1.7775	0.0132263
Biological Process	GO:0044057	regulation of system process	GSRG0009631	Fcgr3a	Fc fragment of IgG, low affinity IIIa, receptor	304966	up	1.76465	0.000298534
Biological Process	GO:0044057	regulation of system process	GSRG0021767	Lmcd1	LIM and cysteine-rich domains 1	494021	up	1.50163	0.000119816
Cellular Component	GO:0043235	receptor complex	GSRG0020658	Cd44	CD44 molecule (Indian blood group)	25406	up	2.10808	8.70169e-25
Cellular Component	GO:0043235	receptor complex	GSRG0023880	Lyn	LYN proto-oncogene, Src family tyrosine kinase	81515	up	1.53342	0.000215807
Cellular Component	GO:0043235	receptor complex	GSRG0006938	Cacng5	calcium voltage-gated channel auxiliary subunit gamma 5	140726	down	1.54313	8.73132e-07
Cellular Component	GO:0043235	receptor complex	GSRG0024323	Csf3r	colony stimulating factor 3 receptor	298518	up	1.63601	2.3041e-11
Cellular Component	GO:0043235	receptor complex	GSRG0001799	Itgal	integrin subunit alpha L	308995	up	1.95457	0.00387757
Cellular Component	GO:0043235	receptor complex	GSRG0018439	Itgb2	integrin subunit beta 2	309684	up	1.92084	4.12152e-08
Cellular Component	GO:0043235	receptor complex	GSRG0015967	Osmr	oncostatin M receptor	310132	up	1.74207	0.000104572
Cellular Component	GO:0043235	receptor complex	GSRG0016711	Bmpr1b	bone morphogenetic protein receptor type 1B	310914	up	1.54665	6.69629e-11
Cellular Component	GO:0043235	receptor complex	GSRG0033981	Tlr7	toll-like receptor 7	317468	up	1.56808	0.00272708
Cellular Component	GO:0043235	receptor complex	GSRG0029835	Gpr84	G protein-coupled receptor 84	688730	up	1.60741	4.04238e-08
Biological Process	GO:0097305	response to alcohol	GSRG0021465	Tbxas1	thromboxane A synthase 1	24886	up	1.5897	5.27272e-05
Biological Process	GO:0097305	response to alcohol	GSRG0023459	Apobec1	apolipoprotein B mRNA editing enzyme catalytic subunit 1	25383	up	1.81758	0.0248792
Biological Process	GO:0097305	response to alcohol	GSRG0005378	Gpx3	glutathione peroxidase 3	64317	up	1.62181	2.57375e-09
Biological Process	GO:0097305	response to alcohol	GSRG0015002	Cyba	cytochrome b-245 alpha chain	79129	up	1.59256	2.72764e-05
Biological Process	GO:0097305	response to alcohol	GSRG0012311	Eif4ebp1	eukaryotic translation initiation factor 4E binding protein 1	116636	up	1.5988	0.00357768
Biological Process	GO:0097305	response to alcohol	GSRG0004305	P2ry6	pyrimidinergic receptor P2Y6	117264	up	1.57094	0.000418488
Biological Process	GO:0097305	response to alcohol	GSRG0002163	Fas	Fas cell surface death receptor	246097	up	1.85733	3.42255e-08
Biological Process	GO:0097305	response to alcohol	GSRG0012167	Klf2	Kruppel-like factor 2	306330	up	1.76465	3.28206e-05
Biological Process	GO:0097305	response to alcohol	GSRG0024824	Abca1	ATP binding cassette subfamily A member 1	313210	up	1.76507	6.94617e-14
Biological Process	GO:0097305	response to alcohol	GSRG0018957	Spi1	Spi-1 proto-oncogene	366126	up	1.71592	5.29811e-07
Biological Process	GO:0016999	antibiotic metabolic process	GSRG0004356	Hbb	hemoglobin subunit beta	24440	up	2.78061	7.39606e-06
Biological Process	GO:0016999	antibiotic metabolic process	GSRG0006290	Hba1	hemoglobin, alpha 1	25632	up	2.64122	1.22624e-06
Biological Process	GO:0016999	antibiotic metabolic process	GSRG0005378	Gpx3	glutathione peroxidase 3	64317	up	1.62181	2.57375e-09
Biological Process	GO:0016999	antibiotic metabolic process	GSRG0015002	Cyba	cytochrome b-245 alpha chain	79129	up	1.59256	2.72764e-05
Biological Process	GO:0016999	antibiotic metabolic process	GSRG0006287	Hba-a1	hemoglobin alpha, adult chain 1	287167	up	3.04302	1.1328e-08
Biological Process	GO:0016999	antibiotic metabolic process	GSRG0006288	Hba2	hemoglobin, alpha 2	360504	up	2.64447	1.23864e-07
Biological Process	GO:0007264	small GTPase mediated signal transduction	GSRG0037266	Hmox1	heme oxygenase 1	24451	up	1.6821	1.60777e-06
Biological Process	GO:0007264	small GTPase mediated signal transduction	GSRG0017895	Aif1	allograft inflammatory factor 1	29427	up	1.71724	5.88807e-06
Biological Process	GO:0007264	small GTPase mediated signal transduction	GSRG0009699	Itpkb	inositol-trisphosphate 3-kinase B	54260	up	1.53468	3.01739e-15
Biological Process	GO:0007264	small GTPase mediated signal transduction	GSRG0017284	Fgd2	FYVE, RhoGEF and PH domain containing 2	309653	up	1.75317	6.98804e-06
Biological Process	GO:0007264	small GTPase mediated signal transduction	GSRG0022964	Dok1	docking protein 1	312477	up	1.53099	0.00351382
Biological Process	GO:0007264	small GTPase mediated signal transduction	GSRG0024824	Abca1	ATP binding cassette subfamily A member 1	313210	up	1.76507	6.94617e-14
Biological Process	GO:0007264	small GTPase mediated signal transduction	GSRG0023798	Arhgdib	Rho GDP dissociation inhibitor beta	362456	up	1.62351	0.00113432
Biological Process	GO:0007264	small GTPase mediated signal transduction	GSRG0029395	Rac2	ras-related C3 botulinum toxin substrate 2 (rho family, small GTP binding protein Rac2)	366957	up	1.72457	0.000283687
Biological Process	GO:0007264	small GTPase mediated signal transduction	GSRG0009643	Arhgap30	Rho GTPase activating protein 30	498282	up	1.70241	0.00053319
Biological Process	GO:0007264	small GTPase mediated signal transduction	GSRG0002125	Dock8	dedicator of cytokinesis 8	499337	up	1.62221	2.16296e-09
Biological Process	GO:0007264	small GTPase mediated signal transduction	GSRG0028120	Cyth4	cytohesin 4	500906	up	1.5235	4.87454e-05
Molecular Function	GO:0050839	cell adhesion molecule binding	GSRG0006886	Gfap	glial fibrillary acidic protein	24387	up	1.8001	9.80172e-27
Molecular Function	GO:0050839	cell adhesion molecule binding	GSRG0023880	Lyn	LYN proto-oncogene, Src family tyrosine kinase	81515	up	1.53342	0.000215807
Molecular Function	GO:0050839	cell adhesion molecule binding	GSRG0021239	Lama5	laminin subunit alpha 5	140433	up	1.61459	0.00144799
Molecular Function	GO:0050839	cell adhesion molecule binding	GSRG0027681	Tspan8	tetraspanin 8	171048	up	1.80791	0.00392542
Molecular Function	GO:0050839	cell adhesion molecule binding	GSRG0001799	Itgal	integrin subunit alpha L	308995	up	1.95457	0.00387757
Molecular Function	GO:0050839	cell adhesion molecule binding	GSRG0004824	Fermt3	fermitin family member 3	309186	up	1.7203	6.91586e-10
Molecular Function	GO:0050839	cell adhesion molecule binding	GSRG0018439	Itgb2	integrin subunit beta 2	309684	up	1.92084	4.12152e-08
Biological Process	GO:0031347	regulation of defense response	GSRG0010013	Fcer1g	Fc fragment of IgE receptor Ig	25441	up	1.74148	5.88481e-05
Biological Process	GO:0031347	regulation of defense response	GSRG0024380	Fgr	FGR proto-oncogene, Src family tyrosine kinase	79113	up	1.69379	3.70173e-07
Biological Process	GO:0031347	regulation of defense response	GSRG0015002	Cyba	cytochrome b-245 alpha chain	79129	up	1.59256	2.72764e-05
Biological Process	GO:0031347	regulation of defense response	GSRG0023880	Lyn	LYN proto-oncogene, Src family tyrosine kinase	81515	up	1.53342	0.000215807
Biological Process	GO:0031347	regulation of defense response	GSRG0005491	Per1	period circadian clock 1	287422	up	1.50838	9.39352e-07
Biological Process	GO:0031347	regulation of defense response	GSRG0020464	Serping1	serpin family G member 1	295703	up	1.85323	0.015595
Biological Process	GO:0031347	regulation of defense response	GSRG0016495	Tnfaip8l2	TNF alpha induced protein 8 like 2	310663	up	1.94886	4.67348e-06
Biological Process	GO:0031347	regulation of defense response	GSRG0033981	Tlr7	toll-like receptor 7	317468	up	1.56808	0.00272708
Biological Process	GO:0031347	regulation of defense response	GSRG0005307	Havcr2	hepatitis A virus cellular receptor 2	363578	up	1.5014	5.73066e-05
Biological Process	GO:0031347	regulation of defense response	GSRG0013864	Tmem173	transmembrane protein 173	498840	up	1.51998	0.00334621
Biological Process	GO:0031347	regulation of defense response	GSRG0023729	Clec7a	C-type lectin domain family 7, member A	502902	up	3.20199	3.57723e-05
Biological Process	GO:0033627	cell adhesion mediated by integrin	GSRG0023880	Lyn	LYN proto-oncogene, Src family tyrosine kinase	81515	up	1.53342	0.000215807
Biological Process	GO:0033627	cell adhesion mediated by integrin	GSRG0004824	Fermt3	fermitin family member 3	309186	up	1.7203	6.91586e-10
Biological Process	GO:0033627	cell adhesion mediated by integrin	GSRG0018439	Itgb2	integrin subunit beta 2	309684	up	1.92084	4.12152e-08
Biological Process	GO:0033627	cell adhesion mediated by integrin	GSRG0028323	Nckap1l	NCK associated protein 1 like	315348	up	1.61941	9.56186e-06
Biological Process	GO:0060627	regulation of vesicle-mediated transport	GSRG0017872	Cfb // C2	complement factor B // complement component 2	24231	up	1.69494	0.00304402
Biological Process	GO:0060627	regulation of vesicle-mediated transport	GSRG0037266	Hmox1	heme oxygenase 1	24451	up	1.6821	1.60777e-06
Biological Process	GO:0060627	regulation of vesicle-mediated transport	GSRG0037196	Ptprc	protein tyrosine phosphatase, receptor type, C	24699	up	1.7306	1.12003e-05
Biological Process	GO:0060627	regulation of vesicle-mediated transport	GSRG0010013	Fcer1g	Fc fragment of IgE receptor Ig	25441	up	1.74148	5.88481e-05
Biological Process	GO:0060627	regulation of vesicle-mediated transport	GSRG0024376	Ptafr	platelet-activating factor receptor	58949	up	1.51443	0.000110826
Biological Process	GO:0060627	regulation of vesicle-mediated transport	GSRG0024380	Fgr	FGR proto-oncogene, Src family tyrosine kinase	79113	up	1.69379	3.70173e-07
Biological Process	GO:0060627	regulation of vesicle-mediated transport	GSRG0015002	Cyba	cytochrome b-245 alpha chain	79129	up	1.59256	2.72764e-05
Biological Process	GO:0060627	regulation of vesicle-mediated transport	GSRG0023880	Lyn	LYN proto-oncogene, Src family tyrosine kinase	81515	up	1.53342	0.000215807
Biological Process	GO:0060627	regulation of vesicle-mediated transport	GSRG0018439	Itgb2	integrin subunit beta 2	309684	up	1.92084	4.12152e-08
Biological Process	GO:0060627	regulation of vesicle-mediated transport	GSRG0028323	Nckap1l	NCK associated protein 1 like	315348	up	1.61941	9.56186e-06
Biological Process	GO:0060627	regulation of vesicle-mediated transport	GSRG0029395	Rac2	ras-related C3 botulinum toxin substrate 2 (rho family, small GTP binding protein Rac2)	366957	up	1.72457	0.000283687
Biological Process	GO:0072507	divalent inorganic cation homeostasis	GSRG0014740	Mt1	metallothionein 1	24567	up	2.47112	1.2677e-11
Biological Process	GO:0072507	divalent inorganic cation homeostasis	GSRG0037196	Ptprc	protein tyrosine phosphatase, receptor type, C	24699	up	1.7306	1.12003e-05
Biological Process	GO:0072507	divalent inorganic cation homeostasis	GSRG0023485	Cd4	Cd4 molecule	24932	up	1.67787	0.00356195
Biological Process	GO:0072507	divalent inorganic cation homeostasis	GSRG0024502	Uts2	urotensin 2	29180	up	1.5609	0.00248978
Biological Process	GO:0072507	divalent inorganic cation homeostasis	GSRG0015002	Cyba	cytochrome b-245 alpha chain	79129	up	1.59256	2.72764e-05
Biological Process	GO:0072507	divalent inorganic cation homeostasis	GSRG0023880	Lyn	LYN proto-oncogene, Src family tyrosine kinase	81515	up	1.53342	0.000215807
Biological Process	GO:0072507	divalent inorganic cation homeostasis	GSRG0018865	Aplnr	apelin receptor	83518	up	1.741	6.1451e-09
Biological Process	GO:0072507	divalent inorganic cation homeostasis	GSRG0029882	Trpc6	transient receptor potential cation channel, subfamily C, member 6	89823	up	1.53435	0.0102906
Biological Process	GO:0072507	divalent inorganic cation homeostasis	GSRG0004305	P2ry6	pyrimidinergic receptor P2Y6	117264	up	1.57094	0.000418488
Biological Process	GO:0072507	divalent inorganic cation homeostasis	GSRG0029361	Slc39a4	solute carrier family 39 member 4	300051	up	2.10287	1.40319e-05
Biological Process	GO:0072507	divalent inorganic cation homeostasis	GSRG0004226	Nmb	neuromedin B	499194	down	1.75236	0.0123982
Biological Process	GO:0072507	divalent inorganic cation homeostasis	GSRG0014742	Mt2A	metallothionein 2A	689415	up	2.56068	2.9597e-12
Biological Process	GO:0030029	actin filament-based process	GSRG0009466	Tnnt2	troponin T2, cardiac type	24837	up	3.63918	0.0220349
Biological Process	GO:0030029	actin filament-based process	GSRG0006400	Pdlim4	PDZ and LIM domain 4	24915	up	1.66465	1.37749e-05
Biological Process	GO:0030029	actin filament-based process	GSRG0017895	Aif1	allograft inflammatory factor 1	29427	up	1.71724	5.88807e-06
Biological Process	GO:0030029	actin filament-based process	GSRG0008788	Arpc1b	actin related protein 2/3 complex, subunit 1B	54227	up	1.6091	0.0207646
Biological Process	GO:0030029	actin filament-based process	GSRG0003104	Gmfg	glia maturation factor, gamma	113940	up	1.59871	0.001769
Biological Process	GO:0030029	actin filament-based process	GSRG0000327	Tnnt1	troponin T1, slow skeletal type	171409	up	1.7775	0.0132263
Biological Process	GO:0030029	actin filament-based process	GSRG0021634	Capg	capping actin protein, gelsolin like	297339	up	1.77887	0.00254603
Biological Process	GO:0030029	actin filament-based process	GSRG0028323	Nckap1l	NCK associated protein 1 like	315348	up	1.61941	9.56186e-06
Biological Process	GO:0030029	actin filament-based process	GSRG0023798	Arhgdib	Rho GDP dissociation inhibitor beta	362456	up	1.62351	0.00113432
Biological Process	GO:0030029	actin filament-based process	GSRG0010808	Plek	pleckstrin	364206	up	1.72255	8.31378e-06
Biological Process	GO:0030029	actin filament-based process	GSRG0029395	Rac2	ras-related C3 botulinum toxin substrate 2 (rho family, small GTP binding protein Rac2)	366957	up	1.72457	0.000283687
Biological Process	GO:0030029	actin filament-based process	GSRG0012180	Bst2	bone marrow stromal cell antigen 2	378947	up	1.8077	0.0105536
Biological Process	GO:0030029	actin filament-based process	GSRG0028199	Parvg	parvin, gamma	689069	up	1.66452	0.00058443
Molecular Function	GO:0016247	channel regulator activity	GSRG0006938	Cacng5	calcium voltage-gated channel auxiliary subunit gamma 5	140726	down	1.54313	8.73132e-07
Molecular Function	GO:0016247	channel regulator activity	GSRG0020039	Sgk2	serum/glucocorticoid regulated kinase 2	171497	down	1.50781	0.00196679
Molecular Function	GO:0043177	organic acid binding	GSRG0004356	Hbb	hemoglobin subunit beta	24440	up	2.78061	7.39606e-06
Molecular Function	GO:0043177	organic acid binding	GSRG0020658	Cd44	CD44 molecule (Indian blood group)	25406	up	2.10808	8.70169e-25
Molecular Function	GO:0043177	organic acid binding	GSRG0024422	Id3	inhibitor of DNA binding 3, HLH protein	25585	up	1.58511	0.000114678
Molecular Function	GO:0043177	organic acid binding	GSRG0006290	Hba1	hemoglobin, alpha 1	25632	up	2.64122	1.22624e-06
Molecular Function	GO:0043177	organic acid binding	GSRG0009964	Fmo3	flavin containing monooxygenase 3	84493	up	2.02854	0.0169065
Molecular Function	GO:0043177	organic acid binding	GSRG0006287	Hba-a1	hemoglobin alpha, adult chain 1	287167	up	3.04302	1.1328e-08
Molecular Function	GO:0043177	organic acid binding	GSRG0006288	Hba2	hemoglobin, alpha 2	360504	up	2.64447	1.23864e-07
Cellular Component	GO:0098636	protein complex involved in cell adhesion	GSRG0023880	Lyn	LYN proto-oncogene, Src family tyrosine kinase	81515	up	1.53342	0.000215807
Cellular Component	GO:0098636	protein complex involved in cell adhesion	GSRG0001799	Itgal	integrin subunit alpha L	308995	up	1.95457	0.00387757
Cellular Component	GO:0098636	protein complex involved in cell adhesion	GSRG0018439	Itgb2	integrin subunit beta 2	309684	up	1.92084	4.12152e-08
Cellular Component	GO:0031252	cell leading edge	GSRG0006400	Pdlim4	PDZ and LIM domain 4	24915	up	1.66465	1.37749e-05
Cellular Component	GO:0031252	cell leading edge	GSRG0020658	Cd44	CD44 molecule (Indian blood group)	25406	up	2.10808	8.70169e-25
Cellular Component	GO:0031252	cell leading edge	GSRG0017895	Aif1	allograft inflammatory factor 1	29427	up	1.71724	5.88807e-06
Cellular Component	GO:0031252	cell leading edge	GSRG0024380	Fgr	FGR proto-oncogene, Src family tyrosine kinase	79113	up	1.69379	3.70173e-07
Cellular Component	GO:0031252	cell leading edge	GSRG0006761	Abi3	ABI family, member 3	303476	up	1.59086	0.000292165
Cellular Component	GO:0031252	cell leading edge	GSRG0017284	Fgd2	FYVE, RhoGEF and PH domain containing 2	309653	up	1.75317	6.98804e-06
Cellular Component	GO:0031252	cell leading edge	GSRG0010808	Plek	pleckstrin	364206	up	1.72255	8.31378e-06
Cellular Component	GO:0031252	cell leading edge	GSRG0029395	Rac2	ras-related C3 botulinum toxin substrate 2 (rho family, small GTP binding protein Rac2)	366957	up	1.72457	0.000283687
Cellular Component	GO:0031252	cell leading edge	GSRG0002125	Dock8	dedicator of cytokinesis 8	499337	up	1.62221	2.16296e-09
Molecular Function	GO:0003779	actin binding	GSRG0015513	S100a4	S100 calcium-binding protein A4	24615	up	1.98042	0.0346283
Molecular Function	GO:0003779	actin binding	GSRG0009466	Tnnt2	troponin T2, cardiac type	24837	up	3.63918	0.0220349
Molecular Function	GO:0003779	actin binding	GSRG0017895	Aif1	allograft inflammatory factor 1	29427	up	1.71724	5.88807e-06
Molecular Function	GO:0003779	actin binding	GSRG0008788	Arpc1b	actin related protein 2/3 complex, subunit 1B	54227	up	1.6091	0.0207646
Molecular Function	GO:0003779	actin binding	GSRG0029882	Trpc6	transient receptor potential cation channel, subfamily C, member 6	89823	up	1.53435	0.0102906
Molecular Function	GO:0003779	actin binding	GSRG0003104	Gmfg	glia maturation factor, gamma	113940	up	1.59871	0.001769
Molecular Function	GO:0003779	actin binding	GSRG0021634	Capg	capping actin protein, gelsolin like	297339	up	1.77887	0.00254603
Molecular Function	GO:0003779	actin binding	GSRG0027514	Myo1f	myosin IF	314654	up	1.68586	2.34261e-07
Molecular Function	GO:0003779	actin binding	GSRG0028199	Parvg	parvin, gamma	689069	up	1.66452	0.00058443
Biological Process	GO:0071496	cellular response to external stimulus	GSRG0005514	Asgr1	asialoglycoprotein receptor 1	24210	up	1.56904	0.00843339
Biological Process	GO:0071496	cellular response to external stimulus	GSRG0037266	Hmox1	heme oxygenase 1	24451	up	1.6821	1.60777e-06
Biological Process	GO:0071496	cellular response to external stimulus	GSRG0010109	Atf3	activating transcription factor 3	25389	up	2.12188	9.30739e-06
Biological Process	GO:0071496	cellular response to external stimulus	GSRG0017895	Aif1	allograft inflammatory factor 1	29427	up	1.71724	5.88807e-06
Biological Process	GO:0071496	cellular response to external stimulus	GSRG0015002	Cyba	cytochrome b-245 alpha chain	79129	up	1.59256	2.72764e-05
Biological Process	GO:0071496	cellular response to external stimulus	GSRG0023880	Lyn	LYN proto-oncogene, Src family tyrosine kinase	81515	up	1.53342	0.000215807
Biological Process	GO:0071496	cellular response to external stimulus	GSRG0022678	Pdk4	pyruvate dehydrogenase kinase 4	89813	up	1.92092	2.25992e-05
Biological Process	GO:0071496	cellular response to external stimulus	GSRG0020272	Lcn2	lipocalin 2	170496	up	3.97641	3.27333e-10
Biological Process	GO:0071496	cellular response to external stimulus	GSRG0033981	Tlr7	toll-like receptor 7	317468	up	1.56808	0.00272708
Biological Process	GO:0019882	antigen processing and presentation	GSRG0009420	Ctse	cathepsin E	25424	up	1.58219	0.00213031
Biological Process	GO:0019882	antigen processing and presentation	GSRG0010013	Fcer1g	Fc fragment of IgE receptor Ig	25441	up	1.74148	5.88481e-05
Biological Process	GO:0019882	antigen processing and presentation	GSRG0011938	Ifi30	IFI30, lysosomal thiol reductase	290644	up	1.68492	4.0044e-08
Biological Process	GO:0019882	antigen processing and presentation	GSRG0032848	Trem2	triggering receptor expressed on myeloid cells 2	301227	up	1.84602	1.14775e-09
Biological Process	GO:0031099	regeneration	GSRG0028194	Tspo	translocator protein	24230	up	1.71607	1.60563e-06
Biological Process	GO:0031099	regeneration	GSRG0000505	Cebpa	CCAAT/enhancer binding protein alpha	24252	up	1.75736	1.99144e-09
Biological Process	GO:0031099	regeneration	GSRG0006886	Gfap	glial fibrillary acidic protein	24387	up	1.8001	9.80172e-27
Biological Process	GO:0031099	regeneration	GSRG0037266	Hmox1	heme oxygenase 1	24451	up	1.6821	1.60777e-06
Biological Process	GO:0031099	regeneration	GSRG0010522	Anxa3	annexin A3	25291	up	1.61345	2.08186e-07
Biological Process	GO:0031099	regeneration	GSRG0026715	Nfkbia	NFKB inhibitor alpha	25493	up	1.57414	0.000198123
Biological Process	GO:0031099	regeneration	GSRG0007009	Socs3	suppressor of cytokine signaling 3	89829	up	1.67325	0.00829316
Biological Process	GO:0031099	regeneration	GSRG0002163	Fas	Fas cell surface death receptor	246097	up	1.85733	3.42255e-08
Biological Process	GO:0055076	transition metal ion homeostasis	GSRG0037266	Hmox1	heme oxygenase 1	24451	up	1.6821	1.60777e-06
Biological Process	GO:0055076	transition metal ion homeostasis	GSRG0014740	Mt1	metallothionein 1	24567	up	2.47112	1.2677e-11
Biological Process	GO:0055076	transition metal ion homeostasis	GSRG0020272	Lcn2	lipocalin 2	170496	up	3.97641	3.27333e-10
Biological Process	GO:0055076	transition metal ion homeostasis	GSRG0029361	Slc39a4	solute carrier family 39 member 4	300051	up	2.10287	1.40319e-05
Biological Process	GO:0055076	transition metal ion homeostasis	GSRG0014742	Mt2A	metallothionein 2A	689415	up	2.56068	2.9597e-12
Biological Process	GO:0010959	regulation of metal ion transport	GSRG0028194	Tspo	translocator protein	24230	up	1.71607	1.60563e-06
Biological Process	GO:0010959	regulation of metal ion transport	GSRG0023485	Cd4	Cd4 molecule	24932	up	1.67787	0.00356195
Biological Process	GO:0010959	regulation of metal ion transport	GSRG0015002	Cyba	cytochrome b-245 alpha chain	79129	up	1.59256	2.72764e-05
Biological Process	GO:0010959	regulation of metal ion transport	GSRG0023880	Lyn	LYN proto-oncogene, Src family tyrosine kinase	81515	up	1.53342	0.000215807
Biological Process	GO:0010959	regulation of metal ion transport	GSRG0018865	Aplnr	apelin receptor	83518	up	1.741	6.1451e-09
Biological Process	GO:0010959	regulation of metal ion transport	GSRG0029882	Trpc6	transient receptor potential cation channel, subfamily C, member 6	89823	up	1.53435	0.0102906
Biological Process	GO:0010959	regulation of metal ion transport	GSRG0004305	P2ry6	pyrimidinergic receptor P2Y6	117264	up	1.57094	0.000418488
Biological Process	GO:0010959	regulation of metal ion transport	GSRG0005491	Per1	period circadian clock 1	287422	up	1.50838	9.39352e-07
Biological Process	GO:0010959	regulation of metal ion transport	GSRG0020301	Stom	stomatin	296655	up	1.71143	9.03047e-09
Biological Process	GO:0032386	regulation of intracellular transport	GSRG0037266	Hmox1	heme oxygenase 1	24451	up	1.6821	1.60777e-06
Biological Process	GO:0032386	regulation of intracellular transport	GSRG0009466	Tnnt2	troponin T2, cardiac type	24837	up	3.63918	0.0220349
Biological Process	GO:0032386	regulation of intracellular transport	GSRG0010013	Fcer1g	Fc fragment of IgE receptor Ig	25441	up	1.74148	5.88481e-05
Biological Process	GO:0032386	regulation of intracellular transport	GSRG0024380	Fgr	FGR proto-oncogene, Src family tyrosine kinase	79113	up	1.69379	3.70173e-07
Biological Process	GO:0032386	regulation of intracellular transport	GSRG0023880	Lyn	LYN proto-oncogene, Src family tyrosine kinase	81515	up	1.53342	0.000215807
Biological Process	GO:0032386	regulation of intracellular transport	GSRG0020301	Stom	stomatin	296655	up	1.71143	9.03047e-09
Biological Process	GO:0032386	regulation of intracellular transport	GSRG0021381	Mdfic	MyoD family inhibitor domain containing	362325	up	1.73429	7.63259e-06
Biological Process	GO:0032386	regulation of intracellular transport	GSRG0029395	Rac2	ras-related C3 botulinum toxin substrate 2 (rho family, small GTP binding protein Rac2)	366957	up	1.72457	0.000283687
Biological Process	GO:0032386	regulation of intracellular transport	GSRG0013864	Tmem173	transmembrane protein 173	498840	up	1.51998	0.00334621
Biological Process	GO:0072511	divalent inorganic cation transport	GSRG0028194	Tspo	translocator protein	24230	up	1.71607	1.60563e-06
Biological Process	GO:0072511	divalent inorganic cation transport	GSRG0037196	Ptprc	protein tyrosine phosphatase, receptor type, C	24699	up	1.7306	1.12003e-05
Biological Process	GO:0072511	divalent inorganic cation transport	GSRG0023485	Cd4	Cd4 molecule	24932	up	1.67787	0.00356195
Biological Process	GO:0072511	divalent inorganic cation transport	GSRG0015002	Cyba	cytochrome b-245 alpha chain	79129	up	1.59256	2.72764e-05
Biological Process	GO:0072511	divalent inorganic cation transport	GSRG0023880	Lyn	LYN proto-oncogene, Src family tyrosine kinase	81515	up	1.53342	0.000215807
Biological Process	GO:0072511	divalent inorganic cation transport	GSRG0018865	Aplnr	apelin receptor	83518	up	1.741	6.1451e-09
Biological Process	GO:0072511	divalent inorganic cation transport	GSRG0029882	Trpc6	transient receptor potential cation channel, subfamily C, member 6	89823	up	1.53435	0.0102906
Biological Process	GO:0072511	divalent inorganic cation transport	GSRG0004305	P2ry6	pyrimidinergic receptor P2Y6	117264	up	1.57094	0.000418488
Biological Process	GO:0072511	divalent inorganic cation transport	GSRG0006938	Cacng5	calcium voltage-gated channel auxiliary subunit gamma 5	140726	down	1.54313	8.73132e-07
Biological Process	GO:0072511	divalent inorganic cation transport	GSRG0029361	Slc39a4	solute carrier family 39 member 4	300051	up	2.10287	1.40319e-05
Biological Process	GO:0035456	response to interferon-beta	GSRG0005311	Ifi47	interferon gamma inducible protein 47	246208	up	1.8461	0.00562233
Biological Process	GO:0035456	response to interferon-beta	GSRG0012180	Bst2	bone marrow stromal cell antigen 2	378947	up	1.8077	0.0105536
Biological Process	GO:0035456	response to interferon-beta	GSRG0013864	Tmem173	transmembrane protein 173	498840	up	1.51998	0.00334621
Molecular Function	GO:0051219	phosphoprotein binding	GSRG0020658	Cd44	CD44 molecule (Indian blood group)	25406	up	2.10808	8.70169e-25
Molecular Function	GO:0051219	phosphoprotein binding	GSRG0024380	Fgr	FGR proto-oncogene, Src family tyrosine kinase	79113	up	1.69379	3.70173e-07
Molecular Function	GO:0051219	phosphoprotein binding	GSRG0023880	Lyn	LYN proto-oncogene, Src family tyrosine kinase	81515	up	1.53342	0.000215807
Molecular Function	GO:0051219	phosphoprotein binding	GSRG0036197	Samsn1	SAM domain, SH3 domain and nuclear localization signals, 1	170637	up	1.74369	0.00051391
Biological Process	GO:0034405	response to fluid shear stress	GSRG0012167	Klf2	Kruppel-like factor 2	306330	up	1.76465	3.28206e-05
Biological Process	GO:0034405	response to fluid shear stress	GSRG0024824	Abca1	ATP binding cassette subfamily A member 1	313210	up	1.76507	6.94617e-14
Biological Process	GO:0034405	response to fluid shear stress	GSRG0009495	Ncf2	neutrophil cytosolic factor 2	364018	up	2.02993	2.74048e-05
Biological Process	GO:0070482	response to oxygen levels	GSRG0037266	Hmox1	heme oxygenase 1	24451	up	1.6821	1.60777e-06
Biological Process	GO:0070482	response to oxygen levels	GSRG0026579	Fosl2	FOS like 2, AP-1 transcription factor subunit	25446	up	1.56813	0.00548769
Biological Process	GO:0070482	response to oxygen levels	GSRG0024502	Uts2	urotensin 2	29180	up	1.5609	0.00248978
Biological Process	GO:0070482	response to oxygen levels	GSRG0015002	Cyba	cytochrome b-245 alpha chain	79129	up	1.59256	2.72764e-05
Biological Process	GO:0070482	response to oxygen levels	GSRG0029882	Trpc6	transient receptor potential cation channel, subfamily C, member 6	89823	up	1.53435	0.0102906
Biological Process	GO:0070482	response to oxygen levels	GSRG0007009	Socs3	suppressor of cytokine signaling 3	89829	up	1.67325	0.00829316
Biological Process	GO:0070482	response to oxygen levels	GSRG0012311	Eif4ebp1	eukaryotic translation initiation factor 4E binding protein 1	116636	up	1.5988	0.00357768
Biological Process	GO:0070482	response to oxygen levels	GSRG0018493	Ddit4	DNA-damage-inducible transcript 4	140942	up	1.51031	4.96532e-07
Biological Process	GO:0070482	response to oxygen levels	GSRG0002163	Fas	Fas cell surface death receptor	246097	up	1.85733	3.42255e-08
Biological Process	GO:0070482	response to oxygen levels	GSRG0009495	Ncf2	neutrophil cytosolic factor 2	364018	up	2.02993	2.74048e-05
Biological Process	GO:2001057	reactive nitrogen species metabolic process	GSRG0028194	Tspo	translocator protein	24230	up	1.71607	1.60563e-06
Biological Process	GO:2001057	reactive nitrogen species metabolic process	GSRG0017895	Aif1	allograft inflammatory factor 1	29427	up	1.71724	5.88807e-06
Biological Process	GO:2001057	reactive nitrogen species metabolic process	GSRG0012167	Klf2	Kruppel-like factor 2	306330	up	1.76465	3.28206e-05
Biological Process	GO:2001057	reactive nitrogen species metabolic process	GSRG0018439	Itgb2	integrin subunit beta 2	309684	up	1.92084	4.12152e-08
Biological Process	GO:2000241	regulation of reproductive process	GSRG0020184	Ptgds	prostaglandin D2 synthase	25526	up	1.72033	0.0303799
Biological Process	GO:2000241	regulation of reproductive process	GSRG0024376	Ptafr	platelet-activating factor receptor	58949	up	1.51443	0.000110826
Biological Process	GO:2000241	regulation of reproductive process	GSRG0034487	Timp1	TIMP metallopeptidase inhibitor 1	116510	up	1.99969	0.00484256
Biological Process	GO:2000241	regulation of reproductive process	GSRG0024566	Sulf1	sulfatase 1	171396	up	1.9816	4.20394e-17
Biological Process	GO:2000241	regulation of reproductive process	GSRG0023798	Arhgdib	Rho GDP dissociation inhibitor beta	362456	up	1.62351	0.00113432
Biological Process	GO:0008285	negative regulation of cell proliferation	GSRG0028194	Tspo	translocator protein	24230	up	1.71607	1.60563e-06
Biological Process	GO:0008285	negative regulation of cell proliferation	GSRG0000505	Cebpa	CCAAT/enhancer binding protein alpha	24252	up	1.75736	1.99144e-09
Biological Process	GO:0008285	negative regulation of cell proliferation	GSRG0037266	Hmox1	heme oxygenase 1	24451	up	1.6821	1.60777e-06
Biological Process	GO:0008285	negative regulation of cell proliferation	GSRG0020184	Ptgds	prostaglandin D2 synthase	25526	up	1.72033	0.0303799
Biological Process	GO:0008285	negative regulation of cell proliferation	GSRG0017895	Aif1	allograft inflammatory factor 1	29427	up	1.71724	5.88807e-06
Biological Process	GO:0008285	negative regulation of cell proliferation	GSRG0023880	Lyn	LYN proto-oncogene, Src family tyrosine kinase	81515	up	1.53342	0.000215807
Biological Process	GO:0008285	negative regulation of cell proliferation	GSRG0010905	Lgals3	lectin, galactoside-binding, soluble, 3	83781	up	4.16078	4.73329e-11
Biological Process	GO:0008285	negative regulation of cell proliferation	GSRG0024566	Sulf1	sulfatase 1	171396	up	1.9816	4.20394e-17
Biological Process	GO:0008285	negative regulation of cell proliferation	GSRG0002163	Fas	Fas cell surface death receptor	246097	up	1.85733	3.42255e-08
Biological Process	GO:0008285	negative regulation of cell proliferation	GSRG0029608	Tob2	transducer of ERBB2, 2	315159	up	1.53608	7.93235e-08
Biological Process	GO:0008285	negative regulation of cell proliferation	GSRG0005307	Havcr2	hepatitis A virus cellular receptor 2	363578	up	1.5014	5.73066e-05
Biological Process	GO:0010563	negative regulation of phosphorus metabolic process	GSRG0028194	Tspo	translocator protein	24230	up	1.71607	1.60563e-06
Biological Process	GO:0010563	negative regulation of phosphorus metabolic process	GSRG0037196	Ptprc	protein tyrosine phosphatase, receptor type, C	24699	up	1.7306	1.12003e-05
Biological Process	GO:0010563	negative regulation of phosphorus metabolic process	GSRG0010109	Atf3	activating transcription factor 3	25389	up	2.12188	9.30739e-06
Biological Process	GO:0010563	negative regulation of phosphorus metabolic process	GSRG0023880	Lyn	LYN proto-oncogene, Src family tyrosine kinase	81515	up	1.53342	0.000215807
Biological Process	GO:0010563	negative regulation of phosphorus metabolic process	GSRG0018493	Ddit4	DNA-damage-inducible transcript 4	140942	up	1.51031	4.96532e-07
Biological Process	GO:0010563	negative regulation of phosphorus metabolic process	GSRG0036197	Samsn1	SAM domain, SH3 domain and nuclear localization signals, 1	170637	up	1.74369	0.00051391
Biological Process	GO:0010563	negative regulation of phosphorus metabolic process	GSRG0005491	Per1	period circadian clock 1	287422	up	1.50838	9.39352e-07
Biological Process	GO:0010563	negative regulation of phosphorus metabolic process	GSRG0028323	Nckap1l	NCK associated protein 1 like	315348	up	1.61941	9.56186e-06
Biological Process	GO:0010563	negative regulation of phosphorus metabolic process	GSRG0010808	Plek	pleckstrin	364206	up	1.72255	8.31378e-06
Biological Process	GO:0010563	negative regulation of phosphorus metabolic process	GSRG0010643	Grxcr1	glutaredoxin and cysteine rich domain containing 1	498355	up	1.57393	0.00595462
Biological Process	GO:0001101	response to acid chemical	GSRG0021465	Tbxas1	thromboxane A synthase 1	24886	up	1.5897	5.27272e-05
Biological Process	GO:0001101	response to acid chemical	GSRG0024422	Id3	inhibitor of DNA binding 3, HLH protein	25585	up	1.58511	0.000114678
Biological Process	GO:0001101	response to acid chemical	GSRG0024376	Ptafr	platelet-activating factor receptor	58949	up	1.51443	0.000110826
Biological Process	GO:0001101	response to acid chemical	GSRG0015002	Cyba	cytochrome b-245 alpha chain	79129	up	1.59256	2.72764e-05
Biological Process	GO:0001101	response to acid chemical	GSRG0023880	Lyn	LYN proto-oncogene, Src family tyrosine kinase	81515	up	1.53342	0.000215807
Biological Process	GO:0001101	response to acid chemical	GSRG0022678	Pdk4	pyruvate dehydrogenase kinase 4	89813	up	1.92092	2.25992e-05
Biological Process	GO:0001101	response to acid chemical	GSRG0004305	P2ry6	pyrimidinergic receptor P2Y6	117264	up	1.57094	0.000418488
Biological Process	GO:0001101	response to acid chemical	GSRG0002163	Fas	Fas cell surface death receptor	246097	up	1.85733	3.42255e-08
Biological Process	GO:0001101	response to acid chemical	GSRG0012167	Klf2	Kruppel-like factor 2	306330	up	1.76465	3.28206e-05
Biological Process	GO:0001101	response to acid chemical	GSRG0024824	Abca1	ATP binding cassette subfamily A member 1	313210	up	1.76507	6.94617e-14
Molecular Function	GO:0030246	carbohydrate binding	GSRG0005514	Asgr1	asialoglycoprotein receptor 1	24210	up	1.56904	0.00843339
Molecular Function	GO:0030246	carbohydrate binding	GSRG0024496	Slc2a5	solute carrier family 2 member 5	65197	up	1.68422	1.03359e-05
Molecular Function	GO:0030246	carbohydrate binding	GSRG0010905	Lgals3	lectin, galactoside-binding, soluble, 3	83781	up	4.16078	4.73329e-11
Molecular Function	GO:0030246	carbohydrate binding	GSRG0025590	Tinagl1	tubulointerstitial nephritis antigen-like 1	94174	up	1.53329	0.00272221
Molecular Function	GO:0030246	carbohydrate binding	GSRG0023467	Clec4a1	C-type lectin domain family 4, member A1	362430	up	1.70255	0.00561352
Molecular Function	GO:0030246	carbohydrate binding	GSRG0023729	Clec7a	C-type lectin domain family 7, member A	502902	up	3.20199	3.57723e-05
Molecular Function	GO:0030246	carbohydrate binding	GSRG0022785	Clec5a	C-type lectin domain family 5, member A	679787	up	1.90397	8.9469e-06
Molecular Function	GO:0004896	cytokine receptor activity	GSRG0023485	Cd4	Cd4 molecule	24932	up	1.67787	0.00356195
Molecular Function	GO:0004896	cytokine receptor activity	GSRG0020658	Cd44	CD44 molecule (Indian blood group)	25406	up	2.10808	8.70169e-25
Molecular Function	GO:0004896	cytokine receptor activity	GSRG0024323	Csf3r	colony stimulating factor 3 receptor	298518	up	1.63601	2.3041e-11
Molecular Function	GO:0004896	cytokine receptor activity	GSRG0015967	Osmr	oncostatin M receptor	310132	up	1.74207	0.000104572
Biological Process	GO:0042737	drug catabolic process	GSRG0004356	Hbb	hemoglobin subunit beta	24440	up	2.78061	7.39606e-06
Biological Process	GO:0042737	drug catabolic process	GSRG0006290	Hba1	hemoglobin, alpha 1	25632	up	2.64122	1.22624e-06
Biological Process	GO:0042737	drug catabolic process	GSRG0005378	Gpx3	glutathione peroxidase 3	64317	up	1.62181	2.57375e-09
Biological Process	GO:0042737	drug catabolic process	GSRG0006287	Hba-a1	hemoglobin alpha, adult chain 1	287167	up	3.04302	1.1328e-08
Biological Process	GO:0042737	drug catabolic process	GSRG0006288	Hba2	hemoglobin, alpha 2	360504	up	2.64447	1.23864e-07
Biological Process	GO:0031589	cell-substrate adhesion	GSRG0021239	Lama5	laminin subunit alpha 5	140433	up	1.61459	0.00144799
Biological Process	GO:0031589	cell-substrate adhesion	GSRG0013286	Gcnt2	glucosaminyl (N-acetyl) transferase 2, I-branching enzyme	306860	up	1.55055	7.38812e-06
Biological Process	GO:0031589	cell-substrate adhesion	GSRG0001799	Itgal	integrin subunit alpha L	308995	up	1.95457	0.00387757
Biological Process	GO:0031589	cell-substrate adhesion	GSRG0004824	Fermt3	fermitin family member 3	309186	up	1.7203	6.91586e-10
Biological Process	GO:0031589	cell-substrate adhesion	GSRG0018439	Itgb2	integrin subunit beta 2	309684	up	1.92084	4.12152e-08
Biological Process	GO:0031589	cell-substrate adhesion	GSRG0029395	Rac2	ras-related C3 botulinum toxin substrate 2 (rho family, small GTP binding protein Rac2)	366957	up	1.72457	0.000283687
Biological Process	GO:0031589	cell-substrate adhesion	GSRG0028199	Parvg	parvin, gamma	689069	up	1.66452	0.00058443
Biological Process	GO:0097435	supramolecular fiber organization	GSRG0006886	Gfap	glial fibrillary acidic protein	24387	up	1.8001	9.80172e-27
Biological Process	GO:0097435	supramolecular fiber organization	GSRG0009466	Tnnt2	troponin T2, cardiac type	24837	up	3.63918	0.0220349
Biological Process	GO:0097435	supramolecular fiber organization	GSRG0006400	Pdlim4	PDZ and LIM domain 4	24915	up	1.66465	1.37749e-05
Biological Process	GO:0097435	supramolecular fiber organization	GSRG0017895	Aif1	allograft inflammatory factor 1	29427	up	1.71724	5.88807e-06
Biological Process	GO:0097435	supramolecular fiber organization	GSRG0008788	Arpc1b	actin related protein 2/3 complex, subunit 1B	54227	up	1.6091	0.0207646
Biological Process	GO:0097435	supramolecular fiber organization	GSRG0003104	Gmfg	glia maturation factor, gamma	113940	up	1.59871	0.001769
Biological Process	GO:0097435	supramolecular fiber organization	GSRG0000327	Tnnt1	troponin T1, slow skeletal type	171409	up	1.7775	0.0132263
Biological Process	GO:0097435	supramolecular fiber organization	GSRG0021634	Capg	capping actin protein, gelsolin like	297339	up	1.77887	0.00254603
Biological Process	GO:0097435	supramolecular fiber organization	GSRG0028323	Nckap1l	NCK associated protein 1 like	315348	up	1.61941	9.56186e-06
Biological Process	GO:0097435	supramolecular fiber organization	GSRG0010808	Plek	pleckstrin	364206	up	1.72255	8.31378e-06
Biological Process	GO:0097435	supramolecular fiber organization	GSRG0029395	Rac2	ras-related C3 botulinum toxin substrate 2 (rho family, small GTP binding protein Rac2)	366957	up	1.72457	0.000283687
Biological Process	GO:0043620	regulation of DNA-templated transcription in response to stress	GSRG0037266	Hmox1	heme oxygenase 1	24451	up	1.6821	1.60777e-06
Biological Process	GO:0043620	regulation of DNA-templated transcription in response to stress	GSRG0010109	Atf3	activating transcription factor 3	25389	up	2.12188	9.30739e-06
Biological Process	GO:0043620	regulation of DNA-templated transcription in response to stress	GSRG0012167	Klf2	Kruppel-like factor 2	306330	up	1.76465	3.28206e-05
Biological Process	GO:0034612	response to tumor necrosis factor	GSRG0011538	Gch1	GTP cyclohydrolase 1	29244	up	2.63263	9.04102e-09
Biological Process	GO:0034612	response to tumor necrosis factor	GSRG0028280	Gpd1	glycerol-3-phosphate dehydrogenase 1	60666	up	1.52509	2.80716e-05
Biological Process	GO:0034612	response to tumor necrosis factor	GSRG0015002	Cyba	cytochrome b-245 alpha chain	79129	up	1.59256	2.72764e-05
Biological Process	GO:0034612	response to tumor necrosis factor	GSRG0020272	Lcn2	lipocalin 2	170496	up	3.97641	3.27333e-10
Biological Process	GO:0034612	response to tumor necrosis factor	GSRG0002163	Fas	Fas cell surface death receptor	246097	up	1.85733	3.42255e-08
Biological Process	GO:0034612	response to tumor necrosis factor	GSRG0012167	Klf2	Kruppel-like factor 2	306330	up	1.76465	3.28206e-05
Molecular Function	GO:0061134	peptidase regulator activity	GSRG0032097	C3	complement component 3	24232	up	1.54124	0.000235082
Molecular Function	GO:0061134	peptidase regulator activity	GSRG0001530	Ctsc	cathepsin C	25423	up	1.76567	0.00188776
Molecular Function	GO:0061134	peptidase regulator activity	GSRG0034487	Timp1	TIMP metallopeptidase inhibitor 1	116510	up	1.99969	0.00484256
Molecular Function	GO:0061134	peptidase regulator activity	GSRG0012792	Serpinb1a	serine (or cysteine) proteinase inhibitor, clade B, member 1a	291091	up	1.65024	0.00590935
Molecular Function	GO:0061134	peptidase regulator activity	GSRG0020464	Serping1	serpin family G member 1	295703	up	1.85323	0.015595
Molecular Function	GO:0061134	peptidase regulator activity	GSRG0012180	Bst2	bone marrow stromal cell antigen 2	378947	up	1.8077	0.0105536
Biological Process	GO:0002440	production of molecular mediator of immune response	GSRG0037266	Hmox1	heme oxygenase 1	24451	up	1.6821	1.60777e-06
Biological Process	GO:0002440	production of molecular mediator of immune response	GSRG0037196	Ptprc	protein tyrosine phosphatase, receptor type, C	24699	up	1.7306	1.12003e-05
Biological Process	GO:0002440	production of molecular mediator of immune response	GSRG0010013	Fcer1g	Fc fragment of IgE receptor Ig	25441	up	1.74148	5.88481e-05
Biological Process	GO:0002440	production of molecular mediator of immune response	GSRG0034406	Sash3	SAM and SH3 domain containing 3	317578	up	1.52833	0.00349051
Biological Process	GO:0002440	production of molecular mediator of immune response	GSRG0012180	Bst2	bone marrow stromal cell antigen 2	378947	up	1.8077	0.0105536
Biological Process	GO:0046677	response to antibiotic	GSRG0037266	Hmox1	heme oxygenase 1	24451	up	1.6821	1.60777e-06
Biological Process	GO:0046677	response to antibiotic	GSRG0021465	Tbxas1	thromboxane A synthase 1	24886	up	1.5897	5.27272e-05
Biological Process	GO:0046677	response to antibiotic	GSRG0023459	Apobec1	apolipoprotein B mRNA editing enzyme catalytic subunit 1	25383	up	1.81758	0.0248792
Biological Process	GO:0046677	response to antibiotic	GSRG0024422	Id3	inhibitor of DNA binding 3, HLH protein	25585	up	1.58511	0.000114678
Biological Process	GO:0046677	response to antibiotic	GSRG0029882	Trpc6	transient receptor potential cation channel, subfamily C, member 6	89823	up	1.53435	0.0102906
Biological Process	GO:0046677	response to antibiotic	GSRG0012311	Eif4ebp1	eukaryotic translation initiation factor 4E binding protein 1	116636	up	1.5988	0.00357768
Biological Process	GO:0046677	response to antibiotic	GSRG0020272	Lcn2	lipocalin 2	170496	up	3.97641	3.27333e-10
Biological Process	GO:0046677	response to antibiotic	GSRG0002163	Fas	Fas cell surface death receptor	246097	up	1.85733	3.42255e-08
Biological Process	GO:0046677	response to antibiotic	GSRG0012167	Klf2	Kruppel-like factor 2	306330	up	1.76465	3.28206e-05
Biological Process	GO:0046677	response to antibiotic	GSRG0018957	Spi1	Spi-1 proto-oncogene	366126	up	1.71592	5.29811e-07
Biological Process	GO:0002831	regulation of response to biotic stimulus	GSRG0015002	Cyba	cytochrome b-245 alpha chain	79129	up	1.59256	2.72764e-05
Biological Process	GO:0002831	regulation of response to biotic stimulus	GSRG0013304	Ly86	lymphocyte antigen 86	291359	up	1.8944	0.000150148
Biological Process	GO:0002831	regulation of response to biotic stimulus	GSRG0005307	Havcr2	hepatitis A virus cellular receptor 2	363578	up	1.5014	5.73066e-05
Biological Process	GO:0002831	regulation of response to biotic stimulus	GSRG0013864	Tmem173	transmembrane protein 173	498840	up	1.51998	0.00334621
Biological Process	GO:0007584	response to nutrient	GSRG0028194	Tspo	translocator protein	24230	up	1.71607	1.60563e-06
Biological Process	GO:0007584	response to nutrient	GSRG0017872	Cfb // C2	complement factor B // complement component 2	24231	up	1.69494	0.00304402
Biological Process	GO:0007584	response to nutrient	GSRG0000505	Cebpa	CCAAT/enhancer binding protein alpha	24252	up	1.75736	1.99144e-09
Biological Process	GO:0007584	response to nutrient	GSRG0037266	Hmox1	heme oxygenase 1	24451	up	1.6821	1.60777e-06
Biological Process	GO:0007584	response to nutrient	GSRG0023485	Cd4	Cd4 molecule	24932	up	1.67787	0.00356195
Biological Process	GO:0007584	response to nutrient	GSRG0020658	Cd44	CD44 molecule (Indian blood group)	25406	up	2.10808	8.70169e-25
Biological Process	GO:0007584	response to nutrient	GSRG0015002	Cyba	cytochrome b-245 alpha chain	79129	up	1.59256	2.72764e-05
Biological Process	GO:0007584	response to nutrient	GSRG0024824	Abca1	ATP binding cassette subfamily A member 1	313210	up	1.76507	6.94617e-14
Biological Process	GO:0033002	muscle cell proliferation	GSRG0037266	Hmox1	heme oxygenase 1	24451	up	1.6821	1.60777e-06
Biological Process	GO:0033002	muscle cell proliferation	GSRG0017895	Aif1	allograft inflammatory factor 1	29427	up	1.71724	5.88807e-06
Biological Process	GO:0033002	muscle cell proliferation	GSRG0024376	Ptafr	platelet-activating factor receptor	58949	up	1.51443	0.000110826
Biological Process	GO:0033002	muscle cell proliferation	GSRG0015002	Cyba	cytochrome b-245 alpha chain	79129	up	1.59256	2.72764e-05
Biological Process	GO:0033002	muscle cell proliferation	GSRG0004305	P2ry6	pyrimidinergic receptor P2Y6	117264	up	1.57094	0.000418488
Biological Process	GO:0033002	muscle cell proliferation	GSRG0024566	Sulf1	sulfatase 1	171396	up	1.9816	4.20394e-17
Biological Process	GO:0043270	positive regulation of ion transport	GSRG0028194	Tspo	translocator protein	24230	up	1.71607	1.60563e-06
Biological Process	GO:0043270	positive regulation of ion transport	GSRG0023485	Cd4	Cd4 molecule	24932	up	1.67787	0.00356195
Biological Process	GO:0043270	positive regulation of ion transport	GSRG0024376	Ptafr	platelet-activating factor receptor	58949	up	1.51443	0.000110826
Biological Process	GO:0043270	positive regulation of ion transport	GSRG0018865	Aplnr	apelin receptor	83518	up	1.741	6.1451e-09
Biological Process	GO:0043270	positive regulation of ion transport	GSRG0010905	Lgals3	lectin, galactoside-binding, soluble, 3	83781	up	4.16078	4.73329e-11
Biological Process	GO:0043270	positive regulation of ion transport	GSRG0029882	Trpc6	transient receptor potential cation channel, subfamily C, member 6	89823	up	1.53435	0.0102906
Biological Process	GO:0043270	positive regulation of ion transport	GSRG0004305	P2ry6	pyrimidinergic receptor P2Y6	117264	up	1.57094	0.000418488
Biological Process	GO:0030431	sleep	GSRG0026579	Fosl2	FOS like 2, AP-1 transcription factor subunit	25446	up	1.56813	0.00548769
Biological Process	GO:0030431	sleep	GSRG0020184	Ptgds	prostaglandin D2 synthase	25526	up	1.72033	0.0303799
Biological Process	GO:0030431	sleep	GSRG0024502	Uts2	urotensin 2	29180	up	1.5609	0.00248978
Biological Process	GO:0001503	ossification	GSRG0000505	Cebpa	CCAAT/enhancer binding protein alpha	24252	up	1.75736	1.99144e-09
Biological Process	GO:0001503	ossification	GSRG0024422	Id3	inhibitor of DNA binding 3, HLH protein	25585	up	1.58511	0.000114678
Biological Process	GO:0001503	ossification	GSRG0007380	Cebpd	CCAAT/enhancer binding protein delta	25695	up	2.13914	3.53671e-07
Biological Process	GO:0001503	ossification	GSRG0016711	Bmpr1b	bone morphogenetic protein receptor type 1B	310914	up	1.54665	6.69629e-11
Biological Process	GO:0001503	ossification	GSRG0029608	Tob2	transducer of ERBB2, 2	315159	up	1.53608	7.93235e-08
Biological Process	GO:0001503	ossification	GSRG0016854	Clic1	chloride intracellular channel 1	406864	up	1.66758	8.44526e-05
Biological Process	GO:0001503	ossification	GSRG0022785	Clec5a	C-type lectin domain family 5, member A	679787	up	1.90397	8.9469e-06
Biological Process	GO:0003014	renal system process	GSRG0024502	Uts2	urotensin 2	29180	up	1.5609	0.00248978
Biological Process	GO:0003014	renal system process	GSRG0015002	Cyba	cytochrome b-245 alpha chain	79129	up	1.59256	2.72764e-05
Biological Process	GO:0003014	renal system process	GSRG0024566	Sulf1	sulfatase 1	171396	up	1.9816	4.20394e-17
Biological Process	GO:0003014	renal system process	GSRG0021658	Slc4a5	solute carrier family 4 member 5	297386	up	1.6837	0.00545995
Molecular Function	GO:0005496	steroid binding	GSRG0028194	Tspo	translocator protein	24230	up	1.71607	1.60563e-06
Molecular Function	GO:0005496	steroid binding	GSRG0010117	Hsd11b1	hydroxysteroid 11-beta dehydrogenase 1	25116	down	1.56023	1.2912e-06
Molecular Function	GO:0005496	steroid binding	GSRG0026871	Npc2	NPC intracellular cholesterol transporter 2	286898	up	1.73727	6.73925e-13
Molecular Function	GO:0005496	steroid binding	GSRG0011810	Gpr183	G protein-coupled receptor 183	679975	up	1.52035	0.00318575
Biological Process	GO:0044283	small molecule biosynthetic process	GSRG0021465	Tbxas1	thromboxane A synthase 1	24886	up	1.5897	5.27272e-05
Biological Process	GO:0044283	small molecule biosynthetic process	GSRG0010109	Atf3	activating transcription factor 3	25389	up	2.12188	9.30739e-06
Biological Process	GO:0044283	small molecule biosynthetic process	GSRG0020184	Ptgds	prostaglandin D2 synthase	25526	up	1.72033	0.0303799
Biological Process	GO:0044283	small molecule biosynthetic process	GSRG0011538	Gch1	GTP cyclohydrolase 1	29244	up	2.63263	9.04102e-09
Biological Process	GO:0044283	small molecule biosynthetic process	GSRG0009699	Itpkb	inositol-trisphosphate 3-kinase B	54260	up	1.53468	3.01739e-15
Biological Process	GO:0044283	small molecule biosynthetic process	GSRG0024376	Ptafr	platelet-activating factor receptor	58949	up	1.51443	0.000110826
Biological Process	GO:0044283	small molecule biosynthetic process	GSRG0028280	Gpd1	glycerol-3-phosphate dehydrogenase 1	60666	up	1.52509	2.80716e-05
Biological Process	GO:0044283	small molecule biosynthetic process	GSRG0022678	Pdk4	pyruvate dehydrogenase kinase 4	89813	up	1.92092	2.25992e-05
Biological Process	GO:0044283	small molecule biosynthetic process	GSRG0004305	P2ry6	pyrimidinergic receptor P2Y6	117264	up	1.57094	0.000418488
Biological Process	GO:0044283	small molecule biosynthetic process	GSRG0022552	Mgst1	microsomal glutathione S-transferase 1	171341	up	1.8415	5.42951e-16
Biological Process	GO:0044283	small molecule biosynthetic process	GSRG0010808	Plek	pleckstrin	364206	up	1.72255	8.31378e-06
Biological Process	GO:0071417	cellular response to organonitrogen compound	GSRG0023459	Apobec1	apolipoprotein B mRNA editing enzyme catalytic subunit 1	25383	up	1.81758	0.0248792
Biological Process	GO:0071417	cellular response to organonitrogen compound	GSRG0017895	Aif1	allograft inflammatory factor 1	29427	up	1.71724	5.88807e-06
Biological Process	GO:0071417	cellular response to organonitrogen compound	GSRG0024376	Ptafr	platelet-activating factor receptor	58949	up	1.51443	0.000110826
Biological Process	GO:0071417	cellular response to organonitrogen compound	GSRG0028280	Gpd1	glycerol-3-phosphate dehydrogenase 1	60666	up	1.52509	2.80716e-05
Biological Process	GO:0071417	cellular response to organonitrogen compound	GSRG0015002	Cyba	cytochrome b-245 alpha chain	79129	up	1.59256	2.72764e-05
Biological Process	GO:0071417	cellular response to organonitrogen compound	GSRG0022678	Pdk4	pyruvate dehydrogenase kinase 4	89813	up	1.92092	2.25992e-05
Biological Process	GO:0071417	cellular response to organonitrogen compound	GSRG0012311	Eif4ebp1	eukaryotic translation initiation factor 4E binding protein 1	116636	up	1.5988	0.00357768
Biological Process	GO:0071417	cellular response to organonitrogen compound	GSRG0004305	P2ry6	pyrimidinergic receptor P2Y6	117264	up	1.57094	0.000418488
Biological Process	GO:0071417	cellular response to organonitrogen compound	GSRG0002163	Fas	Fas cell surface death receptor	246097	up	1.85733	3.42255e-08
Biological Process	GO:0071417	cellular response to organonitrogen compound	GSRG0010009	Fcgr2b	Fc fragment of IgG, low affinity IIb, receptor	289211	up	2.22368	6.4976e-08
Biological Process	GO:0071417	cellular response to organonitrogen compound	GSRG0012167	Klf2	Kruppel-like factor 2	306330	up	1.76465	3.28206e-05
Biological Process	GO:0006979	response to oxidative stress	GSRG0037266	Hmox1	heme oxygenase 1	24451	up	1.6821	1.60777e-06
Biological Process	GO:0006979	response to oxidative stress	GSRG0011538	Gch1	GTP cyclohydrolase 1	29244	up	2.63263	9.04102e-09
Biological Process	GO:0006979	response to oxidative stress	GSRG0017895	Aif1	allograft inflammatory factor 1	29427	up	1.71724	5.88807e-06
Biological Process	GO:0006979	response to oxidative stress	GSRG0005378	Gpx3	glutathione peroxidase 3	64317	up	1.62181	2.57375e-09
Biological Process	GO:0006979	response to oxidative stress	GSRG0029882	Trpc6	transient receptor potential cation channel, subfamily C, member 6	89823	up	1.53435	0.0102906
Biological Process	GO:0006979	response to oxidative stress	GSRG0020272	Lcn2	lipocalin 2	170496	up	3.97641	3.27333e-10
Biological Process	GO:0006979	response to oxidative stress	GSRG0022552	Mgst1	microsomal glutathione S-transferase 1	171341	up	1.8415	5.42951e-16
Biological Process	GO:0006979	response to oxidative stress	GSRG0002163	Fas	Fas cell surface death receptor	246097	up	1.85733	3.42255e-08
Biological Process	GO:0006979	response to oxidative stress	GSRG0012167	Klf2	Kruppel-like factor 2	306330	up	1.76465	3.28206e-05
Biological Process	GO:1901652	response to peptide	GSRG0023459	Apobec1	apolipoprotein B mRNA editing enzyme catalytic subunit 1	25383	up	1.81758	0.0248792
Biological Process	GO:1901652	response to peptide	GSRG0026579	Fosl2	FOS like 2, AP-1 transcription factor subunit	25446	up	1.56813	0.00548769
Biological Process	GO:1901652	response to peptide	GSRG0015002	Cyba	cytochrome b-245 alpha chain	79129	up	1.59256	2.72764e-05
Biological Process	GO:1901652	response to peptide	GSRG0023880	Lyn	LYN proto-oncogene, Src family tyrosine kinase	81515	up	1.53342	0.000215807
Biological Process	GO:1901652	response to peptide	GSRG0022678	Pdk4	pyruvate dehydrogenase kinase 4	89813	up	1.92092	2.25992e-05
Biological Process	GO:1901652	response to peptide	GSRG0007009	Socs3	suppressor of cytokine signaling 3	89829	up	1.67325	0.00829316
Biological Process	GO:1901652	response to peptide	GSRG0034487	Timp1	TIMP metallopeptidase inhibitor 1	116510	up	1.99969	0.00484256
Biological Process	GO:1901652	response to peptide	GSRG0012311	Eif4ebp1	eukaryotic translation initiation factor 4E binding protein 1	116636	up	1.5988	0.00357768
Biological Process	GO:1901652	response to peptide	GSRG0002163	Fas	Fas cell surface death receptor	246097	up	1.85733	3.42255e-08
Biological Process	GO:1901652	response to peptide	GSRG0010009	Fcgr2b	Fc fragment of IgG, low affinity IIb, receptor	289211	up	2.22368	6.4976e-08
Biological Process	GO:1901652	response to peptide	GSRG0012167	Klf2	Kruppel-like factor 2	306330	up	1.76465	3.28206e-05
Biological Process	GO:0051047	positive regulation of secretion	GSRG0010013	Fcer1g	Fc fragment of IgE receptor Ig	25441	up	1.74148	5.88481e-05
Biological Process	GO:0051047	positive regulation of secretion	GSRG0024376	Ptafr	platelet-activating factor receptor	58949	up	1.51443	0.000110826
Biological Process	GO:0051047	positive regulation of secretion	GSRG0024380	Fgr	FGR proto-oncogene, Src family tyrosine kinase	79113	up	1.69379	3.70173e-07
Biological Process	GO:0051047	positive regulation of secretion	GSRG0015002	Cyba	cytochrome b-245 alpha chain	79129	up	1.59256	2.72764e-05
Biological Process	GO:0051047	positive regulation of secretion	GSRG0010905	Lgals3	lectin, galactoside-binding, soluble, 3	83781	up	4.16078	4.73329e-11
Biological Process	GO:0051047	positive regulation of secretion	GSRG0018439	Itgb2	integrin subunit beta 2	309684	up	1.92084	4.12152e-08
Biological Process	GO:0051047	positive regulation of secretion	GSRG0005307	Havcr2	hepatitis A virus cellular receptor 2	363578	up	1.5014	5.73066e-05
Biological Process	GO:0051047	positive regulation of secretion	GSRG0004226	Nmb	neuromedin B	499194	down	1.75236	0.0123982
Biological Process	GO:0051047	positive regulation of secretion	GSRG0022785	Clec5a	C-type lectin domain family 5, member A	679787	up	1.90397	8.9469e-06
Biological Process	GO:0030323	respiratory tube development	GSRG0000505	Cebpa	CCAAT/enhancer binding protein alpha	24252	up	1.75736	1.99144e-09
Biological Process	GO:0030323	respiratory tube development	GSRG0012311	Eif4ebp1	eukaryotic translation initiation factor 4E binding protein 1	116636	up	1.5988	0.00357768
Biological Process	GO:0030323	respiratory tube development	GSRG0021239	Lama5	laminin subunit alpha 5	140433	up	1.61459	0.00144799
Biological Process	GO:0030323	respiratory tube development	GSRG0021231	Ctsz	cathepsin Z	252929	up	1.6012	8.74504e-09
Biological Process	GO:0030323	respiratory tube development	GSRG0012167	Klf2	Kruppel-like factor 2	306330	up	1.76465	3.28206e-05
Biological Process	GO:0097327	response to antineoplastic agent	GSRG0000505	Cebpa	CCAAT/enhancer binding protein alpha	24252	up	1.75736	1.99144e-09
Biological Process	GO:0097327	response to antineoplastic agent	GSRG0037266	Hmox1	heme oxygenase 1	24451	up	1.6821	1.60777e-06
Biological Process	GO:0097327	response to antineoplastic agent	GSRG0024376	Ptafr	platelet-activating factor receptor	58949	up	1.51443	0.000110826
Biological Process	GO:0097327	response to antineoplastic agent	GSRG0012311	Eif4ebp1	eukaryotic translation initiation factor 4E binding protein 1	116636	up	1.5988	0.00357768
Biological Process	GO:0097327	response to antineoplastic agent	GSRG0020684	Fibin	fin bud initiation factor homolog (zebrafish)	499856	up	1.62816	2.82425e-12
Biological Process	GO:0072657	protein localization to membrane	GSRG0010013	Fcer1g	Fc fragment of IgE receptor Ig	25441	up	1.74148	5.88481e-05
Biological Process	GO:0072657	protein localization to membrane	GSRG0022882	Vamp5	vesicle-associated membrane protein 5	89818	up	1.54261	0.00511949
Biological Process	GO:0072657	protein localization to membrane	GSRG0021239	Lama5	laminin subunit alpha 5	140433	up	1.61459	0.00144799
Biological Process	GO:0072657	protein localization to membrane	GSRG0020301	Stom	stomatin	296655	up	1.71143	9.03047e-09
Biological Process	GO:0072657	protein localization to membrane	GSRG0032848	Trem2	triggering receptor expressed on myeloid cells 2	301227	up	1.84602	1.14775e-09
Biological Process	GO:0072657	protein localization to membrane	GSRG0003279	Plekhf1	pleckstrin homology and FYVE domain containing 1	308543	up	1.5526	7.51756e-08
Biological Process	GO:0072657	protein localization to membrane	GSRG0001799	Itgal	integrin subunit alpha L	308995	up	1.95457	0.00387757
Biological Process	GO:0072657	protein localization to membrane	GSRG0018439	Itgb2	integrin subunit beta 2	309684	up	1.92084	4.12152e-08
Biological Process	GO:0072657	protein localization to membrane	GSRG0015180	Fyb	FYN binding protein	499537	up	1.59992	0.00151623
Biological Process	GO:0051090	regulation of DNA-binding transcription factor activity	GSRG0037266	Hmox1	heme oxygenase 1	24451	up	1.6821	1.60777e-06
Biological Process	GO:0051090	regulation of DNA-binding transcription factor activity	GSRG0010522	Anxa3	annexin A3	25291	up	1.61345	2.08186e-07
Biological Process	GO:0051090	regulation of DNA-binding transcription factor activity	GSRG0026715	Nfkbia	NFKB inhibitor alpha	25493	up	1.57414	0.000198123
Biological Process	GO:0051090	regulation of DNA-binding transcription factor activity	GSRG0024422	Id3	inhibitor of DNA binding 3, HLH protein	25585	up	1.58511	0.000114678
Biological Process	GO:0051090	regulation of DNA-binding transcription factor activity	GSRG0018439	Itgb2	integrin subunit beta 2	309684	up	1.92084	4.12152e-08
Biological Process	GO:0051090	regulation of DNA-binding transcription factor activity	GSRG0005307	Havcr2	hepatitis A virus cellular receptor 2	363578	up	1.5014	5.73066e-05
Biological Process	GO:0051090	regulation of DNA-binding transcription factor activity	GSRG0013864	Tmem173	transmembrane protein 173	498840	up	1.51998	0.00334621
Biological Process	GO:0062012	regulation of small molecule metabolic process	GSRG0028194	Tspo	translocator protein	24230	up	1.71607	1.60563e-06
Biological Process	GO:0062012	regulation of small molecule metabolic process	GSRG0010117	Hsd11b1	hydroxysteroid 11-beta dehydrogenase 1	25116	down	1.56023	1.2912e-06
Biological Process	GO:0062012	regulation of small molecule metabolic process	GSRG0024376	Ptafr	platelet-activating factor receptor	58949	up	1.51443	0.000110826
Biological Process	GO:0062012	regulation of small molecule metabolic process	GSRG0028280	Gpd1	glycerol-3-phosphate dehydrogenase 1	60666	up	1.52509	2.80716e-05
Biological Process	GO:0062012	regulation of small molecule metabolic process	GSRG0022678	Pdk4	pyruvate dehydrogenase kinase 4	89813	up	1.92092	2.25992e-05
Biological Process	GO:0062012	regulation of small molecule metabolic process	GSRG0004305	P2ry6	pyrimidinergic receptor P2Y6	117264	up	1.57094	0.000418488
Biological Process	GO:0062012	regulation of small molecule metabolic process	GSRG0010808	Plek	pleckstrin	364206	up	1.72255	8.31378e-06
Biological Process	GO:0015893	drug transport	GSRG0004356	Hbb	hemoglobin subunit beta	24440	up	2.78061	7.39606e-06
Biological Process	GO:0015893	drug transport	GSRG0006290	Hba1	hemoglobin, alpha 1	25632	up	2.64122	1.22624e-06
Biological Process	GO:0015893	drug transport	GSRG0006287	Hba-a1	hemoglobin alpha, adult chain 1	287167	up	3.04302	1.1328e-08
Biological Process	GO:0015893	drug transport	GSRG0014512	Rtbdn	retbindin	304667	down	1.69745	0.00038817
Biological Process	GO:0015893	drug transport	GSRG0033101	Slc19a3	solute carrier family 19 member 3	316559	up	1.62287	0.000280691
Biological Process	GO:0015893	drug transport	GSRG0006288	Hba2	hemoglobin, alpha 2	360504	up	2.64447	1.23864e-07
Biological Process	GO:0043627	response to estrogen	GSRG0032097	C3	complement component 3	24232	up	1.54124	0.000235082
Biological Process	GO:0043627	response to estrogen	GSRG0037266	Hmox1	heme oxygenase 1	24451	up	1.6821	1.60777e-06
Biological Process	GO:0043627	response to estrogen	GSRG0008788	Arpc1b	actin related protein 2/3 complex, subunit 1B	54227	up	1.6091	0.0207646
Biological Process	GO:0043627	response to estrogen	GSRG0002163	Fas	Fas cell surface death receptor	246097	up	1.85733	3.42255e-08
Cellular Component	GO:1990204	oxidoreductase complex	GSRG0028280	Gpd1	glycerol-3-phosphate dehydrogenase 1	60666	up	1.52509	2.80716e-05
Cellular Component	GO:1990204	oxidoreductase complex	GSRG0015002	Cyba	cytochrome b-245 alpha chain	79129	up	1.59256	2.72764e-05
Cellular Component	GO:1990204	oxidoreductase complex	GSRG0009495	Ncf2	neutrophil cytosolic factor 2	364018	up	2.02993	2.74048e-05
Cellular Component	GO:1990204	oxidoreductase complex	GSRG0028116	Ncf4	neutrophil cytosolic factor 4	500904	up	1.92634	0.00111362
Biological Process	GO:0043410	positive regulation of MAPK cascade	GSRG0032097	C3	complement component 3	24232	up	1.54124	0.000235082
Biological Process	GO:0043410	positive regulation of MAPK cascade	GSRG0023485	Cd4	Cd4 molecule	24932	up	1.67787	0.00356195
Biological Process	GO:0043410	positive regulation of MAPK cascade	GSRG0020658	Cd44	CD44 molecule (Indian blood group)	25406	up	2.10808	8.70169e-25
Biological Process	GO:0043410	positive regulation of MAPK cascade	GSRG0004305	P2ry6	pyrimidinergic receptor P2Y6	117264	up	1.57094	0.000418488
Biological Process	GO:0043410	positive regulation of MAPK cascade	GSRG0032848	Trem2	triggering receptor expressed on myeloid cells 2	301227	up	1.84602	1.14775e-09
Biological Process	GO:0043410	positive regulation of MAPK cascade	GSRG0013286	Gcnt2	glucosaminyl (N-acetyl) transferase 2, I-branching enzyme	306860	up	1.55055	7.38812e-06
Biological Process	GO:0043410	positive regulation of MAPK cascade	GSRG0017284	Fgd2	FYVE, RhoGEF and PH domain containing 2	309653	up	1.75317	6.98804e-06
Biological Process	GO:0043410	positive regulation of MAPK cascade	GSRG0005307	Havcr2	hepatitis A virus cellular receptor 2	363578	up	1.5014	5.73066e-05
Biological Process	GO:0043410	positive regulation of MAPK cascade	GSRG0011810	Gpr183	G protein-coupled receptor 183	679975	up	1.52035	0.00318575
Biological Process	GO:0071241	cellular response to inorganic substance	GSRG0028194	Tspo	translocator protein	24230	up	1.71607	1.60563e-06
Biological Process	GO:0071241	cellular response to inorganic substance	GSRG0037266	Hmox1	heme oxygenase 1	24451	up	1.6821	1.60777e-06
Biological Process	GO:0071241	cellular response to inorganic substance	GSRG0014740	Mt1	metallothionein 1	24567	up	2.47112	1.2677e-11
Biological Process	GO:0071241	cellular response to inorganic substance	GSRG0009699	Itpkb	inositol-trisphosphate 3-kinase B	54260	up	1.53468	3.01739e-15
Biological Process	GO:0071241	cellular response to inorganic substance	GSRG0002163	Fas	Fas cell surface death receptor	246097	up	1.85733	3.42255e-08
Biological Process	GO:0071241	cellular response to inorganic substance	GSRG0014742	Mt2A	metallothionein 2A	689415	up	2.56068	2.9597e-12
Biological Process	GO:0001667	ameboidal-type cell migration	GSRG0037266	Hmox1	heme oxygenase 1	24451	up	1.6821	1.60777e-06
Biological Process	GO:0001667	ameboidal-type cell migration	GSRG0010522	Anxa3	annexin A3	25291	up	1.61345	2.08186e-07
Biological Process	GO:0001667	ameboidal-type cell migration	GSRG0024502	Uts2	urotensin 2	29180	up	1.5609	0.00248978
Biological Process	GO:0001667	ameboidal-type cell migration	GSRG0034487	Timp1	TIMP metallopeptidase inhibitor 1	116510	up	1.99969	0.00484256
Biological Process	GO:0001667	ameboidal-type cell migration	GSRG0021239	Lama5	laminin subunit alpha 5	140433	up	1.61459	0.00144799
Biological Process	GO:0001667	ameboidal-type cell migration	GSRG0018439	Itgb2	integrin subunit beta 2	309684	up	1.92084	4.12152e-08
Biological Process	GO:0001667	ameboidal-type cell migration	GSRG0023798	Arhgdib	Rho GDP dissociation inhibitor beta	362456	up	1.62351	0.00113432
Biological Process	GO:0008277	regulation of G protein-coupled receptor signaling pathway	GSRG0032097	C3	complement component 3	24232	up	1.54124	0.000235082
Biological Process	GO:0008277	regulation of G protein-coupled receptor signaling pathway	GSRG0009875	Rgs1	regulator of G-protein signaling 1	54289	up	2.06341	1.37617e-06
Biological Process	GO:0008277	regulation of G protein-coupled receptor signaling pathway	GSRG0018865	Aplnr	apelin receptor	83518	up	1.741	6.1451e-09
Biological Process	GO:0008277	regulation of G protein-coupled receptor signaling pathway	GSRG0010808	Plek	pleckstrin	364206	up	1.72255	8.31378e-06
Biological Process	GO:0051180	vitamin transport	GSRG0014512	Rtbdn	retbindin	304667	down	1.69745	0.00038817
Biological Process	GO:0051180	vitamin transport	GSRG0033101	Slc19a3	solute carrier family 19 member 3	316559	up	1.62287	0.000280691
Molecular Function	GO:0022803	passive transmembrane transporter activity	GSRG0014297	Slc14a1	solute carrier family 14 (urea transporter), member 1	54301	up	1.5321	3.00175e-28
Molecular Function	GO:0022803	passive transmembrane transporter activity	GSRG0028873	Kcnv1	potassium voltage-gated channel modifier subfamily V member 1	60326	up	1.82831	0.000605654
Molecular Function	GO:0022803	passive transmembrane transporter activity	GSRG0027249	Kcnk10	potassium two pore domain channel subfamily K member 10	65272	down	1.53484	0.00107903
Molecular Function	GO:0022803	passive transmembrane transporter activity	GSRG0029882	Trpc6	transient receptor potential cation channel, subfamily C, member 6	89823	up	1.53435	0.0102906
Molecular Function	GO:0022803	passive transmembrane transporter activity	GSRG0006938	Cacng5	calcium voltage-gated channel auxiliary subunit gamma 5	140726	down	1.54313	8.73132e-07
Molecular Function	GO:0022803	passive transmembrane transporter activity	GSRG0007104	Clic6	chloride intracellular channel 6	304081	up	2.17418	2.4404e-18
Molecular Function	GO:0022803	passive transmembrane transporter activity	GSRG0016854	Clic1	chloride intracellular channel 1	406864	up	1.66758	8.44526e-05
Biological Process	GO:0051346	negative regulation of hydrolase activity	GSRG0032097	C3	complement component 3	24232	up	1.54124	0.000235082
Biological Process	GO:0051346	negative regulation of hydrolase activity	GSRG0009466	Tnnt2	troponin T2, cardiac type	24837	up	3.63918	0.0220349
Biological Process	GO:0051346	negative regulation of hydrolase activity	GSRG0034487	Timp1	TIMP metallopeptidase inhibitor 1	116510	up	1.99969	0.00484256
Biological Process	GO:0051346	negative regulation of hydrolase activity	GSRG0012792	Serpinb1a	serine (or cysteine) proteinase inhibitor, clade B, member 1a	291091	up	1.65024	0.00590935
Biological Process	GO:0051346	negative regulation of hydrolase activity	GSRG0020464	Serping1	serpin family G member 1	295703	up	1.85323	0.015595
Biological Process	GO:0051346	negative regulation of hydrolase activity	GSRG0028323	Nckap1l	NCK associated protein 1 like	315348	up	1.61941	9.56186e-06
Biological Process	GO:0051346	negative regulation of hydrolase activity	GSRG0012180	Bst2	bone marrow stromal cell antigen 2	378947	up	1.8077	0.0105536
Biological Process	GO:0051346	negative regulation of hydrolase activity	GSRG0010643	Grxcr1	glutaredoxin and cysteine rich domain containing 1	498355	up	1.57393	0.00595462
Biological Process	GO:0032409	regulation of transporter activity	GSRG0010522	Anxa3	annexin A3	25291	up	1.61345	2.08186e-07
Biological Process	GO:0032409	regulation of transporter activity	GSRG0024376	Ptafr	platelet-activating factor receptor	58949	up	1.51443	0.000110826
Biological Process	GO:0032409	regulation of transporter activity	GSRG0029882	Trpc6	transient receptor potential cation channel, subfamily C, member 6	89823	up	1.53435	0.0102906
Biological Process	GO:0032409	regulation of transporter activity	GSRG0004305	P2ry6	pyrimidinergic receptor P2Y6	117264	up	1.57094	0.000418488
Biological Process	GO:0032409	regulation of transporter activity	GSRG0006938	Cacng5	calcium voltage-gated channel auxiliary subunit gamma 5	140726	down	1.54313	8.73132e-07
Biological Process	GO:0032409	regulation of transporter activity	GSRG0020301	Stom	stomatin	296655	up	1.71143	9.03047e-09
Biological Process	GO:0007169	transmembrane receptor protein tyrosine kinase signaling pathway	GSRG0024380	Fgr	FGR proto-oncogene, Src family tyrosine kinase	79113	up	1.69379	3.70173e-07
Biological Process	GO:0007169	transmembrane receptor protein tyrosine kinase signaling pathway	GSRG0023880	Lyn	LYN proto-oncogene, Src family tyrosine kinase	81515	up	1.53342	0.000215807
Biological Process	GO:0007169	transmembrane receptor protein tyrosine kinase signaling pathway	GSRG0022678	Pdk4	pyruvate dehydrogenase kinase 4	89813	up	1.92092	2.25992e-05
Biological Process	GO:0007169	transmembrane receptor protein tyrosine kinase signaling pathway	GSRG0012311	Eif4ebp1	eukaryotic translation initiation factor 4E binding protein 1	116636	up	1.5988	0.00357768
Biological Process	GO:0007169	transmembrane receptor protein tyrosine kinase signaling pathway	GSRG0018493	Ddit4	DNA-damage-inducible transcript 4	140942	up	1.51031	4.96532e-07
Biological Process	GO:0007169	transmembrane receptor protein tyrosine kinase signaling pathway	GSRG0005279	Lcp2	lymphocyte cytosolic protein 2	155918	up	1.59935	5.15246e-06
Biological Process	GO:0007169	transmembrane receptor protein tyrosine kinase signaling pathway	GSRG0024566	Sulf1	sulfatase 1	171396	up	1.9816	4.20394e-17
Biological Process	GO:0007169	transmembrane receptor protein tyrosine kinase signaling pathway	GSRG0022964	Dok1	docking protein 1	312477	up	1.53099	0.00351382
Biological Process	GO:0007169	transmembrane receptor protein tyrosine kinase signaling pathway	GSRG0005041	Blnk	B-cell linker	499356	up	1.60405	1.11139e-09
Biological Process	GO:0072358	cardiovascular system development	GSRG0037266	Hmox1	heme oxygenase 1	24451	up	1.6821	1.60777e-06
Biological Process	GO:0072358	cardiovascular system development	GSRG0010522	Anxa3	annexin A3	25291	up	1.61345	2.08186e-07
Biological Process	GO:0072358	cardiovascular system development	GSRG0020658	Cd44	CD44 molecule (Indian blood group)	25406	up	2.10808	8.70169e-25
Biological Process	GO:0072358	cardiovascular system development	GSRG0024502	Uts2	urotensin 2	29180	up	1.5609	0.00248978
Biological Process	GO:0072358	cardiovascular system development	GSRG0018865	Aplnr	apelin receptor	83518	up	1.741	6.1451e-09
Biological Process	GO:0072358	cardiovascular system development	GSRG0010905	Lgals3	lectin, galactoside-binding, soluble, 3	83781	up	4.16078	4.73329e-11
Biological Process	GO:0072358	cardiovascular system development	GSRG0024566	Sulf1	sulfatase 1	171396	up	1.9816	4.20394e-17
Biological Process	GO:0072358	cardiovascular system development	GSRG0012167	Klf2	Kruppel-like factor 2	306330	up	1.76465	3.28206e-05
Biological Process	GO:0072358	cardiovascular system development	GSRG0018439	Itgb2	integrin subunit beta 2	309684	up	1.92084	4.12152e-08
Biological Process	GO:0072358	cardiovascular system development	GSRG0018957	Spi1	Spi-1 proto-oncogene	366126	up	1.71592	5.29811e-07
Biological Process	GO:0010817	regulation of hormone levels	GSRG0010117	Hsd11b1	hydroxysteroid 11-beta dehydrogenase 1	25116	down	1.56023	1.2912e-06
Biological Process	GO:0010817	regulation of hormone levels	GSRG0024502	Uts2	urotensin 2	29180	up	1.5609	0.00248978
Biological Process	GO:0010817	regulation of hormone levels	GSRG0023880	Lyn	LYN proto-oncogene, Src family tyrosine kinase	81515	up	1.53342	0.000215807
Biological Process	GO:0010817	regulation of hormone levels	GSRG0004226	Nmb	neuromedin B	499194	down	1.75236	0.0123982
Biological Process	GO:0051271	negative regulation of cellular component movement	GSRG0017895	Aif1	allograft inflammatory factor 1	29427	up	1.71724	5.88807e-06
Biological Process	GO:0051271	negative regulation of cellular component movement	GSRG0034487	Timp1	TIMP metallopeptidase inhibitor 1	116510	up	1.99969	0.00484256
Biological Process	GO:0051271	negative regulation of cellular component movement	GSRG0024566	Sulf1	sulfatase 1	171396	up	1.9816	4.20394e-17
Biological Process	GO:0051271	negative regulation of cellular component movement	GSRG0002163	Fas	Fas cell surface death receptor	246097	up	1.85733	3.42255e-08
Biological Process	GO:0051271	negative regulation of cellular component movement	GSRG0023798	Arhgdib	Rho GDP dissociation inhibitor beta	362456	up	1.62351	0.00113432
Biological Process	GO:0051271	negative regulation of cellular component movement	GSRG0012180	Bst2	bone marrow stromal cell antigen 2	378947	up	1.8077	0.0105536
Cellular Component	GO:0005929	cilium	GSRG0005074	Pdzd7	PDZ domain containing 7	293996	down	1.51419	5.20681e-05
Cellular Component	GO:0005929	cilium	GSRG0030677	RGD1561795	similar to RIKEN cDNA 1700012B09	500945	down	1.6768	0.0181685
Cellular Component	GO:0045177	apical part of cell	GSRG0010117	Hsd11b1	hydroxysteroid 11-beta dehydrogenase 1	25116	down	1.56023	1.2912e-06
Cellular Component	GO:0045177	apical part of cell	GSRG0020658	Cd44	CD44 molecule (Indian blood group)	25406	up	2.10808	8.70169e-25
Cellular Component	GO:0045177	apical part of cell	GSRG0024496	Slc2a5	solute carrier family 2 member 5	65197	up	1.68422	1.03359e-05
Cellular Component	GO:0045177	apical part of cell	GSRG0015002	Cyba	cytochrome b-245 alpha chain	79129	up	1.59256	2.72764e-05
Cellular Component	GO:0045177	apical part of cell	GSRG0004305	P2ry6	pyrimidinergic receptor P2Y6	117264	up	1.57094	0.000418488
Cellular Component	GO:0045177	apical part of cell	GSRG0022552	Mgst1	microsomal glutathione S-transferase 1	171341	up	1.8415	5.42951e-16
Cellular Component	GO:0045177	apical part of cell	GSRG0002163	Fas	Fas cell surface death receptor	246097	up	1.85733	3.42255e-08
Cellular Component	GO:0045177	apical part of cell	GSRG0012180	Bst2	bone marrow stromal cell antigen 2	378947	up	1.8077	0.0105536
Cellular Component	GO:0005581	collagen trimer	GSRG0025661	C1qb	complement C1q B chain	29687	up	2.0124	8.5506e-09
Cellular Component	GO:0005581	collagen trimer	GSRG0025663	C1qa	complement C1q A chain	298566	up	1.93001	8.56059e-09
Cellular Component	GO:0005581	collagen trimer	GSRG0025662	C1qc	complement C1q C chain	362634	up	1.84201	0.00135686
Biological Process	GO:0031400	negative regulation of protein modification process	GSRG0028194	Tspo	translocator protein	24230	up	1.71607	1.60563e-06
Biological Process	GO:0031400	negative regulation of protein modification process	GSRG0037196	Ptprc	protein tyrosine phosphatase, receptor type, C	24699	up	1.7306	1.12003e-05
Biological Process	GO:0031400	negative regulation of protein modification process	GSRG0010109	Atf3	activating transcription factor 3	25389	up	2.12188	9.30739e-06
Biological Process	GO:0031400	negative regulation of protein modification process	GSRG0023880	Lyn	LYN proto-oncogene, Src family tyrosine kinase	81515	up	1.53342	0.000215807
Biological Process	GO:0031400	negative regulation of protein modification process	GSRG0018493	Ddit4	DNA-damage-inducible transcript 4	140942	up	1.51031	4.96532e-07
Biological Process	GO:0031400	negative regulation of protein modification process	GSRG0036197	Samsn1	SAM domain, SH3 domain and nuclear localization signals, 1	170637	up	1.74369	0.00051391
Biological Process	GO:0031400	negative regulation of protein modification process	GSRG0005491	Per1	period circadian clock 1	287422	up	1.50838	9.39352e-07
Biological Process	GO:0031400	negative regulation of protein modification process	GSRG0028323	Nckap1l	NCK associated protein 1 like	315348	up	1.61941	9.56186e-06
Biological Process	GO:0031400	negative regulation of protein modification process	GSRG0018957	Spi1	Spi-1 proto-oncogene	366126	up	1.71592	5.29811e-07
Biological Process	GO:0060541	respiratory system development	GSRG0000505	Cebpa	CCAAT/enhancer binding protein alpha	24252	up	1.75736	1.99144e-09
Biological Process	GO:0060541	respiratory system development	GSRG0012311	Eif4ebp1	eukaryotic translation initiation factor 4E binding protein 1	116636	up	1.5988	0.00357768
Biological Process	GO:0060541	respiratory system development	GSRG0021239	Lama5	laminin subunit alpha 5	140433	up	1.61459	0.00144799
Biological Process	GO:0060541	respiratory system development	GSRG0021231	Ctsz	cathepsin Z	252929	up	1.6012	8.74504e-09
Biological Process	GO:0060541	respiratory system development	GSRG0012167	Klf2	Kruppel-like factor 2	306330	up	1.76465	3.28206e-05
Molecular Function	GO:0016502	nucleotide receptor activity	GSRG0024376	Ptafr	platelet-activating factor receptor	58949	up	1.51443	0.000110826
Molecular Function	GO:0016502	nucleotide receptor activity	GSRG0004305	P2ry6	pyrimidinergic receptor P2Y6	117264	up	1.57094	0.000418488
Biological Process	GO:0090066	regulation of anatomical structure size	GSRG0021465	Tbxas1	thromboxane A synthase 1	24886	up	1.5897	5.27272e-05
Biological Process	GO:0090066	regulation of anatomical structure size	GSRG0024502	Uts2	urotensin 2	29180	up	1.5609	0.00248978
Biological Process	GO:0090066	regulation of anatomical structure size	GSRG0011538	Gch1	GTP cyclohydrolase 1	29244	up	2.63263	9.04102e-09
Biological Process	GO:0090066	regulation of anatomical structure size	GSRG0008788	Arpc1b	actin related protein 2/3 complex, subunit 1B	54227	up	1.6091	0.0207646
Biological Process	GO:0090066	regulation of anatomical structure size	GSRG0024376	Ptafr	platelet-activating factor receptor	58949	up	1.51443	0.000110826
Biological Process	GO:0090066	regulation of anatomical structure size	GSRG0003104	Gmfg	glia maturation factor, gamma	113940	up	1.59871	0.001769
Biological Process	GO:0090066	regulation of anatomical structure size	GSRG0021634	Capg	capping actin protein, gelsolin like	297339	up	1.77887	0.00254603
Biological Process	GO:0090066	regulation of anatomical structure size	GSRG0028323	Nckap1l	NCK associated protein 1 like	315348	up	1.61941	9.56186e-06
Biological Process	GO:0090066	regulation of anatomical structure size	GSRG0010808	Plek	pleckstrin	364206	up	1.72255	8.31378e-06
Biological Process	GO:0040013	negative regulation of locomotion	GSRG0017895	Aif1	allograft inflammatory factor 1	29427	up	1.71724	5.88807e-06
Biological Process	GO:0040013	negative regulation of locomotion	GSRG0034487	Timp1	TIMP metallopeptidase inhibitor 1	116510	up	1.99969	0.00484256
Biological Process	GO:0040013	negative regulation of locomotion	GSRG0024566	Sulf1	sulfatase 1	171396	up	1.9816	4.20394e-17
Biological Process	GO:0040013	negative regulation of locomotion	GSRG0002163	Fas	Fas cell surface death receptor	246097	up	1.85733	3.42255e-08
Biological Process	GO:0040013	negative regulation of locomotion	GSRG0023798	Arhgdib	Rho GDP dissociation inhibitor beta	362456	up	1.62351	0.00113432
Biological Process	GO:0040013	negative regulation of locomotion	GSRG0012180	Bst2	bone marrow stromal cell antigen 2	378947	up	1.8077	0.0105536
Molecular Function	GO:0016810	hydrolase activity, acting on carbon-nitrogen (but not peptide) bonds	GSRG0023459	Apobec1	apolipoprotein B mRNA editing enzyme catalytic subunit 1	25383	up	1.81758	0.0248792
Molecular Function	GO:0016810	hydrolase activity, acting on carbon-nitrogen (but not peptide) bonds	GSRG0011538	Gch1	GTP cyclohydrolase 1	29244	up	2.63263	9.04102e-09
Molecular Function	GO:0016810	hydrolase activity, acting on carbon-nitrogen (but not peptide) bonds	GSRG0026480	Aspg	asparaginase	246266	up	3.33601	8.42417e-18
Molecular Function	GO:0016810	hydrolase activity, acting on carbon-nitrogen (but not peptide) bonds	GSRG0012254	Dctd	dCMP deaminase	290741	up	1.6171	7.53754e-08
Biological Process	GO:0045596	negative regulation of cell differentiation	GSRG0028194	Tspo	translocator protein	24230	up	1.71607	1.60563e-06
Biological Process	GO:0045596	negative regulation of cell differentiation	GSRG0006886	Gfap	glial fibrillary acidic protein	24387	up	1.8001	9.80172e-27
Biological Process	GO:0045596	negative regulation of cell differentiation	GSRG0024422	Id3	inhibitor of DNA binding 3, HLH protein	25585	up	1.58511	0.000114678
Biological Process	GO:0045596	negative regulation of cell differentiation	GSRG0009699	Itpkb	inositol-trisphosphate 3-kinase B	54260	up	1.53468	3.01739e-15
Biological Process	GO:0045596	negative regulation of cell differentiation	GSRG0023880	Lyn	LYN proto-oncogene, Src family tyrosine kinase	81515	up	1.53342	0.000215807
Biological Process	GO:0045596	negative regulation of cell differentiation	GSRG0029882	Trpc6	transient receptor potential cation channel, subfamily C, member 6	89823	up	1.53435	0.0102906
Biological Process	GO:0045596	negative regulation of cell differentiation	GSRG0002163	Fas	Fas cell surface death receptor	246097	up	1.85733	3.42255e-08
Biological Process	GO:0045596	negative regulation of cell differentiation	GSRG0021231	Ctsz	cathepsin Z	252929	up	1.6012	8.74504e-09
Biological Process	GO:0045596	negative regulation of cell differentiation	GSRG0021532	Tmem176a	transmembrane protein 176A	297077	up	1.66716	5.33531e-07
Biological Process	GO:0045596	negative regulation of cell differentiation	GSRG0029608	Tob2	transducer of ERBB2, 2	315159	up	1.53608	7.93235e-08
Molecular Function	GO:0005506	iron ion binding	GSRG0021465	Tbxas1	thromboxane A synthase 1	24886	up	1.5897	5.27272e-05
Molecular Function	GO:0005506	iron ion binding	GSRG0006290	Hba1	hemoglobin, alpha 1	25632	up	2.64122	1.22624e-06
Molecular Function	GO:0005506	iron ion binding	GSRG0020272	Lcn2	lipocalin 2	170496	up	3.97641	3.27333e-10
Molecular Function	GO:0005506	iron ion binding	GSRG0006287	Hba-a1	hemoglobin alpha, adult chain 1	287167	up	3.04302	1.1328e-08
Molecular Function	GO:0005506	iron ion binding	GSRG0006288	Hba2	hemoglobin, alpha 2	360504	up	2.64447	1.23864e-07
Biological Process	GO:0006820	anion transport	GSRG0028194	Tspo	translocator protein	24230	up	1.71607	1.60563e-06
Biological Process	GO:0006820	anion transport	GSRG0024376	Ptafr	platelet-activating factor receptor	58949	up	1.51443	0.000110826
Biological Process	GO:0006820	anion transport	GSRG0004305	P2ry6	pyrimidinergic receptor P2Y6	117264	up	1.57094	0.000418488
Biological Process	GO:0006820	anion transport	GSRG0021658	Slc4a5	solute carrier family 4 member 5	297386	up	1.6837	0.00545995
Biological Process	GO:0006820	anion transport	GSRG0007104	Clic6	chloride intracellular channel 6	304081	up	2.17418	2.4404e-18
Biological Process	GO:0006820	anion transport	GSRG0014512	Rtbdn	retbindin	304667	down	1.69745	0.00038817
Biological Process	GO:0006820	anion transport	GSRG0024824	Abca1	ATP binding cassette subfamily A member 1	313210	up	1.76507	6.94617e-14
Biological Process	GO:0006820	anion transport	GSRG0016854	Clic1	chloride intracellular channel 1	406864	up	1.66758	8.44526e-05
Biological Process	GO:0006820	anion transport	GSRG0004226	Nmb	neuromedin B	499194	down	1.75236	0.0123982
Biological Process	GO:0031329	regulation of cellular catabolic process	GSRG0028194	Tspo	translocator protein	24230	up	1.71607	1.60563e-06
Biological Process	GO:0031329	regulation of cellular catabolic process	GSRG0006886	Gfap	glial fibrillary acidic protein	24387	up	1.8001	9.80172e-27
Biological Process	GO:0031329	regulation of cellular catabolic process	GSRG0037266	Hmox1	heme oxygenase 1	24451	up	1.6821	1.60777e-06
Biological Process	GO:0031329	regulation of cellular catabolic process	GSRG0010117	Hsd11b1	hydroxysteroid 11-beta dehydrogenase 1	25116	down	1.56023	1.2912e-06
Biological Process	GO:0031329	regulation of cellular catabolic process	GSRG0023459	Apobec1	apolipoprotein B mRNA editing enzyme catalytic subunit 1	25383	up	1.81758	0.0248792
Biological Process	GO:0031329	regulation of cellular catabolic process	GSRG0001530	Ctsc	cathepsin C	25423	up	1.76567	0.00188776
Biological Process	GO:0031329	regulation of cellular catabolic process	GSRG0028280	Gpd1	glycerol-3-phosphate dehydrogenase 1	60666	up	1.52509	2.80716e-05
Biological Process	GO:0031329	regulation of cellular catabolic process	GSRG0034487	Timp1	TIMP metallopeptidase inhibitor 1	116510	up	1.99969	0.00484256
Biological Process	GO:0031329	regulation of cellular catabolic process	GSRG0003279	Plekhf1	pleckstrin homology and FYVE domain containing 1	308543	up	1.5526	7.51756e-08
Biological Process	GO:0031329	regulation of cellular catabolic process	GSRG0016535	Fam46c	family with sequence similarity 46, member C	310721	up	1.96329	2.32243e-10
Biological Process	GO:0048511	rhythmic process	GSRG0026579	Fosl2	FOS like 2, AP-1 transcription factor subunit	25446	up	1.56813	0.00548769
Biological Process	GO:0048511	rhythmic process	GSRG0020184	Ptgds	prostaglandin D2 synthase	25526	up	1.72033	0.0303799
Biological Process	GO:0048511	rhythmic process	GSRG0024422	Id3	inhibitor of DNA binding 3, HLH protein	25585	up	1.58511	0.000114678
Biological Process	GO:0048511	rhythmic process	GSRG0024502	Uts2	urotensin 2	29180	up	1.5609	0.00248978
Biological Process	GO:0048511	rhythmic process	GSRG0002163	Fas	Fas cell surface death receptor	246097	up	1.85733	3.42255e-08
Biological Process	GO:0048511	rhythmic process	GSRG0005491	Per1	period circadian clock 1	287422	up	1.50838	9.39352e-07
Biological Process	GO:0048511	rhythmic process	GSRG0016711	Bmpr1b	bone morphogenetic protein receptor type 1B	310914	up	1.54665	6.69629e-11
Biological Process	GO:0070528	protein kinase C signaling	GSRG0010808	Plek	pleckstrin	364206	up	1.72255	8.31378e-06
Biological Process	GO:0070528	protein kinase C signaling	GSRG0020684	Fibin	fin bud initiation factor homolog (zebrafish)	499856	up	1.62816	2.82425e-12
Biological Process	GO:0003012	muscle system process	GSRG0009466	Tnnt2	troponin T2, cardiac type	24837	up	3.63918	0.0220349
Biological Process	GO:0003012	muscle system process	GSRG0017895	Aif1	allograft inflammatory factor 1	29427	up	1.71724	5.88807e-06
Biological Process	GO:0003012	muscle system process	GSRG0024376	Ptafr	platelet-activating factor receptor	58949	up	1.51443	0.000110826
Biological Process	GO:0003012	muscle system process	GSRG0015002	Cyba	cytochrome b-245 alpha chain	79129	up	1.59256	2.72764e-05
Biological Process	GO:0003012	muscle system process	GSRG0024566	Sulf1	sulfatase 1	171396	up	1.9816	4.20394e-17
Biological Process	GO:0003012	muscle system process	GSRG0000327	Tnnt1	troponin T1, slow skeletal type	171409	up	1.7775	0.0132263
Biological Process	GO:0003012	muscle system process	GSRG0021767	Lmcd1	LIM and cysteine-rich domains 1	494021	up	1.50163	0.000119816
[truncated: 267 more rows]

## Sheet: NETWORK ANALYSIS (TF TARGET)
Supplemental Table 1: Caudal Injured vs. Caudal Naive				BI vs. BN
[truncated: 538 more rows]

[truncated: 1 more sheets: REGULATED PATTERNS-EXONS]
