# Supplementary material for: Rat Spinal Cord Injury Associated with Spasticity Leads to Widespread Changes in the Regulation of Retained Introns
Source: Neurotrauma Rep. 2022 Mar 4;3(1):105–21. doi: 10.1089/neur.2021.0042 (PMC8985541; doi:10.1089/neur.2021.0042)
Supplement: Supplemental data [file Suppl_TableS2.xlsx]

## Sheet: REGULATED GENES
Supplemental Table 4: Rostral Injured vs. Rostral Naive					AI vs. AN
Data Overview: Regulated Genes
	Up-regulated	Down-regulated	All
Number of regulated genes	674	84	758
Min fold-change	1.5	1.51	1.5
Average fold-change	3.1	2.05	2.99
Median of fold-change	1.86	1.65	1.81
Max fold-change	517.74	27.53	517.74
Gene with the max fold-change	Mmp12	GSRG0037312	Mmp12
List of the 758 Regulated Genes (Fold-change ≥ 1.5; Unadjusted P-Value ≤ 0.05)
FAST DB STABLE ID	Gene Symbol	Regulation	Fold-Change	P-Value	Adjusted P-Value	Gene Coordinates (rn6)	UCSC Link	Gene Name	Aliases and Synonyms	Entrez Gene ID	EnsEMBL ID	Expression Naive	Expression Injured
GSRG0029873	Mmp12	up	517.74	1.47e-07	6.78e-06	chr8(+):5606592-5616480	UCSC	matrix metallopeptidase 12	MMP-12;Mme	117033	ENSRNOG00000030187	0	129.36
GSRG0009882	Prg4	up	103.68	1.63e-06	4.86e-05	chr13(-):67672588-67688902	UCSC	proteoglycan 4	LOC289104	289104	ENSRNOG00000002385	0.81	90.83
GSRG0021610	--	up	16.42	3.88e-08	2.19e-06	chr4(+):98515076-98523473	UCSC	--	NULL	--	--	13.17	216.1
GSRG0015240	Fabp4	up	14.52	3.42e-09	2.62e-07	chr2(+):93792640-93797306	UCSC	fatty acid binding protein 4	A-FABP;Albp;aP2	79451	ENSRNOG00000010805	7.52	110.06
GSRG0021537	Gpnmb	up	11.05	6.97e-68	5.39e-64	chr4(+):78694447-78715683	UCSC	glycoprotein nmb	NULL	113955	ENSRNOG00000008816	838.73	9268.28
GSRG0003004	Lilrb4	up	9.39	0.000127	0.00155	chr1(-):73394075-73399377	UCSC	leukocyte immunoglobulin like receptor B4	GP49B2;Gp49b	292594	ENSRNOG00000027811	49.87	468.13
GSRG0009466	Tnnt2	up	9.09	0.000275	0.00286	chr13(+):52662996-52680990	UCSC	troponin T2, cardiac type	CTTG;Ctt;RATCTTG;Tnnt3;cTnT;tnTc	24837	ENSRNOG00000033734	44.77	406.62
GSRG0010905	Lgals3	up	8.28	9.69e-20	7.14e-17	chr15(+):24153320-24165545	UCSC	lectin, galactoside-binding, soluble, 3	AGE-R3;CBP35;CBP30;L-34;MGC105387;gal-3	83781	ENSRNOG00000010645	583.74	4833.9
GSRG0022847	Inmt	up	7.85	0.000423	0.004	chr4(-):85381907-85386203	UCSC	indolethylamine N-methyltransferase	LOC368066	368066	ENSRNOG00000011250	37.09	290.99
GSRG0018658	Prrx2	up	7.3	6.77e-14	1.54e-11	chr3(+):9681871-9718051	UCSC	paired related homeobox 2	Prx2	113931	ENSRNOG00000058329	48.89	355.52
GSRG0023729	Clec7a	up	7.28	4.86e-10	5.01e-08	chr4(-):163216163-163227334	UCSC	C-type lectin domain family 7, member A	Clec7b;LOC502902;RGD1565140	502902	ENSRNOG00000054251	22.32	163.06
GSRG0016417	Fcrl2	up	6.86	8.62e-11	1.12e-08	chr2(-):186594442-186605098	UCSC	Fc receptor-like 2	Fcrls;LOC310694;Msr2	310694	ENSRNOG00000016164	717.33	4920.24
GSRG0026480	Aspg	up	5.84	9.16e-28	1.57e-24	chr6(+):136682278-136701673	UCSC	asparaginase	LOC246266;MGC112599	246266	ENSRNOG00000012843	80.11	470.07
GSRG0006524	Cd68	up	5.74	1.92e-20	1.65e-17	chr10(-):56268727-56270605	UCSC	Cd68 molecule	LOC287435;MGC114377	287435	ENSRNOG00000037563	217.9	1249.63
GSRG0020023	Lbp	up	5.6	0.000456	0.00426	chr3(+):154786232-154812909	UCSC	lipopolysaccharide binding protein	Bpifd2;MGC124626	29469	ENSRNOG00000014532	74.28	415.65
GSRG0017784	RT1-CE10	up	5.25	2.83e-08	1.69e-06	chr20(-):154074-157677	UCSC	RT1 class I, locus CE10	MGC114586	414792	ENSRNOG00000050210	80.3	421.74
GSRG0010524	Cxcl13	up	5.12	0.000704	0.006	chr14(-):15253150-15258185	UCSC	C-X-C motif chemokine ligand 13	LOC498335	498335	ENSRNOG00000024899	45.43	232.23
GSRG0010109	Atf3	up	5.03	2.08e-18	1.15e-15	chr13(-):109817895-109849639	UCSC	activating transcription factor 3	LRF-1;LRFI	25389	ENSRNOG00000003745	130.57	656.7
GSRG0016866	RT1-A2	up	4.93	0.0061	0.0314	chr20(+):5374985-5378537	UCSC	RT1 class Ia, locus A2	MGC95123;RT1-A2_mapped;RT1-A2n;RT1.A2(N);RT1A-2	24974	ENSRNOG00000030712	601.75	2963.83
GSRG0029962	Cnn1	up	4.9	0.000262	0.00276	chr8(+):23113077-23121750	UCSC	calponin 1	NULL	65204	ENSRNOG00000027736	26.18	128.04
GSRG0009878	Rgs18	up	4.86	0.000668	0.00575	chr13(-):61565483-61591139	UCSC	regulator of G-protein signaling 18	LOC289076	289076	ENSRNOG00000003959	23.95	116.22
GSRG0016825	RT1-Db1	up	4.84	1.57e-05	0.000299	chr20(+):4087615-4097188	UCSC	RT1 class II, locus Db1	Db1;MGC105710;RT1-Dbeta;RT1-Db;RT1-Db1_mapped;RT1-Db1n	294270	ENSRNOG00000033215	61.38	296.49
GSRG0023792	Plbd1	up	4.74	1.17e-06	3.77e-05	chr4(-):170564387-170620681	UCSC	phospholipase B domain containing 1	LOC297694;RGD1308734	297694	ENSRNOG00000008933	64.7	305.62
GSRG0007104	Clic6	up	4.42	1.38e-43	5.33e-40	chr11(+):32655648-32698004	UCSC	chloride intracellular channel 6	Clic6b	304081	ENSRNOG00000026870	152.47	670.53
GSRG0022511	Clec12a	up	4.35	8.33e-15	2.25e-12	chr4(+):163112100-163130977	UCSC	C-type lectin domain family 12, member A	LOC680338;MGC187973	680338	ENSRNOG00000054860	100.69	436.76
GSRG0012288	Msr1	up	4.29	0.000171	0.00196	chr16(-):56818085-56899901	UCSC	macrophage scavenger receptor 1	LOC498638;RGD1564316	498638	ENSRNOG00000012779	54.3	233.37
GSRG0033128	Kcnj13	up	4.27	0.0089	0.0421	chr9(-):94487225-94495333	UCSC	potassium voltage-gated channel subfamily J member 13	Kir7.1	94341	ENSRNOG00000016057	65.54	280.31
GSRG0022758	Fam180a	up	4.24	1.17e-05	0.000238	chr4(-):62845054-62860361	UCSC	family with sequence similarity 180, member A	LOC362336;RGD1308013	362336	ENSRNOG00000011750	79.1	336.45
GSRG0034487	Timp1	up	4.12	8.2e-08	4.14e-06	chrX(-):1364772-1369397	UCSC	TIMP metallopeptidase inhibitor 1	TIMP-1;Timp	116510	ENSRNOG00000010208	468.65	1929.43
GSRG0015153	Esm1	up	4.11	0.0358	0.118	chr2(+):45104392-45113129	UCSC	endothelial cell-specific molecule 1	Pg25	64536	ENSRNOG00000010797	107.48	441.49
GSRG0021395	Wnt16	up	3.92	0.00266	0.0167	chr4(+):49369296-49379703	UCSC	wingless-type MMTV integration site family, member 16	NULL	500047	ENSRNOG00000005781	96.67	379.67
GSRG0010009	Fcgr2b	up	3.77	2.25e-16	8.94e-14	chr13(-):89329299-89343918	UCSC	Fc fragment of IgG, low affinity IIb, receptor	CD32;FCRII;FcgammaRIIB2;Fcgr2	289211	ENSRNOG00000046452	261.27	984.65
GSRG0004310	Folr2	up	3.7	0.0003	0.00306	chr1(-):166915045-166933377	UCSC	folate receptor beta	LOC293154	293154	ENSRNOG00000019890	78.36	290.21
GSRG0009495	Ncf2	up	3.66	5.39e-12	9.36e-10	chr13(+):70226647-70257576	UCSC	neutrophil cytosolic factor 2	LOC364018;NCF-2	364018	--	86.95	318.16
GSRG0029861	Casp12	up	3.58	6.64e-05	0.000941	chr8(+):2659871-2686160	UCSC	caspase 12	NULL	156117	ENSRNOG00000033434	62.65	224.74
GSRG0028117	Csf2rb	up	3.47	1.89e-10	2.19e-08	chr7(+):119554383-119568248	UCSC	colony stimulating factor 2 receptor beta common subunit	Csf2rb1	171081	ENSRNOG00000000187	225.9	783.34
GSRG0017860	RT1-Da	up	3.46	0.0105	0.0475	chr20(-):4127646-4132616	UCSC	RT1 class II, locus Da	DA1;H2-Ea;MGC112637;RT1-Da_mapped;RT1-Daa;RT1-Dab;RT1-Dac;RT1-Dad;RT1-Daf;RT1-Dah;RT1-Dak;RT1-Dal;RT1-Dam;RT1-Dan;RT1-u	294269	ENSRNOG00000032844	695.14	2404.07
GSRG0025913	Osr1	up	3.44	0.0249	0.0897	chr6(+):35319099-35321457	UCSC	odd-skipped related transciption factor 1	LOC298878;Odd1	298878	ENSRNOG00000004210	176.63	607.77
GSRG0020464	Serping1	up	3.44	6.11e-06	0.000142	chr3(-):72161243-72170537	UCSC	serpin family G member 1	C1Inh;C1-IA;C1Inh;MGC72585	295703	ENSRNOG00000007457	2459.85	8452.72
GSRG0001895	Ifitm1	up	3.41	0.00321	0.0193	chr1(+):213765918-213767841	UCSC	interferon induced transmembrane protein 1	LOC293618	293618	ENSRNOG00000004273	293.57	999.6
GSRG0001799	Itgal	up	3.39	4.63e-06	0.000115	chr1(+):198744192-198781745	UCSC	integrin subunit alpha L	LFA-1	308995	ENSRNOG00000017980	37.69	127.34
GSRG0017378	--	up	3.34	7.81e-06	0.000173	chr20(+):23080018-23087868	UCSC	--	NULL	--	--	96.13	321.7
GSRG0036197	Samsn1	up	3.32	2.84e-10	3.16e-08	chr11(-):14254047-14304685	UCSC	SAM domain, SH3 domain and nuclear localization signals, 1	Nash	170637	ENSRNOG00000030930	47.79	158.6
GSRG0024167	--	up	3.31	0.00667	0.0337	chr5(+):118348065-118348367	UCSC	--	NULL	--	--	29.74	98.26
GSRG0016471	S100a9	up	3.29	0.00532	0.0284	chr2(-):190097438-190100128	UCSC	S100 calcium binding protein A9	MRP-14;Mrp14;p14	94195	ENSRNOG00000011483	25.36	83.05
GSRG0020195	Fcna	up	3.28	2.86e-08	1.7e-06	chr3(-):2850007-2853227	UCSC	ficolin A	Fcn1;MGC108660	83517	ENSRNOG00000017063	69.5	228.24
GSRG0015255	Cp	up	3.28	9.64e-06	0.000203	chr2(+):104744443-104802924	UCSC	ceruloplasmin (ferroxidase)	CERP	24268	ENSRNOG00000011913	914.99	2999.26
GSRG0029361	Slc39a4	up	3.22	5.47e-10	5.46e-08	chr7(-):117675731-117679903	UCSC	solute carrier family 39 member 4	LOC300051;MGC156705;ZIP-4	300051	ENSRNOG00000014314	168.46	539.29
GSRG0015521	S100a11	up	3.19	0.0011	0.00848	chr2(+):193863237-193868647	UCSC	S100 calcium binding protein A11	LOC295195	445415	ENSRNOG00000010105	341.38	1088.74
GSRG0028766	Glipr1	up	3.18	1.05e-05	0.000219	chr7(-):54767830-54778889	UCSC	GLI pathogenesis-related 1	LOC299783;MGC108941	299783	ENSRNOG00000026644	42.52	135.09
GSRG0011014	Arl11	up	3.18	3.88e-21	3.53e-18	chr15(+):41643541-41645685	UCSC	ADP-ribosylation factor like GTPase 11	LOC364396;MGC108833	364396	ENSRNOG00000014653	202.88	644.25
GSRG0010033	Slamf9	up	3.14	0.00693	0.0347	chr13(-):90836420-90839200	UCSC	SLAM family member 9	LOC289235	289235	ENSRNOG00000008045	50.71	159.17
GSRG0006082	RGD1561778	up	3.12	0.00269	0.0168	chr10(+):104997205-105051965	UCSC	similar to dendritic cell-derived immunoglobulin(Ig)-like receptor 1, DIgR1 - mouse	LOC303666;RGD1561778	303666	--	31.1	96.86
GSRG0028451	Cfd	up	3.1	0.026	0.0929	chr7(-):12634218-12635939	UCSC	complement factor D	Adn;Df;EVE	54249	ENSRNOG00000033564	116.8	361.71
GSRG0020184	Ptgds	up	3.1	2.43e-05	0.000421	chr3(-):2686123-2689059	UCSC	prostaglandin D2 synthase	PGDS;PGDS2;PH2DISO	25526	ENSRNOG00000015550	46994	145583
GSRG0013682	Cd74	up	3.08	0.0034	0.0201	chr18(+):56071453-56080852	UCSC	CD74 molecule	INVG34;ii	25599	ENSRNOG00000018735	1547.84	4771.05
GSRG0028787	Lyz2	up	3.06	0.00254	0.0161	chr7(-):60335965-60341268	UCSC	lysozyme 2	Lysz;Lyz;Lyz1	25211	ENSRNOG00000005825	7036.15	21533.1
GSRG0016822	Psmb8	up	3.06	3.54e-11	5.01e-09	chr20(+):3990613-3993772	UCSC	proteasome subunit beta 8	Lmp7;MGC124945;Ring10	24968	ENSRNOG00000000456	231.75	708
GSRG0002909	Thbs2	up	3.04	1.75e-09	1.47e-07	chr1(-):56653929-56683571	UCSC	thrombospondin 2	TSP-2	292406	ENSRNOG00000010529	1400.9	4259.86
GSRG0014653	Foxc2	up	3.04	0.0261	0.0931	chr19(+):53044379-53047081	UCSC	forkhead box C2	NULL	171356	--	216.85	659.5
GSRG0020272	Lcn2	up	3.03	1.06e-05	0.00022	chr3(-):11414189-11417596	UCSC	lipocalin 2	NGAL;Sip24;p25	170496	ENSRNOG00000013973	43.46	132.16
GSRG0003054	Bcl3	up	3.02	3.75e-10	3.94e-08	chr1(-):80730758-80744993	UCSC	B-cell CLL/lymphoma 3	LOC680611	680611	ENSRNOG00000043416	130.71	394.67
GSRG0006061	Cd300a	up	2.97	5.03e-06	0.000123	chr10(+):103437978-103451170	UCSC	Cd300a molecule	CLM-8;LOC501736	501736	ENSRNOG00000057058	116.94	347.36
GSRG0010542	Pf4	up	2.97	1.24e-05	0.000248	chr14(-):18848549-18849258	UCSC	platelet factor 4	Cxcl4;PF-4;Pf4a;RATPF4A	360918	ENSRNOG00000028015	92.78	275.22
GSRG0012943	Mrc1	up	2.97	0.028	0.0983	chr17(+):81352700-81433743	UCSC	mannose receptor, C type 1	LOC291327	291327	ENSRNOG00000018251	637.38	1890.04
GSRG0007453	Mx1	up	2.96	0.0149	0.0619	chr11(-):37891151-37916760	UCSC	myxovirus (influenza virus) resistance 1	IFI78	24575	ENSRNOG00000001959	185.11	548.53
GSRG0019583	--	up	2.96	0.000191	0.00214	chr3(+):109874658-109875256	UCSC	--	NULL	--	--	34	100.54
GSRG0007009	Socs3	up	2.95	8.11e-07	2.82e-05	chr10(-):106975178-106976040	UCSC	suppressor of cytokine signaling 3	Cish3;Socs-3;Ssi-3	89829	ENSRNOG00000002946	74.04	216.71
GSRG0018758	Tnfaip6	up	2.94	2.09e-05	0.000373	chr3(+):37545233-37564703	UCSC	TNF alpha induced protein 6	NULL	84397	--	181.57	535.48
GSRG0005660	Ccl2	up	2.91	0.0023	0.0148	chr10(+):69412065-69413863	UCSC	C-C motif chemokine ligand 2	MCP-1;Scya2	24770	ENSRNOG00000007159	49.52	143.45
GSRG0019582	Thbs1	up	2.9	2.64e-07	1.13e-05	chr3(+):109862120-109873466	UCSC	thrombospondin 1	NULL	445442	--	374.45	1084.3
GSRG0000488	Tyrobp	up	2.89	4.64e-22	5.13e-19	chr1(+):88875443-88879297	UCSC	Tyro protein tyrosine kinase binding protein	DAP12;LOC361537	361537	ENSRNOG00000020845	877.86	2537.06
GSRG0030747	Acp5	up	2.88	2.05e-06	5.88e-05	chr8(-):23142734-23148396	UCSC	acid phosphatase 5, tartrate resistant	NULL	25732	--	36.3	104.58
GSRG0027392	Mmp19	up	2.88	2.64e-12	4.92e-10	chr7(+):3216497-3224201	UCSC	matrix metallopeptidase 19	LOC304608;MMP-19	304608	ENSRNOG00000006778	127.64	366.56
GSRG0021394	--	up	2.86	0.00463	0.0256	chr4(+):49056697-49205317	UCSC	--	NULL	--	--	139.87	400.5
GSRG0014713	Cklf	up	2.86	0.00854	0.0407	chr19(-):906411-914880	UCSC	chemokine-like factor	Cklf1	245978	ENSRNOG00000012752	27.45	77.96
GSRG0023485	Cd4	up	2.84	4.54e-08	2.51e-06	chr4(-):157383052-157408176	UCSC	Cd4 molecule	W3/25;p55	24932	ENSRNOG00000016294	1001.02	2839.27
GSRG0037273	Foxd1	up	2.83	0.0181	0.0713	chr2(+):28460068-28462488	UCSC	forkhead box D1	BF-2;HFH-BF-2;Hfhbf2	171299	ENSRNOG00000043332	154.73	438.18
GSRG0030927	Tagln	up	2.83	0.00929	0.0435	chr8(-):50222546-50228394	UCSC	transgelin	Sm22	25123	ENSRNOG00000017628	1691.56	4779.55
GSRG0024566	Sulf1	up	2.82	4.55e-31	8.8e-28	chr5(-):6000770-6186330	UCSC	sulfatase 1	LOC171396	171396	ENSRNOG00000009037	738.84	2086.45
GSRG0020658	Cd44	up	2.82	3.32e-36	1.03e-32	chr3(-):92696303-92783688	UCSC	CD44 molecule (Indian blood group)	CD44A;ECMR-III;HUTCH-I;MGC124941;PGP-1;PGP-I;RHAMM	25406	ENSRNOG00000006094	415.97	1169.53
GSRG0004711	Igf2	up	2.81	0.0209	0.0792	chr1(-):215828102-215846911	UCSC	insulin-like growth factor 2	IGF-II;IGFII;MSA;RNIGF2	24483	ENSRNOG00000020369	450.41	1264.57
GSRG0013717	Cidea	up	2.8	0.00014	0.00167	chr18(+):63082861-63108279	UCSC	cell death-inducing DFFA-like effector a	LOC291541	291541	ENSRNOG00000018505	65.71	184.28
GSRG0032399	Des	up	2.79	0.00818	0.0394	chr9(+):82556577-82564292	UCSC	desmin	NULL	64362	ENSRNOG00000019810	196.5	547.92
GSRG0023459	Apobec1	up	2.79	0.000412	0.00392	chr4(-):155386698-155401480	UCSC	apolipoprotein B mRNA editing enzyme catalytic subunit 1	REPR;apobec-1	25383	ENSRNOG00000015411	64.41	179.13
GSRG0005426	Nlrp3	up	2.78	1.7e-05	0.00032	chr10(+):45891312-45917287	UCSC	NLR family, pyrin domain containing 3	Cias1;LOC287362	287362	ENSRNOG00000003170	29.48	82.28
GSRG0004964	Acta2	up	2.76	0.0379	0.123	chr1(-):252537615-252550394	UCSC	actin, alpha 2, smooth muscle, aorta	NULL	81633	--	1030	2847.82
GSRG0036732	Thbd	up	2.76	0.0305	0.105	chr3(-):142748674-142752325	UCSC	thrombomodulin	NULL	83580	ENSRNOG00000004687	982.98	2717.07
GSRG0013718	Tubb6	up	2.76	0.00194	0.013	chr18(+):63130542-63140181	UCSC	tubulin, beta 6 class V	LOC307351;MGC116110;RGD1305887	307351	ENSRNOG00000018371	507.19	1402
GSRG0017719	Pln	up	2.76	0.0406	0.129	chr20(+):34633157-34642904	UCSC	phospholamban	PLB;Plm	64672	ENSRNOG00000000413	239.64	662.09
GSRG0015967	Osmr	up	2.76	1.32e-10	1.58e-08	chr2(-):56110777-56151531	UCSC	oncostatin M receptor	NULL	310132	ENSRNOG00000033192	197.67	545.98
GSRG0024824	Abca1	up	2.75	1.89e-35	4.88e-32	chr5(-):69860747-69982955	UCSC	ATP binding cassette subfamily A member 1	NULL	313210	ENSRNOG00000018126	3385.68	9324.62
GSRG0000397	Kcnn4	up	2.75	3.38e-07	1.38e-05	chr1(+):81230847-81245982	UCSC	potassium calcium-activated channel subfamily N member 4	IK1;KCa3.1;KCa4;MGC156636;SK4;SKCa4;SKCa4;rKCNN4c;rSK4	65206	ENSRNOG00000019440	53.78	147.22
GSRG0015513	S100a4	up	2.75	0.00349	0.0205	chr2(+):189997274-189999586	UCSC	S100 calcium-binding protein A4	18A2;42A;CAPL;MTS1;P9K;P9ka;PEL98;RNP9KA	24615	ENSRNOG00000011821	1661.26	4561.26
GSRG0028116	Ncf4	up	2.74	7.16e-06	0.000161	chr7(+):119482272-119499425	UCSC	neutrophil cytosolic factor 4	LOC366956;LOC500904	500904	ENSRNOG00000006940	64.61	177.3
GSRG0023728	Clec1a	up	2.74	0.0164	0.0664	chr4(-):163191503-163214678	UCSC	C-type lectin domain family 1, member A	LOC500337;RGD1566110	500337	ENSRNOG00000060460	27.11	74.61
GSRG0011839	--	up	2.74	3.2e-07	1.32e-05	chr16(+):2435732-2437617	UCSC	--	NULL	--	--	62.43	170.16
GSRG0005758	Gngt2	up	2.72	0.000592	0.00523	chr10(+):83655460-83658601	UCSC	G protein subunit gamma transducin 2	LOC690825	690825	ENSRNOG00000006108	49.39	133.79
GSRG0009875	Rgs1	up	2.71	1.84e-09	1.54e-07	chr13(-):61066204-61070522	UCSC	regulator of G-protein signaling 1	MGC112645	54289	ENSRNOG00000003895	95.72	259.86
GSRG0002026	Slc22a6	up	2.7	0.0188	0.0731	chr1(+):224824834-224833284	UCSC	solute carrier family 22 member 6	MGC124962;Oat1;Orctl1;Paht;Roat1;rROAT1	29509	ENSRNOG00000018215	72.08	194.12
GSRG0005134	Myh11	up	2.69	0.000552	0.00495	chr10(+):764421-859184	UCSC	myosin heavy chain 11	LOC497849;RGD1564935;SMMHC	24582	ENSRNOG00000057880	765.24	2058.7
GSRG0006964	Cd300le	up	2.68	0.0446	0.138	chr10(-):103581384-103590607	UCSC	Cd300 molecule-like family member E	Cd300le-ps1;Clm3;LOC360655;RGD1305426	360655	ENSRNOG00000042825	123.18	329.86
GSRG0015964	--	up	2.66	0.0272	0.0962	chr2(-):54714751-54736557	UCSC	--	NULL	--	--	133.7	355.87
GSRG0011538	Gch1	up	2.66	1.8e-07	8.1e-06	chr15(-):23935010-23968971	UCSC	GTP cyclohydrolase 1	Gch	29244	ENSRNOG00000011039	64.66	171.69
GSRG0023466	Clec4a3	up	2.66	2.16e-07	9.46e-06	chr4(-):155913006-155923204	UCSC	C-type lectin domain family 4, member A3	Dcir3	362431	ENSRNOG00000010018	181.02	481.05
GSRG0020371	Cytip	up	2.64	2.65e-05	0.000452	chr3(-):44150988-44177689	UCSC	cytohesin 1 interacting protein	LOC311047;Pscdbp	311047	ENSRNOG00000004772	79.14	208.88
GSRG0008006	Ncf1	up	2.64	7.82e-15	2.2e-12	chr12(+):25497104-25506299	UCSC	neutrophil cytosolic factor 1	Ncf-1;p47phox	114553	ENSRNOG00000001480	464.55	1224.01
GSRG0023467	Clec4a1	up	2.63	3.1e-06	8.41e-05	chr4(-):155947795-155959909	UCSC	C-type lectin domain family 4, member A1	Dcir4;MGC112884	362430	ENSRNOG00000042139	184.45	485.3
GSRG0016815	--	up	2.63	1.61e-06	4.84e-05	chr20(+):3677492-3677521	UCSC	--	NULL	--	--	71.08	186.83
GSRG0022785	Clec5a	up	2.63	2.23e-09	1.8e-07	chr4(-):68810891-68819872	UCSC	C-type lectin domain family 5, member A	LOC679787	679787	ENSRNOG00000026306	135.57	355.71
GSRG0033914	--	up	2.62	9.02e-06	0.000193	chrX(+):14611656-14612528	UCSC	--	NULL	--	--	198.22	519.57
GSRG0008199	Cmklr1	up	2.62	1.39e-11	2.22e-09	chr12(+):48789261-48793553	UCSC	chemerin chemokine-like receptor 1	NULL	60669	ENSRNOG00000000704	300.45	786.65
GSRG0015180	Fyb	up	2.61	5e-09	3.61e-07	chr2(+):55891542-55981400	UCSC	FYN binding protein	Fyb;LOC499537;RGD1563421	499537	ENSRNOG00000013886	201.95	527.9
GSRG0037020	Tagap	up	2.6	0.000183	0.00206	chr1(-):47493990-47502020	UCSC	T-cell activation RhoGTPase activating protein	LOC308097	308097	ENSRNOG00000018915	46.44	119.84
GSRG0037108	Mpeg1	up	2.59	2.11e-19	1.48e-16	chr1(+):228724584-228729050	UCSC	macrophage expressed 1	Mpg-1	64552	--	6158.42	15940.9
GSRG0021221	Bmp7	up	2.59	0.0267	0.0947	chr3(-):170879972-170955820	UCSC	bone morphogenetic protein 7	BMP-7	85272	ENSRNOG00000053384	121.3	313.56
GSRG0007000	Rhbdf2	up	2.59	1.97e-08	1.26e-06	chr10(-):105573759-105600885	UCSC	rhomboid 5 homolog 2	LOC303690;Rhbdl6	303690	ENSRNOG00000011459	127.11	328.24
GSRG0033913	Cybb	up	2.57	2.09e-05	0.000373	chrX(+):14578261-14611214	UCSC	cytochrome b-245 beta chain	Gp91-phox;Nox2	66021	ENSRNOG00000003622	295.75	759.49
GSRG0031401	Loxl1	up	2.57	0.0109	0.0492	chr8(-):63067758-63092124	UCSC	lysyl oxidase-like 1	LOC315714;MGC105563	315714	ENSRNOG00000008680	274.54	705.45
GSRG0015753	Gbp2	up	2.57	1.18e-05	0.000239	chr2(+):248276793-248293784	UCSC	guanylate binding protein 2	GBP-2;MGC93208;p67	171164	ENSRNOG00000031743	969.01	2487.43
GSRG0003396	Emp3	up	2.54	5.12e-06	0.000124	chr1(-):101900732-101903910	UCSC	epithelial membrane protein 3	EMP-3;MGC108667	81505	ENSRNOG00000021104	434.91	1104.34
GSRG0025722	Tnfrsf1b	up	2.53	0.000327	0.00327	chr5(-):163133988-163167299	UCSC	TNF receptor superfamily member 1B	TNF-R2;TNF-RII;TNFR-II;Tnfr2;p75	156767	ENSRNOG00000016575	69.72	177
GSRG0015457	Crabp2	up	2.53	0.000334	0.00332	chr2(+):187322410-187326762	UCSC	cellular retinoic acid binding protein 2	NULL	29563	ENSRNOG00000022101	490.94	1240.09
GSRG0009446	Fmod	up	2.5	0.000143	0.00169	chr13(+):50874886-50885502	UCSC	fibromodulin	FM	64507	ENSRNOG00000003183	761.12	1906.05
GSRG0011630	Ripk3	up	2.5	7.48e-07	2.67e-05	chr15(-):34470795-34479741	UCSC	receptor-interacting serine-threonine kinase 3	Hcyp2;RIP-3;Rip3	246240	ENSRNOG00000020465	79.89	199.51
GSRG0003018	C5ar2	up	2.5	5.97e-07	2.21e-05	chr1(-):78166810-78180220	UCSC	complement component 5a receptor 2	NULL	445269	--	86.53	214.99
GSRG0010404	Ikzf1	up	2.5	1.68e-09	1.43e-07	chr14(+):91782354-91867424	UCSC	IKAROS family zinc finger 1	LOC305501;RGD1562979	305501	ENSRNOG00000004444	195.31	487.84
GSRG0011810	Gpr183	up	2.49	5.54e-09	3.95e-07	chr15(-):108364701-108376221	UCSC	G protein-coupled receptor 183	Ebi2;LOC679975	679975	ENSRNOG00000025094	191.22	476.09
GSRG0010197	Cxcl9	up	2.49	0.0297	0.102	chr14(+):17228832-17234399	UCSC	C-X-C motif chemokine ligand 9	MGC105312;Mig;Scyb9	246759	ENSRNOG00000022242	61.46	152.85
GSRG0022757	Slc13a4	up	2.48	0.0217	0.0816	chr4(-):62796760-62841046	UCSC	solute carrier family 13 member 4	NULL	503568	ENSRNOG00000011184	728.97	1810.03
GSRG0027514	Myo1f	up	2.48	2.09e-16	8.53e-14	chr7(+):18440742-18491464	UCSC	myosin IF	LOC314654	314654	ENSRNOG00000008409	529.34	1312.65
GSRG0024380	Fgr	up	2.48	7.16e-15	2.05e-12	chr5(+):151172206-151199745	UCSC	FGR proto-oncogene, Src family tyrosine kinase	p55-Fgr	79113	ENSRNOG00000009912	207.61	515.08
GSRG0003005	Lilra5	up	2.47	0.0115	0.0509	chr1(-):73656028-73660593	UCSC	leukocyte immunoglobulin-like receptor, subfamily A (with TM domain), member 5	Lilrc1	691533	ENSRNOG00000027808	88.9	219.53
GSRG0006678	Slfn13	up	2.46	2.98e-08	1.76e-06	chr10(-):70326158-70337532	UCSC	schlafen family member 13	LOC303378;Slfn8	303378	ENSRNOG00000021412	498.11	1221.86
GSRG0030425	Bcl2a1	up	2.46	4.47e-07	1.74e-05	chr8(+):96551424-96559527	UCSC	BCL2-related protein A1	Bcl2a1d	170929	ENSRNOG00000047606	148.56	364.21
GSRG0004965	Ch25h	up	2.45	5.04e-05	0.000753	chr1(-):252807065-252808380	UCSC	cholesterol 25-hydroxylase	LOC309527	309527	ENSRNOG00000019141	214.32	525.54
GSRG0005515	Asgr2	up	2.45	0.0333	0.112	chr10(+):56710480-56723607	UCSC	asialoglycoprotein receptor 2	ASGP-R2;ASGPR2;HL-2;MGC108546;RHL-2	29403	ENSRNOG00000030726	321.9	789.27
GSRG0001937	Mrgprf	up	2.44	0.0479	0.145	chr1(+):218466740-218476208	UCSC	MAS related GPR family member F	LOC266762;MrgF	266762	ENSRNOG00000013426	225.55	550.09
GSRG0016570	Cd53	up	2.44	1.57e-09	1.35e-07	chr2(-):209489279-209537106	UCSC	Cd53 molecule	LOC100363255;OX44;Ox-44;RATOX44	24251	ENSRNOG00000017874	352.08	856.44
GSRG0028873	Kcnv1	up	2.43	7.37e-06	0.000166	chr7(-):84016055-84023231	UCSC	potassium voltage-gated channel modifier subfamily V member 1	Kv8.1;kv2.3r	60326	ENSRNOG00000004117	52.75	128.86
GSRG0004920	Gda	up	2.43	0.0289	0.101	chr1(-):238982505-239057719	UCSC	guanine deaminase	GAH	83585	ENSRNOG00000018282	325.75	790.84
GSRG0030767	St14	up	2.42	1.19e-07	5.7e-06	chr8(-):32240114-32280813	UCSC	suppression of tumorigenicity 14	MT-SP1	114093	ENSRNOG00000005903	150.94	364.61
GSRG0011838	--	up	2.42	6.46e-08	3.39e-06	chr16(+):2409172-2410222	UCSC	--	NULL	--	--	97.12	234.21
GSRG0022979	Cyp26b1	up	2.42	0.0242	0.0881	chr4(-):116261796-116278616	UCSC	cytochrome P450, family 26, subfamily b, polypeptide 1	NULL	312495	ENSRNOG00000015076	591.67	1429.36
GSRG0020001	Procr	up	2.41	6.75e-05	0.00095	chr3(+):151285281-151289576	UCSC	protein C receptor	EPCR;LOC362248;MGC114418;MGC116255	362248	ENSRNOG00000019330	52.18	125.91
GSRG0007153	Col8a1	up	2.41	1.72e-07	7.77e-06	chr11(+):44877918-45006052	UCSC	collagen, type VIII, alpha 1	LOC304021	304021	ENSRNOG00000039668	238.09	574.04
GSRG0000103	Vip	up	2.41	0.00182	0.0124	chr1(+):42169483-42177582	UCSC	vasoactive intestinal peptide	vip/phi27	117064	ENSRNOG00000018808	41.38	99.86
GSRG0008187	--	up	2.4	0.00016	0.00186	chr12(+):47602319-47603566	UCSC	--	NULL	--	--	63.55	153.34
GSRG0037388	--	up	2.4	0.000166	0.00192	chr4(-):165424760-165460075	UCSC	--	NULL	--	--	68.05	162.59
GSRG0020301	Stom	up	2.39	7.6e-18	4.05e-15	chr3(-):14515576-14538199	UCSC	stomatin	LOC296655	296655	ENSRNOG00000019147	907.71	2169.82
GSRG0030455	Rbp1	up	2.39	0.0133	0.0565	chr8(+):106449308-106470845	UCSC	retinol binding protein 1	CRBP;CRBP-I	25056	ENSRNOG00000013794	683.54	1634.24
GSRG0013913	Lox	up	2.39	0.014	0.0588	chr18(-):47500551-47577819	UCSC	lysyl oxidase	H-rev142;Rrg1	24914	ENSRNOG00000014426	61.72	147.35
GSRG0032848	Trem2	up	2.38	2.5e-15	7.9e-13	chr9(-):14611561-14618013	UCSC	triggering receptor expressed on myeloid cells 2	LOC301227	301227	ENSRNOG00000013578	581.68	1385.9
GSRG0032799	Vav1	up	2.38	1.98e-11	2.94e-09	chr9(-):9617553-9675167	UCSC	vav guanine nucleotide exchange factor 1	NULL	25156	--	231.24	548.3
GSRG0032797	Adgre1	up	2.37	1.26e-10	1.55e-08	chr9(-):9431888-9585854	UCSC	adhesion G protein-coupled receptor E1	NULL	316137	--	987.85	2342.56
GSRG0001530	Ctsc	up	2.37	1.14e-05	0.000234	chr1(+):151918530-151950530	UCSC	cathepsin C	CATC;DPP-I;DPPI	25423	ENSRNOG00000016496	385.49	914.08
GSRG0024323	Csf3r	up	2.36	4.38e-24	5.64e-21	chr5(+):144031418-144050725	UCSC	colony stimulating factor 3 receptor	LOC298518	298518	ENSRNOG00000008759	323.81	765.06
GSRG0010130	Csf2ra	up	2.35	5.76e-07	2.16e-05	chr14(+):1462358-1467687	UCSC	colony stimulating factor 2 receptor alpha subunit	NULL	652957	--	161.92	381.67
GSRG0025988	Coch	up	2.35	0.0337	0.113	chr6(+):72359762-72373699	UCSC	cochlin	LOC362735	362735	ENSRNOG00000005286	575.61	1354.13
GSRG0009782	Tmem37	up	2.35	0.000293	0.003	chr13(-):36094882-36101113	UCSC	transmembrane protein 37	NULL	245953	--	58.38	137.19
GSRG0014742	Mt2A	up	2.35	4.22e-09	3.14e-07	chr19(-):11307959-11308742	UCSC	metallothionein 2A	LOC689415;Mt2	689415	ENSRNOG00000043098	466.02	1092.18
GSRG0005517	Slc16a11	up	2.34	0.000436	0.00411	chr10(+):56822756-56826480	UCSC	solute carrier family 16, member 11	LOC287450;MGC189362	287450	ENSRNOG00000018748	1036.44	2426.5
GSRG0016733	Ptgfr	up	2.34	7.78e-06	0.000173	chr2(-):257005829-257038586	UCSC	prostaglandin F receptor	NULL	25652	--	61.6	143.67
GSRG0002994	Ssc5d	up	2.33	8.27e-16	2.91e-13	chr1(-):72443758-72461547	UCSC	scavenger receptor cysteine rich family member with 5 domains	LOC308341;RGD1565772	308341	ENSRNOG00000016687	1106.28	2578.35
GSRG0032071	Slc6a20	up	2.33	0.0448	0.138	chr8(-):132712160-132753253	UCSC	solute carrier family 6 member 20	Xtrp3;rB21a	113918	ENSRNOG00000006010	1366.5	3180.95
GSRG0006886	Gfap	up	2.33	9.92e-47	5.12e-43	chr10(-):90990762-90999506	UCSC	glial fibrillary acidic protein	NULL	24387	ENSRNOG00000002919	34154.3	79412.1
GSRG0012941	Vim	up	2.32	0.0093	0.0435	chr17(+):80882675-80891204	UCSC	vimentin	NULL	81818	ENSRNOG00000018087	10529.7	24460.8
GSRG0024430	--	up	2.31	0.0223	0.0831	chr5(+):155910806-155911264	UCSC	--	NULL	--	--	63.93	147.87
GSRG0018439	Itgb2	up	2.31	8.16e-11	1.09e-08	chr20(-):11777773-11815647	UCSC	integrin subunit beta 2	Cd18;MGC116306	309684	ENSRNOG00000001224	816.21	1882.48
GSRG0021416	Flnc	up	2.31	1.62e-72	2.51e-68	chr4(+):56711086-56738779	UCSC	filamin C	ABP-L;FLN-C;LOC362332	362332	ENSRNOG00000007281	2801.54	6455.04
GSRG0004641	Cpxm2	up	2.3	0.0456	0.14	chr1(-):204048785-204161090	UCSC	carboxypeptidase X (M14 family), member 2	LOC293566;RGD1310955	293566	--	738.8	1701.92
GSRG0009964	Fmo3	up	2.3	0.0108	0.0487	chr13(-):80837419-80856214	UCSC	flavin containing monooxygenase 3	FMO3;MGC93304	84493	ENSRNOG00000003620	62.91	145.08
GSRG0012460	Tifab	up	2.3	7.87e-09	5.51e-07	chr17(+):9236249-9239265	UCSC	TIFA inhibitor	LOC364674;MGC108845;RGD1311681	364674	ENSRNOG00000011947	314.08	720.58
GSRG0004237	Il16	up	2.29	0.0487	0.146	chr1(-):145781928-145870912	UCSC	interleukin 16	Il16_mapped	116996	ENSRNOG00000011680	819.96	1880.4
GSRG0005514	Asgr1	up	2.29	6.77e-06	0.000154	chr10(+):56662242-56666086	UCSC	asialoglycoprotein receptor 1	ASGP-R1;ASGPR1;ASGR;HL-1;MGC108731;RATRHL1;RHL-1;RHL1	24210	ENSRNOG00000018693	294.79	675.47
GSRG0023475	C1s	up	2.29	0.000149	0.00175	chr4(-):157143592-157155600	UCSC	complement component 1, s subcomponent	r-gsp	192262	ENSRNOG00000011971	1668.38	3822.47
GSRG0017872	Cfb // C2	up	2.29	1.44e-05	0.00028	chr20(-):4536215-4562340	UCSC	complement factor B // complement component 2	NULL	24231, 294257	ENSRNOG00000051235	2181.89	4987.9
GSRG0002048	Ahnak	up	2.28	0.00892	0.0422	chr1(+):225184939-225215015	UCSC	AHNAK nucleoprotein	AHNAK1;RGD1308572;UV118	191572	ENSRNOG00000057569	15463.5	35296.7
GSRG0011851	Chdh	up	2.28	4.37e-05	0.000677	chr16(+):6078122-6109382	UCSC	choline dehydrogenase	CDH;CHD;LOC290551;MGC93763	290551	ENSRNOG00000015859	58.89	134.14
GSRG0037196	Ptprc	up	2.28	1.5e-09	1.31e-07	chr13(-):55061561-55173835	UCSC	protein tyrosine phosphatase, receptor type, C	CD45;L-CA;Lca;RT7;T200	24699	ENSRNOG00000000655	388.87	886.65
GSRG0024423	Tcea3	up	2.28	0.000101	0.00129	chr5(+):154598765-154634683	UCSC	transcription elongation factor A3	LOC298559;MGC108819	298559	ENSRNOG00000011794	85.17	193.47
GSRG0004305	P2ry6	up	2.27	6.58e-09	4.62e-07	chr1(-):165972440-166008277	UCSC	pyrimidinergic receptor P2Y6	P2y6	117264	ENSRNOG00000019270	266.32	601.97
GSRG0000405	Phldb3	up	2.26	0.0202	0.0773	chr1(+):81474553-81492631	UCSC	pleckstrin homology-like domain, family B, member 3	LOC308431;RGD1561121	308431	ENSRNOG00000055259	85.64	193.7
GSRG0016535	Fam46c	up	2.26	1.02e-11	1.71e-09	chr2(-):202798198-202816562	UCSC	family with sequence similarity 46, member C	Fam46c;LOC310721	310721	ENSRNOG00000015222	169.42	381.98
GSRG0013298	Bmp6	up	2.25	0.0111	0.0498	chr17(-):26953944-27112820	UCSC	bone morphogenetic protein 6	BMP-6;VGR;VGR-1	25644	ENSRNOG00000013717	396.47	893.55
GSRG0017858	Psmb9	up	2.25	1.33e-09	1.19e-07	chr20(-):3973446-3978845	UCSC	proteasome subunit beta 9	Lmp2	24967	ENSRNOG00000000459	338.6	761.92
GSRG0028463	Gzmm	up	2.25	0.000645	0.00561	chr7(-):12893432-12899031	UCSC	granzyme M	NULL	29252	ENSRNOG00000030530	113.99	256.28
GSRG0002163	Fas	up	2.25	1.11e-09	1.03e-07	chr1(+):252589784-252624794	UCSC	Fas cell surface death receptor	Tnfrsf6	246097	ENSRNOG00000019142	102.66	230.25
GSRG0009643	Arhgap30	up	2.24	2.52e-06	6.98e-05	chr13(+):89774756-89796632	UCSC	Rho GTPase activating protein 30	LOC498282;RGD1561419	498282	ENSRNOG00000004192	110.36	247.03
GSRG0015002	Cyba	up	2.24	1.79e-11	2.72e-09	chr19(-):55249634-55257831	UCSC	cytochrome b-245 alpha chain	Phox;p22-phox	79129	ENSRNOG00000013014	640.11	1433.43
GSRG0005876	Grn	up	2.24	2.75e-22	3.28e-19	chr10(+):90377103-90383205	UCSC	granulin	PGRN	29143	ENSRNOG00000021031	2556.09	5723.36
GSRG0004689	Ifitm3	up	2.24	0.00133	0.00974	chr1(-):213810711-213811859	UCSC	interferon induced transmembrane protein 3	DSPA2b;rat8	361673	ENSRNOG00000015078	1658.02	3709.51
GSRG0029942	Icam1	up	2.23	6.55e-09	4.62e-07	chr8(+):22035267-22047059	UCSC	intercellular adhesion molecule 1	CD54;ICAM;ICAM-1	25464	ENSRNOG00000020679	269.41	599.34
GSRG0015856	--	up	2.22	0.0101	0.0464	chr2(-):29703053-29703460	UCSC	--	NULL	--	--	50.07	111.73
GSRG0014741	--	up	2.22	1.88e-06	5.46e-05	chr17(+):78793346-78793727	UCSC	--	NULL	--	--	162.21	358.89
GSRG0004824	Fermt3	up	2.22	2.59e-15	8.02e-13	chr1(-):222254184-222272285	UCSC	fermitin family member 3	LOC309186;RGD1310168	309186	ENSRNOG00000021161	270.3	597.51
GSRG0004919	--	up	2.21	0.0271	0.096	chr1(-):238978736-238979996	UCSC	--	NULL	--	--	419.89	929.81
GSRG0005670	Slfn2	up	2.21	0.00575	0.0301	chr10(+):70370381-70376718	UCSC	schlafen 2	LOC303380	303380	ENSRNOG00000037113	452.88	1000.91
GSRG0010253	Tec	up	2.21	6.2e-05	0.000894	chr14(+):37919233-38027949	UCSC	tec protein tyrosine kinase	NULL	84492	ENSRNOG00000002278	484.14	1067.94
GSRG0020304	Ggta1	up	2.19	2.68e-05	0.000456	chr3(-):14614100-14700516	UCSC	glycoprotein, alpha-galactosyltransferase 1	Ggta1p	246766	ENSRNOG00000019179	177.47	388.29
GSRG0026558	Ltbp1	up	2.19	0.0331	0.111	chr6(-):21203502-21600447	UCSC	latent transforming growth factor beta binding protein 1	LTBP-1;TGF-beta-1-BP-1	59107	ENSRNOG00000033090	992.88	2170.81
GSRG0004210	Anpep	up	2.18	9.67e-06	0.000203	chr1(-):141561364-141579871	UCSC	alanyl aminopeptidase, membrane	AP-M;AP-N;APN;Apm;KZP;Lap1;rAPN	81641	ENSRNOG00000014610	229.58	500.23
GSRG0030437	Plod2	up	2.18	2.94e-13	6.15e-11	chr8(+):99977334-100059736	UCSC	procollagen lysine, 2-oxoglutarate 5-dioxygenase 2	LH2	300901	ENSRNOG00000030183	405.73	884.58
GSRG0037502	Casp8	up	2.18	4.81e-06	0.000119	chr9(+):65614128-65662488	UCSC	caspase 8	CASP-8	64044	ENSRNOG00000012331	147.05	319.31
GSRG0013131	Syk	up	2.17	3.59e-11	5.01e-09	chr17(-):12614311-12669573	UCSC	spleen associated tyrosine kinase	p72syk	25155	ENSRNOG00000012160	448.61	973.84
GSRG0002125	Dock8	up	2.17	1.73e-18	1.03e-15	chr1(+):242959484-243153469	UCSC	dedicator of cytokinesis 8	LOC499337;MGC116414	499337	ENSRNOG00000015894	911.15	1978.44
GSRG0011861	Mustn1	up	2.17	0.00562	0.0296	chr16(+):6962722-6964990	UCSC	musculoskeletal, embryonic nuclear protein 1	NULL	290553	ENSRNOG00000017369	56.35	122.01
GSRG0012180	Bst2	up	2.17	0.00178	0.0122	chr16(-):19938779-19942353	UCSC	bone marrow stromal cell antigen 2	BST-2;DAMP-1;Damp1	378947	--	929.97	2016.8
GSRG0001928	Slc22a18	up	2.17	0.000226	0.00246	chr1(+):216676361-216700630	UCSC	solute carrier family 22, member 18	MGC94186	309131	ENSRNOG00000020562	82.82	179.71
GSRG0007380	Cebpd	up	2.17	1.34e-06	4.2e-05	chr11(+):89008008-89009146	UCSC	CCAAT/enhancer binding protein delta	NULL	25695	--	741.62	1608.41
GSRG0023461	--	up	2.16	0.00714	0.0355	chr4(-):155682487-155683350	UCSC	--	NULL	--	--	45.74	98.5
GSRG0025719	Pdpn	up	2.16	9.18e-27	1.42e-23	chr5(-):161947135-161981441	UCSC	podoplanin	E11;Gp38;OTS-8;RTI140;RTI40;T1-alpha;T1A	54320	ENSRNOG00000014961	2852.06	6156.51
GSRG0021465	Tbxas1	up	2.15	1.55e-09	1.34e-07	chr4(+):66670658-66846733	UCSC	thromboxane A synthase 1	TXS	24886	ENSRNOG00000007918	200.9	431.57
GSRG0010013	Fcer1g	up	2.15	3.1e-07	1.3e-05	chr13(-):89601895-89606326	UCSC	Fc fragment of IgE receptor Ig	MGC188226	25441	ENSRNOG00000024159	519.28	1116.09
GSRG0004688	Ifitm2	up	2.15	0.0117	0.0514	chr1(-):213750219-213751399	UCSC	interferon induced transmembrane protein 2	Ifitm3l;MGC72804	114709	ENSRNOG00000014936	1041.23	2235.67
GSRG0025663	C1qa	up	2.15	4.18e-10	4.34e-08	chr5(-):155261255-155264101	UCSC	complement C1q A chain	LOC298566;MGC105755	298566	ENSRNOG00000012807	5984.37	12845.2
GSRG0006078	Itgb4	up	2.14	0.0479	0.145	chr10(+):104523994-104560182	UCSC	integrin subunit beta 4	GP150	25724	ENSRNOG00000005580	8832.64	18944.3
GSRG0018957	Spi1	up	2.14	9.34e-11	1.18e-08	chr3(+):79919011-79937705	UCSC	Spi-1 proto-oncogene	Pu.1;Sfpi1	366126	ENSRNOG00000012172	416.05	890.22
GSRG0024823	--	up	2.13	1.52e-14	3.98e-12	chr5(-):69857734-69859426	UCSC	--	NULL	--	--	1513.17	3228.45
GSRG0015993	Fam105a	up	2.13	2.56e-12	4.83e-10	chr2(-):80383643-80408672	UCSC	family with sequence similarity 105, member A	Fam105a;LOC310190;MGC124675	310190	ENSRNOG00000012109	518.06	1101.7
GSRG0003240	Fxyd5	up	2.13	3.24e-07	1.34e-05	chr1(-):89464857-89474252	UCSC	FXYD domain-containing ion transport regulator 5	RIC	60338	ENSRNOG00000021062	1144.73	2434.36
GSRG0005094	Calhm2	up	2.12	3.23e-06	8.61e-05	chr1(-):266908369-266914093	UCSC	calcium homeostasis modulator 2	Fam26b;LOC294019;MGC105861;RGD1308276	294019	ENSRNOG00000020325	216.4	457.78
GSRG0018694	Ptgs1	up	2.12	2.32e-09	1.85e-07	chr3(+):15560723-15582336	UCSC	prostaglandin-endoperoxide synthase 1	COX-1;Cox-3;Cox1;Cox3;PGHS-1;PHS1	24693	ENSRNOG00000007415	382.48	810.2
GSRG0017283	Pi16	up	2.12	0.000382	0.00369	chr20(+):6923489-6932785	UCSC	peptidase inhibitor 16	LOC294312	294312	ENSRNOG00000000525	226.68	479.56
GSRG0009996	Ddr2	up	2.11	0.011	0.0493	chr13(-):88316407-88361682	UCSC	discoidin domain receptor tyrosine kinase 2	LOC360265;LOC685781;Tyro10	685781	ENSRNOG00000002881	641.32	1354.5
GSRG0029395	Rac2	up	2.11	5.41e-06	0.000129	chr7(-):119783873-119797110	UCSC	ras-related C3 botulinum toxin substrate 2 (rho family, small GTP binding protein Rac2)	LOC366957;MGC105983	366957	ENSRNOG00000007350	241.79	509.86
GSRG0009867	Cfh	up	2.1	0.000389	0.00375	chr13(-):56978604-57080549	UCSC	complement factor H	AMBP-1;AMBP1;Fh	155012	ENSRNOG00000030715	2596.62	5460.41
GSRG0014843	Fhod1	up	2.09	4.64e-16	1.71e-13	chr19(-):37284923-37303788	UCSC	formin homology 2 domain containing 1	LOC291964	291964	ENSRNOG00000054625	536.86	1122.18
GSRG0025661	C1qb	up	2.09	1.99e-08	1.26e-06	chr5(-):155246443-155252003	UCSC	complement C1q B chain	NULL	29687	ENSRNOG00000012749	522.95	1093.98
GSRG0025662	C1qc	up	2.09	0.000296	0.00303	chr5(-):155255016-155258636	UCSC	complement C1q C chain	C1qg;LOC362634;MGC105681	362634	ENSRNOG00000012804	2438.6	5103.31
GSRG0033981	Tlr7	up	2.09	5.62e-06	0.000133	chrX(+):28486929-28512201	UCSC	toll-like receptor 7	LOC317468;RGD1563357	317468	ENSRNOG00000004249	464.95	972.17
GSRG0013322	Foxc1	up	2.09	0.0177	0.0702	chr17(-):33947501-33951484	UCSC	forkhead box C1	LOC364706	364706	ENSRNOG00000017800	831.98	1740.4
GSRG0010386	Aebp1	up	2.09	5.99e-19	4.03e-16	chr14(+):86101332-86111322	UCSC	AE binding protein 1	LOC305494	305494	ENSRNOG00000013720	8388.52	17497.1
GSRG0034451	Flna	up	2.09	4.55e-06	0.000114	chrX(+):156463953-156487245	UCSC	filamin A	LOC293860;RGD1560614	293860	ENSRNOG00000054890	481.37	1003.73
GSRG0016517	Fcgr1a	up	2.08	9.97e-05	0.00129	chr2(-):198430537-198439454	UCSC	Fc fragment of IgG receptor Ia	Fcgr1;Fcgr1b;LOC295279	295279	ENSRNOG00000021199	275.94	575.16
GSRG0014658	Irf8	up	2.08	7.65e-08	3.92e-06	chr19(+):54318463-54335105	UCSC	interferon regulatory factor 8	ICSBP;Icsbp1;LOC292060	292060	ENSRNOG00000017869	400.74	833.33
GSRG0004917	Anxa1	up	2.08	0.0129	0.0555	chr1(-):237893983-237910018	UCSC	annexin A1	Anx1;p35	25380	ENSRNOG00000017469	1605.88	3338.7
GSRG0022540	Emp1	up	2.08	0.0153	0.0628	chr4(+):169147243-169181966	UCSC	epithelial membrane protein 1	CL-20;EMP-1;ENP1MR;MGC93627;TMP	25314	ENSRNOG00000008676	1507.36	3129.65
GSRG0014659	--	up	2.07	9.78e-07	3.28e-05	chr19(+):54335493-54336635	UCSC	--	NULL	--	--	362.06	747.51
GSRG0018736	Arhgap15	up	2.07	6.55e-07	2.4e-05	chr3(+):28627084-29236224	UCSC	Rho GTPase activating protein 15	LOC295635	295635	ENSRNOG00000031168	174.78	360.85
GSRG0022823	Tmem176b	up	2.07	6.04e-14	1.42e-11	chr4(-):78450724-78458179	UCSC	transmembrane protein 176B	Lr8;MGC72697	171411	ENSRNOG00000008465	3943.34	8142.83
GSRG0037634	--	up	2.06	0.000157	0.00183	chr17(+):24494599-24498919	UCSC	--	NULL	--	--	118.93	244.57
GSRG0016642	Synpo2	up	2.06	5.48e-11	7.43e-09	chr2(-):227255917-227411924	UCSC	synaptopodin 2	LOC499702;RGD1564779	499702	ENSRNOG00000014867	937.38	1930.98
GSRG0021381	Mdfic	up	2.06	4.01e-08	2.25e-06	chr4(+):42202838-42282496	UCSC	MyoD family inhibitor domain containing	Kdt1;LOC362325	362325	ENSRNOG00000053787	1191.45	2456.21
GSRG0018732	Olfml2a	up	2.06	0.00467	0.0257	chr3(+):23231955-23259146	UCSC	olfactomedin-like 2A	LOC296708	296708	ENSRNOG00000014034	1925.99	3962.99
GSRG0002060	Slc15a3	up	2.06	6.75e-08	3.52e-06	chr1(+):226897853-226912643	UCSC	solute carrier family 15 member 3	Pht2	246239	ENSRNOG00000021644	338.26	693.88
GSRG0033051	Fn1	up	2.05	0.000154	0.0018	chr9(-):78900113-78969013	UCSC	fibronectin 1	FN;fn-1	25661	ENSRNOG00000014288	7009.51	14369.1
GSRG0009650	Cd84	up	2.05	1.56e-06	4.73e-05	chr13(+):90260783-90277668	UCSC	CD84 molecule	LOC501872;RGD1564553	501872	ENSRNOG00000022884	378.11	773.9
GSRG0027426	Gna15	up	2.05	1.02e-07	5.01e-06	chr7(+):11054630-11075151	UCSC	guanine nucleotide binding protein, alpha 15	NULL	89788	ENSRNOG00000005378	189.96	388.26
GSRG0005311	Ifi47	up	2.05	0.00259	0.0164	chr10(+):34277993-34285623	UCSC	interferon gamma inducible protein 47	LOC246208	246208	ENSRNOG00000002470	313.63	641.41
GSRG0000218	Smoc2	up	2.04	0.0185	0.0723	chr1(+):56242346-56373984	UCSC	SPARC related modular calcium binding 2	LOC292401	292401	ENSRNOG00000014166	189.8	387.56
GSRG0009830	Prelp	up	2.04	1.26e-08	8.47e-07	chr13(-):50751652-50761306	UCSC	proline and arginine rich end leucine rich repeat protein	LOC100363743	84400	ENSRNOG00000003120	1368.96	2792.5
GSRG0036048	Birc7	up	2.04	5.08e-08	2.78e-06	chr3(+):176439075-176443857	UCSC	baculoviral IAP repeat-containing 7	LOC296468;RGD1562883	296468	ENSRNOG00000043311	134.77	273.85
GSRG0023462	C3ar1	up	2.03	6.21e-05	0.000894	chr4(-):155684029-155690874	UCSC	complement component 3a receptor 1	C3AR;C3a-R	84007	ENSRNOG00000009211	141.25	286.67
GSRG0032122	--	up	2.03	0.000346	0.00342	chr9(+):10769771-10781657	UCSC	--	NULL	--	--	486.38	987.21
GSRG0022964	Dok1	up	2.03	1.15e-05	0.000236	chr4(-):113864215-113866674	UCSC	docking protein 1	Dok-1	312477	ENSRNOG00000007412	151.56	306.43
GSRG0026871	Npc2	up	2.03	9.51e-18	4.81e-15	chr6(-):108467410-108488330	UCSC	NPC intracellular cholesterol transporter 2	re1	286898	ENSRNOG00000012062	10744.5	21765.9
GSRG0019980	Bpifb4	up	2.02	2.78e-11	3.99e-09	chr3(+):149424392-149449350	UCSC	BPI fold containing family B, member 4	Lplunc4;RY2G5	499925	ENSRNOG00000034174	208.27	424.02
GSRG0014312	Cndp1	up	2.02	0.00028	0.00289	chr18(-):81466718-81489769	UCSC	carnosine dipeptidase 1	MGC93742	307212	ENSRNOG00000027739	470.18	950.82
GSRG0030111	Mpzl2	up	2.01	0.0299	0.103	chr8(+):49342067-49353080	UCSC	myelin protein zero-like 2	Eva;Eva1;LOC300679	300679	ENSRNOG00000016085	541.59	1087.45
GSRG0016495	Tnfaip8l2	up	2	1.09e-05	0.000225	chr2(-):196309790-196323881	UCSC	TNF alpha induced protein 8 like 2	LOC310663;RGD1310519;TIPE2	310663	ENSRNOG00000021100	392.82	784.26
GSRG0028206	Fbln1	up	2	0.0261	0.093	chr7(+):126096793-126176468	UCSC	fibulin 1	LOC100362423;LOC315191	315191	ENSRNOG00000014137	2725.96	5445.74
GSRG0014539	Arhgap10	up	2	0.000278	0.00288	chr19(+):34139997-34402436	UCSC	Rho GTPase activating protein 10	LOC688429	688429	ENSRNOG00000013152	310.77	620.08
GSRG0011652	Gjb2	up	1.99	0.0487	0.146	chr15(-):37377316-37383289	UCSC	gap junction protein, beta 2	CXN-26;Cx26;MGC93804	394266	ENSRNOG00000008855	1013.22	2019.72
GSRG0021231	Ctsz	up	1.99	8.45e-15	2.25e-12	chr3(-):172527107-172537878	UCSC	cathepsin Z	NULL	252929	--	1086.48	2162.98
GSRG0011938	Ifi30	up	1.99	2.06e-11	3.01e-09	chr16(+):20426528-20430752	UCSC	IFI30, lysosomal thiol reductase	LOC290644;MGC124690	290644	ENSRNOG00000019387	801.28	1592.19
GSRG0011098	Klf5	up	1.99	0.000105	0.00134	chr15(+):83703791-83722921	UCSC	Kruppel-like factor 5	Bteb2;IKLF	84410	ENSRNOG00000008785	208.55	413.72
GSRG0026755	Pygl	up	1.98	0.000486	0.00448	chr6(-):92597754-92643784	UCSC	phosphorylase, glycogen, liver	NULL	64035	ENSRNOG00000006388	279.55	553.87
GSRG0006966	Cd300lf	up	1.98	0.00123	0.00911	chr10(-):103669782-103685879	UCSC	Cd300 molecule-like family member F	CD300f;CLM-1;LOC287818;RGD1309733	287818	ENSRNOG00000021424	61.5	121.3
GSRG0034986	Bgn	up	1.98	0.0364	0.119	chrX(-):157319043-157331212	UCSC	biglycan	BSPG1;PG-S1	25181	ENSRNOG00000055962	3336.51	6614.47
GSRG0016641	--	up	1.98	0.000109	0.00138	chr2(-):227252484-227253629	UCSC	--	NULL	--	--	206.28	407.49
GSRG0006551	Cxcl16	up	1.98	0.000385	0.00372	chr10(-):57060007-57064876	UCSC	C-X-C motif chemokine ligand 16	NULL	497942	ENSRNOG00000026647	305.29	604.32
GSRG0007275	Klhl6	up	1.98	4.8e-09	3.52e-07	chr11(+):84745958-84785289	UCSC	kelch-like family member 6	LOC287974	287974	ENSRNOG00000001908	361.65	714.61
GSRG0016503	Adamtsl4	up	1.98	2e-05	0.000361	chr2(-):197803584-197814815	UCSC	ADAMTS-like 4	NULL	310670	--	502.79	994.73
GSRG0024368	Laptm5	up	1.98	3.05e-10	3.32e-08	chr5(+):149047669-149069719	UCSC	lysosomal protein transmembrane 5	gcd-10	89783	ENSRNOG00000011054	852.03	1684.18
GSRG0014711	Cmtm3	up	1.98	2.6e-05	0.000446	chr19(-):830875-838099	UCSC	CKLF-like MARVEL transmembrane domain containing 3	Cklfsf3;LOC291813	291813	ENSRNOG00000010691	380.66	751.54
GSRG0008788	Arpc1b	up	1.97	0.00201	0.0134	chr12(-):11252300-11265865	UCSC	actin related protein 2/3 complex, subunit 1B	p41-ARC;p41Arc	54227	ENSRNOG00000000991	2027.8	4001.16
GSRG0017284	Fgd2	up	1.97	1.03e-06	3.42e-05	chr20(+):6973398-6990024	UCSC	FYVE, RhoGEF and PH domain containing 2	LOC309653	309653	ENSRNOG00000000528	178.15	350.27
GSRG0011081	Epsti1	up	1.97	6.88e-07	2.49e-05	chr15(+):60084966-60190359	UCSC	epithelial stromal interaction 1 (breast)	LOC498547;MGC108925;RGD1563207	498547	ENSRNOG00000009471	298.56	586.77
GSRG0000250	Lilrb3l	up	1.97	0.0308	0.105	chr1(+):63842379-63849064	UCSC	leukocyte immunoglobulin-like receptor, subfamily B (with TM and ITIM domains), member 3-like	LOC361493;Lilrb3;Pir-A1;Pir-A2;Pirb	361493	ENSRNOG00000053260	309.39	607.76
GSRG0028142	Maff	up	1.96	4.78e-05	0.000723	chr7(+):120580743-120592095	UCSC	MAF bZIP transcription factor F	LOC366960	366960	ENSRNOG00000012886	195.84	384.48
GSRG0032274	Il1r1	up	1.96	0.0284	0.0993	chr9(+):46996156-47035369	UCSC	interleukin 1 receptor type 1	IL-1R-1;IL-1R-alpha;IL-1RT-1;IL-1RT1;p80	25663	ENSRNOG00000014504	270.96	530.72
GSRG0023480	Ptpn6	up	1.96	3.15e-10	3.39e-08	chr4(-):157239142-157263890	UCSC	protein tyrosine phosphatase, non-receptor type 6	MGC124580;Ptph6;Shp-1	116689	ENSRNOG00000014294	389.84	763.03
GSRG0032328	LOC100360552	up	1.95	6.62e-07	2.42e-05	chr9(+):66305731-66308550	UCSC	rCG22430-like	LOC100360552	100360552	ENSRNOG00000016119	201.37	392.25
GSRG0015006	Piezo1	up	1.95	3.03e-07	1.27e-05	chr19(-):55305496-55367353	UCSC	piezo-type mechanosensitive ion channel component 1	Fam38a;LOC361430;Mib	361430	ENSRNOG00000056786	790.22	1539.65
GSRG0006310	--	up	1.95	4.51e-07	1.74e-05	chr10(-):19181514-19186321	UCSC	--	NULL	--	--	138.1	268.52
GSRG0024926	Tnc	up	1.95	8.56e-05	0.00115	chr5(-):79790275-79849865	UCSC	tenascin C	NULL	116640	--	624.87	1215.01
GSRG0033922	Was	up	1.95	0.000143	0.00169	chrX(+):15155230-15164099	UCSC	Wiskott-Aldrich syndrome	WASP	317371	ENSRNOG00000031058	136.77	265.76
GSRG0034676	Il2rg	up	1.94	0.0105	0.0477	chrX(-):71162589-71171095	UCSC	interleukin 2 receptor subunit gamma	Ab2-183;Cd132	140924	ENSRNOG00000003954	58.87	114.08
GSRG0032429	Sp140	up	1.94	0.000262	0.00276	chr9(+):92618088-92665428	UCSC	SP140 nuclear body protein	LOC316580	316580	ENSRNOG00000022800	405.13	786.31
GSRG0017360	Bicc1	up	1.94	0.00226	0.0147	chr20(+):18833477-18938511	UCSC	BicC family RNA binding protein 1	LOC361832	361832	ENSRNOG00000000614	736.78	1430.7
GSRG0002511	Ctgf	up	1.94	0.0376	0.122	chr1(-):21851660-21854773	UCSC	connective tissue growth factor	CTGRP	64032	ENSRNOG00000015036	1020.57	1980.28
GSRG0020213	Agpat2	up	1.94	0.00588	0.0306	chr3(-):4044741-4055384	UCSC	1-acylglycerol-3-phosphate O-acyltransferase 2	LOC311821	311821	ENSRNOG00000019466	62.58	121.09
GSRG0021639	Reg3b	up	1.94	0.0126	0.0544	chr4(+):109467270-109470510	UCSC	regenerating islet-derived 3 beta	Pap;Pap1;REG-2;REG-3-beta;regIII-beta	24618	ENSRNOG00000006151	115.61	224.06
GSRG0000505	Cebpa	up	1.93	1.32e-10	1.58e-08	chr1(+):91363492-91366164	UCSC	CCAAT/enhancer binding protein alpha	DBPCEP	24252	ENSRNOG00000010918	648.89	1252.29
GSRG0026579	Fosl2	up	1.93	0.000469	0.00436	chr6(-):25598936-25616995	UCSC	FOS like 2, AP-1 transcription factor subunit	NULL	25446	--	53.48	103.52
GSRG0037266	Hmox1	up	1.93	2.56e-08	1.55e-06	chr19(+):14508634-14515453	UCSC	heme oxygenase 1	Heox;Hmox;Ho-1;Ho1;hsp32	24451	ENSRNOG00000014117	571.3	1102.4
GSRG0028323	Nckap1l	up	1.93	2.33e-08	1.43e-06	chr7(+):145068290-145113507	UCSC	NCK associated protein 1 like	Hem1;LOC315348	315348	ENSRNOG00000036829	1299.83	2503.22
GSRG0021162	Ada	up	1.92	0.00311	0.0188	chr3(-):160115842-160139947	UCSC	adenosine deaminase	MGC108610	24165	ENSRNOG00000010265	85.21	163.96
GSRG0000455	Zfp36	up	1.92	4.52e-06	0.000113	chr1(+):85380082-85382568	UCSC	zinc finger protein 36	TTP;Tis11;zfp-36	79426	ENSRNOG00000058388	717.69	1380.11
GSRG0027723	Stat6	up	1.92	0.00233	0.015	chr7(+):70946228-70963542	UCSC	signal transducer and activator of transcription 6	LOC362896	362896	ENSRNOG00000025023	840.41	1613.93
GSRG0008001	Lat2	up	1.92	4.5e-11	6.16e-09	chr12(+):25119379-25128214	UCSC	linker for activation of T cells family, member 2	Ntal;Wbscr5	317676	ENSRNOG00000021856	400.4	767.8
GSRG0017335	--	up	1.92	0.037	0.12	chr20(+):12674750-12676368	UCSC	--	NULL	--	--	1112.8	2136.22
GSRG0030774	Fli1	up	1.92	4.57e-05	0.000698	chr8(-):33543258-33661054	UCSC	Fli-1 proto-oncogene, ETS transcription factor	LOC100910769;LOC315532	315532	ENSRNOG00000008904	542.71	1041.16
GSRG0017874	RT1-CE5	up	1.92	1.22e-05	0.000245	chr20(-):4892704-4896997	UCSC	RT1 class I, locus CE5	MGC112896;RT1-C/E5;rt1-E2;rt1-El	309607	ENSRNOG00000000723	673.3	1289.58
GSRG0028194	Tspo	up	1.92	9.45e-08	4.7e-06	chr7(+):124460356-124470609	UCSC	translocator protein	Bzrp;MBR;PBR;PKBS;PTBZR02;Ptbzr;RATPTBZR02	24230	ENSRNOG00000010549	411.64	787.94
GSRG0002312	Rab32	up	1.92	1.96e-07	8.67e-06	chr1(-):4638663-4653220	UCSC	RAB32, member RAS oncogene family	LOC365042;RGD1559997	365042	ENSRNOG00000014258	277.84	533.13
GSRG0022623	Fgl2	up	1.91	0.0378	0.122	chr4(-):10323602-10329241	UCSC	fibrinogen-like 2	NULL	84586	ENSRNOG00000012881	5250.76	10052.8
GSRG0027298	Syne3	up	1.91	1.18e-05	0.000239	chr6(-):128639036-128716061	UCSC	spectrin repeat containing, nuclear envelope family member 3	LOC299356;RGD1304563	299356	ENSRNOG00000005287	487.71	933.87
GSRG0022961	Hk2	up	1.91	8.94e-10	8.49e-08	chr4(-):113560880-113609898	UCSC	hexokinase 2	HKII	25059	ENSRNOG00000006116	733.7	1403.2
GSRG0029380	Apol9a	up	1.91	0.0196	0.0752	chr7(-):118927018-118933778	UCSC	apolipoprotein L 9a	LOC503164	503164	ENSRNOG00000023410	172.17	329.04
GSRG0007206	Cd86	up	1.91	4.39e-07	1.72e-05	chr11(+):67094300-67117948	UCSC	CD86 molecule	B7-2	56822	ENSRNOG00000038835	157.38	301.01
GSRG0004876	LOC100910973	up	1.91	0.00794	0.0385	chr1(-):227110936-227113963	UCSC	uncharacterized LOC100910973	LOC499318;RGD1566254	100910973	--	1422.72	2719.7
GSRG0018684	Angptl2	up	1.91	0.0152	0.0625	chr3(+):12262822-12292665	UCSC	angiopoietin-like 2	NULL	171100	ENSRNOG00000016678	480.24	915.68
GSRG0016548	Olfml3	up	1.91	3.5e-05	0.000564	chr2(-):206219419-206222248	UCSC	olfactomedin-like 3	LOC310743	310743	ENSRNOG00000019211	1081.99	2060.23
GSRG0014640	Plcg2	up	1.9	3.49e-07	1.41e-05	chr19(+):50039425-50173543	UCSC	phospholipase C, gamma 2	PLC-IV;PLC-gamma-2	29337	ENSRNOG00000051986	280.19	532.41
GSRG0018626	Col5a1	up	1.9	0.00917	0.0431	chr3(+):6430589-6579378	UCSC	collagen, type V, alpha 1	NULL	85490	ENSRNOG00000008749	157.9	300.32
GSRG0028447	Arhgap45	up	1.9	1.76e-06	5.18e-05	chr7(-):12541056-12741249	UCSC	Rho GTPase activating protein 45	Hmha1;LOC314618;RGD1308662	314618	ENSRNOG00000013220	739.65	1405.56
GSRG0004624	Pycard	up	1.9	1.84e-05	0.000341	chr1(-):199437947-199439241	UCSC	PYD and CARD domain containing	Asc	282817	ENSRNOG00000019675	252.96	480.71
GSRG0002545	Slc12a7	up	1.9	0.000594	0.00525	chr1(-):32086755-32140137	UCSC	solute carrier family 12 member 7	Kcc4;LOC308069	308069	ENSRNOG00000016372	94.56	179.02
GSRG0032430	Sp100	up	1.9	0.00409	0.0231	chr9(+):92681078-92718485	UCSC	SP100 nuclear antigen	LOC363269	363269	--	158.3	300.7
GSRG0027770	Nov	up	1.9	1.26e-06	3.99e-05	chr7(+):94375134-94382153	UCSC	nephroblastoma overexpressed	novH	81526	ENSRNOG00000008697	331.66	628.99
GSRG0011495	Plau	up	1.89	0.0344	0.114	chr15(-):3644298-3650795	UCSC	plasminogen activator, urokinase	MGC124931;UPAM;uPA	25619	ENSRNOG00000010516	79.09	150.08
GSRG0015563	Txnip	up	1.89	2.46e-07	1.07e-05	chr2(+):198683168-198686966	UCSC	thioredoxin interacting protein	MGC94673;Vdup1	117514	ENSRNOG00000021201	14903.9	28205.7
GSRG0001819	Itgam	up	1.89	0.000862	0.00705	chr1(+):199495427-199545292	UCSC	integrin subunit alpha M	Cd11b	25021	ENSRNOG00000019728	254.69	481.21
GSRG0017336	Col6a2	up	1.89	0.0213	0.0804	chr20(+):12773520-12801179	UCSC	collagen, type VI, alpha 2	LOC361821	361821	ENSRNOG00000001254	1139.58	2153.74
GSRG0012940	Pter	up	1.89	0.000328	0.00328	chr17(+):80250521-80311986	UCSC	phosphotriesterase related	Rpr-1;Rpr1	63852	ENSRNOG00000017328	147.23	277.27
GSRG0021634	Capg	up	1.89	0.00188	0.0127	chr4(+):100407658-100419446	UCSC	capping actin protein, gelsolin like	LOC297339	297339	ENSRNOG00000013668	1994.2	3763.76
GSRG0022882	Vamp5	up	1.88	0.000147	0.00173	chr4(-):100231318-100242545	UCSC	vesicle-associated membrane protein 5	VAMP-5	89818	ENSRNOG00000012659	268.07	503.97
GSRG0016854	Clic1	up	1.88	5.76e-06	0.000136	chr20(+):5040319-5049161	UCSC	chloride intracellular channel 1	NULL	406864	ENSRNOG00000029682	1520.91	2859.84
GSRG0007531	Hcls1	up	1.88	3.02e-08	1.77e-06	chr11(-):66736966-66759402	UCSC	hematopoietic cell specific Lyn substrate 1	LOC288077	288077	ENSRNOG00000038881	550.47	1034.17
GSRG0023798	Arhgdib	up	1.88	8.14e-05	0.0011	chr4(-):170913921-170932614	UCSC	Rho GDP dissociation inhibitor beta	LOC362456;MGC108926	362456	ENSRNOG00000005809	1127.32	2115.94
GSRG0009499	Rgs16	up	1.87	1.18e-06	3.8e-05	chr13(+):71180078-71183522	UCSC	regulator of G-protein signaling 16	RGS-R;Rgs16_mapped	360857	ENSRNOG00000027024	218.42	409.82
GSRG0021658	Slc4a5	up	1.87	0.00229	0.0148	chr4(+):114918488-115002300	UCSC	solute carrier family 4 member 5	NBC4	297386	ENSRNOG00000010378	204.96	383.78
GSRG0005041	Blnk	up	1.87	4.38e-13	8.81e-11	chr1(-):260187026-260254490	UCSC	B-cell linker	MGC112831	499356	ENSRNOG00000013967	661.06	1233.1
GSRG0021418	Irf5	up	1.86	2.96e-05	0.000498	chr4(+):56805132-56816271	UCSC	interferon regulatory factor 5	LOC296953	296953	ENSRNOG00000007437	154.65	287.88
GSRG0007855	Stxbp2	up	1.86	3e-06	8.15e-05	chr12(+):2180127-2191175	UCSC	syntaxin binding protein 2	Munc18b;munc18-2;unc-18B;unc18-2	81804	ENSRNOG00000000994	242.77	450.12
GSRG0006016	Mrc2	up	1.85	4.33e-11	5.99e-09	chr10(+):93520436-93580474	UCSC	mannose receptor, C type 2	Endo180	498011	ENSRNOG00000006548	2116.76	3925.61
GSRG0016458	Il6r	up	1.85	0.000158	0.00184	chr2(-):189205699-189254561	UCSC	interleukin 6 receptor	IL-6R1;IL-6R-alpha;IL-6RA;IL6R1;Il6ra	24499	ENSRNOG00000020811	173.39	320.77
GSRG0028120	Cyth4	up	1.85	3.84e-08	2.18e-06	chr7(+):119820540-119845003	UCSC	cytohesin 4	LOC500906;Pscd4;RGD1564842	500906	ENSRNOG00000007679	1118.83	2068.76
GSRG0009491	Fam129a	up	1.85	0.000517	0.00469	chr13(+):68949665-69101600	UCSC	family with sequence similarity 129, member A	NULL	63912	ENSRNOG00000002403	613.21	1134.56
GSRG0005296	C1qtnf2	up	1.85	0.0114	0.0506	chr10(+):29067102-29084035	UCSC	C1q and tumor necrosis factor related protein 2	Ctrp2;LOC497886;RGD1561041	497886	ENSRNOG00000003870	237.98	440.14
GSRG0010808	Plek	up	1.85	3.2e-06	8.56e-05	chr14(-):100151517-100184192	UCSC	pleckstrin	LOC364206;MGC112902	364206	ENSRNOG00000005214	621.41	1147.65
GSRG0002277	Casp7	up	1.84	0.000501	0.00457	chr1(+):277210547-277242776	UCSC	caspase 7	NULL	64026	ENSRNOG00000056216	100.74	185.95
GSRG0014511	Dnase2	up	1.84	3.61e-10	3.82e-08	chr19(+):26022854-26025487	UCSC	deoxyribonuclease II, lysosomal	Dnase2a	171575	ENSRNOG00000023830	1101.72	2029.11
GSRG0014714	Cdh5	up	1.84	0.0117	0.0514	chr19(-):1025122-1074333	UCSC	cadherin 5	LOC307618	307618	ENSRNOG00000013324	1729.17	3187.01
GSRG0021532	Tmem176a	up	1.84	2.32e-08	1.43e-06	chr4(+):78458638-78462418	UCSC	transmembrane protein 176A	0610011i04rik;LOC297077;MGC112703;RGD1310725	297077	ENSRNOG00000023708	2547.46	4691.93
GSRG0030737	Kank2	up	1.84	0.0043	0.0241	chr8(-):22792000-22821223	UCSC	KN motif and ankyrin repeat domains 2	LOC100361376;RGD1563532	100361376	ENSRNOG00000010643	2737.24	5041.86
GSRG0017750	Mical1	up	1.84	0.00018	0.00204	chr20(+):46199981-46211930	UCSC	microtubule associated monooxygenase, calponin and LIM domain containing 1	LOC294520;MICAL-1	294520	ENSRNOG00000000307	763.56	1405.4
GSRG0015673	--	up	1.84	0.000413	0.00393	chr2(+):220415630-220469414	UCSC	--	NULL	--	--	190.4	350.21
GSRG0012792	Serpinb1a	up	1.84	0.00195	0.0131	chr17(+):32903089-32911495	UCSC	serine (or cysteine) proteinase inhibitor, clade B, member 1a	LOC291091;MGC112650;Serpinb1	291091	ENSRNOG00000016581	300.28	551.22
GSRG0013304	Ly86	up	1.84	0.000877	0.00715	chr17(-):28104589-28178882	UCSC	lymphocyte antigen 86	LOC291359	291359	ENSRNOG00000000137	281.73	516.42
GSRG0032431	--	up	1.83	0.0108	0.0486	chr9(+):92747883-92748914	UCSC	--	NULL	--	--	155.94	285.58
GSRG0012282	Slc7a2	up	1.83	5.07e-13	1.01e-10	chr16(-):54460067-54513350	UCSC	solute carrier family 7 member 2	CAT-2;Cat2;Cat2a;Cat2b;RCAT2	64554	ENSRNOG00000011016	1090.89	1993.36
GSRG0015219	Dap	up	1.82	2.74e-05	0.000465	chr2(+):84275881-84328998	UCSC	death-associated protein	DAP-1;MGC72827;Rap7a	64322	ENSRNOG00000010747	1579.35	2880.74
GSRG0005561	Tax1bp3	up	1.82	0.0392	0.126	chr10(+):59743542-59748061	UCSC	Tax1 binding protein 3	LOC360564	360564	ENSRNOG00000019357	1450.94	2646.17
GSRG0018808	Cybrd1	up	1.82	6.94e-05	0.000972	chr3(+):57718496-57745726	UCSC	cytochrome b reductase 1	Dcytb;LOC295669	295669	ENSRNOG00000009620	558.81	1016.42
GSRG0023440	Wnt5b	up	1.82	0.00265	0.0167	chr4(-):151500962-152057144	UCSC	wingless-type MMTV integration site family, member 5B	NULL	282582	ENSRNOG00000008168	89.8	162.72
GSRG0009648	Cd48	up	1.82	0.00317	0.0191	chr13(+):90116789-90140371	UCSC	Cd48 molecule	SLAMF2	245962	ENSRNOG00000004737	2258.87	4109.36
GSRG0027717	Arhgap9	up	1.82	2.9e-06	7.92e-05	chr7(+):70612770-70620890	UCSC	Rho GTPase activating protein 9	LOC362893;MGC125000	362893	ENSRNOG00000006946	235.85	427.6
GSRG0012832	Hfe	up	1.81	0.00218	0.0143	chr17(+):43661262-43669327	UCSC	hemochromatosis	NULL	29199	ENSRNOG00000016967	126.93	229.56
GSRG0012465	Dok3	up	1.81	8.83e-06	0.00019	chr17(+):9639330-9644090	UCSC	docking protein 3	LOC306760	306760	ENSRNOG00000013564	124.9	225.89
GSRG0020080	Eya2	up	1.81	0.00013	0.00157	chr3(+):162357356-162470065	UCSC	EYA transcriptional coactivator and phosphatase 2	NULL	156826	ENSRNOG00000019203	658.31	1193.94
GSRG0020013	Myl9	up	1.81	0.0438	0.136	chr3(+):152857598-152863963	UCSC	myosin light chain 9	LOC296313	296313	ENSRNOG00000020246	1845.75	3346.94
GSRG0033931	Plp2	up	1.81	0.0154	0.0633	chrX(+):15679215-15682652	UCSC	proteolipid protein 2	A4-LSB;Plp2_mapped	302562	ENSRNOG00000039496	137.01	247.82
GSRG0016504	Ecm1	up	1.81	0.00303	0.0184	chr2(-):197855469-197860635	UCSC	extracellular matrix protein 1	NULL	116662	ENSRNOG00000021166	371.52	673.14
GSRG0012327	Sfrp1	up	1.81	0.0364	0.119	chr16(-):73372007-73410777	UCSC	secreted frizzled-related protein 1	sFRP-1	84402	ENSRNOG00000017783	1794.63	3251.11
GSRG0009963	Fmo2	up	1.81	0.0218	0.0816	chr13(-):80755056-80775264	UCSC	flavin containing monooxygenase 2	FMO2	246245	ENSRNOG00000003510	134.95	243.71
GSRG0012030	Rbpms	up	1.81	0.00104	0.00813	chr16(+):61954590-62089579	UCSC	RNA binding protein with multiple splicing	LOC498642;RGD1561067	498642	ENSRNOG00000013328	170.08	306.93
GSRG0010034	Slamf8	up	1.81	0.00114	0.00869	chr13(-):90968274-90977343	UCSC	SLAM family member 8	LOC289237	289237	ENSRNOG00000008736	123.86	223.32
GSRG0032127	Lrg1	up	1.8	0.0317	0.108	chr9(+):10952413-10954664	UCSC	leucine-rich alpha-2-glycoprotein 1	NULL	367455	--	478.42	862.35
GSRG0015120	Cd180	up	1.8	9.9e-07	3.31e-05	chr2(+):32820322-32833125	UCSC	CD180 molecule	LOC294706;Ly78	294706	ENSRNOG00000010266	507.7	914.21
GSRG0010408	Egfr	up	1.8	0.0009	0.00728	chr14(+):99919481-100098796	UCSC	epidermal growth factor receptor	ERBB1;ErbB-1;Errp	24329	ENSRNOG00000004332	82.86	149.19
GSRG0013797	Chst9	up	1.8	9.04e-07	3.09e-05	chr18(-):6834365-7081356	UCSC	carbohydrate sulfotransferase 9	LOC291770	291770	ENSRNOG00000015867	554.53	998.83
GSRG0001945	Unc93b1	up	1.8	3.7e-06	9.5e-05	chr1(+):219173002-219183940	UCSC	unc-93 homolog B1 (C. elegans)	LOC361689;Unc93b	361689	ENSRNOG00000017703	621.7	1117.65
GSRG0025658	RGD1564482	up	1.8	0.0157	0.0644	chr5(-):154641265-154642753	UCSC	RGD1564482	LOC500568	500568	--	58.14	104.86
GSRG0007015	Lgals3bp	up	1.8	5.86e-05	0.000855	chr10(-):107415334-107424672	UCSC	galectin 3 binding protein	MAC2BP;MGC93166;mac-2BP;mama	245955	ENSRNOG00000003217	1499.52	2694.43
GSRG0032037	Tgfbr2	up	1.8	0.0103	0.0471	chr8(-):124312829-124398864	UCSC	transforming growth factor, beta receptor 2	TGF-beta2;TGFR-2;Tgfbr2T;tbetaR-II	81810	ENSRNOG00000013265	1551.43	2787.02
GSRG0009420	Ctse	up	1.79	0.000406	0.00387	chr13(+):48427028-48449490	UCSC	cathepsin E	CEA;CEB	25424	ENSRNOG00000006963	147.84	265.72
GSRG0010031	Tagln2	up	1.79	0.00476	0.0261	chr13(-):90807197-90814144	UCSC	transgelin 2	LOC304983	304983	ENSRNOG00000008301	4331.76	7763.21
GSRG0006128	Npb	up	1.79	0.00377	0.0218	chr10(+):109786222-109786656	UCSC	neuropeptide B	rPPL7	259222	ENSRNOG00000036685	47.68	85.42
GSRG0034503	Gpr34	up	1.79	0.00319	0.0192	chrX(-):10023489-10031167	UCSC	G protein-coupled receptor 34	NULL	554353	ENSRNOG00000039759	1131.9	2021
GSRG0016006	Car13	up	1.79	0.0141	0.0591	chr2(-):88282943-88314254	UCSC	carbonic anhydrase 13	LOC499566;MGC189444;RGD1560453	499566	ENSRNOG00000021323	171.58	306.37
GSRG0030633	--	up	1.78	0.00468	0.0257	chr8(+):130370424-130371395	UCSC	--	NULL	--	--	87.6	156.91
GSRG0036336	Gcnt1	up	1.78	0.000366	0.00358	chr1(+):236580034-236585037	UCSC	glucosaminyl (N-acetyl) transferase 1, core 2	core2GlcNAc-T	64043	ENSRNOG00000050534	533.9	951.29
GSRG0026641	Pqlc3	up	1.78	6.3e-06	0.000145	chr6(-):42290680-42302254	UCSC	PQ loop repeat containing 3	LOC298906;RGD1306818	298906	ENSRNOG00000005126	489.48	872.41
GSRG0012311	Eif4ebp1	up	1.78	0.000904	0.00729	chr16(-):68954861-68968248	UCSC	eukaryotic translation initiation factor 4E binding protein 1	4E-BP1;PHAS-I	116636	ENSRNOG00000012582	311.11	553.62
GSRG0003104	Gmfg	up	1.78	0.000414	0.00394	chr1(-):85312479-85317469	UCSC	glia maturation factor, gamma	NULL	113940	ENSRNOG00000019838	218.57	388.62
GSRG0013687	Csf1r	up	1.78	0.000874	0.00713	chr18(+):56414488-56458300	UCSC	colony stimulating factor 1 receptor	CSF-1-R;CSF-1R;M-CSF-R;MGC125014;c-fms;mrfms	307403	ENSRNOG00000018414	2622.52	4665.94
GSRG0021879	C1r	up	1.78	0.00513	0.0276	chr4(+):157126060-157136767	UCSC	complement C1r subcomponent	LOC312705	312705	ENSRNOG00000011796	3489.94	6197.27
GSRG0009009	P2rx4	up	1.78	9.5e-05	0.00124	chr12(-):39308025-39325673	UCSC	purinergic receptor P2X 4	P2X4	29659	ENSRNOG00000001300	634.28	1126.23
GSRG0011629	Adcy4	up	1.78	1.39e-06	4.34e-05	chr15(-):34453918-34469752	UCSC	adenylate cyclase 4	MGC93493	54223	ENSRNOG00000020401	272.2	482.26
GSRG0030436	Plscr4	up	1.77	0.000328	0.00328	chr8(+):99880073-99917733	UCSC	phospholipid scramblase 4	LOC300900;Pls4	300900	ENSRNOG00000008151	564.73	1001.57
GSRG0029840	Ppp1r1a	up	1.77	0.00482	0.0263	chr7(-):145146481-145154132	UCSC	protein phosphatase 1, regulatory (inhibitor) subunit 1A	I-1;IPP-1	58977	ENSRNOG00000036827	1718.41	3049.18
GSRG0026492	Crip1	up	1.77	0.0294	0.102	chr6(+):137959171-137967042	UCSC	cysteine rich protein 1	CRIP;Crp-1;LOC691657	691657	ENSRNOG00000027990	902.2	1600.12
GSRG0032534	Sned1	up	1.77	0.00102	0.008	chr9(+):99521206-100440321	UCSC	sushi, nidogen and EGF-like domains 1	IRE-BP1	316638	ENSRNOG00000023548	403.45	714.87
GSRG0032288	RGD1305645	up	1.77	0.000163	0.00189	chr9(+):50526811-50548056	UCSC	similar to RIKEN cDNA 1500015O10	Ecrg4;LOC363225	363225	ENSRNOG00000023576	534.99	944.55
GSRG0006761	Abi3	up	1.77	6.68e-05	0.000943	chr10(-):83644067-83655182	UCSC	ABI family, member 3	LOC303476	303476	ENSRNOG00000005575	209.77	369.76
GSRG0004744	Aldh3b1	up	1.77	0.00264	0.0166	chr1(-):219145459-219168177	UCSC	aldehyde dehydrogenase 3 family, member B1	MGC95025	309147	ENSRNOG00000017512	88.8	156.19
GSRG0024422	Id3	up	1.76	9.28e-06	0.000197	chr5(+):154489581-154491171	UCSC	inhibitor of DNA binding 3, HLH protein	NULL	25585	ENSRNOG00000026124	1303.37	2297.19
GSRG0014855	Lcat	up	1.76	3.06e-09	2.38e-07	chr19(-):37913336-37916817	UCSC	lecithin cholesterol acyltransferase	MGC108718	24530	ENSRNOG00000019573	1168.31	2058.52
GSRG0030925	Il10ra	up	1.76	3.48e-06	9.13e-05	chr8(-):49558185-49573731	UCSC	interleukin 10 receptor subunit alpha	NULL	117539	ENSRNOG00000016308	208.94	367.31
GSRG0019971	Hck	up	1.76	8.48e-05	0.00114	chr3(+):148579917-148623023	UCSC	HCK proto-oncogene, Src family tyrosine kinase	HCTK;p56Hck;p59Hck	25734	ENSRNOG00000009331	194.49	342.22
GSRG0006849	Ptrf	up	1.76	0.0114	0.0505	chr10(-):88862513-88874495	UCSC	polymerase I and transcript release factor	LOC287710;Ptrf;cav-p60	287710	ENSRNOG00000019778	2681.86	4718.58
GSRG0006290	Hba1	up	1.76	0.00848	0.0405	chr10(-):15602791-15603650	UCSC	hemoglobin, alpha 1	HBAM;Hba-a2;Hba1	25632	ENSRNOG00000029886	12016.4	21107.3
GSRG0026486	Pld4	up	1.75	5.99e-07	2.22e-05	chr6(+):137323713-137332310	UCSC	phospholipase D family, member 4	LOC362792	362792	ENSRNOG00000028566	1554.6	2726.32
GSRG0029837	Itga5	up	1.75	0.000639	0.00558	chr7(-):144970444-144993652	UCSC	integrin subunit alpha 5	Itga5_mapped;Itga5_retired	315346	ENSRNOG00000057451	348.83	611.23
GSRG0003070	Pou2f2	up	1.75	0.000814	0.00673	chr1(-):81966791-82003691	UCSC	POU class 2 homeobox 2	2-Oct;Oct2	117058	ENSRNOG00000055650	113.43	198.08
GSRG0004788	Sipa1	up	1.75	1.81e-10	2.1e-08	chr1(-):221006349-221018360	UCSC	signal-induced proliferation-associated 1	Spa1	361710	ENSRNOG00000020726	1037.64	1817.43
GSRG0006355	Ltc4s	up	1.75	0.00118	0.00887	chr10(-):35737664-35739625	UCSC	leukotriene C4 synthase	NULL	114097	ENSRNOG00000003244	79.37	139.1
GSRG0034809	Chrdl1	up	1.75	0.025	0.0899	chrX(-):114554359-114658935	UCSC	chordin-like 1	Kjr;Ng1	363455	ENSRNOG00000004330	797.83	1395.94
GSRG0001739	Acsm5	up	1.75	5.3e-14	1.28e-11	chr1(+):189232868-189272178	UCSC	acyl-CoA synthetase medium-chain family member 5	Aa2-174;Cc1-38;LOC361637;RGD1309578	361637	ENSRNOG00000031211	509.75	889.44
GSRG0008766	Alox5ap	up	1.75	0.00475	0.026	chr12(-):6854931-6879112	UCSC	arachidonate 5-lipoxygenase activating protein	FLAP	29624	ENSRNOG00000000907	180.6	315.89
GSRG0006288	Hba2	up	1.75	0.0045	0.025	chr10(-):15573344-15609118	UCSC	hemoglobin, alpha 2	Glnc2;Glnc3;Hba2;LOC360504	360504	ENSRNOG00000029886;ENSRNOG00000047321	5806.01	10147.5
GSRG0000416	Tgfb1	up	1.75	2.83e-05	0.000478	chr1(+):82480608-82497195	UCSC	transforming growth factor, beta 1	Tgfb	59086	ENSRNOG00000020652	389.39	678.89
GSRG0024309	--	up	1.74	0.00285	0.0176	chr5(+):142643738-142647188	UCSC	--	NULL	--	--	178.72	310.95
GSRG0010643	Grxcr1	up	1.74	0.00193	0.013	chr14(-):41663688-41786084	UCSC	glutaredoxin and cysteine rich domain containing 1	LOC498355;RGD1564635	498355	ENSRNOG00000038891	237.04	411.93
GSRG0012254	Dctd	up	1.74	5.67e-08	3.05e-06	chr16(-):47177148-47207437	UCSC	dCMP deaminase	LOC290741	290741	ENSRNOG00000013215	279.95	486.77
GSRG0002177	Hhex	up	1.74	3.6e-05	0.000575	chr1(+):256101989-256107581	UCSC	hematopoietically expressed homeobox	Hex	79237	ENSRNOG00000016595	221.6	384.48
GSRG0016754	Clic2	up	1.74	0.0411	0.13	chr20(+):295338-310356	UCSC	chloride intracellular channel 2	LOC294141;MGC108828	294141	ENSRNOG00000000728	106.26	183.9
GSRG0007213	Parp14	up	1.74	0.00276	0.0171	chr11(+):68105442-68137509	UCSC	poly (ADP-ribose) polymerase family, member 14	LOC303903;RGD1310490	303903	ENSRNOG00000023334	310.82	539.45
GSRG0024115	Col27a1	up	1.74	2.15e-11	3.12e-09	chr5(+):79055521-79170765	UCSC	collagen, type XXVII, alpha 1	NULL	298101	ENSRNOG00000007657	1256.29	2181
GSRG0013864	Tmem173	up	1.74	0.00052	0.00471	chr18(-):28529576-28535828	UCSC	transmembrane protein 173	LOC498840;RGD1562552;rSTING	498840	ENSRNOG00000042137	151.32	262.03
GSRG0018627	--	up	1.73	0.0489	0.147	chr3(+):6579564-6581345	UCSC	--	NULL	--	--	234.05	405.4
GSRG0021449	Tmem140	up	1.73	0.000788	0.00655	chr4(+):62380751-62391912	UCSC	transmembrane protein 140	MGC109491	362334	ENSRNOG00000026965	289.76	500.94
GSRG0023880	Lyn	up	1.73	1.18e-05	0.000239	chr5(+):16526053-16642650	UCSC	LYN proto-oncogene, Src family tyrosine kinase	p53Lyn;p56Lyn	81515	ENSRNOG00000008180	539.46	932.04
GSRG0037276	Dab2	up	1.73	0.000171	0.00196	chr2(+):55716952-55768837	UCSC	DAB2, clathrin adaptor protein	C9;Doc-2;Doc2	79128	ENSRNOG00000028930	1517.37	2623.61
GSRG0006075	--	up	1.73	0.00362	0.0211	chr10(+):104437523-104443113	UCSC	--	NULL	--	--	234.98	405.86
GSRG0020146	Rtel1	up	1.73	0.000132	0.00159	chr3(+):176821652-176856531	UCSC	regulator of telomere elongation helicase 1	LOC362288;RGD1306721	362288	ENSRNOG00000027513	769.99	1331.6
GSRG0009755	Cd34	up	1.73	7.97e-08	4.04e-06	chr13(+):113692131-113711259	UCSC	CD34 molecule	LOC305081	305081	ENSRNOG00000045558	602.79	1039.72
GSRG0000137	Rnaset2	up	1.73	2.21e-09	1.8e-07	chr1(+):53174879-53192048	UCSC	ribonuclease T2	LOC292306	292306	ENSRNOG00000013190	3207.58	5531.58
GSRG0006287	Hba-a1	up	1.72	0.00922	0.0433	chr10(-):15577161-15578010	UCSC	hemoglobin alpha, adult chain 1	Glnc1;GloA;Hba-a1;LOC287167	287167	ENSRNOG00000045989	303.27	521.16
GSRG0015977	Rai14	up	1.72	0.000668	0.00575	chr2(-):60546091-60657714	UCSC	retinoic acid induced 14	LOC294804	294804	ENSRNOG00000028872	758.18	1302.46
GSRG0016370	Rarres1	up	1.72	0.000493	0.00452	chr2(-):164650722-164684985	UCSC	retinoic acid receptor responder 1	LOC310486	310486	ENSRNOG00000037853	294.1	504.95
GSRG0023422	Plxnd1	up	1.72	0.000468	0.00435	chr4(-):147854309-147893992	UCSC	plexin D1	LOC312652	312652	ENSRNOG00000025209	1730.81	2972.03
GSRG0015750	Gbp5	up	1.72	0.011	0.0493	chr2(+):248178441-248196852	UCSC	guanylate binding protein 5	LOC362050	362050	ENSRNOG00000032240	301.28	516.68
GSRG0032097	C3	up	1.72	2.08e-05	0.000372	chr9(+):9721137-9747084	UCSC	complement component 3	NULL	24232	--	1323.83	2270.51
GSRG0016351	P2ry12	up	1.71	3.06e-06	8.3e-05	chr2(-):149441598-149444548	UCSC	purinergic receptor P2Y12	P2y12	64803	ENSRNOG00000013902	1263.83	2165.08
GSRG0001559	Lrrc32	up	1.71	0.0484	0.146	chr1(+):163445568-163457426	UCSC	leucine rich repeat containing 32	Garp;LOC293135	293135	ENSRNOG00000015310	657.55	1126.81
GSRG0021215	Zfp217	up	1.71	7.04e-06	0.000159	chr3(-):166983220-166993940	UCSC	zinc finger protein 217	LOC311764;Znf217	311764	ENSRNOG00000021787	342.39	585.98
GSRG0015544	Ctss	up	1.71	3.04e-12	5.59e-10	chr2(+):197655777-197679768	UCSC	cathepsin S	NULL	50654	--	14602.4	25012.3
GSRG0022767	Zc3hav1	up	1.71	6.37e-05	0.000911	chr4(-):66022135-66062117	UCSC	zinc finger CCCH-type containing, antiviral 1	ARTD13;Zap;rZAP	252832	ENSRNOG00000013948	657.21	1124.6
GSRG0027369	Pros1	up	1.71	9.52e-07	3.23e-05	chr7(+):1206648-1288139	UCSC	protein S (alpha)	NULL	81750	--	1459.01	2497.63
GSRG0009034	Slc8b1	up	1.71	1.41e-05	0.000275	chr12(-):41566981-41590244	UCSC	solute carrier family 8 member B1	LOC498185;Slc24a6	498185	ENSRNOG00000001383	1009.22	1724.72
GSRG0004598	Mvp	up	1.71	1.96e-10	2.24e-08	chr1(-):198420821-198448425	UCSC	major vault protein	NULL	64681	ENSRNOG00000020182	2287.2	3904.25
GSRG0020787	Itpripl1	up	1.71	0.0121	0.0528	chr3(-):119616943-119619865	UCSC	inositol 1, 4, 5-trisphosphate receptor interacting protein-like 1	LOC499885	499885	ENSRNOG00000012151	150.43	256.74
GSRG0024123	Tlr4	up	1.71	3.63e-05	0.00058	chr5(+):82587424-82601056	UCSC	toll-like receptor 4	toll4	29260	ENSRNOG00000010522	419.73	715.28
GSRG0029667	Scube1	up	1.7	0.00226	0.0147	chr7(-):124501988-124620703	UCSC	signal peptide, CUB domain and EGF like domain containing 1	LOC315174	315174	ENSRNOG00000010617	765.77	1303.9
GSRG0032101	Dennd1c	up	1.7	1.09e-09	1.01e-07	chr9(+):9976015-9982346	UCSC	DENN domain containing 1C	NULL	363326	--	243.54	413.91
GSRG0016798	RT1-N3	up	1.7	0.0218	0.0816	chr20(+):3167079-3170951	UCSC	RT1 class Ib, locus N3	RT1-N3_mapped	24750	ENSRNOG00000000795	133.18	225.76
GSRG0016704	Dapp1	up	1.7	0.000834	0.00685	chr2(-):243175346-243224883	UCSC	dual adaptor of phosphotyrosine and 3-phosphoinositides 1	LOC362046	362046	ENSRNOG00000010575	445.94	757.3
GSRG0003374	Cd37	up	1.7	0.000111	0.00139	chr1(-):101230475-101235674	UCSC	CD37 molecule	MRCOX-44	29185	ENSRNOG00000020699	353.93	599.79
GSRG0004696	Cdhr5	up	1.69	0.0015	0.0107	chr1(-):214255120-214263523	UCSC	cadherin-related family member 5	GP100;MGC114263;Mucdhl;Mupcdh	171554	ENSRNOG00000017762	375.81	635.95
GSRG0007542	Parp9	up	1.69	0.000782	0.00651	chr11(-):67724076-67756800	UCSC	poly (ADP-ribose) polymerase family, member 9	LOC303905;MGC156739;RGD1307534	303905	ENSRNOG00000023463	336.13	568.73
GSRG0011560	Tep1	up	1.69	5.11e-20	4.16e-17	chr15(-):27751188-27798840	UCSC	telomerase associated protein 1	Tlp1;p230;p240;rTLP1	64523	ENSRNOG00000051706	2389.11	4041.43
GSRG0032454	Inpp5d	up	1.69	2.03e-07	8.96e-06	chr9(+):94745219-94850771	UCSC	inositol polyphosphate-5-phosphatase D	SHIP-1	54259	ENSRNOG00000017020	1088.28	1839.12
GSRG0022552	Mgst1	up	1.69	1.05e-10	1.32e-08	chr4(+):172119354-172134607	UCSC	microsomal glutathione S-transferase 1	MGC72699	171341	ENSRNOG00000007743	2193.44	3708.24
GSRG0016319	Slc7a11	up	1.69	1.63e-06	4.86e-05	chr2(-):139453774-139528162	UCSC	solute carrier family 7 member 11	LOC310392	310392	ENSRNOG00000010210	4679.65	7910.21
GSRG0004282	Tsku	up	1.69	9.79e-07	3.28e-05	chr1(-):163317282-163328592	UCSC	tsukushi, small leucine rich proteoglycan	Eiih	308843	ENSRNOG00000027784	531.47	897.33
GSRG0002234	Nfkb2	up	1.69	0.000206	0.00228	chr1(+):266052002-266059265	UCSC	nuclear factor kappa B subunit 2	LOC309452;MGC93816;RGD1307189	309452	ENSRNOG00000019311	554.94	936.82
GSRG0007092	Il10rb	up	1.69	8.89e-07	3.05e-05	chr11(+):31560530-31582457	UCSC	interleukin 10 receptor subunit beta	LOC304091;RGD1560373	304091	ENSRNOG00000028638	604.15	1019.5
GSRG0007168	Nfkbiz	up	1.69	1.11e-05	0.000229	chr11(+):47243342-47271487	UCSC	NFKB inhibitor zeta	LOC304005;Mail;RGD1310834	304005	ENSRNOG00000031163	270.8	456.39
GSRG0007512	Zbtb20	up	1.69	2.54e-05	0.000439	chr11(-):62014925-62451162	UCSC	zinc finger and BTB domain containing 20	LOC288105;RGD1560387	288105	ENSRNOG00000056716	1213.5	2048.45
GSRG0017895	Aif1	up	1.69	4.56e-05	0.000698	chr20(-):5161352-5166448	UCSC	allograft inflammatory factor 1	AIF-1;BART-1;Bart1;iba1;mrf-1	29427	ENSRNOG00000000853	1106.22	1863.83
GSRG0032389	Cyp27a1	up	1.68	4.64e-06	0.000115	chr9(+):81968523-81998213	UCSC	cytochrome P450, family 27, subfamily a, polypeptide 1	Cyp27;P450C27	301517	ENSRNOG00000017188	574.09	965.99
GSRG0009976	Rcsd1	up	1.68	0.00018	0.00204	chr13(-):83854664-83917001	UCSC	RCSD domain containing 1	LOC360872;RGD1304715	360872	ENSRNOG00000003283	626.17	1053.79
GSRG0016732	Ifi44	up	1.68	0.00165	0.0115	chr2(-):256897778-256915563	UCSC	interferon-induced protein 44	LOC310969	310969	ENSRNOG00000022218	810.56	1364.14
GSRG0004356	Hbb	up	1.68	0.0326	0.11	chr1(-):168971265-168972915	UCSC	hemoglobin subunit beta	NULL	24440	ENSRNOG00000058105	6464.6	10881
GSRG0021448	Cald1	up	1.68	0.00759	0.0372	chr4(+):62221011-62290229	UCSC	caldesmon 1	CDM;l-Cad	25687	ENSRNOG00000010233	4282.44	7207.86
GSRG0030435	Plscr2	up	1.68	0.0194	0.0748	chr8(+):99650598-99725511	UCSC	phospholipid scramblase 2	LOC315883	315883	ENSRNOG00000008048	296.32	498.09
GSRG0034406	Sash3	up	1.68	0.00117	0.00882	chrX(+):134979690-134994349	UCSC	SAM and SH3 domain containing 3	LOC317578;MGC189506;RGD1560293	317578	ENSRNOG00000004409	225.4	378.12
GSRG0015492	Shc1	up	1.68	5.38e-06	0.000129	chr2(+):188745503-188757066	UCSC	SHC adaptor protein 1	P66shc	85385	ENSRNOG00000020657	834.93	1402.3
GSRG0029350	--	up	1.68	9.66e-05	0.00126	chr7(-):117291594-117298169	UCSC	--	NULL	--	--	188.96	316.92
GSRG0015682	F3	up	1.67	1.09e-05	0.000226	chr2(+):225310686-225322280	UCSC	coagulation factor III, tissue factor	MGC93621;TF	25584	ENSRNOG00000011800	459.5	768.63
GSRG0015663	Col11a1	up	1.67	0.00017	0.00195	chr2(+):216863428-217056523	UCSC	collagen type XI alpha 1 chain	NULL	25654	ENSRNOG00000023148	638.06	1069.54
GSRG0034763	Btk	up	1.67	0.00475	0.026	chrX(-):105360922-105390580	UCSC	Bruton tyrosine kinase	NULL	367901	ENSRNOG00000052407	139.68	233.39
GSRG0003578	Lrrk1	up	1.67	2.51e-08	1.53e-06	chr1(-):127167652-127291972	UCSC	leucine-rich repeat kinase 1	LOC308703	308703	ENSRNOG00000012730	770.89	1288.05
GSRG0005279	Lcp2	up	1.67	7.83e-06	0.000173	chr10(+):18996509-19043286	UCSC	lymphocyte cytosolic protein 2	Slp76	155918	ENSRNOG00000005620	293.72	490.09
GSRG0014506	Lyl1	up	1.67	0.00197	0.0132	chr19(+):25815207-25818074	UCSC	LYL1, basic helix-loop-helix family member	MGC93688	304663	ENSRNOG00000002950	229.16	382.25
GSRG0015965	Card6	up	1.67	0.00103	0.00805	chr2(-):54812252-54823917	UCSC	caspase recruitment domain family, member 6	LOC294770	294770	ENSRNOG00000001271	557.09	930.81
GSRG0021152	Mafb	up	1.67	9.58e-07	3.24e-05	chr3(-):156338993-156340913	UCSC	MAF bZIP transcription factor B	Krml;b-maf;maf-B	54264	ENSRNOG00000016037	539.78	901.26
GSRG0029860	Casp4	up	1.67	0.000226	0.00247	chr8(+):2616391-2651663	UCSC	caspase 4	Casp11;MGC124949	114555	ENSRNOG00000033697	646.86	1079.55
GSRG0031966	Parp3	up	1.67	9.49e-05	0.00124	chr8(-):115173453-115179191	UCSC	poly (ADP-ribose) polymerase family, member 3	Adprtl3;LOC300985;MGC94593	300985	ENSRNOG00000012865	882.18	1469.01
GSRG0025743	--	up	1.66	5e-05	0.000749	chr5(-):166052979-166053729	UCSC	--	NULL	--	--	173.49	288.35
GSRG0005272	Stk10	up	1.66	8.07e-06	0.000177	chr10(+):17420969-17521810	UCSC	serine/threonine kinase 10	NULL	29398	ENSRNOG00000004217	558.27	927.93
GSRG0018865	Aplnr	up	1.66	8.07e-07	2.81e-05	chr3(+):72540538-72544182	UCSC	apelin receptor	Agtrl1;Apj;B78;GPCR34	83518	ENSRNOG00000009227	911.29	1515.85
GSRG0013475	Itga8	up	1.66	4.57e-06	0.000114	chr17(-):79321900-79676499	UCSC	integrin subunit alpha 8	LOC364786;RGD1564327	364786	ENSRNOG00000016538	664.28	1103.38
GSRG0017726	Fabp7	up	1.66	5.89e-17	2.68e-14	chr20(+):40769623-40773313	UCSC	fatty acid binding protein 7	B-FABP;BLBP	80841	ENSRNOG00000000814	15993.2	26531.3
GSRG0013441	Klf6	up	1.66	0.000227	0.00247	chr17(-):67887934-67945037	UCSC	Kruppel-like factor 6	Aa1017;CPBP;Zf9	58954	ENSRNOG00000016885	741.54	1229.25
GSRG0006540	Slc2a4	up	1.66	0.0182	0.0714	chr10(-):56552983-56558546	UCSC	solute carrier family 2 member 4	GLUT-4;Glut4;MGC93607	25139	ENSRNOG00000017226	305.26	506.23
GSRG0026596	Emilin1	up	1.66	3.3e-05	0.00054	chr6(-):26821255-26828972	UCSC	elastin microfibril interfacer 1	LOC298845	298845	ENSRNOG00000008246	907.12	1502.38
GSRG0029835	Gpr84	up	1.66	2.5e-07	1.08e-05	chr7(-):144934610-144936803	UCSC	G protein-coupled receptor 84	LOC688730	688730	ENSRNOG00000036834	307.87	508.44
GSRG0022509	--	up	1.66	0.0391	0.125	chr4(+):162943192-162943987	UCSC	--	NULL	--	--	2548.47	4219.62
GSRG0027609	Igf1	up	1.66	0.00335	0.0199	chr7(+):28412180-28486609	UCSC	insulin-like growth factor 1	IGF;IGF-I	24482	ENSRNOG00000004517	591.79	979.88
GSRG0015683	Arhgap29	up	1.65	0.000539	0.00486	chr2(+):225552148-225611638	UCSC	Rho GTPase activating protein 29	B130017i01rik;LOC310833;MGC95332;RGD1306185	310833	ENSRNOG00000012563	1884.25	3117.78
GSRG0021570	Fkbp9	up	1.65	0.00609	0.0314	chr4(+):87167514-87234197	UCSC	FK506 binding protein 9	FKBP-9;MGC94086	297123	ENSRNOG00000005478	4019.62	6649.6
GSRG0007548	Mylk	up	1.65	3.58e-11	5.01e-09	chr11(-):69013060-69223158	UCSC	myosin light chain kinase	LOC288057	288057	ENSRNOG00000002215	4485.71	7418.52
GSRG0011158	Zic2	up	1.65	0.0342	0.114	chr15(+):108908366-108913812	UCSC	Zic family member 2	LOC361096	361096	ENSRNOG00000054879	1594.63	2635.79
GSRG0004222	Iqgap1	up	1.65	7.08e-06	0.00016	chr1(-):142523881-142615673	UCSC	IQ motif containing GTPase activating protein 1	LOC361598	361598	ENSRNOG00000012002	1325.8	2190.35
GSRG0012899	Akr1c12	up	1.65	0.00212	0.014	chr17(+):69634890-69647765	UCSC	aldo-keto reductase family 1, member C12	Akr1c12;Akr1c12T;LOC361266	361266	ENSRNOG00000050040	117.65	193.96
GSRG0013942	Adrb2	up	1.65	0.000299	0.00306	chr18(-):57513783-57516083	UCSC	adrenoceptor beta 2	NULL	24176	ENSRNOG00000019217	216.62	355.62
GSRG0010951	Mmp14	up	1.65	0.0148	0.0615	chr15(+):33074410-33083666	UCSC	matrix metallopeptidase 14	MMP-14;MT-MMP1;MT1MMP;MTMMP1;Mt1-mmp	81707	ENSRNOG00000010947	2168.52	3572.18
GSRG0010522	Anxa3	up	1.65	4.49e-07	1.74e-05	chr14(-):14364008-14426437	UCSC	annexin A3	Anx3;LC3;LRRGT00047	25291	ENSRNOG00000002045	4273.36	7035.46
GSRG0020794	Mall	up	1.65	0.000486	0.00448	chr3(-):120272583-120306551	UCSC	mal, T-cell differentiation protein-like	LOC362211;MGC95101;RGD1310869	362211	ENSRNOG00000015599	411.56	676.31
GSRG0037311	--	up	1.65	1.63e-06	4.86e-05	chr20(-):3372412-3397039	UCSC	--	NULL	--	--	1264.88	2080.48
GSRG0003242	Fxyd1	up	1.65	3.35e-06	8.86e-05	chr1(-):89484199-89488234	UCSC	FXYD domain-containing ion transport regulator 1	Plm	58971	ENSRNOG00000021079	4761.17	7833.4
GSRG0032318	Aox1	up	1.64	1.41e-11	2.23e-09	chr9(+):64929720-65007870	UCSC	aldehyde oxidase 1	NULL	54349	ENSRNOG00000015354	2742.86	4511.09
GSRG0014753	Lpcat2	up	1.64	7.55e-05	0.00103	chr19(-):15470609-15540704	UCSC	lysophosphatidylcholine acyltransferase 2	1-AGPAT11;LOC100359680;LOC307713;LPCAT-2;RGD1563994	100359680	ENSRNOG00000016643	866.33	1423.6
GSRG0014740	Mt1	up	1.64	0.000695	0.00594	chr19(-):11301987-11303008	UCSC	metallothionein 1	MT-1;MT-I;Mt;Mt1a	24567	ENSRNOG00000038047	173.14	283.39
GSRG0009631	Fcgr3a	up	1.64	0.00385	0.0221	chr13(+):89385983-89396045	UCSC	Fc fragment of IgG, low affinity IIIa, receptor	Fcgr4;LOC304966	304966	ENSRNOG00000024382	173.66	284.79
GSRG0025961	Twist1	up	1.64	0.0249	0.0898	chr6(+):53401109-53403232	UCSC	twist family bHLH transcription factor 1	Twist	85489	ENSRNOG00000011101	238.67	391.25
GSRG0011682	Scara3	up	1.64	1e-08	6.95e-07	chr15(-):42605505-42638426	UCSC	scavenger receptor class A, member 3	LOC364405	364405	ENSRNOG00000016177	2043.59	3353.21
GSRG0009973	Sft2d2	up	1.64	0.000298	0.00305	chr13(-):83438635-83457899	UCSC	SFT2 domain containing 2	LOC360868;RGD1310623	360868	ENSRNOG00000003038	1281.04	2100.8
GSRG0036709	Foxs1	up	1.64	0.0162	0.0658	chr3(-):148406511-148407793	UCSC	forkhead box S1	Fkhl18;LOC311547	311547	ENSRNOG00000008529	222.06	363.84
GSRG0008929	Mlxipl	up	1.64	1.74e-05	0.000327	chr12(-):24590645-24619640	UCSC	MLX interacting protein-like	NULL	171078	--	403.39	660.13
GSRG0010325	Man2b2	up	1.64	3.74e-16	1.41e-13	chr14(+):78939958-78973883	UCSC	mannosidase, alpha, class 2B, member 2	Ab2-450;LOC360955;MGC188563	360955	ENSRNOG00000061779	2150.53	3521.44
GSRG0016350	P2ry13	up	1.64	6.95e-05	0.000972	chr2(-):149431095-149432105	UCSC	purinergic receptor P2Y13	P2y13	310444	ENSRNOG00000029756	214.91	350.76
GSRG0005389	Igtp	up	1.64	0.00649	0.033	chr10(+):43613405-43664455	UCSC	interferon gamma induced GTPase	LOC303163	303163	ENSRNOG00000027008	445.61	728.5
GSRG0003368	Fcgrt	up	1.64	7.99e-05	0.00109	chr1(-):101086877-101096100	UCSC	Fc fragment of IgG receptor and transporter	FcRn	29558	ENSRNOG00000020583	2171.47	3550.36
GSRG0007180	Tmprss7	up	1.64	0.000202	0.00225	chr11(+):60102125-60138065	UCSC	transmembrane protease, serine 7	LOC288118	288118	ENSRNOG00000002145	514.66	841.74
GSRG0015576	Fmo5	up	1.63	0.000334	0.00332	chr2(+):199796877-199823927	UCSC	flavin containing monooxygenase 5	FMO5	246248	ENSRNOG00000018076	311.9	509.18
GSRG0016638	Usp53	up	1.63	1.17e-09	1.06e-07	chr2(-):227098795-227160379	UCSC	ubiquitin specific peptidase 53	LOC295425	295425	ENSRNOG00000014660	2234.17	3648.63
GSRG0028199	Parvg	up	1.63	0.00232	0.0149	chr7(+):125288081-125306976	UCSC	parvin, gamma	LOC689069	689069	ENSRNOG00000052064	349.13	569.13
GSRG0024346	A3galt2	up	1.63	2.15e-06	6.07e-05	chr5(+):146933592-146945880	UCSC	alpha 1, 3-galactosyltransferase 2	LOC171553;iGb3S	171553	ENSRNOG00000005935	1056.52	1723.35
GSRG0016420	Pear1	up	1.63	0.00336	0.02	chr2(-):187114221-187134040	UCSC	platelet endothelial aggregation receptor 1	LOC295293;MGC188434;RGD1305653	295293	ENSRNOG00000014243	1034.11	1685.89
GSRG0024496	Slc2a5	up	1.63	0.000209	0.00231	chr5(+):167142182-167174206	UCSC	solute carrier family 2 member 5	GLUT-5	65197	ENSRNOG00000017693	252.45	410.8
GSRG0004625	Cox6a2	up	1.63	0.0263	0.0935	chr1(-):199624037-199624783	UCSC	cytochrome c oxidase subunit 6A2	COX6AH;COX6B	25278	ENSRNOG00000019851	212.21	345.51
GSRG0010644	Shisa3	up	1.63	0.000426	0.00403	chr14(-):42216654-42221225	UCSC	shisa family member 3	LOC498356;RGD1565710	498356	ENSRNOG00000025670	213.63	346.97
GSRG0024741	B4galt1	up	1.62	0.000452	0.00423	chr5(-):57121762-57168610	UCSC	beta-1, 4-galactosyltransferase 1	B4galt1_mapped;Ggtb2	24390	ENSRNOG00000059461	370.11	599.55
GSRG0020092	Snai1	up	1.62	0.0374	0.121	chr3(+):164274710-164279194	UCSC	snail family transcriptional repressor 1	Sna	116490	ENSRNOG00000009594	172.77	280.58
GSRG0002083	Lpxn	up	1.62	7.37e-05	0.00101	chr1(+):229642437-229674128	UCSC	leupaxin	LOC293783;MGC108942	293783	ENSRNOG00000012611	426.09	690.91
GSRG0030531	Lamb2	up	1.62	8.7e-06	0.000188	chr8(+):117268374-117280514	UCSC	laminin subunit beta 2	NULL	25473	--	7769.83	12597
GSRG0009913	Soat1	up	1.62	1.26e-06	3.99e-05	chr13(-):74035258-74077759	UCSC	sterol O-acyltransferase 1	Acat-1	81782	ENSRNOG00000004111	1263.13	2046.17
GSRG0007129	--	up	1.62	1.5e-10	1.76e-08	chr11(+):43003108-43006567	UCSC	--	NULL	--	--	822.62	1330.86
GSRG0005045	Pik3ap1	up	1.62	0.000206	0.00228	chr1(-):260527781-260638843	UCSC	phosphoinositide-3-kinase adaptor protein 1	NULL	294048	--	856.74	1385.16
GSRG0001948	Doc2g	up	1.62	0.00386	0.0221	chr1(+):219250265-219253788	UCSC	double C2-like domains, gamma	Doc2gp;LOC293654	293654	ENSRNOG00000018029	256.42	414.08
GSRG0015732	Ddit4l2	up	1.62	0.000358	0.00351	chr2(+):242882312-242885088	UCSC	DNA-damage-inducible transcript 4-like 2	NULL	140582	--	454.31	732.91
GSRG0027732	Cpq	up	1.62	0.000339	0.00336	chr7(+):71709316-72167413	UCSC	carboxypeptidase Q	LAL;Pgcp;lal-1	58952	ENSRNOG00000005931	1456.38	2353.87
GSRG0004471	Itpripl2	up	1.62	0.0213	0.0805	chr1(-):188140853-188142748	UCSC	inositol 1, 4, 5-trisphosphate receptor interacting protein-like 2	LOC499253;RGD1564255	499253	--	217.27	350.94
GSRG0015951	Itga1	up	1.62	0.00677	0.0341	chr2(-):47127406-47281388	UCSC	integrin subunit alpha 1	VLA-1	25118	ENSRNOG00000053550	136.58	220.8
GSRG0008918	Hspb1	up	1.61	7.41e-10	7.16e-08	chr12(-):23839390-23841051	UCSC	heat shock protein family B (small) member 1	HSP27;Hsp25;Hsp27	24471	ENSRNOG00000023546	4435.9	7161.32
GSRG0004219	Fes	up	1.61	7.83e-07	2.74e-05	chr1(-):142174648-142183884	UCSC	FES proto-oncogene, tyrosine kinase	LOC361597;RGD1564385	361597	ENSRNOG00000011683	343.35	553.62
GSRG0023141	Arhgap25	up	1.61	1.87e-07	8.35e-06	chr4(-):119249682-119327822	UCSC	Rho GTPase activating protein 25	LOC500246;RGD1562105	500246	ENSRNOG00000009347	498.06	803.38
GSRG0007099	Slc5a3	up	1.61	4.45e-07	1.74e-05	chr11(+):32229366-32231799	UCSC	solute carrier family 5 member 3	Smit	114507	--	290.13	469.42
GSRG0016337	Tm4sf1	up	1.61	0.00393	0.0224	chr2(-):147382866-147392062	UCSC	transmembrane 4 L six family member 1	LOC295061	295061	ENSRNOG00000015812	1165.12	1879.08
GSRG0016799	RT1-S3	up	1.61	0.0233	0.0856	chr20(+):3176124-3180825	UCSC	RT1 class Ib, locus S3	BM1;BM1av1;H2-T23;RT-BM1;RT1-BM1;RT1.S3;RTBM1	294228	ENSRNOG00000000777	2009.49	3240.13
GSRG0004323	Trim21	up	1.61	0.000774	0.00647	chr1(-):167688736-167700108	UCSC	tripartite motif-containing 21	LOC308901	308901	ENSRNOG00000018517	331.31	533.03
GSRG0002530	Slc2a12	up	1.61	0.00045	0.00422	chr1(-):24003625-24056373	UCSC	solute carrier family 2 member 12	LOC308028	308028	ENSRNOG00000011161	704.31	1134.3
GSRG0020612	Nr1h3	up	1.61	0.00303	0.0184	chr3(-):80004131-80014046	UCSC	nuclear receptor subfamily 1, group H, member 3	LXRalpha;RLD-1	58852	ENSRNOG00000013172	435.67	700.7
GSRG0010149	Tgfbr3	up	1.61	0.0101	0.0464	chr14(+):3506416-3680508	UCSC	transforming growth factor beta receptor 3	TGFR-3	29610	ENSRNOG00000002093	1898.72	3055.19
GSRG0021239	Lama5	up	1.61	0.00476	0.0261	chr3(-):175553042-175601112	UCSC	laminin subunit alpha 5	NULL	140433	ENSRNOG00000053691	111.06	178.09
GSRG0001724	Tead1	up	1.61	0.00199	0.0133	chr1(+):177495782-177706863	UCSC	TEA domain transcription factor 1	TEF-1	361630	ENSRNOG00000015488	382.31	614.27
GSRG0005775	Copz2	up	1.61	0.0326	0.11	chr10(+):84718820-84731880	UCSC	coatomer protein complex, subunit zeta 2	LOC360611	360611	ENSRNOG00000009225	431.79	692.99
GSRG0005368	Irf1	up	1.6	9.86e-05	0.00128	chr10(+):39109520-39116531	UCSC	interferon regulatory factor 1	IRF-1	24508	ENSRNOG00000008144	647.33	1036.05
GSRG0016821	Tap1	up	1.6	0.000174	0.00198	chr20(+):3979035-3989669	UCSC	transporter 1, ATP binding cassette subfamily B member	APT1;Abcb2;Cim;MGC124549;Tap2	24811	ENSRNOG00000000457	366.11	584.71
GSRG0029859	Casp1	up	1.6	0.00973	0.0451	chr8(+):2605175-2614621	UCSC	caspase 1	CASP-1;IL-1BC;Ice;Il1bc;p45	25166	ENSRNOG00000007372	335.81	536.66
GSRG0033451	Tgif1	up	1.6	1.39e-05	0.000272	chr9(-):119181076-119190786	UCSC	TGFB-induced factor homeobox 1	LOC316742;MGC109104;MGC156525;Tfig;Tgif	316742	ENSRNOG00000015906	497.11	792.77
GSRG0016352	Igsf10	up	1.6	0.000309	0.00313	chr2(-):149535199-149563896	UCSC	immunoglobulin superfamily, member 10	CMF608;LOC310448	310448	ENSRNOG00000013917	1242.32	1983.39
GSRG0017846	Ier3	up	1.6	1.78e-05	0.000333	chr20(-):3438799-3440002	UCSC	immediate early response 3	Dif2;Iex1;Ler3;MGC124532;Prg1	294235	ENSRNOG00000000827	801.96	1279.29
GSRG0030430	Ctsh	up	1.6	2.62e-05	0.000448	chr8(+):97439069-97458293	UCSC	cathepsin H	NULL	25425	ENSRNOG00000014064	4593.1	7326.58
GSRG0032967	Fhl2	up	1.6	0.0256	0.0915	chr9(-):49921053-49950071	UCSC	four and a half LIM domains 2	FHL-2;SLIM3;SLIM-3	63839	ENSRNOG00000016866	373.71	595.88
GSRG0018858	Ube2l6	up	1.59	0.00396	0.0225	chr3(+):72191533-72206188	UCSC	ubiquitin-conjugating enzyme E2L 6	LOC295704;ubcM8	295704	ENSRNOG00000030467	297.93	473.66
GSRG0009965	Prrx1	up	1.59	2.43e-08	1.49e-06	chr13(-):81147038-81214808	UCSC	paired related homeobox 1	Pmx1;Prx-1;rHox	266813	ENSRNOG00000003720	779.89	1240.21
GSRG0015503	Rab13	up	1.59	1.65e-07	7.53e-06	chr2(+):189581644-189586351	UCSC	RAB13, member RAS oncogene family	NULL	81756	ENSRNOG00000016733	993.51	1580.3
GSRG0021898	Tnfrsf1a	up	1.59	1.15e-05	0.000235	chr4(+):157864969-157877633	UCSC	TNF receptor superfamily member 1A	MGC105478;TNF-R1;TNF-RI;TNFR-1;TNFR-I;Tnfr1;p55;p60	25625	ENSRNOG00000031312	1248.18	1977.57
GSRG0006400	Pdlim4	up	1.58	0.000254	0.00268	chr10(-):39390581-39405312	UCSC	PDZ and LIM domain 4	NULL	24915	--	2889.08	4573.13
GSRG0011895	--	up	1.58	0.00226	0.0147	chr16(+):10727562-10749307	UCSC	--	NULL	--	--	1236.51	1956.43
GSRG0018590	Entpd2	up	1.58	0.0169	0.0677	chr3(+):2617885-2623315	UCSC	ectonucleoside triphosphate diphosphohydrolase 2	Cd39l1;NTPDase2	64467	ENSRNOG00000013102	1656.39	2618.24
GSRG0009010	P2rx7	up	1.58	3.25e-07	1.34e-05	chr12(-):39353613-39396042	UCSC	purinergic receptor P2X 7	NULL	29665	ENSRNOG00000001296	542.19	857.14
GSRG0006727	Scpep1	up	1.58	3.32e-05	0.000542	chr10(-):76230373-76263866	UCSC	serine carboxypeptidase 1	Risc	114861	ENSRNOG00000002358	2114.24	3339.63
GSRG0007977	--	up	1.58	6.82e-07	2.48e-05	chr12(+):23407463-23445766	UCSC	--	NULL	--	--	494.93	782.78
GSRG0001857	Mgmt	up	1.58	0.00672	0.0339	chr1(+):209291115-209464190	UCSC	O-6-methylguanine-DNA methyltransferase	NULL	25332	ENSRNOG00000016038	83.75	131.73
GSRG0031851	--	up	1.58	0.000976	0.00776	chr8(-):82431043-82432005	UCSC	--	NULL	--	--	574.16	905.74
GSRG0015261	Tnfsf10	up	1.58	0.0322	0.109	chr2(+):113008324-113024795	UCSC	tumor necrosis factor superfamily member 10	Tnlg6a	246775	ENSRNOG00000013269	381.43	601.15
GSRG0029777	Bin2	up	1.58	1.39e-05	0.000272	chr7(-):142273833-142300382	UCSC	bridging integrator 2	LOC366988	366988	ENSRNOG00000031930	820.75	1292.25
GSRG0030087	Vof16	up	1.58	8.41e-05	0.00113	chr8(+):45798356-45800453	UCSC	ischemia related factor vof-16	Vof-16	259227	--	524.19	826.5
GSRG0003019	C5ar1	up	1.57	0.0399	0.127	chr1(-):78186770-78195135	UCSC	complement component 5a receptor 1	NULL	113959	--	199.19	313.07
GSRG0037580	Myof	up	1.57	3.57e-05	0.000572	chr1(-):256585899-256734727	UCSC	myoferlin	Fer1l3;LOC309499;RGD1564216	309499	ENSRNOG00000016117	1295.31	2036.95
GSRG0023138	Anxa4	up	1.57	0.000953	0.00763	chr4(-):118538777-118595580	UCSC	annexin A4	Anx4;MGC93088;ZAP36	79124	ENSRNOG00000018159	2218.09	3487.95
GSRG0025590	Tinagl1	up	1.57	0.0034	0.0201	chr5(-):148382702-148392689	UCSC	tubulointerstitial nephritis antigen-like 1	Lcn7;gis5	94174	ENSRNOG00000013179	459.5	721.97
GSRG0016579	Csf1	up	1.57	7.55e-12	1.3e-09	chr2(-):210522375-210550546	UCSC	colony stimulating factor 1	CSF-1;MCSF	78965	ENSRNOG00000018659	2064.6	3243.78
GSRG0024952	Plin2	up	1.57	2.02e-11	2.98e-09	chr5(-):104996999-105010799	UCSC	perilipin 2	Adfp;Adrp;MGC94591	298199	ENSRNOG00000007060	2104.75	3301.05
GSRG0020468	Lrrc55	up	1.57	3.68e-06	9.49e-05	chr3(-):72589848-72602548	UCSC	leucine rich repeat containing 55	LOC311171	311171	ENSRNOG00000028266	384.78	603.12
GSRG0015366	Postn	up	1.57	0.0188	0.0732	chr2(+):143656845-143688087	UCSC	periostin	LOC361945;Plf	361945	ENSRNOG00000012660	166.63	261.08
GSRG0025837	Ttc7a	up	1.57	1.72e-07	7.77e-06	chr6(+):10912383-11014278	UCSC	tetratricopeptide repeat domain 7A	LOC362696;Ttc7	362696	ENSRNOG00000014879	820.6	1284.32
GSRG0036818	Clec14a	up	1.57	0.00354	0.0207	chr6(-):79303304-79306443	UCSC	C-type lectin domain family 14, member A	LOC314148;RGD1306232	314148	ENSRNOG00000022697	1205.73	1889.29
GSRG0011728	Pdlim2	up	1.57	0.0237	0.0867	chr15(-):51843260-51855325	UCSC	PDZ and LIM domain 2	MGC94060	290354	ENSRNOG00000008543	96.42	150.56
GSRG0007226	Nrros	up	1.57	0.00145	0.0104	chr11(+):71872830-71889887	UCSC	negative regulator of reactive oxygen species	Garpl1;LOC303875;Lrrc33;MGC108848;RGD1310771	303875	ENSRNOG00000001752	389.94	609.43
GSRG0010235	Igfbp7	up	1.56	0.0386	0.124	chr14(+):33010300-33070190	UCSC	insulin-like growth factor binding protein 7	LOC289560	289560	ENSRNOG00000002050	5821.48	9110.23
GSRG0010102	Ptpn14	up	1.56	0.0401	0.128	chr13(-):108696336-108841482	UCSC	protein tyrosine phosphatase, non-receptor type 14	LOC305064	305064	ENSRNOG00000003407	428.74	670.45
GSRG0021187	Pltp	up	1.56	5.68e-06	0.000134	chr3(-):161304469-161322289	UCSC	phospholipid transfer protein	LOC296371	296371	ENSRNOG00000016488	6526.38	10203.6
GSRG0009808	Ikbke	up	1.56	0.00261	0.0164	chr13(-):48031410-48056394	UCSC	inhibitor of kappa light polypeptide gene enhancer in B-cells, kinase epsilon	LOC363984	363984	ENSRNOG00000025100	366.96	573.84
GSRG0013870	Cd14	up	1.56	0.00782	0.0381	chr18(-):29560359-29562097	UCSC	CD14 molecule	NULL	60350	ENSRNOG00000017819	345.78	539.53
GSRG0018682	Fam129b	up	1.56	1.51e-05	0.000291	chr3(+):11921715-11971327	UCSC	family with sequence similarity 129, member B	LOC362115;RGD1307018	362115	ENSRNOG00000015845	2011.78	3142.95
GSRG0020392	Ifih1	up	1.56	0.00476	0.0261	chr3(-):48557696-48604097	UCSC	interferon induced with helicase C domain 1	LOC499801;RGD1560496	499801	ENSRNOG00000006227	351.94	549.26
GSRG0028642	Timp3	up	1.56	0.00892	0.0422	chr7(-):23544215-23594133	UCSC	TIMP metallopeptidase inhibitor 3	TIMP-3	25358	ENSRNOG00000004303	6474.24	10110.2
GSRG0005307	Havcr2	up	1.56	6.58e-05	0.000935	chr10(+):31561895-31588943	UCSC	hepatitis A virus cellular receptor 2	HAVcr-2;LOC363578;TIM-3;TIMD-3;tim3	363578	ENSRNOG00000031443	389.81	607.63
GSRG0005600	Tp53i13	up	1.56	0.000249	0.00265	chr10(+):62650710-62655327	UCSC	tumor protein p53 inducible protein 13	LOC287550;RGD1559818;Trp53i13	287550	ENSRNOG00000022615	360.43	561.29
GSRG0001713	Swap70	up	1.56	0.00121	0.00904	chr1(+):174862725-174924100	UCSC	SWAP switching B-cell complex 70	LOC293410	293410	ENSRNOG00000009910	1639.84	2556.56
GSRG0017343	Gstt1	up	1.56	0.00344	0.0203	chr20(+):13799102-13816526	UCSC	glutathione S-transferase theta 1	GSTYRS	25260	ENSRNOG00000049771	223.18	346.45
GSRG0012123	Prkcd	up	1.56	1.07e-05	0.000221	chr16(-):6655122-6675746	UCSC	protein kinase C, delta	Pkcd	170538	ENSRNOG00000016346	1540.87	2398.33
GSRG0023370	Adamts9	up	1.56	3.74e-14	9.18e-12	chr4(-):124660210-124858250	UCSC	ADAM metallopeptidase with thrombospondin type 1 motif, 9	LOC312566	312566	ENSRNOG00000023257	1147.66	1784.38
GSRG0009699	Itpkb	up	1.55	8.62e-14	1.93e-11	chr13(+):98615287-98708149	UCSC	inositol-trisphosphate 3-kinase B	IP3KB;IP3K-B	54260	ENSRNOG00000002969	2620.06	4069.13
GSRG0013932	Slc26a2	up	1.55	0.000467	0.00435	chr18(-):56520740-56534415	UCSC	solute carrier family 26 member 2	Dtdst	117267	ENSRNOG00000018082	402.19	625.26
GSRG0024376	Ptafr	up	1.55	0.000157	0.00183	chr5(+):150754000-150775672	UCSC	platelet-activating factor receptor	PAF-R;PAFr	58949	ENSRNOG00000013231	865.9	1343.16
GSRG0013750	--	up	1.55	0.000585	0.00519	chr18(+):73528121-73529642	UCSC	--	NULL	--	--	203.54	316.52
GSRG0005037	Pdlim1	up	1.55	2.47e-07	1.07e-05	chr1(-):259308324-259357006	UCSC	PDZ and LIM domain 1	CLP36	54133	ENSRNOG00000016166	363.35	562.64
GSRG0006988	Trim47	up	1.55	0.000219	0.0024	chr10(-):104654717-104659188	UCSC	tripartite motif-containing 47	LOC690374	690374	ENSRNOG00000008215	403.88	625.12
GSRG0018410	Tead3	up	1.55	0.000714	0.00607	chr20(-):7911562-7930949	UCSC	TEA domain transcription factor 3	LOC294299	294299	ENSRNOG00000000506	192.41	297.41
GSRG0033980	Prps2	up	1.55	0.000237	0.00255	chrX(+):28435275-28471767	UCSC	phosphoribosyl pyrophosphate synthetase 2	PRS-II	24689	ENSRNOG00000004160	568.9	880.78
GSRG0007072	Cxadr	up	1.55	0.00059	0.00523	chr11(+):16826399-16873562	UCSC	coxsackie virus and adenovirus receptor	CAR;Car1;MGC109536;rCAR	89843	ENSRNOG00000001557	739.65	1145.99
GSRG0028111	Apol3	up	1.55	0.0102	0.0467	chr7(+):118685017-118694015	UCSC	apolipoprotein L, 3	LOC315108	315108	ENSRNOG00000042771	440.19	680.01
GSRG0026837	Zfp36l1	up	1.55	1.2e-05	0.000242	chr6(-):103308032-103313074	UCSC	zinc finger protein 36, C3H type-like 1	Berg36;Brf1;ERF1;TIS11b;cMG1	29344	ENSRNOG00000058646	6543.69	10109.7
GSRG0032555	Man2a1	up	1.54	0.00735	0.0362	chr9(+):112293388-112451677	UCSC	mannosidase, alpha, class 2A, member 1	AManII;MANII;Mana2	25478	ENSRNOG00000015439	97.57	151.14
GSRG0022766	--	up	1.54	0.00107	0.00831	chr4(-):66012135-66013646	UCSC	--	NULL	--	--	711.89	1098.7
GSRG0003238	--	up	1.54	0.00199	0.0133	chr1(-):89373234-89374555	UCSC	--	NULL	--	--	176.75	272.72
GSRG0032052	Cx3cr1	up	1.54	0.0012	0.00898	chr8(-):128740756-128754514	UCSC	C-X3-C motif chemokine receptor 1	Rbs11	171056	ENSRNOG00000018509	1720.82	2653.66
GSRG0017736	Lama4	up	1.54	0.0392	0.125	chr20(+):44060715-44201966	UCSC	laminin subunit alpha 4	LOC309816;RGD1560062	309816	ENSRNOG00000000599	2671.91	4121.55
GSRG0007102	Kcne2	up	1.54	9.37e-05	0.00123	chr11(+):32440236-32447259	UCSC	potassium voltage-gated channel subfamily E regulatory subunit 2	MGC108602;Mirp1	171138	ENSRNOG00000029811	163.13	252.27
GSRG0024888	Ptbp3	up	1.54	1.88e-08	1.21e-06	chr5(-):76673990-76756141	UCSC	polypyrimidine tract binding protein 3	Rod1	83515	ENSRNOG00000016334	1000.71	1541.15
GSRG0004291	Serpinh1	up	1.54	0.00187	0.0127	chr1(-):164301010-164308317	UCSC	serpin family H member 1	Cbp2;GP46;Serpinh2	29345	ENSRNOG00000016831	4442.17	6847.11
GSRG0004262	Prss23	up	1.54	0.0314	0.107	chr1(-):153732534-153740905	UCSC	protease, serine, 23	MGC94216	308807	ENSRNOG00000017307	1414.74	2179.73
GSRG0003747	Nr2f2	up	1.54	0.000193	0.00217	chr1(-):131448737-131454691	UCSC	nuclear receptor subfamily 2, group F, member 2	ARP-1;COUP-TFII;COUP-TF2;Tfcoup2	113984	ENSRNOG00000010308	1229.52	1893.98
GSRG0016401	Rbm46	up	1.54	0.00112	0.00857	chr2(-):181831244-181874223	UCSC	RNA binding motif protein 46	LOC310548;RGD1560205	310548	ENSRNOG00000025823	173.58	267.22
GSRG0003746	--	up	1.54	0.00758	0.0372	chr1(-):131447674-131448115	UCSC	--	NULL	--	--	301.99	463.57
GSRG0015262	--	up	1.54	0.0328	0.111	chr2(+):113025706-113026891	UCSC	--	NULL	--	--	328.58	504.4
GSRG0003095	Ltbp4	up	1.54	0.000222	0.00243	chr1(-):84118046-84150084	UCSC	latent transforming growth factor beta binding protein 4	LOC292734	292734	ENSRNOG00000020871	376.04	576.4
GSRG0011050	Loxl2	up	1.53	0.00109	0.00839	chr15(+):51276022-51365234	UCSC	lysyl oxidase-like 2	LOC290350;MGC189171	290350	ENSRNOG00000016758	388.39	596.84
GSRG0002581	Ezr	up	1.53	0.00115	0.00873	chr1(-):47287563-47331412	UCSC	ezrin	MGC94076;Vil2;p81	54319	ENSRNOG00000018524	2194.89	3365.61
GSRG0036389	Fam107a	up	1.53	0.000682	0.00586	chr15(+):18399733-18415959	UCSC	family with sequence similarity 107, member A	Drr1;LOC361018;RGD1306327;Tu3a	361018	ENSRNOG00000033261	8224.06	12613.3
GSRG0004733	Ano1	up	1.53	0.000248	0.00264	chr1(-):217754349-217902473	UCSC	anoctamin 1	LOC309135;Tmem16a	309135	ENSRNOG00000020865	573.32	878.03
GSRG0015982	Npr3	up	1.53	0.037	0.12	chr2(-):61889053-61951010	UCSC	natriuretic peptide receptor 3	ANP-C;ANP-CR;ANPR-C;ANPRC;NPR-C;NPRC	25339	ENSRNOG00000019184	152.68	234.67
GSRG0009512	Tp53i3	up	1.53	1.24e-07	5.87e-06	chr13(+):75111778-75143424	UCSC	tumor protein p53 inducible protein 3	LOC289138;RGD1304982	289138	ENSRNOG00000005177	735.38	1124.92
GSRG0014586	Sntb2	up	1.53	0.00117	0.00887	chr19(+):39126589-39209152	UCSC	syntrophin, beta 2	LOC689421	689421	ENSRNOG00000020344	163.87	251.28
GSRG0017727	Smpdl3a	up	1.53	4.62e-08	2.54e-06	chr20(+):40779022-40800843	UCSC	sphingomyelin phosphodiesterase, acid-like 3A	MGC95161	294422	ENSRNOG00000000815	364.96	557.04
GSRG0034644	Pola1	up	1.53	3.13e-06	8.44e-05	chrX(-):62382605-62698830	UCSC	polymerase (DNA) alpha 1, catalytic subunit	NULL	85241	ENSRNOG00000013322	414.24	632.72
GSRG0013278	Mylip	up	1.53	0.000241	0.00258	chr17(-):19682040-19703681	UCSC	myosin regulatory light chain interacting protein	LOC306825;MIR;idol	306825	ENSRNOG00000017579	1320.42	2016.39
GSRG0019719	Bcl2l11	up	1.53	1.7e-09	1.45e-07	chr3(+):120726906-120764192	UCSC	BCL2 like 11	Bim;BimL;Bod	64547	ENSRNOG00000016551	515.24	785.81
GSRG0016404	Tlr2	up	1.53	0.0142	0.0597	chr2(-):182840727-182846340	UCSC	toll-like receptor 2	NULL	310553	ENSRNOG00000009822	372.29	567.54
GSRG0034998	Map7d3	up	1.53	3.7e-06	9.5e-05	chrX(-):159176825-159206949	UCSC	MAP7 domain containing 3	LOC317614;RGD1565514	317614	ENSRNOG00000027831	277.94	423.08
GSRG0034077	--	up	1.53	0.00202	0.0134	chrX(+):71554474-71555233	UCSC	--	NULL	--	--	379.96	580.45
GSRG0010157	Abcg3l3	up	1.53	8.41e-05	0.00113	chr14(+):6058593-6102621	UCSC	ATP-binding cassette, subfamily G (WHITE), member 3-like 3	LOC305142;RGD1564709	305142	ENSRNOG00000039890	384.94	587.56
GSRG0009756	--	up	1.53	0.00375	0.0217	chr13(+):113711712-113712639	UCSC	--	NULL	--	--	336.35	512.61
GSRG0005614	Myo1c	up	1.52	0.000227	0.00247	chr10(+):63803309-63819614	UCSC	myosin 1C	LOC100365624;LOC686250;MMI-beta;MMIb;Myr2	65261	ENSRNOG00000004072	2268.95	3455.12
GSRG0016339	Wwtr1	up	1.52	0.0023	0.0148	chr2(-):147577149-147693033	UCSC	WW domain containing transcription regulator 1	MGC116096	295062	ENSRNOG00000016617	827.61	1260.24
GSRG0020684	Fibin	up	1.52	2.66e-08	1.6e-06	chr3(-):101545208-101547478	UCSC	fin bud initiation factor homolog (zebrafish)	LOC499856	499856	ENSRNOG00000004699	1917.58	2917.82
GSRG0028680	Utp20	up	1.52	0.000406	0.00387	chr7(-):29296912-29377920	UCSC	UTP20 small subunit processome component	LOC314713;RGD1560606	314713	ENSRNOG00000005823	221.41	337.18
GSRG0022821	Rarres2	up	1.52	0.00636	0.0324	chr4(-):78205812-78208816	UCSC	retinoic acid receptor responder 2	LOC297073;MGC108804	297073	ENSRNOG00000024705	1604.92	2437.61
GSRG0033111	Sp110	up	1.52	0.00289	0.0178	chr9(-):92593910-92616165	UCSC	SP110 nuclear body protein	LOC301570;MGC124651	301570	ENSRNOG00000033747	740.32	1122.92
GSRG0029731	--	up	1.52	0.000638	0.00557	chr7(-):139295270-139298273	UCSC	--	NULL	--	--	230.35	349.49
GSRG0003013	Ehd2	up	1.52	0.0438	0.136	chr1(-):77847600-77865870	UCSC	EH-domain containing 2	MGEPS	361512	ENSRNOG00000011346	1626.65	2466.31
GSRG0006611	Abhd15	up	1.52	0.00844	0.0404	chr10(-):62643453-62648844	UCSC	abhydrolase domain containing 15	LOC303343;RGD1304598	303343	ENSRNOG00000015002	312.79	475.09
GSRG0037137	Tmem220	up	1.51	0.0117	0.0514	chr10(+):53570980-53579994	UCSC	transmembrane protein 220	LOC287405;RGD1309576	287405	ENSRNOG00000003367	131.72	198.66
GSRG0024825	Klf4	up	1.51	0.00129	0.00949	chr5(-):72283313-72288062	UCSC	Kruppel like factor 4	GKLF;MGC93286	114505	ENSRNOG00000016299	392.26	592.48
GSRG0004968	Slc16a12	up	1.51	0.000657	0.00569	chr1(-):252977974-253000624	UCSC	solute carrier family 16, member 12	LOC309525;RGD1311468	309525	ENSRNOG00000021916	276.41	415.86
GSRG0037084	Enpp3	up	1.51	0.0478	0.144	chr1(+):21613121-21684487	UCSC	ectonucleotide pyrophosphatase/phosphodiesterase 3	B10;E-NPP3;LOC54410;Npp3;PD-Ibeta;RB13-6	54410	ENSRNOG00000013791	437.99	660.19
GSRG0034050	Msn	up	1.51	1.93e-05	0.000352	chrX(+):65226748-65295809	UCSC	moesin	NULL	81521	ENSRNOG00000030118	3553.47	5362.07
GSRG0028247	Ano6	up	1.51	5.77e-06	0.000136	chr7(+):137142170-137335208	UCSC	anoctamin 6	LOC315272;Tmem16f	315272	ENSRNOG00000006995	2353.55	3549.89
GSRG0024730	Ddx58	up	1.51	0.00438	0.0244	chr5(-):56486584-56536898	UCSC	DEXD/H-box helicase 58	LOC297989	297989	ENSRNOG00000006384	825.55	1244.04
GSRG0013833	Gypc	up	1.51	0.0278	0.0978	chr18(-):25312387-25344614	UCSC	glycophorin C (Gerbich blood group)	GPC;LOC364837;MGC124900	364837	ENSRNOG00000029939	499.69	752.94
GSRG0013867	Hbegf	up	1.51	0.0191	0.0739	chr18(-):29330302-29340188	UCSC	heparin-binding EGF-like growth factor	Dtr;GFHB;Hb-egf;Hegfl	25433	ENSRNOG00000018646	642.6	967.88
GSRG0010704	Evc2	up	1.51	2.53e-07	1.09e-05	chr14(-):78129742-78211931	UCSC	EvC ciliary complex subunit 2	LOC289711	289711	ENSRNOG00000007025	570.38	858.31
GSRG0015751	--	up	1.51	0.0204	0.0778	chr2(+):248215422-248241272	UCSC	--	NULL	--	--	421.85	635.17
GSRG0018727	Nek6	up	1.51	2.08e-06	5.95e-05	chr3(+):22811927-22888598	UCSC	NIMA-related kinase 6	NULL	360161	ENSRNOG00000010897	2745.69	4133.08
GSRG0029803	Rarg	up	1.51	3.02e-05	0.000504	chr7(-):143840739-143863206	UCSC	retinoic acid receptor, gamma	LOC685072	685072	ENSRNOG00000012499	983.14	1479.11
GSRG0024740	--	up	1.5	0.0252	0.0906	chr5(-):57120033-57120851	UCSC	--	NULL	--	--	114.76	171.99
GSRG0009056	Pxn	up	1.5	0.000166	0.00192	chr12(-):46797954-46845081	UCSC	paxillin	LOC360820	360820	ENSRNOG00000001149	1031.36	1552.15
GSRG0026081	--	up	1.5	1.89e-05	0.000347	chr6(+):99433572-99436284	UCSC	--	NULL	--	--	4498.64	6768.67
GSRG0024310	Fhl3	up	1.5	0.0188	0.0731	chr5(+):142689104-142695855	UCSC	four and a half LIM domains 3	LOC313582	313582	ENSRNOG00000007541	179.66	269.93
GSRG0012105	Rab20	up	1.5	0.0119	0.0522	chr16(+):83358116-83382326	UCSC	RAB20, member RAS oncogene family	LOC689377	689377	ENSRNOG00000023991	207.55	312.02
GSRG0015119	Ccdc125	up	1.5	0.0263	0.0935	chr2(+):30685845-30726617	UCSC	coiled-coil domain containing 125	LOC499518;RGD1561673	499518	ENSRNOG00000027410	114.63	171.7
GSRG0034460	Arhgap4	up	1.5	0.000174	0.00198	chrX(+):156873876-156892552	UCSC	Rho GTPase activating protein 4	NULL	246249	ENSRNOG00000058545	541.88	813.83
GSRG0004373	Trim5	up	1.5	8.63e-06	0.000187	chr1(-):169446784-169463760	UCSC	tripartite motif-containing 5	LOC308906;RGD1304579	308906	ENSRNOG00000017191	842.9	1264
GSRG0006463	Srebf1	up	1.5	8.93e-12	1.52e-09	chr10(-):46570996-46593009	UCSC	sterol regulatory element binding transcription factor 1	ADD-1;ADD1;SREBP-1;SREBP-1c;Srebp1	78968	ENSRNOG00000003463	6133.67	9199.71
GSRG0037312	--	down	27.53	0.00499	0.027	chr20(-):3776441-3793985	UCSC	--	NULL	--	--	1279.04	46.44
GSRG0017859	RT1-Ba	down	4.65	0.0272	0.0964	chr20(-):4066130-4070726	UCSC	RT1 class II, locus Ba	BA1;MGC105667;RT1-Ba_mapped	309621	ENSRNOG00000000451	217.28	46.72
GSRG0033474	--	down	3.21	1.82e-05	0.000338	chrM(-):1342-1448	UCSC	--	NULL	--	--	69.02	21.57
GSRG0010117	Hsd11b1	down	2.34	9.65e-18	4.81e-15	chr13(-):111926442-111996538	UCSC	hydroxysteroid 11-beta dehydrogenase 1	11-DH;11-beta-HSD1;LRRGT00065	25116	ENSRNOG00000005861	1869.66	798.65
GSRG0020412	--	down	2.1	5.25e-06	0.000127	chr3(-):57257396-57646572	UCSC	--	NULL	--	--	569.17	271.02
GSRG0020039	Sgk2	down	2.08	1.05e-06	3.48e-05	chr3(+):159361313-159385843	UCSC	serum/glucocorticoid regulated kinase 2	NULL	171497	ENSRNOG00000033573	198.7	95.62
GSRG0015165	Hmgcs1	down	2.02	1.96e-14	5.05e-12	chr2(+):52427548-52445082	UCSC	3-hydroxy-3-methylglutaryl-CoA synthase 1	NULL	29637	ENSRNOG00000016552	29955.2	14848.6
GSRG0021356	Cyp51	down	2.01	2.64e-21	2.55e-18	chr4(+):27175243-27194014	UCSC	cytochrome P450, family 51	Cyp51a1;LDM;MGC93630;P450-14DM;P45014DM;P450LI;RATCP14DM	25427	ENSRNOG00000007234	14500.4	7208.93
GSRG0024501	Tnfrsf9	down	2.01	0.00549	0.0291	chr5(+):168009393-168035810	UCSC	TNF receptor superfamily member 9	4-1BB;LOC500590;MGC114552	500590	ENSRNOG00000036942	104.72	52.28
GSRG0030433	Plscr5	down	1.99	1.47e-05	0.000284	chr8(+):99568972-99579255	UCSC	phospholipid scramblase family, member 5	LOC501036;RGD1564500	501036	ENSRNOG00000047917	121.06	61.06
GSRG0031404	Rec114	down	1.97	0.0386	0.124	chr8(-):63445644-63533546	UCSC	REC114 meiotic recombination protein	LOC300751;RGD1311874	300751	ENSRNOG00000009332	179.14	90.76
GSRG0037448	Dio2	down	1.97	2.16e-10	2.45e-08	chr6(-):114475156-114489443	UCSC	deiodinase, iodothyronine, type II	5DII;DIOII;Porf1	65162	--	2892.09	1469.19
GSRG0033475	--	down	1.95	3.78e-06	9.65e-05	chrM(-):2176-3760	UCSC	--	NULL	--	--	1026.71	526.19
GSRG0005069	Scd	down	1.92	1.34e-06	4.2e-05	chr1(-):264159968-264172783	UCSC	stearoyl-CoA desaturase	Scd1	246074	ENSRNOG00000013552	929.82	483.77
GSRG0018608	--	down	1.89	0.00586	0.0305	chr3(+):3441665-3442365	UCSC	--	NULL	--	--	92.2	48.64
GSRG0004807	Tm7sf2	down	1.88	3.74e-15	1.13e-12	chr1(-):221426017-221430356	UCSC	transmembrane 7 superfamily member 2	LOC293688;MGC108990	293688	ENSRNOG00000020989	1430.47	761.94
GSRG0001935	Bc1	down	1.88	3.57e-05	0.000572	chr1(+):218075359-218075511	UCSC	brain cytoplasmic RNA 1	NULL	29294	--	922.01	491.18
GSRG0010953	Rem2	down	1.79	0.000942	0.00755	chr15(+):33121273-33125752	UCSC	RRAD and GEM like GTPase 2	MGC156645	64626	ENSRNOG00000011646	132.71	74.34
GSRG0027851	Sqle	down	1.79	2.77e-35	6.13e-32	chr7(+):99609798-99624811	UCSC	squalene epoxidase	SE	29230	ENSRNOG00000009550	6641.21	3712.35
GSRG0029795	Krt2	down	1.78	0.00436	0.0243	chr7(-):143413271-143419959	UCSC	keratin 2	CK2e;CK-2e;K2e;Kb2	406228	ENSRNOG00000009563	858.99	481.46
GSRG0037500	--	down	1.78	0.0205	0.0778	chr8(-):132026578-132029465	UCSC	--	NULL	--	--	65.51	36.73
GSRG0034806	Kcne5	down	1.77	3.66e-06	9.47e-05	chrX(-):113583123-113584459	UCSC	potassium voltage-gated channel subfamily E regulatory subunit 5	Kcne1l;LOC681190	681190	ENSRNOG00000019176	1711.2	968.67
GSRG0033480	--	down	1.76	2.61e-16	1.01e-13	chrM(-):15417-16192	UCSC	--	NULL	--	--	13123.9	7448.18
GSRG0011974	Msmo1	down	1.76	6.16e-14	1.42e-11	chr16(+):26859441-26875880	UCSC	methylsterol monooxygenase 1	RANP-1;Sc4mol	140910	ENSRNOG00000032297	17029.7	9702.45
GSRG0025428	Hpdl	down	1.75	3.08e-08	1.8e-06	chr5(-):135675828-135677432	UCSC	4-hydroxyphenylpyruvate dioxygenase-like	Gloxd1;LOC313521;RGD1310014	313521	ENSRNOG00000018143	528.63	301.87
GSRG0013426	Idi1	down	1.74	3.03e-10	3.32e-08	chr17(-):57976264-57984036	UCSC	isopentenyl-diphosphate delta isomerase 1	IPPI1;MGC108635	89784	ENSRNOG00000016690	8939.55	5124.03
GSRG0009995	Hsd17b7	down	1.74	2.44e-07	1.06e-05	chr13(-):88291248-88307988	UCSC	hydroxysteroid (17-beta) dehydrogenase 7	17-beta-HSD7;PRAP	29540	ENSRNOG00000002826	501.02	288.57
GSRG0014595	Calb2	down	1.74	3.06e-09	2.38e-07	chr19(+):41482741-41509617	UCSC	calbindin 2	CR;MGC105356	117059	ENSRNOG00000016977	13198.3	7598.35
GSRG0015003	Mvd	down	1.73	1.67e-13	3.59e-11	chr19(-):55258911-55268934	UCSC	mevalonate diphosphate decarboxylase	Mvpd	81726	ENSRNOG00000013376	1879.71	1083.87
GSRG0030616	Mobp	down	1.73	5.78e-10	5.7e-08	chr8(+):128824506-128854496	UCSC	myelin-associated oligodendrocyte basic protein	MGC105491;Mobp81;Mobp81p;RNMOBP81P	25037	ENSRNOG00000018700	70636.1	40742.4
GSRG0020393	--	down	1.72	0.0234	0.086	chr3(-):48662571-48662795	UCSC	--	NULL	--	--	55.52	32.32
GSRG0025476	Mfsd2a	down	1.72	1.03e-09	9.7e-08	chr5(-):140642870-140657745	UCSC	major facilitator superfamily domain containing 2A	LOC298504;Mfsd2;RGD1310174	298504	ENSRNOG00000014008	2331.93	1354.41
GSRG0001929	Dhcr7	down	1.71	4.39e-15	1.31e-12	chr1(+):217018916-217034890	UCSC	7-dehydrocholesterol reductase	MGC93039	64191	ENSRNOG00000020776	3597.76	2109.77
GSRG0001730	Calcb	down	1.7	0.00146	0.0104	chr1(+):184272690-184276346	UCSC	calcitonin-related polypeptide, beta	NULL	171519	ENSRNOG00000011074	625.72	367.77
GSRG0037126	Calca	down	1.7	0.00185	0.0126	chr1(-):184184020-184188911	UCSC	calcitonin-related polypeptide alpha	CAL6;CGRP;CGRP-I;Cal1;Calc;RATCAL6	24241	ENSRNOG00000011130	805.28	473.2
GSRG0024384	Cd164l2	down	1.7	1.09e-07	5.26e-06	chr5(+):151413382-151417690	UCSC	CD164 molecule like 2	LOC100359977;LOC362616;LOC689082	100359977	ENSRNOG00000009505	425.96	250.7
GSRG0033477	--	down	1.68	9.59e-06	0.000203	chrM(-):5323-8066	UCSC	--	NULL	--	--	6569.45	3915.57
GSRG0000506	Slc7a10	down	1.67	2.78e-09	2.19e-07	chr1(+):91433030-91448564	UCSC	solute carrier family 7 member 10	Asc-1	114518	ENSRNOG00000010938	5178.88	3101.29
GSRG0002290	Pnlip	down	1.67	5.4e-06	0.000129	chr1(+):279798186-279811372	UCSC	pancreatic lipase	PL	25702	ENSRNOG00000017725	602.12	361.02
GSRG0033476	--	down	1.67	0.00175	0.0121	chrM(-):3692-5009	UCSC	--	NULL	--	--	1023.17	613.99
GSRG0033038	Cryga	down	1.67	0.00359	0.021	chr9(-):71828308-71830730	UCSC	crystallin, gamma A	NULL	684028	--	113.87	68.64
GSRG0004226	Nmb	down	1.65	0.0382	0.123	chr1(-):142721263-142724007	UCSC	neuromedin B	LOC499194;RGD1562710	499194	ENSRNOG00000011011	142.43	86.07
GSRG0006566	Slc13a5	down	1.65	5.62e-06	0.000133	chr10(-):58810054-58833890	UCSC	solute carrier family 13 member 5	Nact	266998	ENSRNOG00000014870	1453.1	880.35
GSRG0001769	Slc5a11	down	1.65	6.09e-08	3.25e-06	chr1(+):193188045-193226652	UCSC	solute carrier family 5 member 11	Kst1;Rkst1;SMIT2	252854	ENSRNOG00000013407	1321.98	803.61
GSRG0005629	Tlcd1	down	1.64	3.01e-13	6.22e-11	chr10(+):65439104-65441136	UCSC	TLC domain containing 1	LOC287472	287472	ENSRNOG00000012579	1724.92	1050.66
GSRG0033985	Egfl6	down	1.64	0.00023	0.00249	chrX(+):29430831-29488737	UCSC	EGF-like-domain, multiple 6	NULL	317470	ENSRNOG00000004275	283.93	174.25
GSRG0011702	Fdft1	down	1.63	5.8e-22	5.98e-19	chr15(-):46339249-46367321	UCSC	farnesyl diphosphate farnesyl transferase 1	MGC93486;SQS;SS	29580	ENSRNOG00000021314	9196.02	5627.14
GSRG0034338	Plp1	down	1.63	2.07e-08	1.3e-06	chrX(+):107496057-107511352	UCSC	proteolipid protein 1	Plp	24943	ENSRNOG00000002419	182321	111770
GSRG0000121	Acat2	down	1.63	2.07e-16	8.53e-14	chr1(+):47972399-47998754	UCSC	acetyl-CoA acetyltransferase 2	Ab2-076;Acat3;MGC95138	308100	--	3871.11	2374.7
GSRG0028461	Hcn2	down	1.62	1.39e-08	9.26e-07	chr7(-):12851730-12870087	UCSC	hyperpolarization activated cyclic nucleotide-gated potassium channel 2	NULL	114244	ENSRNOG00000008831	23978.1	14839.2
GSRG0004290	Mogat2	down	1.62	0.000607	0.00535	chr1(-):164181764-164205222	UCSC	monoacylglycerol O-acyltransferase 2	LOC681211;MGC189143	681211	ENSRNOG00000027228	398.69	246.45
GSRG0021263	Insig1	down	1.6	4.08e-10	4.26e-08	chr4(+):342293-350515	UCSC	insulin induced gene 1	LOC64194	64194	ENSRNOG00000006859	2784.77	1739.21
GSRG0018831	Hoxd1	down	1.6	0.000495	0.00453	chr3(+):61685619-61687758	UCSC	homeo box D1	LOC288151	288151	ENSRNOG00000001572	333.83	209.3
GSRG0018580	Nrarp	down	1.59	8.85e-10	8.45e-08	chr3(+):2396143-2398697	UCSC	Notch-regulated ankyrin repeat protein	LOC499745	499745	ENSRNOG00000009354	892.8	562.69
GSRG0012241	Scrg1	down	1.59	0.00149	0.0106	chr16(-):36127536-36161041	UCSC	stimulator of chondrogenesis 1	scRG-1	64458	ENSRNOG00000013228	1030.15	649.72
GSRG0007124	Pcp4	down	1.58	1.27e-10	1.55e-08	chr11(+):36851035-36912272	UCSC	Purkinje cell protein 4	LOC102551106;PEPZ19;pep-19	25510	ENSRNOG00000001628	8989.79	5696.23
GSRG0001514	Sh3gl3	down	1.58	5.53e-09	3.95e-07	chr1(+):144069637-144200317	UCSC	SH3 domain-containing GRB2-like 3	SH3P13;Sh3d2c1	81921	ENSRNOG00000019776	2436.28	1545.4
GSRG0014969	Fa2h	down	1.57	7.59e-10	7.29e-08	chr19(-):43545382-43596788	UCSC	fatty acid 2-hydroxylase	LOC307855;RGD1310347;Wdr59	307855	ENSRNOG00000018950	5372.85	3412.94
GSRG0008872	Vgf	down	1.57	5.8e-05	0.000847	chr12(-):22677601-22680630	UCSC	VGF nerve growth factor inducible	NULL	29461	ENSRNOG00000001416	8901.01	5665.24
GSRG0003065	Zfp575	down	1.57	0.000898	0.00726	chr1(-):81447987-81450094	UCSC	zinc finger protein 575	LOC308430;Znf575	308430	ENSRNOG00000024065	435.77	277.83
GSRG0016781	Mog	down	1.56	8.02e-15	2.22e-12	chr20(+):2004052-2014290	UCSC	myelin oligodendrocyte glycoprotein	MGC105427	24558	ENSRNOG00000000775	6800.09	4348.59
GSRG0024014	Tmeff1	down	1.55	1.8e-08	1.17e-06	chr5(+):64326733-64412523	UCSC	transmembrane protein with EGF-like and two follistatin-like domains 1	TR-1	63845	ENSRNOG00000008034	2198.39	1417.12
GSRG0016442	Fdps	down	1.55	3.2e-17	1.5e-14	chr2(-):188392851-188413219	UCSC	farnesyl diphosphate synthase	Ac2-125;CR39;FPS	83791	ENSRNOG00000043377	14215.8	9159.67
GSRG0037443	Kcns3	down	1.55	3.7e-06	9.5e-05	chr6(-):36764042-36819818	UCSC	potassium voltage-gated channel, modifier subfamily S, member 3	NULL	83588	ENSRNOG00000004899	1800.63	1164.14
GSRG0028748	Nts	down	1.54	0.000142	0.00169	chr7(-):44111183-44121071	UCSC	neurotensin	LOC299757	299757	ENSRNOG00000004179	1275.6	826.08
GSRG0019998	Acss2	down	1.54	8.18e-16	2.91e-13	chr3(+):151032952-151075856	UCSC	acyl-CoA synthetase short-chain family member 2	Acas2;LOC311569	311569	ENSRNOG00000018755	6464.15	4208.29
GSRG0024791	Igfbpl1	down	1.53	0.0217	0.0816	chr5(-):61395408-61410812	UCSC	insulin-like growth factor binding protein-like 1	LOC366366	366366	ENSRNOG00000011320	393.53	256.68
GSRG0012760	Adtrp	down	1.53	0.0112	0.0498	chr17(+):22614217-22688295	UCSC	androgen-dependent TFPI-regulating protein	Aa2-020;LOC361228;RGD1305679	361228	ENSRNOG00000014481	259.82	170.04
GSRG0016377	Sptssb	down	1.53	1.3e-06	4.09e-05	chr2(-):166654039-166682325	UCSC	serine palmitoyltransferase, small subunit B	LOC100362555	100362555	ENSRNOG00000009388	2466.17	1615.54
GSRG0008979	Aacs	down	1.53	1.29e-16	5.68e-14	chr12(-):36512393-36555735	UCSC	acetoacetyl-CoA synthetase	LOC65984	65984	ENSRNOG00000000967	2530.54	1659.26
GSRG0013765	Mbp	down	1.52	5.43e-09	3.91e-07	chr18(+):79406381-79437310	UCSC	myelin basic protein	Golli-Mbp;MBPS;Mbps	24547	ENSRNOG00000016516	1.39664e+06	916265
GSRG0022589	Rps4y2	down	1.52	0.0409	0.13	chr4(+):182745448-182746381	UCSC	ribosomal protein S4, Y-linked 2	LOC690845	690845	ENSRNOG00000031041	588.18	386.01
GSRG0023947	--	down	1.52	0.00848	0.0405	chr5(+):48264902-48265647	UCSC	--	NULL	--	--	106.88	70.03
GSRG0019997	Tp53inp2	down	1.52	4.53e-07	1.74e-05	chr3(+):150910398-150918525	UCSC	tumor protein p53 inducible nuclear protein 2	LOC362246;Trp53inp2	362246	ENSRNOG00000018225	24047.1	15824.5
GSRG0003377	Lin7b	down	1.52	1.06e-06	3.5e-05	chr1(-):101358396-101360971	UCSC	lin-7 homolog B, crumbs cell polarity complex component	MALS-2;MALS2;Veli1a;Veli2;lin-7B	60377	ENSRNOG00000020746	1543.64	1018.29
GSRG0008933	Wbscr27	down	1.52	0.0286	0.0998	chr12(-):24767351-24775891	UCSC	Williams Beuren syndrome chromosome region 27	LOC688407;Wbscr27	688407	ENSRNOG00000046700	377.84	249.93
GSRG0034409	Rab33a	down	1.52	1.27e-10	1.55e-08	chrX(+):135348799-135360204	UCSC	RAB33A, member RAS oncogene family	LOC317580;RGD1563280	317580	ENSRNOG00000006698	1697.07	1121.02
GSRG0032179	Vegfa	down	1.51	1.52e-09	1.32e-07	chr9(+):17340341-17355681	UCSC	vascular endothelial growth factor A	VEGF-A;VEGF111;VEGF164;VPF;Vegf	83785	ENSRNOG00000019598	12287.5	8112.33
GSRG0026886	Ngb	down	1.51	2.96e-05	0.000498	chr6(-):111126259-111131699	UCSC	neuroglobin	Glnh	85382	ENSRNOG00000011719	1249.44	824.95
GSRG0000444	Ttc9b	down	1.51	2.67e-08	1.6e-06	chr1(+):84470829-84473011	UCSC	tetratricopeptide repeat domain 9B	LOC361528;RGD1306256	361528	ENSRNOG00000018850	2297.59	1518.82
GSRG0024450	Akr7a3	down	1.51	7.03e-08	3.65e-06	chr5(+):157801160-157813759	UCSC	aldo-keto reductase family 7 member A3	AFB1-AR;Afar;Akr7a1;rAFAR1	26760	ENSRNOG00000017899	886.02	586.88
GSRG0021568	Ppp1r17	down	1.51	5.34e-05	0.000791	chr4(+):86275682-86292434	UCSC	protein phosphatase 1, regulatory subunit 17	Gsbs	266705	ENSRNOG00000012235	529.49	350.91
GSRG0036181	Sst	down	1.51	1.48e-07	6.78e-06	chr11(+):80358172-80359449	UCSC	somatostatin	SS-14;SS-28;Smst	24797	ENSRNOG00000001837	8252.79	5479.12
GSRG0018443	Lss	down	1.51	5.33e-08	2.89e-06	chr20(-):12844520-12870499	UCSC	lanosterol synthase (2, 3-oxidosqualene-lanosterol cyclase)	OSC	81681	ENSRNOG00000054549	4016.4	2668.57

## Sheet: PATHWAY ANALYSIS (KEGG)
Supplemental Table 3: Rostral Injured vs. Rostral Naive				AI vs. AN
KEGG Pathway Analysis
Significant Pathways (107)
Link to KEGG Pathway	Pathway Description (KEGG)	Nb Genes in Pathway	Nb Regulated Genes (Up / Down)	P-Value (All)	P-Value (Up)	P-Value (Down)	Min P-Value	min FDR
rno04380	Osteoclast differentiation	129	30 (30/0)	0	0	NA	0	0
rno05150	Staphylococcus aureus infection	60	23 (22/1)	0	0	0.18322	0	0
rno00100	Steroid biosynthesis	19	9 (1/8)	2.55807e-09	0.428482	7.77156e-16	7.77156e-16	5.45434e-13
rno04145	Phagosome	198	33 (32/1)	8.88178e-15	2.66454e-15	0.488312	2.66454e-15	4.48814e-13
rno04610	Complement and coagulation cascades	83	20 (20/0)	1.46805e-12	1.94955e-13	NA	1.94955e-13	2.56549e-11
rno05133	Pertussis	74	19 (19/0)	1.55886e-12	2.25597e-13	NA	2.25597e-13	2.87876e-11
rno05205	Proteoglycans in cancer	206	28 (27/1)	1.45219e-10	6.25378e-11	0.502044	6.25378e-11	5.85214e-09
rno05140	Leishmaniasis	75	17 (16/1)	1.99052e-10	3.6225e-10	0.223587	1.99052e-10	1.61194e-08
rno04640	Hematopoietic cell lineage	97	19 (18/1)	2.53134e-10	3.2899e-10	0.279257	2.53134e-10	1.97398e-08
rno05152	Tuberculosis	185	25 (24/1)	1.59064e-09	8.96688e-10	0.465197	8.96688e-10	6.41492e-08
rno05144	Malaria	60	14 (14/0)	5.31776e-09	1.30691e-09	NA	1.30691e-09	8.73553e-08
rno04670	Leukocyte transendothelial migration	115	18 (18/0)	3.08658e-08	5.72628e-09	NA	5.72628e-09	3.17281e-07
rno00900	Terpenoid backbone biosynthesis	23	5 (0/5)	0.000725359	NA	1.19847e-08	1.19847e-08	4.20563e-06
rno04060	Cytokine-cytokine receptor interaction	269	28 (27/1)	5.9665e-08	2.34233e-08	0.598214	2.34233e-08	1.14692e-06
rno04650	Natural killer cell mediated cytotoxicity	99	16 (16/0)	1.13489e-07	2.51417e-08	NA	2.51417e-08	1.18957e-06
rno04510	Focal adhesion	203	24 (23/1)	4.76445e-08	2.74621e-08	0.496938	2.74621e-08	1.2708e-06
rno04662	B cell receptor signaling pathway	71	13 (13/0)	3.94537e-07	1.12538e-07	NA	1.12538e-07	4.34769e-06
rno05169	Epstein-Barr virus infection	237	25 (24/1)	2.35437e-07	1.19145e-07	0.551908	1.19145e-07	4.52e-06
rno04064	NF-kappa B signaling pathway	97	15 (15/0)	5.09126e-07	1.25609e-07	NA	1.25609e-07	4.68088e-06
rno04666	Fc gamma R-mediated phagocytosis	89	14 (14/0)	9.84121e-07	2.65225e-07	NA	2.65225e-07	9.00695e-06
rno04621	NOD-like receptor signaling pathway	166	19 (19/0)	1.93011e-06	3.76417e-07	NA	3.76417e-07	1.2481e-05
rno05416	Viral myocarditis	96	15 (14/1)	4.43468e-07	6.90093e-07	0.276814	4.43468e-07	1.44763e-05
rno05134	Legionellosis	58	11 (11/0)	2.1491e-06	7.38419e-07	NA	7.38419e-07	2.24091e-05
rno04512	ECM-receptor interaction	85	13 (13/0)	3.31031e-06	9.86795e-07	NA	9.86795e-07	2.92633e-05
rno05146	Amoebiasis	101	14 (14/0)	4.62645e-06	1.29501e-06	NA	1.29501e-06	3.73513e-05
rno04151	PI3K-Akt signaling pathway	349	30 (28/2)	1.30291e-06	1.35985e-06	0.328421	1.30291e-06	3.75791e-05
rno05323	Rheumatoid arthritis	92	14 (12/2)	1.48556e-06	1.39336e-05	0.0384385	1.48556e-06	4.22682e-05
rno05166	Human T-cell leukemia virus 1 infection	294	26 (24/2)	3.9281e-06	5.7102e-06	0.260015	3.9281e-06	9.84598e-05
rno04668	TNF signaling pathway	111	14 (14/0)	1.40831e-05	4.06801e-06	NA	4.06801e-06	9.90195e-05
rno05165	Human papillomavirus infection	370	29 (28/1)	1.17754e-05	4.21473e-06	0.715551	4.21473e-06	0.000102001
rno04062	Chemokine signaling pathway	181	18 (18/0)	2.52523e-05	5.78865e-06	NA	5.78865e-06	0.000134674
rno05145	Toxoplasmosis	118	15 (14/1)	6.35435e-06	8.38301e-06	0.328718	6.35435e-06	0.000148656
rno05168	Herpes simplex infection	219	21 (20/1)	9.65265e-06	6.54506e-06	0.523588	6.54506e-06	0.000149789
rno04810	Regulation of actin cytoskeleton	220	20 (20/0)	3.38704e-05	7.00834e-06	NA	7.00834e-06	0.000158667
rno01100	Metabolic pathways	1380	52 (36/16)	0.141779	0.770529	1.07354e-05	1.07354e-05	0.0030138
rno05164	Influenza A	171	18 (16/2)	1.16255e-05	4.01496e-05	0.112958	1.16255e-05	0.000248517
rno05142	Chagas disease (American trypanosomiasis)	106	13 (13/0)	3.8291e-05	1.21889e-05	NA	1.21889e-05	0.000260546
rno04514	Cell adhesion molecules (CAMs)	176	18 (17/1)	1.72717e-05	1.53668e-05	0.448593	1.53668e-05	0.000317204
rno05200	Pathways in cancer	533	35 (34/1)	6.6134e-05	1.67975e-05	0.837665	1.67975e-05	0.000343308
rno05163	Human cytomegalovirus infection	253	22 (21/1)	2.7775e-05	1.6876e-05	0.575683	1.6876e-05	0.000343308
rno04612	Antigen processing and presentation	101	13 (12/1)	2.27653e-05	3.61309e-05	0.288948	2.27653e-05	0.000443817
rno04625	C-type lectin receptor signaling pathway	114	13 (13/0)	8.23339e-05	2.68682e-05	NA	2.68682e-05	0.000507363
rno04664	Fc epsilon RI signaling pathway	69	10 (10/0)	7.17341e-05	2.85377e-05	NA	2.85377e-05	0.000536483
rno05170	Human immunodeficiency virus 1 infection	243	20 (20/0)	0.000135106	3.00778e-05	NA	3.00778e-05	0.000555515
rno05167	Kaposi sarcoma-associated herpesvirus infection	213	19 (18/1)	6.82782e-05	5.26542e-05	0.513762	5.26542e-05	0.000920028
rno04210	Apoptosis	141	14 (14/0)	0.000198968	6.31112e-05	NA	6.31112e-05	0.00108474
rno05322	Systemic lupus erythematosus	127	14 (13/1)	6.45357e-05	8.36951e-05	0.348876	6.45357e-05	0.00108271
rno05332	Graft-versus-host disease	71	10 (9/1)	9.19179e-05	0.000205528	0.213019	9.19179e-05	0.00146616
rno05202	Transcriptional misregulation in cancer	184	16 (16/0)	0.000333579	9.66836e-05	NA	9.66836e-05	0.0015599
rno04979	Cholesterol metabolism	51	8 (8/0)	0.000215153	0.000101405	NA	0.000101405	0.00162364
rno00650	Butanoate metabolism	28	4 (1/3)	0.0120112	0.561609	0.000112446	0.000112446	0.0249216
rno05143	African trypanosomiasis	39	7 (7/0)	0.000225069	0.000114476	NA	0.000114476	0.0017854
rno05340	Primary immunodeficiency	39	7 (7/0)	0.000225069	0.000114476	NA	0.000114476	0.0017854
rno05330	Allograft rejection	74	10 (9/1)	0.0001311	0.000282437	0.220958	0.0001311	0.00197871
rno04630	JAK-STAT signaling pathway	155	14 (14/0)	0.000526989	0.000174541	NA	0.000174541	0.00256095
rno04940	Type I diabetes mellitus	80	10 (9/1)	0.000252548	0.000508226	0.2366	0.000252548	0.00349829
rno05320	Autoimmune thyroid disease	81	10 (9/1)	0.000279905	0.00055732	0.239177	0.000279905	0.00377781
rno05414	Dilated cardiomyopathy (DCM)	91	10 (10/0)	0.000717512	0.000305073	NA	0.000305073	0.00419824
rno04975	Fat digestion and absorption	40	5 (2/3)	0.00902882	0.32381	0.000329453	0.000329453	0.0672927
rno04611	Platelet activation	129	12 (12/0)	0.000996531	0.000380681	NA	0.000380681	0.00512156
rno05418	Fluid shear stress and atherosclerosis	152	14 (13/1)	0.000432565	0.000499395	0.401792	0.000432565	0.00558751
rno04620	Toll-like receptor signaling pathway	95	10 (10/0)	0.00100535	0.000432603	NA	0.000432603	0.00569279
rno04933	AGE-RAGE signaling pathway in diabetic complications	102	11 (10/1)	0.000464608	0.000761366	0.29135	0.000464608	0.00589297
rno00072	Synthesis and degradation of ketone bodies	11	2 (0/2)	0.0474099	NA	0.000601421	0.000601421	0.110112
rno05162	Measles	136	12 (12/0)	0.00157565	0.000614773	NA	0.000614773	0.00756962
rno05221	Acute myeloid leukemia	66	8 (8/0)	0.00126907	0.000625194	NA	0.000625194	0.00763914
rno04066	HIF-1 signaling pathway	107	11 (10/1)	0.000698815	0.00110431	0.303243	0.000698815	0.00828932
rno05132	Salmonella infection	84	9 (9/0)	0.00156603	0.000728392	NA	0.000728392	0.00873862
rno04932	Non-alcoholic fatty liver disease (NAFLD)	159	13 (13/0)	0.0020408	0.000764383	NA	0.000764383	0.00907382
rno04217	Necroptosis	161	13 (13/0)	0.00227925	0.000858867	NA	0.000858867	0.00997446
rno00280	Valine, leucine and isoleucine degradation	56	4 (1/3)	0.107272	0.808024	0.00088942	0.00088942	0.144052
rno05321	Inflammatory bowel disease (IBD)	66	8 (7/1)	0.00126907	0.00295584	0.199609	0.00126907	0.0133601
rno05100	Bacterial invasion of epithelial cells	78	8 (8/0)	0.00369589	0.00188542	NA	0.00188542	0.019224
rno04390	Hippo signaling pathway	157	12 (12/0)	0.00513877	0.002135	NA	0.002135	0.0213045
rno04215	Apoptosis	34	5 (5/0)	0.00447447	0.00280036	NA	0.00280036	0.0263221
rno04659	Th17 cell differentiation	109	10 (9/1)	0.00283733	0.00446678	0.307944	0.00283733	0.0258615
rno05410	Hypertrophic cardiomyopathy (HCM)	86	8 (8/0)	0.00668499	0.00348964	NA	0.00348964	0.0311332
rno04350	TGF-beta signaling pathway	87	8 (8/0)	0.00715909	0.00374783	NA	0.00374783	0.0331557
rno01521	EGFR tyrosine kinase inhibitor resistance	80	8 (7/1)	0.00431999	0.00853365	0.2366	0.00431999	0.0366764
rno04142	Lysosome	129	10 (10/0)	0.00924664	0.00439786	NA	0.00439786	0.0377177
rno00630	Glyoxylate and dicarboxylate metabolism	30	2 (0/2)	0.253346	NA	0.00456433	0.00456433	0.501475
rno00640	Propanoate metabolism	32	2 (0/2)	0.277569	NA	0.00518188	0.00518188	0.507462
rno04520	Adherens junction	73	7 (7/0)	0.00927376	0.00520096	NA	0.00520096	0.0431127
rno00982	Drug metabolism	73	7 (7/0)	0.00927376	0.00520096	NA	0.00520096	0.0431127
rno04623	Cytosolic DNA-sensing pathway	56	6 (6/0)	0.00925211	0.00551575	NA	0.00551575	0.0452765
rno05225	Hepatocellular carcinoma	180	12 (12/0)	0.0144466	0.00642192	NA	0.00642192	0.0511205
rno05161	Hepatitis B	138	10 (10/0)	0.0143983	0.00702813	NA	0.00702813	0.0552154
rno00620	Pyruvate metabolism	39	2 (0/2)	0.361365	NA	0.00762504	0.00762504	0.573376
rno04015	Rap1 signaling pathway	213	14 (13/1)	0.0097586	0.00954504	0.513762	0.00954504	0.0708892
rno04020	Calcium signaling pathway	190	12 (12/0)	0.0211704	0.00968736	NA	0.00968736	0.0716933
rno04978	Mineral absorption	46	5 (5/0)	0.016064	0.0103856	NA	0.0103856	0.0760589
rno04931	Insulin resistance	109	8 (8/0)	0.0252668	0.0140731	NA	0.0140731	0.0971504
rno01212	Fatty acid metabolism	54	2 (0/2)	0.525476	NA	0.0142561	0.0142561	0.728262
rno05020	Prion diseases	34	4 (4/0)	0.0233762	0.0163126	NA	0.0163126	0.109732
rno03320	PPAR signaling pathway	82	7 (6/1)	0.0169066	0.031846	0.241745	0.0169066	0.11194
rno00561	Glycerolipid metabolism	62	3 (1/2)	0.325139	0.83918	0.0185171	0.0185171	0.853812
rno04672	Intestinal immune network for IgA production	49	5 (4/1)	0.0206593	0.0532435	0.152308	0.0206593	0.131414
rno05310	Asthma	33	4 (3/1)	0.0211524	0.0697134	0.105277	0.0211524	0.134058
rno00980	Metabolism of xenobiotics by cytochrome P450	74	5 (3/2)	0.0915855	0.36347	0.0257759	0.0257759	0.404687
rno00740	Riboflavin metabolism	9	2 (2/0)	0.0323823	0.0264118	NA	0.0264118	0.16308
rno04926	Relaxin signaling pathway	132	9 (8/1)	0.0278801	0.0386677	0.359816	0.0278801	0.167241
rno04072	Phospholipase D signaling pathway	149	9 (9/0)	0.0534552	0.029916	NA	0.029916	0.180482
rno04216	Ferroptosis	41	4 (4/0)	0.0428306	0.0304249	NA	0.0304249	0.182076
rno00140	Steroid hormone biosynthesis	84	2 (0/2)	0.76038	NA	0.0325625	0.0325625	1
rno04622	RIG-I-like receptor signaling pathway	64	5 (5/0)	0.0559844	0.0379416	NA	0.0379416	0.2162
rno04370	VEGF signaling pathway	58	5 (4/1)	0.0392802	0.0873967	0.177683	0.0392802	0.219288
rno05219	Bladder cancer	40	4 (3/1)	0.0396292	0.109172	0.126162	0.0396292	0.219288
Regulated Genes in Pathways
Link to KEGG Pathway	Pathway Description (KEGG)	FAST DB STABLE ID	Gene Symbol	Gene Name	Link to Entrez Gene	Regulation	Fold-Change	P-Value
rno04380	Osteoclast differentiation	GSRG0008006	Ncf1	neutrophil cytosolic factor 1	114553	up	2.63763	7.81933e-15
rno04380	Osteoclast differentiation	GSRG0005279	Lcp2	lymphocyte cytosolic protein 2	155918	up	1.67205	7.83026e-06
rno04380	Osteoclast differentiation	GSRG0013131	Syk	spleen associated tyrosine kinase	25155	up	2.17421	3.59221e-11
rno04380	Osteoclast differentiation	GSRG0026579	Fosl2	FOS like 2, AP-1 transcription factor subunit	25446	up	1.93126	0.000469102
rno04380	Osteoclast differentiation	GSRG0021898	Tnfrsf1a	TNF receptor superfamily member 1A	25625	up	1.58565	1.14606e-05
rno04380	Osteoclast differentiation	GSRG0032274	Il1r1	interleukin 1 receptor type 1	25663	up	1.95854	0.0284179
rno04380	Osteoclast differentiation	GSRG0030747	Acp5	acid phosphatase 5, tartrate resistant	25732	up	2.87829	2.04963e-06
rno04380	Osteoclast differentiation	GSRG0010009	Fcgr2b	Fc fragment of IgG, low affinity IIb, receptor	289211	up	3.77269	2.25278e-16
rno04380	Osteoclast differentiation	GSRG0003004	Lilrb4	leukocyte immunoglobulin like receptor B4	292594	up	9.39138	0.000127459
rno04380	Osteoclast differentiation	GSRG0014640	Plcg2	phospholipase C, gamma 2	29337	up	1.90455	3.48686e-07
rno04380	Osteoclast differentiation	GSRG0016517	Fcgr1a	Fc fragment of IgG receptor Ia	295279	up	2.08468	9.96779e-05
rno04380	Osteoclast differentiation	GSRG0032848	Trem2	triggering receptor expressed on myeloid cells 2	301227	up	2.38439	2.5023e-15
rno04380	Osteoclast differentiation	GSRG0009631	Fcgr3a	Fc fragment of IgG, low affinity IIIa, receptor	304966	up	1.64348	0.00384544
rno04380	Osteoclast differentiation	GSRG0013687	Csf1r	colony stimulating factor 1 receptor	307403	up	1.77946	0.000873886
rno04380	Osteoclast differentiation	GSRG0002234	Nfkb2	nuclear factor kappa B subunit 2	309452	up	1.6896	0.000205813
rno04380	Osteoclast differentiation	GSRG0000250	Lilrb3l	leukocyte immunoglobulin-like receptor, subfamily B (with TM and ITIM domains), member 3-like	361493	up	1.96539	0.0308419
rno04380	Osteoclast differentiation	GSRG0000488	Tyrobp	Tyro protein tyrosine kinase binding protein	361537	up	2.89097	4.64287e-22
rno04380	Osteoclast differentiation	GSRG0009495	Ncf2	neutrophil cytosolic factor 2	364018	up	3.66086	5.38578e-12
rno04380	Osteoclast differentiation	GSRG0018957	Spi1	Spi-1 proto-oncogene	366126	up	2.14352	9.3397e-11
rno04380	Osteoclast differentiation	GSRG0034763	Btk	Bruton tyrosine kinase	367901	up	1.67402	0.00474603
rno04380	Osteoclast differentiation	GSRG0005041	Blnk	B-cell linker	499356	up	1.86705	4.38337e-13
rno04380	Osteoclast differentiation	GSRG0028116	Ncf4	neutrophil cytosolic factor 4	500904	up	2.742	7.16165e-06
rno04380	Osteoclast differentiation	GSRG0000416	Tgfb1	transforming growth factor, beta 1	59086	up	1.74641	2.82604e-05
rno04380	Osteoclast differentiation	GSRG0032967	Fhl2	four and a half LIM domains 2	63839	up	1.59516	0.0255575
rno04380	Osteoclast differentiation	GSRG0003005	Lilra5	leukocyte immunoglobulin-like receptor, subfamily A (with TM domain), member 5	691533	up	2.46881	0.0115071
rno04380	Osteoclast differentiation	GSRG0016579	Csf1	colony stimulating factor 1	78965	up	1.57018	7.55134e-12
rno04380	Osteoclast differentiation	GSRG0015002	Cyba	cytochrome b-245 alpha chain	79129	up	2.24134	1.79286e-11
rno04380	Osteoclast differentiation	GSRG0032037	Tgfbr2	transforming growth factor, beta receptor 2	81810	up	1.79645	0.010322
rno04380	Osteoclast differentiation	GSRG0010253	Tec	tec protein tyrosine kinase	84492	up	2.20573	6.20313e-05
rno04380	Osteoclast differentiation	GSRG0007009	Socs3	suppressor of cytokine signaling 3	89829	up	2.9453	8.11029e-07
rno05150	Staphylococcus aureus infection	GSRG0003019	C5ar1	complement component 5a receptor 1	113959	up	1.57359	0.039895
rno05150	Staphylococcus aureus infection	GSRG0009867	Cfh	complement factor H	155012	up	2.10309	0.000389414
rno05150	Staphylococcus aureus infection	GSRG0023475	C1s	complement component 1, s subcomponent	192262	up	2.29105	0.000148658
rno05150	Staphylococcus aureus infection	GSRG0017872	Cfb // C2	complement factor B // complement component 2	24231	up	2.28649	1.44008e-05
rno05150	Staphylococcus aureus infection	GSRG0032097	C3	complement component 3	24232	up	1.71562	2.08032e-05
rno05150	Staphylococcus aureus infection	GSRG0001819	Itgam	integrin subunit alpha M	25021	up	1.89231	0.000861681
rno05150	Staphylococcus aureus infection	GSRG0029942	Icam1	intercellular adhesion molecule 1	25464	up	2.22718	6.55321e-09
rno05150	Staphylococcus aureus infection	GSRG0010009	Fcgr2b	Fc fragment of IgG, low affinity IIb, receptor	289211	up	3.77269	2.25278e-16
rno05150	Staphylococcus aureus infection	GSRG0017872	Cfb // C2	complement factor B // complement component 2	294257	up	2.28649	1.44008e-05
rno05150	Staphylococcus aureus infection	GSRG0017860	RT1-Da	RT1 class II, locus Da	294269	up	3.45845	0.0104534
rno05150	Staphylococcus aureus infection	GSRG0016825	RT1-Db1	RT1 class II, locus Db1	294270	up	4.83555	1.56507e-05
rno05150	Staphylococcus aureus infection	GSRG0016517	Fcgr1a	Fc fragment of IgG receptor Ia	295279	up	2.08468	9.96779e-05
rno05150	Staphylococcus aureus infection	GSRG0025661	C1qb	complement C1q B chain	29687	up	2.09374	1.98901e-08
rno05150	Staphylococcus aureus infection	GSRG0025663	C1qa	complement C1q A chain	298566	up	2.14661	4.17637e-10
rno05150	Staphylococcus aureus infection	GSRG0009631	Fcgr3a	Fc fragment of IgG, low affinity IIIa, receptor	304966	up	1.64348	0.00384544
rno05150	Staphylococcus aureus infection	GSRG0001799	Itgal	integrin subunit alpha L	308995	up	3.38941	4.62589e-06
rno05150	Staphylococcus aureus infection	GSRG0017859	RT1-Ba	RT1 class II, locus Ba	309621	down	4.64648	0.0272374
rno05150	Staphylococcus aureus infection	GSRG0018439	Itgb2	integrin subunit beta 2	309684	up	2.30817	8.15903e-11
rno05150	Staphylococcus aureus infection	GSRG0021879	C1r	complement C1r subcomponent	312705	up	1.77584	0.00512544
rno05150	Staphylococcus aureus infection	GSRG0025662	C1qc	complement C1q C chain	362634	up	2.09285	0.000296017
rno05150	Staphylococcus aureus infection	GSRG0028451	Cfd	complement factor D	54249	up	3.09862	0.0260317
rno05150	Staphylococcus aureus infection	GSRG0024376	Ptafr	platelet-activating factor receptor	58949	up	1.55292	0.000157162
rno05150	Staphylococcus aureus infection	GSRG0023462	C3ar1	complement component 3a receptor 1	84007	up	2.03412	6.20626e-05
rno00100	Steroid biosynthesis	GSRG0011974	Msmo1	methylsterol monooxygenase 1	140910	down	1.75517	6.15989e-14
rno00100	Steroid biosynthesis	GSRG0021356	Cyp51	cytochrome P450, family 51	25427	down	2.01154	2.63744e-21
rno00100	Steroid biosynthesis	GSRG0027851	Sqle	squalene epoxidase	29230	down	1.78895	2.77444e-35
rno00100	Steroid biosynthesis	GSRG0004807	Tm7sf2	transmembrane 7 superfamily member 2	293688	down	1.87643	3.73655e-15
rno00100	Steroid biosynthesis	GSRG0009995	Hsd17b7	hydroxysteroid (17-beta) dehydrogenase 7	29540	down	1.73951	2.44159e-07
rno00100	Steroid biosynthesis	GSRG0011702	Fdft1	farnesyl diphosphate farnesyl transferase 1	29580	down	1.63417	5.80161e-22
rno00100	Steroid biosynthesis	GSRG0001929	Dhcr7	7-dehydrocholesterol reductase	64191	down	1.70533	4.39183e-15
rno00100	Steroid biosynthesis	GSRG0018443	Lss	lanosterol synthase (2,3-oxidosqualene-lanosterol cyclase)	81681	down	1.5054	5.32743e-08
rno00100	Steroid biosynthesis	GSRG0009913	Soat1	sterol O-acyltransferase 1	81782	up	1.62037	1.26092e-06
rno04145	Phagosome	GSRG0008006	Ncf1	neutrophil cytosolic factor 1	114553	up	2.63763	7.81933e-15
rno04145	Phagosome	GSRG0032097	C3	complement component 3	24232	up	1.71562	2.08032e-05
rno04145	Phagosome	GSRG0016798	RT1-N3	RT1 class Ib, locus N3	24750	up	1.7001	0.021774
rno04145	Phagosome	GSRG0016821	Tap1	transporter 1, ATP binding cassette subfamily B member	24811	up	1.60033	0.000173925
rno04145	Phagosome	GSRG0016866	RT1-A2	RT1 class Ia, locus A2	24974	up	4.92559	0.00610289
rno04145	Phagosome	GSRG0001819	Itgam	integrin subunit alpha M	25021	up	1.89231	0.000861681
rno04145	Phagosome	GSRG0010009	Fcgr2b	Fc fragment of IgG, low affinity IIb, receptor	289211	up	3.77269	2.25278e-16
rno04145	Phagosome	GSRG0012943	Mrc1	mannose receptor, C type 1	291327	up	2.96541	0.0280302
rno04145	Phagosome	GSRG0002909	Thbs2	thrombospondin 2	292406	up	3.04128	1.74891e-09
rno04145	Phagosome	GSRG0024123	Tlr4	toll-like receptor 4	29260	up	1.70503	3.62715e-05
rno04145	Phagosome	GSRG0016799	RT1-S3	RT1 class Ib, locus S3	294228	up	1.6127	0.0232999
rno04145	Phagosome	GSRG0017860	RT1-Da	RT1 class II, locus Da	294269	up	3.45845	0.0104534
rno04145	Phagosome	GSRG0016825	RT1-Db1	RT1 class II, locus Db1	294270	up	4.83555	1.56507e-05
rno04145	Phagosome	GSRG0016517	Fcgr1a	Fc fragment of IgG receptor Ia	295279	up	2.08468	9.96779e-05
rno04145	Phagosome	GSRG0009631	Fcgr3a	Fc fragment of IgG, low affinity IIIa, receptor	304966	up	1.64348	0.00384544
rno04145	Phagosome	GSRG0013718	Tubb6	tubulin, beta 6 class V	307351	up	2.76393	0.00194059
rno04145	Phagosome	GSRG0017874	RT1-CE5	RT1 class I, locus CE5	309607	up	1.91739	1.21776e-05
rno04145	Phagosome	GSRG0017859	RT1-Ba	RT1 class II, locus Ba	309621	down	4.64648	0.0272374
rno04145	Phagosome	GSRG0018439	Itgb2	integrin subunit beta 2	309684	up	2.30817	8.15903e-11
rno04145	Phagosome	GSRG0016404	Tlr2	toll-like receptor 2	310553	up	1.52601	0.0142416
rno04145	Phagosome	GSRG0021879	C1r	complement C1r subcomponent	312705	up	1.77584	0.00512544
rno04145	Phagosome	GSRG0029837	Itga5	integrin subunit alpha 5	315346	up	1.75353	0.000639055
rno04145	Phagosome	GSRG0009495	Ncf2	neutrophil cytosolic factor 2	364018	up	3.66086	5.38578e-12
rno04145	Phagosome	GSRG0017784	RT1-CE10	RT1 class I, locus CE10	414792	up	5.24967	2.82558e-08
rno04145	Phagosome	GSRG0019582	Thbs1	thrombospondin 1	445442	up	2.89634	2.63976e-07
rno04145	Phagosome	GSRG0006016	Mrc2	mannose receptor, C type 2	498011	up	1.85488	4.33438e-11
rno04145	Phagosome	GSRG0012288	Msr1	macrophage scavenger receptor 1	498638	up	4.29076	0.000171484
rno04145	Phagosome	GSRG0028116	Ncf4	neutrophil cytosolic factor 4	500904	up	2.742	7.16165e-06
rno04145	Phagosome	GSRG0023729	Clec7a	C-type lectin domain family 7, member A	502902	up	7.28477	4.85617e-10
rno04145	Phagosome	GSRG0015544	Ctss	cathepsin S	50654	up	1.71304	3.03682e-12
rno04145	Phagosome	GSRG0013870	Cd14	CD14 molecule	60350	up	1.56275	0.00782237
rno04145	Phagosome	GSRG0033913	Cybb	cytochrome b-245 beta chain	66021	up	2.57037	2.09242e-05
rno04145	Phagosome	GSRG0015002	Cyba	cytochrome b-245 alpha chain	79129	up	2.24134	1.79286e-11
rno04610	Complement and coagulation cascades	GSRG0003019	C5ar1	complement component 5a receptor 1	113959	up	1.57359	0.039895
rno04610	Complement and coagulation cascades	GSRG0009867	Cfh	complement factor H	155012	up	2.10309	0.000389414
rno04610	Complement and coagulation cascades	GSRG0023475	C1s	complement component 1, s subcomponent	192262	up	2.29105	0.000148658
rno04610	Complement and coagulation cascades	GSRG0017872	Cfb // C2	complement factor B // complement component 2	24231	up	2.28649	1.44008e-05
rno04610	Complement and coagulation cascades	GSRG0032097	C3	complement component 3	24232	up	1.71562	2.08032e-05
rno04610	Complement and coagulation cascades	GSRG0001819	Itgam	integrin subunit alpha M	25021	up	1.89231	0.000861681
rno04610	Complement and coagulation cascades	GSRG0015682	F3	coagulation factor III, tissue factor	25584	up	1.67482	1.09488e-05
rno04610	Complement and coagulation cascades	GSRG0011495	Plau	plasminogen activator, urokinase	25619	up	1.89302	0.0343847
rno04610	Complement and coagulation cascades	GSRG0017872	Cfb // C2	complement factor B // complement component 2	294257	up	2.28649	1.44008e-05
rno04610	Complement and coagulation cascades	GSRG0020464	Serping1	serpin family G member 1	295703	up	3.4362	6.11324e-06
rno04610	Complement and coagulation cascades	GSRG0025661	C1qb	complement C1q B chain	29687	up	2.09374	1.98901e-08
rno04610	Complement and coagulation cascades	GSRG0025663	C1qa	complement C1q A chain	298566	up	2.14661	4.17637e-10
rno04610	Complement and coagulation cascades	GSRG0018439	Itgb2	integrin subunit beta 2	309684	up	2.30817	8.15903e-11
rno04610	Complement and coagulation cascades	GSRG0021879	C1r	complement C1r subcomponent	312705	up	1.77584	0.00512544
rno04610	Complement and coagulation cascades	GSRG0020001	Procr	protein C receptor	362248	up	2.41337	6.74605e-05
rno04610	Complement and coagulation cascades	GSRG0025662	C1qc	complement C1q C chain	362634	up	2.09285	0.000296017
rno04610	Complement and coagulation cascades	GSRG0028451	Cfd	complement factor D	54249	up	3.09862	0.0260317
rno04610	Complement and coagulation cascades	GSRG0027369	Pros1	protein S (alpha)	81750	up	1.71245	9.52409e-07
rno04610	Complement and coagulation cascades	GSRG0036732	Thbd	thrombomodulin	83580	up	2.76419	0.0305419
rno04610	Complement and coagulation cascades	GSRG0023462	C3ar1	complement component 3a receptor 1	84007	up	2.03412	6.20626e-05
rno05133	Pertussis	GSRG0023475	C1s	complement component 1, s subcomponent	192262	up	2.29105	0.000148658
rno05133	Pertussis	GSRG0017872	Cfb // C2	complement factor B // complement component 2	24231	up	2.28649	1.44008e-05
rno05133	Pertussis	GSRG0032097	C3	complement component 3	24232	up	1.71562	2.08032e-05
rno05133	Pertussis	GSRG0005368	Irf1	interferon regulatory factor 1	24508	up	1.60225	9.85724e-05
rno05133	Pertussis	GSRG0001819	Itgam	integrin subunit alpha M	25021	up	1.89231	0.000861681
rno05133	Pertussis	GSRG0029859	Casp1	caspase 1	25166	up	1.59972	0.0097307
rno05133	Pertussis	GSRG0004624	Pycard	PYD and CARD domain containing	282817	up	1.90177	1.83849e-05
rno05133	Pertussis	GSRG0005426	Nlrp3	NLR family, pyrin domain containing 3	287362	up	2.78485	1.69911e-05
rno05133	Pertussis	GSRG0014658	Irf8	interferon regulatory factor 8	292060	up	2.08227	7.65403e-08
rno05133	Pertussis	GSRG0024123	Tlr4	toll-like receptor 4	29260	up	1.70503	3.62715e-05
rno05133	Pertussis	GSRG0020464	Serping1	serpin family G member 1	295703	up	3.4362	6.11324e-06
rno05133	Pertussis	GSRG0025661	C1qb	complement C1q B chain	29687	up	2.09374	1.98901e-08
rno05133	Pertussis	GSRG0025663	C1qa	complement C1q A chain	298566	up	2.14661	4.17637e-10
rno05133	Pertussis	GSRG0018439	Itgb2	integrin subunit beta 2	309684	up	2.30817	8.15903e-11
rno05133	Pertussis	GSRG0021879	C1r	complement C1r subcomponent	312705	up	1.77584	0.00512544
rno05133	Pertussis	GSRG0029837	Itga5	integrin subunit alpha 5	315346	up	1.75353	0.000639055
rno05133	Pertussis	GSRG0025662	C1qc	complement C1q C chain	362634	up	2.09285	0.000296017
rno05133	Pertussis	GSRG0013870	Cd14	CD14 molecule	60350	up	1.56275	0.00782237
rno05133	Pertussis	GSRG0002277	Casp7	caspase 7	64026	up	1.84383	0.000500588
rno05205	Proteoglycans in cancer	GSRG0032328	LOC100360552	rCG22430-like	100360552	up	1.9503	6.62202e-07
rno05205	Proteoglycans in cancer	GSRG0023480	Ptpn6	protein tyrosine phosphatase, non-receptor type 6	116689	up	1.95788	3.15151e-10
rno05205	Proteoglycans in cancer	GSRG0010408	Egfr	epidermal growth factor receptor	24329	up	1.80244	0.000900425
rno05205	Proteoglycans in cancer	GSRG0027609	Igf1	insulin-like growth factor 1	24482	up	1.65516	0.00335065
rno05205	Proteoglycans in cancer	GSRG0004711	Igf2	insulin-like growth factor 2	24483	up	2.8074	0.0208868
rno05205	Proteoglycans in cancer	GSRG0002163	Fas	Fas cell surface death receptor	246097	up	2.24545	1.11368e-09
rno05205	Proteoglycans in cancer	GSRG0028642	Timp3	TIMP metallopeptidase inhibitor 3	25358	up	1.56165	0.0089199
rno05205	Proteoglycans in cancer	GSRG0020658	Cd44	CD44 molecule (Indian blood group)	25406	up	2.81768	3.3158e-36
rno05205	Proteoglycans in cancer	GSRG0013867	Hbegf	heparin-binding EGF-like growth factor	25433	up	1.50684	0.019063
rno05205	Proteoglycans in cancer	GSRG0011495	Plau	plasminogen activator, urokinase	25619	up	1.89302	0.0343847
rno05205	Proteoglycans in cancer	GSRG0033051	Fn1	fibronectin 1	25661	up	2.04992	0.000153975
rno05205	Proteoglycans in cancer	GSRG0023440	Wnt5b	wingless-type MMTV integration site family, member 5B	282582	up	1.81945	0.0026534
rno05205	Proteoglycans in cancer	GSRG0007531	Hcls1	hematopoietic cell specific Lyn substrate 1	288077	up	1.88001	3.02447e-08
rno05205	Proteoglycans in cancer	GSRG0024123	Tlr4	toll-like receptor 4	29260	up	1.70503	3.62715e-05
rno05205	Proteoglycans in cancer	GSRG0014640	Plcg2	phospholipase C, gamma 2	29337	up	1.90455	3.48686e-07
rno05205	Proteoglycans in cancer	GSRG0034451	Flna	filamin A	293860	up	2.08607	4.55058e-06
rno05205	Proteoglycans in cancer	GSRG0016404	Tlr2	toll-like receptor 2	310553	up	1.52601	0.0142416
rno05205	Proteoglycans in cancer	GSRG0029837	Itga5	integrin subunit alpha 5	315346	up	1.75353	0.000639055
rno05205	Proteoglycans in cancer	GSRG0009056	Pxn	paxillin	360820	up	1.50496	0.000166432
rno05205	Proteoglycans in cancer	GSRG0004222	Iqgap1	IQ motif containing GTPase activating protein 1	361598	up	1.65276	7.08432e-06
rno05205	Proteoglycans in cancer	GSRG0021416	Flnc	filamin C	362332	up	2.30544	1.62092e-72
rno05205	Proteoglycans in cancer	GSRG0019582	Thbs1	thrombospondin 1	445442	up	2.89634	2.63976e-07
rno05205	Proteoglycans in cancer	GSRG0021395	Wnt16	wingless-type MMTV integration site family, member 16	500047	up	3.92402	0.00265539
rno05205	Proteoglycans in cancer	GSRG0002581	Ezr	ezrin	54319	up	1.53401	0.00115045
rno05205	Proteoglycans in cancer	GSRG0000416	Tgfb1	transforming growth factor, beta 1	59086	up	1.74641	2.82604e-05
rno05205	Proteoglycans in cancer	GSRG0034050	Msn	moesin	81521	up	1.50909	1.92667e-05
rno05205	Proteoglycans in cancer	GSRG0032179	Vegfa	vascular endothelial growth factor A	83785	down	1.51474	1.51659e-09
rno05205	Proteoglycans in cancer	GSRG0025961	Twist1	twist family bHLH transcription factor 1	85489	up	1.64201	0.0248859
rno05140	Leishmaniasis	GSRG0008006	Ncf1	neutrophil cytosolic factor 1	114553	up	2.63763	7.81933e-15
rno05140	Leishmaniasis	GSRG0023480	Ptpn6	protein tyrosine phosphatase, non-receptor type 6	116689	up	1.95788	3.15151e-10
rno05140	Leishmaniasis	GSRG0032097	C3	complement component 3	24232	up	1.71562	2.08032e-05
rno05140	Leishmaniasis	GSRG0001819	Itgam	integrin subunit alpha M	25021	up	1.89231	0.000861681
rno05140	Leishmaniasis	GSRG0024123	Tlr4	toll-like receptor 4	29260	up	1.70503	3.62715e-05
rno05140	Leishmaniasis	GSRG0017860	RT1-Da	RT1 class II, locus Da	294269	up	3.45845	0.0104534
rno05140	Leishmaniasis	GSRG0016825	RT1-Db1	RT1 class II, locus Db1	294270	up	4.83555	1.56507e-05
rno05140	Leishmaniasis	GSRG0016517	Fcgr1a	Fc fragment of IgG receptor Ia	295279	up	2.08468	9.96779e-05
rno05140	Leishmaniasis	GSRG0009631	Fcgr3a	Fc fragment of IgG, low affinity IIIa, receptor	304966	up	1.64348	0.00384544
rno05140	Leishmaniasis	GSRG0017859	RT1-Ba	RT1 class II, locus Ba	309621	down	4.64648	0.0272374
rno05140	Leishmaniasis	GSRG0018439	Itgb2	integrin subunit beta 2	309684	up	2.30817	8.15903e-11
rno05140	Leishmaniasis	GSRG0016404	Tlr2	toll-like receptor 2	310553	up	1.52601	0.0142416
rno05140	Leishmaniasis	GSRG0009495	Ncf2	neutrophil cytosolic factor 2	364018	up	3.66086	5.38578e-12
rno05140	Leishmaniasis	GSRG0028116	Ncf4	neutrophil cytosolic factor 4	500904	up	2.742	7.16165e-06
rno05140	Leishmaniasis	GSRG0000416	Tgfb1	transforming growth factor, beta 1	59086	up	1.74641	2.82604e-05
rno05140	Leishmaniasis	GSRG0033913	Cybb	cytochrome b-245 beta chain	66021	up	2.57037	2.09242e-05
rno05140	Leishmaniasis	GSRG0015002	Cyba	cytochrome b-245 alpha chain	79129	up	2.24134	1.79286e-11
rno04640	Hematopoietic cell lineage	GSRG0016458	Il6r	interleukin 6 receptor	24499	up	1.85329	0.000158441
rno04640	Hematopoietic cell lineage	GSRG0023485	Cd4	Cd4 molecule	24932	up	2.8371	4.54453e-08
rno04640	Hematopoietic cell lineage	GSRG0001819	Itgam	integrin subunit alpha M	25021	up	1.89231	0.000861681
rno04640	Hematopoietic cell lineage	GSRG0015951	Itga1	integrin subunit alpha 1	25118	up	1.61509	0.00677014
rno04640	Hematopoietic cell lineage	GSRG0020658	Cd44	CD44 molecule (Indian blood group)	25406	up	2.81768	3.3158e-36
rno04640	Hematopoietic cell lineage	GSRG0032274	Il1r1	interleukin 1 receptor type 1	25663	up	1.95854	0.0284179
rno04640	Hematopoietic cell lineage	GSRG0003374	Cd37	CD37 molecule	29185	up	1.69579	0.000110646
rno04640	Hematopoietic cell lineage	GSRG0017860	RT1-Da	RT1 class II, locus Da	294269	up	3.45845	0.0104534
rno04640	Hematopoietic cell lineage	GSRG0016825	RT1-Db1	RT1 class II, locus Db1	294270	up	4.83555	1.56507e-05
rno04640	Hematopoietic cell lineage	GSRG0016517	Fcgr1a	Fc fragment of IgG receptor Ia	295279	up	2.08468	9.96779e-05
rno04640	Hematopoietic cell lineage	GSRG0024323	Csf3r	colony stimulating factor 3 receptor	298518	up	2.36405	4.37716e-24
rno04640	Hematopoietic cell lineage	GSRG0009755	Cd34	CD34 molecule	305081	up	1.72628	7.97273e-08
rno04640	Hematopoietic cell lineage	GSRG0013687	Csf1r	colony stimulating factor 1 receptor	307403	up	1.77946	0.000873886
rno04640	Hematopoietic cell lineage	GSRG0017859	RT1-Ba	RT1 class II, locus Ba	309621	down	4.64648	0.0272374
rno04640	Hematopoietic cell lineage	GSRG0029837	Itga5	integrin subunit alpha 5	315346	up	1.75353	0.000639055
rno04640	Hematopoietic cell lineage	GSRG0013870	Cd14	CD14 molecule	60350	up	1.56275	0.00782237
rno04640	Hematopoietic cell lineage	GSRG0010130	Csf2ra	colony stimulating factor 2 receptor alpha subunit	652957	up	2.35223	5.75516e-07
rno04640	Hematopoietic cell lineage	GSRG0016579	Csf1	colony stimulating factor 1	78965	up	1.57018	7.55134e-12
rno04640	Hematopoietic cell lineage	GSRG0004210	Anpep	alanyl aminopeptidase, membrane	81641	up	2.18234	9.67139e-06
rno05152	Tuberculosis	GSRG0030925	Il10ra	interleukin 10 receptor subunit alpha	117539	up	1.76185	3.48221e-06
rno05152	Tuberculosis	GSRG0032097	C3	complement component 3	24232	up	1.71562	2.08032e-05
rno05152	Tuberculosis	GSRG0001819	Itgam	integrin subunit alpha M	25021	up	1.89231	0.000861681
rno05152	Tuberculosis	GSRG0013131	Syk	spleen associated tyrosine kinase	25155	up	2.17421	3.59221e-11
rno05152	Tuberculosis	GSRG0010013	Fcer1g	Fc fragment of IgE receptor Ig	25441	up	2.15237	3.0999e-07
rno05152	Tuberculosis	GSRG0013682	Cd74	CD74 molecule	25599	up	3.08251	0.00340061
rno05152	Tuberculosis	GSRG0021898	Tnfrsf1a	TNF receptor superfamily member 1A	25625	up	1.58565	1.14606e-05
rno05152	Tuberculosis	GSRG0010009	Fcgr2b	Fc fragment of IgG, low affinity IIb, receptor	289211	up	3.77269	2.25278e-16
rno05152	Tuberculosis	GSRG0012943	Mrc1	mannose receptor, C type 1	291327	up	2.96541	0.0280302
rno05152	Tuberculosis	GSRG0024123	Tlr4	toll-like receptor 4	29260	up	1.70503	3.62715e-05
rno05152	Tuberculosis	GSRG0017860	RT1-Da	RT1 class II, locus Da	294269	up	3.45845	0.0104534
rno05152	Tuberculosis	GSRG0016825	RT1-Db1	RT1 class II, locus Db1	294270	up	4.83555	1.56507e-05
rno05152	Tuberculosis	GSRG0020023	Lbp	lipopolysaccharide binding protein	29469	up	5.59597	0.000455692
rno05152	Tuberculosis	GSRG0016517	Fcgr1a	Fc fragment of IgG receptor Ia	295279	up	2.08468	9.96779e-05
rno05152	Tuberculosis	GSRG0007092	Il10rb	interleukin 10 receptor subunit beta	304091	up	1.6876	8.88728e-07
rno05152	Tuberculosis	GSRG0009631	Fcgr3a	Fc fragment of IgG, low affinity IIIa, receptor	304966	up	1.64348	0.00384544
rno05152	Tuberculosis	GSRG0017859	RT1-Ba	RT1 class II, locus Ba	309621	down	4.64648	0.0272374
rno05152	Tuberculosis	GSRG0018439	Itgb2	integrin subunit beta 2	309684	up	2.30817	8.15903e-11
rno05152	Tuberculosis	GSRG0016404	Tlr2	toll-like receptor 2	310553	up	1.52601	0.0142416
rno05152	Tuberculosis	GSRG0006016	Mrc2	mannose receptor, C type 2	498011	up	1.85488	4.33438e-11
rno05152	Tuberculosis	GSRG0023729	Clec7a	C-type lectin domain family 7, member A	502902	up	7.28477	4.85617e-10
rno05152	Tuberculosis	GSRG0015544	Ctss	cathepsin S	50654	up	1.71304	3.03682e-12
rno05152	Tuberculosis	GSRG0000416	Tgfb1	transforming growth factor, beta 1	59086	up	1.74641	2.82604e-05
rno05152	Tuberculosis	GSRG0013870	Cd14	CD14 molecule	60350	up	1.56275	0.00782237
rno05152	Tuberculosis	GSRG0037502	Casp8	caspase 8	64044	up	2.17579	4.81209e-06
rno05144	Malaria	GSRG0004356	Hbb	hemoglobin subunit beta	24440	up	1.68318	0.0326044
rno05144	Malaria	GSRG0005660	Ccl2	C-C motif chemokine ligand 2	24770	up	2.90885	0.0023001
rno05144	Malaria	GSRG0029942	Icam1	intercellular adhesion molecule 1	25464	up	2.22718	6.55321e-09
rno05144	Malaria	GSRG0006290	Hba1	hemoglobin, alpha 1	25632	up	1.75656	0.00847851
rno05144	Malaria	GSRG0006287	Hba-a1	hemoglobin alpha, adult chain 1	287167	up	1.71858	0.00922209
rno05144	Malaria	GSRG0002909	Thbs2	thrombospondin 2	292406	up	3.04128	1.74891e-09
rno05144	Malaria	GSRG0024123	Tlr4	toll-like receptor 4	29260	up	1.70503	3.62715e-05
rno05144	Malaria	GSRG0001799	Itgal	integrin subunit alpha L	308995	up	3.38941	4.62589e-06
rno05144	Malaria	GSRG0018439	Itgb2	integrin subunit beta 2	309684	up	2.30817	8.15903e-11
rno05144	Malaria	GSRG0016404	Tlr2	toll-like receptor 2	310553	up	1.52601	0.0142416
rno05144	Malaria	GSRG0006288	Hba2	hemoglobin, alpha 2	360504	up	1.74781	0.00449792
rno05144	Malaria	GSRG0013833	Gypc	glycophorin C (Gerbich blood group)	364837	up	1.50833	0.0278035
rno05144	Malaria	GSRG0019582	Thbs1	thrombospondin 1	445442	up	2.89634	2.63976e-07
rno05144	Malaria	GSRG0000416	Tgfb1	transforming growth factor, beta 1	59086	up	1.74641	2.82604e-05
rno04670	Leukocyte transendothelial migration	GSRG0008006	Ncf1	neutrophil cytosolic factor 1	114553	up	2.63763	7.81933e-15
rno04670	Leukocyte transendothelial migration	GSRG0001819	Itgam	integrin subunit alpha M	25021	up	1.89231	0.000861681
rno04670	Leukocyte transendothelial migration	GSRG0032799	Vav1	vav guanine nucleotide exchange factor 1	25156	up	2.37761	1.97567e-11
rno04670	Leukocyte transendothelial migration	GSRG0029942	Icam1	intercellular adhesion molecule 1	25464	up	2.22718	6.55321e-09
rno04670	Leukocyte transendothelial migration	GSRG0014640	Plcg2	phospholipase C, gamma 2	29337	up	1.90455	3.48686e-07
rno04670	Leukocyte transendothelial migration	GSRG0020013	Myl9	myosin light chain 9	296313	up	1.81342	0.0437887
rno04670	Leukocyte transendothelial migration	GSRG0014714	Cdh5	cadherin 5	307618	up	1.84305	0.0116789
rno04670	Leukocyte transendothelial migration	GSRG0001799	Itgal	integrin subunit alpha L	308995	up	3.38941	4.62589e-06
rno04670	Leukocyte transendothelial migration	GSRG0018439	Itgb2	integrin subunit beta 2	309684	up	2.30817	8.15903e-11
rno04670	Leukocyte transendothelial migration	GSRG0009056	Pxn	paxillin	360820	up	1.50496	0.000166432
rno04670	Leukocyte transendothelial migration	GSRG0004788	Sipa1	signal-induced proliferation-associated 1	361710	up	1.75262	1.80884e-10
rno04670	Leukocyte transendothelial migration	GSRG0009495	Ncf2	neutrophil cytosolic factor 2	364018	up	3.66086	5.38578e-12
rno04670	Leukocyte transendothelial migration	GSRG0029395	Rac2	ras-related C3 botulinum toxin substrate 2 (rho family, small GTP binding protein Rac2)	366957	up	2.11092	5.41098e-06
rno04670	Leukocyte transendothelial migration	GSRG0028116	Ncf4	neutrophil cytosolic factor 4	500904	up	2.742	7.16165e-06
rno04670	Leukocyte transendothelial migration	GSRG0002581	Ezr	ezrin	54319	up	1.53401	0.00115045
rno04670	Leukocyte transendothelial migration	GSRG0033913	Cybb	cytochrome b-245 beta chain	66021	up	2.57037	2.09242e-05
rno04670	Leukocyte transendothelial migration	GSRG0015002	Cyba	cytochrome b-245 alpha chain	79129	up	2.24134	1.79286e-11
rno04670	Leukocyte transendothelial migration	GSRG0034050	Msn	moesin	81521	up	1.50909	1.92667e-05
rno00900	Terpenoid backbone biosynthesis	GSRG0015165	Hmgcs1	3-hydroxy-3-methylglutaryl-CoA synthase 1	29637	down	2.01735	1.95873e-14
rno00900	Terpenoid backbone biosynthesis	GSRG0000121	Acat2	acetyl-CoA acetyltransferase 2	308100	down	1.63037	2.06861e-16
rno00900	Terpenoid backbone biosynthesis	GSRG0015003	Mvd	mevalonate diphosphate decarboxylase	81726	down	1.73398	1.66938e-13
rno00900	Terpenoid backbone biosynthesis	GSRG0016442	Fdps	farnesyl diphosphate synthase	83791	down	1.55183	3.19508e-17
rno00900	Terpenoid backbone biosynthesis	GSRG0013426	Idi1	isopentenyl-diphosphate delta isomerase 1	89784	down	1.74455	3.03158e-10
rno04060	Cytokine-cytokine receptor interaction	GSRG0004237	Il16	interleukin 16	116996	up	2.29336	0.0486726
rno04060	Cytokine-cytokine receptor interaction	GSRG0030925	Il10ra	interleukin 10 receptor subunit alpha	117539	up	1.76185	3.48221e-06
rno04060	Cytokine-cytokine receptor interaction	GSRG0034676	Il2rg	interleukin 2 receptor subunit gamma	140924	up	1.94299	0.0105044
rno04060	Cytokine-cytokine receptor interaction	GSRG0025722	Tnfrsf1b	TNF receptor superfamily member 1B	156767	up	2.53368	0.000326666
rno04060	Cytokine-cytokine receptor interaction	GSRG0032052	Cx3cr1	C-X3-C motif chemokine receptor 1	171056	up	1.54278	0.00119957
rno04060	Cytokine-cytokine receptor interaction	GSRG0028117	Csf2rb	colony stimulating factor 2 receptor beta common subunit	171081	up	3.47036	1.89316e-10
rno04060	Cytokine-cytokine receptor interaction	GSRG0016458	Il6r	interleukin 6 receptor	24499	up	1.85329	0.000158441
rno04060	Cytokine-cytokine receptor interaction	GSRG0002163	Fas	Fas cell surface death receptor	246097	up	2.24545	1.11368e-09
rno04060	Cytokine-cytokine receptor interaction	GSRG0010197	Cxcl9	C-X-C motif chemokine ligand 9	246759	up	2.48587	0.0296938
rno04060	Cytokine-cytokine receptor interaction	GSRG0015261	Tnfsf10	tumor necrosis factor superfamily member 10	246775	up	1.57658	0.0322049
rno04060	Cytokine-cytokine receptor interaction	GSRG0005660	Ccl2	C-C motif chemokine ligand 2	24770	up	2.90885	0.0023001
rno04060	Cytokine-cytokine receptor interaction	GSRG0023485	Cd4	Cd4 molecule	24932	up	2.8371	4.54453e-08
rno04060	Cytokine-cytokine receptor interaction	GSRG0021898	Tnfrsf1a	TNF receptor superfamily member 1A	25625	up	1.58565	1.14606e-05
rno04060	Cytokine-cytokine receptor interaction	GSRG0013298	Bmp6	bone morphogenetic protein 6	25644	up	2.25419	0.0111383
rno04060	Cytokine-cytokine receptor interaction	GSRG0032274	Il1r1	interleukin 1 receptor type 1	25663	up	1.95854	0.0284179
rno04060	Cytokine-cytokine receptor interaction	GSRG0024323	Csf3r	colony stimulating factor 3 receptor	298518	up	2.36405	4.37716e-24
rno04060	Cytokine-cytokine receptor interaction	GSRG0007092	Il10rb	interleukin 10 receptor subunit beta	304091	up	1.6876	8.88728e-07
rno04060	Cytokine-cytokine receptor interaction	GSRG0013687	Csf1r	colony stimulating factor 1 receptor	307403	up	1.77946	0.000873886
rno04060	Cytokine-cytokine receptor interaction	GSRG0015967	Osmr	oncostatin M receptor	310132	up	2.75829	1.31727e-10
rno04060	Cytokine-cytokine receptor interaction	GSRG0010542	Pf4	platelet factor 4	360918	up	2.97058	1.24334e-05
rno04060	Cytokine-cytokine receptor interaction	GSRG0006551	Cxcl16	C-X-C motif chemokine ligand 16	497942	up	1.97977	0.000384935
rno04060	Cytokine-cytokine receptor interaction	GSRG0010524	Cxcl13	C-X-C motif chemokine ligand 13	498335	up	5.12081	0.000704277
rno04060	Cytokine-cytokine receptor interaction	GSRG0024501	Tnfrsf9	TNF receptor superfamily member 9	500590	down	2.01127	0.0054909
rno04060	Cytokine-cytokine receptor interaction	GSRG0000416	Tgfb1	transforming growth factor, beta 1	59086	up	1.74641	2.82604e-05
rno04060	Cytokine-cytokine receptor interaction	GSRG0010130	Csf2ra	colony stimulating factor 2 receptor alpha subunit	652957	up	2.35223	5.75516e-07
rno04060	Cytokine-cytokine receptor interaction	GSRG0016579	Csf1	colony stimulating factor 1	78965	up	1.57018	7.55134e-12
rno04060	Cytokine-cytokine receptor interaction	GSRG0032037	Tgfbr2	transforming growth factor, beta receptor 2	81810	up	1.79645	0.010322
rno04060	Cytokine-cytokine receptor interaction	GSRG0021221	Bmp7	bone morphogenetic protein 7	85272	up	2.58651	0.0266883
rno04650	Natural killer cell mediated cytotoxicity	GSRG0023480	Ptpn6	protein tyrosine phosphatase, non-receptor type 6	116689	up	1.95788	3.15151e-10
rno04650	Natural killer cell mediated cytotoxicity	GSRG0005279	Lcp2	lymphocyte cytosolic protein 2	155918	up	1.67205	7.83026e-06
rno04650	Natural killer cell mediated cytotoxicity	GSRG0009648	Cd48	Cd48 molecule	245962	up	1.81939	0.003169
rno04650	Natural killer cell mediated cytotoxicity	GSRG0002163	Fas	Fas cell surface death receptor	246097	up	2.24545	1.11368e-09
rno04650	Natural killer cell mediated cytotoxicity	GSRG0015261	Tnfsf10	tumor necrosis factor superfamily member 10	246775	up	1.57658	0.0322049
rno04650	Natural killer cell mediated cytotoxicity	GSRG0013131	Syk	spleen associated tyrosine kinase	25155	up	2.17421	3.59221e-11
rno04650	Natural killer cell mediated cytotoxicity	GSRG0032799	Vav1	vav guanine nucleotide exchange factor 1	25156	up	2.37761	1.97567e-11
rno04650	Natural killer cell mediated cytotoxicity	GSRG0010013	Fcer1g	Fc fragment of IgE receptor Ig	25441	up	2.15237	3.0999e-07
rno04650	Natural killer cell mediated cytotoxicity	GSRG0029942	Icam1	intercellular adhesion molecule 1	25464	up	2.22718	6.55321e-09
rno04650	Natural killer cell mediated cytotoxicity	GSRG0014640	Plcg2	phospholipase C, gamma 2	29337	up	1.90455	3.48686e-07
rno04650	Natural killer cell mediated cytotoxicity	GSRG0009631	Fcgr3a	Fc fragment of IgG, low affinity IIIa, receptor	304966	up	1.64348	0.00384544
rno04650	Natural killer cell mediated cytotoxicity	GSRG0001799	Itgal	integrin subunit alpha L	308995	up	3.38941	4.62589e-06
rno04650	Natural killer cell mediated cytotoxicity	GSRG0018439	Itgb2	integrin subunit beta 2	309684	up	2.30817	8.15903e-11
rno04650	Natural killer cell mediated cytotoxicity	GSRG0000488	Tyrobp	Tyro protein tyrosine kinase binding protein	361537	up	2.89097	4.64287e-22
rno04650	Natural killer cell mediated cytotoxicity	GSRG0029395	Rac2	ras-related C3 botulinum toxin substrate 2 (rho family, small GTP binding protein Rac2)	366957	up	2.11092	5.41098e-06
rno04650	Natural killer cell mediated cytotoxicity	GSRG0015492	Shc1	SHC adaptor protein 1	85385	up	1.67986	5.38365e-06
rno04510	Focal adhesion	GSRG0024926	Tnc	tenascin C	116640	up	1.94683	8.56281e-05
rno04510	Focal adhesion	GSRG0021239	Lama5	laminin subunit alpha 5	140433	up	1.60768	0.00476422
rno04510	Focal adhesion	GSRG0010408	Egfr	epidermal growth factor receptor	24329	up	1.80244	0.000900425
rno04510	Focal adhesion	GSRG0027609	Igf1	insulin-like growth factor 1	24482	up	1.65516	0.00335065
rno04510	Focal adhesion	GSRG0015951	Itga1	integrin subunit alpha 1	25118	up	1.61509	0.00677014
rno04510	Focal adhesion	GSRG0032799	Vav1	vav guanine nucleotide exchange factor 1	25156	up	2.37761	1.97567e-11
rno04510	Focal adhesion	GSRG0030531	Lamb2	laminin subunit beta 2	25473	up	1.6214	8.69548e-06
rno04510	Focal adhesion	GSRG0033051	Fn1	fibronectin 1	25661	up	2.04992	0.000153975
rno04510	Focal adhesion	GSRG0006078	Itgb4	integrin subunit beta 4	25724	up	2.1448	0.0479295
rno04510	Focal adhesion	GSRG0007548	Mylk	myosin light chain kinase	288057	up	1.65412	3.57705e-11
rno04510	Focal adhesion	GSRG0002909	Thbs2	thrombospondin 2	292406	up	3.04128	1.74891e-09
rno04510	Focal adhesion	GSRG0034451	Flna	filamin A	293860	up	2.08607	4.55058e-06
rno04510	Focal adhesion	GSRG0020013	Myl9	myosin light chain 9	296313	up	1.81342	0.0437887
rno04510	Focal adhesion	GSRG0017736	Lama4	laminin subunit alpha 4	309816	up	1.54257	0.0391561
rno04510	Focal adhesion	GSRG0029837	Itga5	integrin subunit alpha 5	315346	up	1.75353	0.000639055
rno04510	Focal adhesion	GSRG0009056	Pxn	paxillin	360820	up	1.50496	0.000166432
rno04510	Focal adhesion	GSRG0017336	Col6a2	collagen, type VI, alpha 2	361821	up	1.89019	0.0213216
rno04510	Focal adhesion	GSRG0021416	Flnc	filamin C	362332	up	2.30544	1.62092e-72
rno04510	Focal adhesion	GSRG0013475	Itga8	integrin subunit alpha 8	364786	up	1.6609	4.57304e-06
rno04510	Focal adhesion	GSRG0029395	Rac2	ras-related C3 botulinum toxin substrate 2 (rho family, small GTP binding protein Rac2)	366957	up	2.11092	5.41098e-06
rno04510	Focal adhesion	GSRG0019582	Thbs1	thrombospondin 1	445442	up	2.89634	2.63976e-07
rno04510	Focal adhesion	GSRG0028199	Parvg	parvin, gamma	689069	up	1.63251	0.00231871
rno04510	Focal adhesion	GSRG0032179	Vegfa	vascular endothelial growth factor A	83785	down	1.51474	1.51659e-09
rno04510	Focal adhesion	GSRG0015492	Shc1	SHC adaptor protein 1	85385	up	1.67986	5.38365e-06
rno04662	B cell receptor signaling pathway	GSRG0023480	Ptpn6	protein tyrosine phosphatase, non-receptor type 6	116689	up	1.95788	3.15151e-10
rno04662	B cell receptor signaling pathway	GSRG0013131	Syk	spleen associated tyrosine kinase	25155	up	2.17421	3.59221e-11
rno04662	B cell receptor signaling pathway	GSRG0032799	Vav1	vav guanine nucleotide exchange factor 1	25156	up	2.37761	1.97567e-11
rno04662	B cell receptor signaling pathway	GSRG0010009	Fcgr2b	Fc fragment of IgG, low affinity IIb, receptor	289211	up	3.77269	2.25278e-16
rno04662	B cell receptor signaling pathway	GSRG0014640	Plcg2	phospholipase C, gamma 2	29337	up	1.90455	3.48686e-07
rno04662	B cell receptor signaling pathway	GSRG0001895	Ifitm1	interferon induced transmembrane protein 1	293618	up	3.4056	0.00321029
rno04662	B cell receptor signaling pathway	GSRG0005045	Pik3ap1	phosphoinositide-3-kinase adaptor protein 1	294048	up	1.61894	0.000205694
rno04662	B cell receptor signaling pathway	GSRG0016704	Dapp1	dual adaptor of phosphotyrosine and 3-phosphoinositides 1	362046	up	1.69999	0.000833687
rno04662	B cell receptor signaling pathway	GSRG0029395	Rac2	ras-related C3 botulinum toxin substrate 2 (rho family, small GTP binding protein Rac2)	366957	up	2.11092	5.41098e-06
rno04662	B cell receptor signaling pathway	GSRG0034763	Btk	Bruton tyrosine kinase	367901	up	1.67402	0.00474603
rno04662	B cell receptor signaling pathway	GSRG0005041	Blnk	B-cell linker	499356	up	1.86705	4.38337e-13
rno04662	B cell receptor signaling pathway	GSRG0032454	Inpp5d	inositol polyphosphate-5-phosphatase D	54259	up	1.69107	2.02668e-07
rno04662	B cell receptor signaling pathway	GSRG0023880	Lyn	LYN proto-oncogene, Src family tyrosine kinase	81515	up	1.72919	1.179e-05
rno05169	Epstein-Barr virus infection	GSRG0002163	Fas	Fas cell surface death receptor	246097	up	2.24545	1.11368e-09
rno05169	Epstein-Barr virus infection	GSRG0016798	RT1-N3	RT1 class Ib, locus N3	24750	up	1.7001	0.021774
rno05169	Epstein-Barr virus infection	GSRG0016821	Tap1	transporter 1, ATP binding cassette subfamily B member	24811	up	1.60033	0.000173925
rno05169	Epstein-Barr virus infection	GSRG0016866	RT1-A2	RT1 class Ia, locus A2	24974	up	4.92559	0.00610289
rno05169	Epstein-Barr virus infection	GSRG0013131	Syk	spleen associated tyrosine kinase	25155	up	2.17421	3.59221e-11
rno05169	Epstein-Barr virus infection	GSRG0020658	Cd44	CD44 molecule (Indian blood group)	25406	up	2.81768	3.3158e-36
rno05169	Epstein-Barr virus infection	GSRG0029942	Icam1	intercellular adhesion molecule 1	25464	up	2.22718	6.55321e-09
rno05169	Epstein-Barr virus infection	GSRG0014640	Plcg2	phospholipase C, gamma 2	29337	up	1.90455	3.48686e-07
rno05169	Epstein-Barr virus infection	GSRG0016799	RT1-S3	RT1 class Ib, locus S3	294228	up	1.6127	0.0232999
rno05169	Epstein-Barr virus infection	GSRG0017860	RT1-Da	RT1 class II, locus Da	294269	up	3.45845	0.0104534
rno05169	Epstein-Barr virus infection	GSRG0016825	RT1-Db1	RT1 class II, locus Db1	294270	up	4.83555	1.56507e-05
rno05169	Epstein-Barr virus infection	GSRG0024730	Ddx58	DEXD/H-box helicase 58	297989	up	1.50848	0.0043806
rno05169	Epstein-Barr virus infection	GSRG0001799	Itgal	integrin subunit alpha L	308995	up	3.38941	4.62589e-06
rno05169	Epstein-Barr virus infection	GSRG0002234	Nfkb2	nuclear factor kappa B subunit 2	309452	up	1.6896	0.000205813
rno05169	Epstein-Barr virus infection	GSRG0017874	RT1-CE5	RT1 class I, locus CE5	309607	up	1.91739	1.21776e-05
rno05169	Epstein-Barr virus infection	GSRG0017859	RT1-Ba	RT1 class II, locus Ba	309621	down	4.64648	0.0272374
rno05169	Epstein-Barr virus infection	GSRG0016404	Tlr2	toll-like receptor 2	310553	up	1.52601	0.0142416
rno05169	Epstein-Barr virus infection	GSRG0009808	Ikbke	inhibitor of kappa light polypeptide gene enhancer in B-cells, kinase epsilon	363984	up	1.56295	0.00260714
rno05169	Epstein-Barr virus infection	GSRG0034763	Btk	Bruton tyrosine kinase	367901	up	1.67402	0.00474603
rno05169	Epstein-Barr virus infection	GSRG0017784	RT1-CE10	RT1 class I, locus CE10	414792	up	5.24967	2.82558e-08
rno05169	Epstein-Barr virus infection	GSRG0005041	Blnk	B-cell linker	499356	up	1.86705	4.38337e-13
rno05169	Epstein-Barr virus infection	GSRG0037502	Casp8	caspase 8	64044	up	2.17579	4.81209e-06
rno05169	Epstein-Barr virus infection	GSRG0019719	Bcl2l11	BCL2 like 11	64547	up	1.52628	1.70414e-09
rno05169	Epstein-Barr virus infection	GSRG0023880	Lyn	LYN proto-oncogene, Src family tyrosine kinase	81515	up	1.72919	1.179e-05
rno05169	Epstein-Barr virus infection	GSRG0012941	Vim	vimentin	81818	up	2.32305	0.00929764
rno04064	NF-kappa B signaling pathway	GSRG0030425	Bcl2a1	BCL2-related protein A1	170929	up	2.45652	4.46794e-07
rno04064	NF-kappa B signaling pathway	GSRG0013131	Syk	spleen associated tyrosine kinase	25155	up	2.17421	3.59221e-11
rno04064	NF-kappa B signaling pathway	GSRG0029942	Icam1	intercellular adhesion molecule 1	25464	up	2.22718	6.55321e-09
rno04064	NF-kappa B signaling pathway	GSRG0011495	Plau	plasminogen activator, urokinase	25619	up	1.89302	0.0343847
rno04064	NF-kappa B signaling pathway	GSRG0021898	Tnfrsf1a	TNF receptor superfamily member 1A	25625	up	1.58565	1.14606e-05
rno04064	NF-kappa B signaling pathway	GSRG0032274	Il1r1	interleukin 1 receptor type 1	25663	up	1.95854	0.0284179
rno04064	NF-kappa B signaling pathway	GSRG0024123	Tlr4	toll-like receptor 4	29260	up	1.70503	3.62715e-05
rno04064	NF-kappa B signaling pathway	GSRG0014640	Plcg2	phospholipase C, gamma 2	29337	up	1.90455	3.48686e-07
rno04064	NF-kappa B signaling pathway	GSRG0020023	Lbp	lipopolysaccharide binding protein	29469	up	5.59597	0.000455692
rno04064	NF-kappa B signaling pathway	GSRG0024730	Ddx58	DEXD/H-box helicase 58	297989	up	1.50848	0.0043806
rno04064	NF-kappa B signaling pathway	GSRG0002234	Nfkb2	nuclear factor kappa B subunit 2	309452	up	1.6896	0.000205813
rno04064	NF-kappa B signaling pathway	GSRG0034763	Btk	Bruton tyrosine kinase	367901	up	1.67402	0.00474603
rno04064	NF-kappa B signaling pathway	GSRG0005041	Blnk	B-cell linker	499356	up	1.86705	4.38337e-13
rno04064	NF-kappa B signaling pathway	GSRG0013870	Cd14	CD14 molecule	60350	up	1.56275	0.00782237
rno04064	NF-kappa B signaling pathway	GSRG0023880	Lyn	LYN proto-oncogene, Src family tyrosine kinase	81515	up	1.72919	1.179e-05
rno04666	Fc gamma R-mediated phagocytosis	GSRG0008006	Ncf1	neutrophil cytosolic factor 1	114553	up	2.63763	7.81933e-15
rno04666	Fc gamma R-mediated phagocytosis	GSRG0012123	Prkcd	protein kinase C, delta	170538	up	1.55665	1.0657e-05
rno04666	Fc gamma R-mediated phagocytosis	GSRG0037196	Ptprc	protein tyrosine phosphatase, receptor type, C	24699	up	2.2807	1.499e-09
rno04666	Fc gamma R-mediated phagocytosis	GSRG0013131	Syk	spleen associated tyrosine kinase	25155	up	2.17421	3.59221e-11
rno04666	Fc gamma R-mediated phagocytosis	GSRG0032799	Vav1	vav guanine nucleotide exchange factor 1	25156	up	2.37761	1.97567e-11
rno04666	Fc gamma R-mediated phagocytosis	GSRG0019971	Hck	HCK proto-oncogene, Src family tyrosine kinase	25734	up	1.76153	8.48381e-05
rno04666	Fc gamma R-mediated phagocytosis	GSRG0010009	Fcgr2b	Fc fragment of IgG, low affinity IIb, receptor	289211	up	3.77269	2.25278e-16
rno04666	Fc gamma R-mediated phagocytosis	GSRG0014640	Plcg2	phospholipase C, gamma 2	29337	up	1.90455	3.48686e-07
rno04666	Fc gamma R-mediated phagocytosis	GSRG0016517	Fcgr1a	Fc fragment of IgG receptor Ia	295279	up	2.08468	9.96779e-05
rno04666	Fc gamma R-mediated phagocytosis	GSRG0033922	Was	Wiskott-Aldrich syndrome	317371	up	1.94551	0.000142798
rno04666	Fc gamma R-mediated phagocytosis	GSRG0029395	Rac2	ras-related C3 botulinum toxin substrate 2 (rho family, small GTP binding protein Rac2)	366957	up	2.11092	5.41098e-06
rno04666	Fc gamma R-mediated phagocytosis	GSRG0008788	Arpc1b	actin related protein 2/3 complex, subunit 1B	54227	up	1.97327	0.00201039
rno04666	Fc gamma R-mediated phagocytosis	GSRG0032454	Inpp5d	inositol polyphosphate-5-phosphatase D	54259	up	1.69107	2.02668e-07
rno04666	Fc gamma R-mediated phagocytosis	GSRG0023880	Lyn	LYN proto-oncogene, Src family tyrosine kinase	81515	up	1.72919	1.179e-05
rno04621	NOD-like receptor signaling pathway	GSRG0029860	Casp4	caspase 4	114555	up	1.66876	0.00022646
rno04621	NOD-like receptor signaling pathway	GSRG0015563	Txnip	thioredoxin interacting protein	117514	up	1.89261	2.46244e-07
rno04621	NOD-like receptor signaling pathway	GSRG0029861	Casp12	caspase 12	156117	up	3.58251	6.64101e-05
rno04621	NOD-like receptor signaling pathway	GSRG0012123	Prkcd	protein kinase C, delta	170538	up	1.55665	1.0657e-05
rno04621	NOD-like receptor signaling pathway	GSRG0015753	Gbp2	guanylate binding protein 2	171164	up	2.56753	1.17837e-05
rno04621	NOD-like receptor signaling pathway	GSRG0011630	Ripk3	receptor-interacting serine-threonine kinase 3	246240	up	2.50245	7.48354e-07
rno04621	NOD-like receptor signaling pathway	GSRG0005660	Ccl2	C-C motif chemokine ligand 2	24770	up	2.90885	0.0023001
rno04621	NOD-like receptor signaling pathway	GSRG0029859	Casp1	caspase 1	25166	up	1.59972	0.0097307
rno04621	NOD-like receptor signaling pathway	GSRG0004624	Pycard	PYD and CARD domain containing	282817	up	1.90177	1.83849e-05
rno04621	NOD-like receptor signaling pathway	GSRG0005426	Nlrp3	NLR family, pyrin domain containing 3	287362	up	2.78485	1.69911e-05
rno04621	NOD-like receptor signaling pathway	GSRG0024123	Tlr4	toll-like receptor 4	29260	up	1.70503	3.62715e-05
rno04621	NOD-like receptor signaling pathway	GSRG0015965	Card6	caspase recruitment domain family, member 6	294770	up	1.67147	0.00102553
rno04621	NOD-like receptor signaling pathway	GSRG0009010	P2rx7	purinergic receptor P2X 7	29665	up	1.58053	3.25443e-07
rno04621	NOD-like receptor signaling pathway	GSRG0015750	Gbp5	guanylate binding protein 5	362050	up	1.71632	0.0110047
rno04621	NOD-like receptor signaling pathway	GSRG0009808	Ikbke	inhibitor of kappa light polypeptide gene enhancer in B-cells, kinase epsilon	363984	up	1.56295	0.00260714
rno04621	NOD-like receptor signaling pathway	GSRG0013864	Tmem173	transmembrane protein 173	498840	up	1.73603	0.000519799
rno04621	NOD-like receptor signaling pathway	GSRG0037502	Casp8	caspase 8	64044	up	2.17579	4.81209e-06
rno04621	NOD-like receptor signaling pathway	GSRG0033913	Cybb	cytochrome b-245 beta chain	66021	up	2.57037	2.09242e-05
rno04621	NOD-like receptor signaling pathway	GSRG0015002	Cyba	cytochrome b-245 alpha chain	79129	up	2.24134	1.79286e-11
rno05416	Viral myocarditis	GSRG0016798	RT1-N3	RT1 class Ib, locus N3	24750	up	1.7001	0.021774
rno05416	Viral myocarditis	GSRG0016866	RT1-A2	RT1 class Ia, locus A2	24974	up	4.92559	0.00610289
rno05416	Viral myocarditis	GSRG0029942	Icam1	intercellular adhesion molecule 1	25464	up	2.22718	6.55321e-09
rno05416	Viral myocarditis	GSRG0016799	RT1-S3	RT1 class Ib, locus S3	294228	up	1.6127	0.0232999
rno05416	Viral myocarditis	GSRG0017860	RT1-Da	RT1 class II, locus Da	294269	up	3.45845	0.0104534
rno05416	Viral myocarditis	GSRG0016825	RT1-Db1	RT1 class II, locus Db1	294270	up	4.83555	1.56507e-05
rno05416	Viral myocarditis	GSRG0001799	Itgal	integrin subunit alpha L	308995	up	3.38941	4.62589e-06
rno05416	Viral myocarditis	GSRG0017874	RT1-CE5	RT1 class I, locus CE5	309607	up	1.91739	1.21776e-05
rno05416	Viral myocarditis	GSRG0017859	RT1-Ba	RT1 class II, locus Ba	309621	down	4.64648	0.0272374
rno05416	Viral myocarditis	GSRG0018439	Itgb2	integrin subunit beta 2	309684	up	2.30817	8.15903e-11
rno05416	Viral myocarditis	GSRG0029395	Rac2	ras-related C3 botulinum toxin substrate 2 (rho family, small GTP binding protein Rac2)	366957	up	2.11092	5.41098e-06
rno05416	Viral myocarditis	GSRG0017784	RT1-CE10	RT1 class I, locus CE10	414792	up	5.24967	2.82558e-08
rno05416	Viral myocarditis	GSRG0007206	Cd86	CD86 molecule	56822	up	1.91238	4.39239e-07
rno05416	Viral myocarditis	GSRG0037502	Casp8	caspase 8	64044	up	2.17579	4.81209e-06
rno05416	Viral myocarditis	GSRG0007072	Cxadr	coxsackie virus and adenovirus receptor	89843	up	1.54812	0.000589927
rno05134	Legionellosis	GSRG0032097	C3	complement component 3	24232	up	1.71562	2.08032e-05
rno05134	Legionellosis	GSRG0001819	Itgam	integrin subunit alpha M	25021	up	1.89231	0.000861681
rno05134	Legionellosis	GSRG0029859	Casp1	caspase 1	25166	up	1.59972	0.0097307
rno05134	Legionellosis	GSRG0004624	Pycard	PYD and CARD domain containing	282817	up	1.90177	1.83849e-05
rno05134	Legionellosis	GSRG0024123	Tlr4	toll-like receptor 4	29260	up	1.70503	3.62715e-05
rno05134	Legionellosis	GSRG0002234	Nfkb2	nuclear factor kappa B subunit 2	309452	up	1.6896	0.000205813
rno05134	Legionellosis	GSRG0018439	Itgb2	integrin subunit beta 2	309684	up	2.30817	8.15903e-11
rno05134	Legionellosis	GSRG0016404	Tlr2	toll-like receptor 2	310553	up	1.52601	0.0142416
rno05134	Legionellosis	GSRG0013870	Cd14	CD14 molecule	60350	up	1.56275	0.00782237
rno05134	Legionellosis	GSRG0002277	Casp7	caspase 7	64026	up	1.84383	0.000500588
rno05134	Legionellosis	GSRG0037502	Casp8	caspase 8	64044	up	2.17579	4.81209e-06
rno04512	ECM-receptor interaction	GSRG0024926	Tnc	tenascin C	116640	up	1.94683	8.56281e-05
rno04512	ECM-receptor interaction	GSRG0021239	Lama5	laminin subunit alpha 5	140433	up	1.60768	0.00476422
rno04512	ECM-receptor interaction	GSRG0015951	Itga1	integrin subunit alpha 1	25118	up	1.61509	0.00677014
rno04512	ECM-receptor interaction	GSRG0020658	Cd44	CD44 molecule (Indian blood group)	25406	up	2.81768	3.3158e-36
rno04512	ECM-receptor interaction	GSRG0030531	Lamb2	laminin subunit beta 2	25473	up	1.6214	8.69548e-06
rno04512	ECM-receptor interaction	GSRG0033051	Fn1	fibronectin 1	25661	up	2.04992	0.000153975
rno04512	ECM-receptor interaction	GSRG0006078	Itgb4	integrin subunit beta 4	25724	up	2.1448	0.0479295
rno04512	ECM-receptor interaction	GSRG0002909	Thbs2	thrombospondin 2	292406	up	3.04128	1.74891e-09
rno04512	ECM-receptor interaction	GSRG0017736	Lama4	laminin subunit alpha 4	309816	up	1.54257	0.0391561
rno04512	ECM-receptor interaction	GSRG0029837	Itga5	integrin subunit alpha 5	315346	up	1.75353	0.000639055
rno04512	ECM-receptor interaction	GSRG0017336	Col6a2	collagen, type VI, alpha 2	361821	up	1.89019	0.0213216
rno04512	ECM-receptor interaction	GSRG0013475	Itga8	integrin subunit alpha 8	364786	up	1.6609	4.57304e-06
rno04512	ECM-receptor interaction	GSRG0019582	Thbs1	thrombospondin 1	445442	up	2.89634	2.63976e-07
rno05146	Amoebiasis	GSRG0021239	Lama5	laminin subunit alpha 5	140433	up	1.60768	0.00476422
rno05146	Amoebiasis	GSRG0008918	Hspb1	heat shock protein family B (small) member 1	24471	up	1.61495	7.40999e-10
rno05146	Amoebiasis	GSRG0001819	Itgam	integrin subunit alpha M	25021	up	1.89231	0.000861681
rno05146	Amoebiasis	GSRG0030531	Lamb2	laminin subunit beta 2	25473	up	1.6214	8.69548e-06
rno05146	Amoebiasis	GSRG0033051	Fn1	fibronectin 1	25661	up	2.04992	0.000153975
rno05146	Amoebiasis	GSRG0032274	Il1r1	interleukin 1 receptor type 1	25663	up	1.95854	0.0284179
rno05146	Amoebiasis	GSRG0012792	Serpinb1a	serine (or cysteine) proteinase inhibitor, clade B, member 1a	291091	up	1.83642	0.00195094
rno05146	Amoebiasis	GSRG0024123	Tlr4	toll-like receptor 4	29260	up	1.70503	3.62715e-05
rno05146	Amoebiasis	GSRG0018439	Itgb2	integrin subunit beta 2	309684	up	2.30817	8.15903e-11
rno05146	Amoebiasis	GSRG0017736	Lama4	laminin subunit alpha 4	309816	up	1.54257	0.0391561
rno05146	Amoebiasis	GSRG0016404	Tlr2	toll-like receptor 2	310553	up	1.52601	0.0142416
rno05146	Amoebiasis	GSRG0000416	Tgfb1	transforming growth factor, beta 1	59086	up	1.74641	2.82604e-05
rno05146	Amoebiasis	GSRG0013870	Cd14	CD14 molecule	60350	up	1.56275	0.00782237
rno05146	Amoebiasis	GSRG0027426	Gna15	guanine nucleotide binding protein, alpha 15	89788	up	2.04811	1.01969e-07
rno04151	PI3K-Akt signaling pathway	GSRG0012311	Eif4ebp1	eukaryotic translation initiation factor 4E binding protein 1	116636	up	1.78121	0.000904329
rno04151	PI3K-Akt signaling pathway	GSRG0024926	Tnc	tenascin C	116640	up	1.94683	8.56281e-05
rno04151	PI3K-Akt signaling pathway	GSRG0021239	Lama5	laminin subunit alpha 5	140433	up	1.60768	0.00476422
rno04151	PI3K-Akt signaling pathway	GSRG0034676	Il2rg	interleukin 2 receptor subunit gamma	140924	up	1.94299	0.0105044
rno04151	PI3K-Akt signaling pathway	GSRG0020039	Sgk2	serum/glucocorticoid regulated kinase 2	171497	down	2.08105	1.05352e-06
rno04151	PI3K-Akt signaling pathway	GSRG0010408	Egfr	epidermal growth factor receptor	24329	up	1.80244	0.000900425
rno04151	PI3K-Akt signaling pathway	GSRG0027609	Igf1	insulin-like growth factor 1	24482	up	1.65516	0.00335065
rno04151	PI3K-Akt signaling pathway	GSRG0004711	Igf2	insulin-like growth factor 2	24483	up	2.8074	0.0208868
rno04151	PI3K-Akt signaling pathway	GSRG0016458	Il6r	interleukin 6 receptor	24499	up	1.85329	0.000158441
rno04151	PI3K-Akt signaling pathway	GSRG0015951	Itga1	integrin subunit alpha 1	25118	up	1.61509	0.00677014
rno04151	PI3K-Akt signaling pathway	GSRG0013131	Syk	spleen associated tyrosine kinase	25155	up	2.17421	3.59221e-11
rno04151	PI3K-Akt signaling pathway	GSRG0030531	Lamb2	laminin subunit beta 2	25473	up	1.6214	8.69548e-06
rno04151	PI3K-Akt signaling pathway	GSRG0033051	Fn1	fibronectin 1	25661	up	2.04992	0.000153975
rno04151	PI3K-Akt signaling pathway	GSRG0006078	Itgb4	integrin subunit beta 4	25724	up	2.1448	0.0479295
rno04151	PI3K-Akt signaling pathway	GSRG0002909	Thbs2	thrombospondin 2	292406	up	3.04128	1.74891e-09
rno04151	PI3K-Akt signaling pathway	GSRG0024123	Tlr4	toll-like receptor 4	29260	up	1.70503	3.62715e-05
rno04151	PI3K-Akt signaling pathway	GSRG0005045	Pik3ap1	phosphoinositide-3-kinase adaptor protein 1	294048	up	1.61894	0.000205694
rno04151	PI3K-Akt signaling pathway	GSRG0024323	Csf3r	colony stimulating factor 3 receptor	298518	up	2.36405	4.37716e-24
rno04151	PI3K-Akt signaling pathway	GSRG0013687	Csf1r	colony stimulating factor 1 receptor	307403	up	1.77946	0.000873886
rno04151	PI3K-Akt signaling pathway	GSRG0017736	Lama4	laminin subunit alpha 4	309816	up	1.54257	0.0391561
rno04151	PI3K-Akt signaling pathway	GSRG0015967	Osmr	oncostatin M receptor	310132	up	2.75829	1.31727e-10
rno04151	PI3K-Akt signaling pathway	GSRG0016404	Tlr2	toll-like receptor 2	310553	up	1.52601	0.0142416
rno04151	PI3K-Akt signaling pathway	GSRG0029837	Itga5	integrin subunit alpha 5	315346	up	1.75353	0.000639055
rno04151	PI3K-Akt signaling pathway	GSRG0017336	Col6a2	collagen, type VI, alpha 2	361821	up	1.89019	0.0213216
rno04151	PI3K-Akt signaling pathway	GSRG0013475	Itga8	integrin subunit alpha 8	364786	up	1.6609	4.57304e-06
rno04151	PI3K-Akt signaling pathway	GSRG0019582	Thbs1	thrombospondin 1	445442	up	2.89634	2.63976e-07
rno04151	PI3K-Akt signaling pathway	GSRG0019719	Bcl2l11	BCL2 like 11	64547	up	1.52628	1.70414e-09
rno04151	PI3K-Akt signaling pathway	GSRG0005758	Gngt2	G protein subunit gamma transducin 2	690825	up	2.72438	0.000592288
rno04151	PI3K-Akt signaling pathway	GSRG0016579	Csf1	colony stimulating factor 1	78965	up	1.57018	7.55134e-12
rno04151	PI3K-Akt signaling pathway	GSRG0032179	Vegfa	vascular endothelial growth factor A	83785	down	1.51474	1.51659e-09
rno05323	Rheumatoid arthritis	GSRG0005660	Ccl2	C-C motif chemokine ligand 2	24770	up	2.90885	0.0023001
rno05323	Rheumatoid arthritis	GSRG0029942	Icam1	intercellular adhesion molecule 1	25464	up	2.22718	6.55321e-09
rno05323	Rheumatoid arthritis	GSRG0030747	Acp5	acid phosphatase 5, tartrate resistant	25732	up	2.87829	2.04963e-06
rno05323	Rheumatoid arthritis	GSRG0024123	Tlr4	toll-like receptor 4	29260	up	1.70503	3.62715e-05
rno05323	Rheumatoid arthritis	GSRG0017860	RT1-Da	RT1 class II, locus Da	294269	up	3.45845	0.0104534
rno05323	Rheumatoid arthritis	GSRG0016825	RT1-Db1	RT1 class II, locus Db1	294270	up	4.83555	1.56507e-05
rno05323	Rheumatoid arthritis	GSRG0001799	Itgal	integrin subunit alpha L	308995	up	3.38941	4.62589e-06
rno05323	Rheumatoid arthritis	GSRG0017859	RT1-Ba	RT1 class II, locus Ba	309621	down	4.64648	0.0272374
rno05323	Rheumatoid arthritis	GSRG0018439	Itgb2	integrin subunit beta 2	309684	up	2.30817	8.15903e-11
rno05323	Rheumatoid arthritis	GSRG0016404	Tlr2	toll-like receptor 2	310553	up	1.52601	0.0142416
rno05323	Rheumatoid arthritis	GSRG0007206	Cd86	CD86 molecule	56822	up	1.91238	4.39239e-07
rno05323	Rheumatoid arthritis	GSRG0000416	Tgfb1	transforming growth factor, beta 1	59086	up	1.74641	2.82604e-05
rno05323	Rheumatoid arthritis	GSRG0016579	Csf1	colony stimulating factor 1	78965	up	1.57018	7.55134e-12
rno05323	Rheumatoid arthritis	GSRG0032179	Vegfa	vascular endothelial growth factor A	83785	down	1.51474	1.51659e-09
rno05166	Human T-cell leukemia virus 1 infection	GSRG0032328	LOC100360552	rCG22430-like	100360552	up	1.9503	6.62202e-07
rno05166	Human T-cell leukemia virus 1 infection	GSRG0034676	Il2rg	interleukin 2 receptor subunit gamma	140924	up	1.94299	0.0105044
rno05166	Human T-cell leukemia virus 1 infection	GSRG0028194	Tspo	translocator protein	24230	up	1.91662	9.44671e-08
rno05166	Human T-cell leukemia virus 1 infection	GSRG0016798	RT1-N3	RT1 class Ib, locus N3	24750	up	1.7001	0.021774
rno05166	Human T-cell leukemia virus 1 infection	GSRG0016866	RT1-A2	RT1 class Ia, locus A2	24974	up	4.92559	0.00610289
rno05166	Human T-cell leukemia virus 1 infection	GSRG0010109	Atf3	activating transcription factor 3	25389	up	5.03206	2.08492e-18
rno05166	Human T-cell leukemia virus 1 infection	GSRG0029942	Icam1	intercellular adhesion molecule 1	25464	up	2.22718	6.55321e-09
rno05166	Human T-cell leukemia virus 1 infection	GSRG0021898	Tnfrsf1a	TNF receptor superfamily member 1A	25625	up	1.58565	1.14606e-05
rno05166	Human T-cell leukemia virus 1 infection	GSRG0032274	Il1r1	interleukin 1 receptor type 1	25663	up	1.95854	0.0284179
rno05166	Human T-cell leukemia virus 1 infection	GSRG0023440	Wnt5b	wingless-type MMTV integration site family, member 5B	282582	up	1.81945	0.0026534
rno05166	Human T-cell leukemia virus 1 infection	GSRG0016799	RT1-S3	RT1 class Ib, locus S3	294228	up	1.6127	0.0232999
rno05166	Human T-cell leukemia virus 1 infection	GSRG0017860	RT1-Da	RT1 class II, locus Da	294269	up	3.45845	0.0104534
rno05166	Human T-cell leukemia virus 1 infection	GSRG0016825	RT1-Db1	RT1 class II, locus Db1	294270	up	4.83555	1.56507e-05
rno05166	Human T-cell leukemia virus 1 infection	GSRG0001799	Itgal	integrin subunit alpha L	308995	up	3.38941	4.62589e-06
rno05166	Human T-cell leukemia virus 1 infection	GSRG0002234	Nfkb2	nuclear factor kappa B subunit 2	309452	up	1.6896	0.000205813
rno05166	Human T-cell leukemia virus 1 infection	GSRG0017874	RT1-CE5	RT1 class I, locus CE5	309607	up	1.91739	1.21776e-05
rno05166	Human T-cell leukemia virus 1 infection	GSRG0017859	RT1-Ba	RT1 class II, locus Ba	309621	down	4.64648	0.0272374
rno05166	Human T-cell leukemia virus 1 infection	GSRG0018439	Itgb2	integrin subunit beta 2	309684	up	2.30817	8.15903e-11
rno05166	Human T-cell leukemia virus 1 infection	GSRG0018957	Spi1	Spi-1 proto-oncogene	366126	up	2.14352	9.3397e-11
rno05166	Human T-cell leukemia virus 1 infection	GSRG0017784	RT1-CE10	RT1 class I, locus CE10	414792	up	5.24967	2.82558e-08
rno05166	Human T-cell leukemia virus 1 infection	GSRG0021395	Wnt16	wingless-type MMTV integration site family, member 16	500047	up	3.92402	0.00265539
rno05166	Human T-cell leukemia virus 1 infection	GSRG0011629	Adcy4	adenylate cyclase 4	54223	up	1.77552	1.39045e-06
rno05166	Human T-cell leukemia virus 1 infection	GSRG0000416	Tgfb1	transforming growth factor, beta 1	59086	up	1.74641	2.82604e-05
rno05166	Human T-cell leukemia virus 1 infection	GSRG0000455	Zfp36	zinc finger protein 36	79426	up	1.92346	4.5152e-06
rno05166	Human T-cell leukemia virus 1 infection	GSRG0032037	Tgfbr2	transforming growth factor, beta receptor 2	81810	up	1.79645	0.010322
rno05166	Human T-cell leukemia virus 1 infection	GSRG0016442	Fdps	farnesyl diphosphate synthase	83791	down	1.55183	3.19508e-17
rno04668	TNF signaling pathway	GSRG0025722	Tnfrsf1b	TNF receptor superfamily member 1B	156767	up	2.53368	0.000326666
rno04668	TNF signaling pathway	GSRG0005368	Irf1	interferon regulatory factor 1	24508	up	1.60225	9.85724e-05
rno04668	TNF signaling pathway	GSRG0002163	Fas	Fas cell surface death receptor	246097	up	2.24545	1.11368e-09
rno04668	TNF signaling pathway	GSRG0005311	Ifi47	interferon gamma inducible protein 47	246208	up	2.04673	0.00259407
rno04668	TNF signaling pathway	GSRG0011630	Ripk3	receptor-interacting serine-threonine kinase 3	246240	up	2.50245	7.48354e-07
rno04668	TNF signaling pathway	GSRG0005660	Ccl2	C-C motif chemokine ligand 2	24770	up	2.90885	0.0023001
rno04668	TNF signaling pathway	GSRG0029942	Icam1	intercellular adhesion molecule 1	25464	up	2.22718	6.55321e-09
rno04668	TNF signaling pathway	GSRG0021898	Tnfrsf1a	TNF receptor superfamily member 1A	25625	up	1.58565	1.14606e-05
rno04668	TNF signaling pathway	GSRG0002277	Casp7	caspase 7	64026	up	1.84383	0.000500588
rno04668	TNF signaling pathway	GSRG0037502	Casp8	caspase 8	64044	up	2.17579	4.81209e-06
rno04668	TNF signaling pathway	GSRG0003054	Bcl3	B-cell CLL/lymphoma 3	680611	up	3.01573	3.74744e-10
rno04668	TNF signaling pathway	GSRG0016579	Csf1	colony stimulating factor 1	78965	up	1.57018	7.55134e-12
rno04668	TNF signaling pathway	GSRG0010951	Mmp14	matrix metallopeptidase 14	81707	up	1.64737	0.0148417
rno04668	TNF signaling pathway	GSRG0007009	Socs3	suppressor of cytokine signaling 3	89829	up	2.9453	8.11029e-07
rno05165	Human papillomavirus infection	GSRG0032328	LOC100360552	rCG22430-like	100360552	up	1.9503	6.62202e-07
rno05165	Human papillomavirus infection	GSRG0012311	Eif4ebp1	eukaryotic translation initiation factor 4E binding protein 1	116636	up	1.78121	0.000904329
rno05165	Human papillomavirus infection	GSRG0024926	Tnc	tenascin C	116640	up	1.94683	8.56281e-05
rno05165	Human papillomavirus infection	GSRG0021239	Lama5	laminin subunit alpha 5	140433	up	1.60768	0.00476422
rno05165	Human papillomavirus infection	GSRG0010408	Egfr	epidermal growth factor receptor	24329	up	1.80244	0.000900425
rno05165	Human papillomavirus infection	GSRG0005368	Irf1	interferon regulatory factor 1	24508	up	1.60225	9.85724e-05
rno05165	Human papillomavirus infection	GSRG0002163	Fas	Fas cell surface death receptor	246097	up	2.24545	1.11368e-09
rno05165	Human papillomavirus infection	GSRG0016798	RT1-N3	RT1 class Ib, locus N3	24750	up	1.7001	0.021774
rno05165	Human papillomavirus infection	GSRG0016866	RT1-A2	RT1 class Ia, locus A2	24974	up	4.92559	0.00610289
rno05165	Human papillomavirus infection	GSRG0015951	Itga1	integrin subunit alpha 1	25118	up	1.61509	0.00677014
rno05165	Human papillomavirus infection	GSRG0030531	Lamb2	laminin subunit beta 2	25473	up	1.6214	8.69548e-06
rno05165	Human papillomavirus infection	GSRG0021898	Tnfrsf1a	TNF receptor superfamily member 1A	25625	up	1.58565	1.14606e-05
rno05165	Human papillomavirus infection	GSRG0033051	Fn1	fibronectin 1	25661	up	2.04992	0.000153975
rno05165	Human papillomavirus infection	GSRG0006078	Itgb4	integrin subunit beta 4	25724	up	2.1448	0.0479295
rno05165	Human papillomavirus infection	GSRG0023440	Wnt5b	wingless-type MMTV integration site family, member 5B	282582	up	1.81945	0.0026534
rno05165	Human papillomavirus infection	GSRG0002909	Thbs2	thrombospondin 2	292406	up	3.04128	1.74891e-09
rno05165	Human papillomavirus infection	GSRG0016799	RT1-S3	RT1 class Ib, locus S3	294228	up	1.6127	0.0232999
rno05165	Human papillomavirus infection	GSRG0017874	RT1-CE5	RT1 class I, locus CE5	309607	up	1.91739	1.21776e-05
rno05165	Human papillomavirus infection	GSRG0017736	Lama4	laminin subunit alpha 4	309816	up	1.54257	0.0391561
rno05165	Human papillomavirus infection	GSRG0029837	Itga5	integrin subunit alpha 5	315346	up	1.75353	0.000639055
rno05165	Human papillomavirus infection	GSRG0009056	Pxn	paxillin	360820	up	1.50496	0.000166432
rno05165	Human papillomavirus infection	GSRG0017336	Col6a2	collagen, type VI, alpha 2	361821	up	1.89019	0.0213216
rno05165	Human papillomavirus infection	GSRG0009808	Ikbke	inhibitor of kappa light polypeptide gene enhancer in B-cells, kinase epsilon	363984	up	1.56295	0.00260714
rno05165	Human papillomavirus infection	GSRG0013475	Itga8	integrin subunit alpha 8	364786	up	1.6609	4.57304e-06
rno05165	Human papillomavirus infection	GSRG0017784	RT1-CE10	RT1 class I, locus CE10	414792	up	5.24967	2.82558e-08
rno05165	Human papillomavirus infection	GSRG0019582	Thbs1	thrombospondin 1	445442	up	2.89634	2.63976e-07
rno05165	Human papillomavirus infection	GSRG0021395	Wnt16	wingless-type MMTV integration site family, member 16	500047	up	3.92402	0.00265539
rno05165	Human papillomavirus infection	GSRG0037502	Casp8	caspase 8	64044	up	2.17579	4.81209e-06
rno05165	Human papillomavirus infection	GSRG0032179	Vegfa	vascular endothelial growth factor A	83785	down	1.51474	1.51659e-09
rno04062	Chemokine signaling pathway	GSRG0008006	Ncf1	neutrophil cytosolic factor 1	114553	up	2.63763	7.81933e-15
rno04062	Chemokine signaling pathway	GSRG0012123	Prkcd	protein kinase C, delta	170538	up	1.55665	1.0657e-05
rno04062	Chemokine signaling pathway	GSRG0032052	Cx3cr1	C-X3-C motif chemokine receptor 1	171056	up	1.54278	0.00119957
rno04062	Chemokine signaling pathway	GSRG0010197	Cxcl9	C-X-C motif chemokine ligand 9	246759	up	2.48587	0.0296938
rno04062	Chemokine signaling pathway	GSRG0005660	Ccl2	C-C motif chemokine ligand 2	24770	up	2.90885	0.0023001
rno04062	Chemokine signaling pathway	GSRG0032799	Vav1	vav guanine nucleotide exchange factor 1	25156	up	2.37761	1.97567e-11
rno04062	Chemokine signaling pathway	GSRG0019971	Hck	HCK proto-oncogene, Src family tyrosine kinase	25734	up	1.76153	8.48381e-05
rno04062	Chemokine signaling pathway	GSRG0033922	Was	Wiskott-Aldrich syndrome	317371	up	1.94551	0.000142798
rno04062	Chemokine signaling pathway	GSRG0009056	Pxn	paxillin	360820	up	1.50496	0.000166432
rno04062	Chemokine signaling pathway	GSRG0010542	Pf4	platelet factor 4	360918	up	2.97058	1.24334e-05
rno04062	Chemokine signaling pathway	GSRG0029395	Rac2	ras-related C3 botulinum toxin substrate 2 (rho family, small GTP binding protein Rac2)	366957	up	2.11092	5.41098e-06
rno04062	Chemokine signaling pathway	GSRG0006551	Cxcl16	C-X-C motif chemokine ligand 16	497942	up	1.97977	0.000384935
rno04062	Chemokine signaling pathway	GSRG0010524	Cxcl13	C-X-C motif chemokine ligand 13	498335	up	5.12081	0.000704277
rno04062	Chemokine signaling pathway	GSRG0011629	Adcy4	adenylate cyclase 4	54223	up	1.77552	1.39045e-06
rno04062	Chemokine signaling pathway	GSRG0005758	Gngt2	G protein subunit gamma transducin 2	690825	up	2.72438	0.000592288
rno04062	Chemokine signaling pathway	GSRG0024380	Fgr	FGR proto-oncogene, Src family tyrosine kinase	79113	up	2.47618	7.16259e-15
rno04062	Chemokine signaling pathway	GSRG0023880	Lyn	LYN proto-oncogene, Src family tyrosine kinase	81515	up	1.72919	1.179e-05
rno04062	Chemokine signaling pathway	GSRG0015492	Shc1	SHC adaptor protein 1	85385	up	1.67986	5.38365e-06
rno05145	Toxoplasmosis	GSRG0030925	Il10ra	interleukin 10 receptor subunit alpha	117539	up	1.76185	3.48221e-06
rno05145	Toxoplasmosis	GSRG0021239	Lama5	laminin subunit alpha 5	140433	up	1.60768	0.00476422
rno05145	Toxoplasmosis	GSRG0030531	Lamb2	laminin subunit beta 2	25473	up	1.6214	8.69548e-06
rno05145	Toxoplasmosis	GSRG0021898	Tnfrsf1a	TNF receptor superfamily member 1A	25625	up	1.58565	1.14606e-05
rno05145	Toxoplasmosis	GSRG0024123	Tlr4	toll-like receptor 4	29260	up	1.70503	3.62715e-05
rno05145	Toxoplasmosis	GSRG0017860	RT1-Da	RT1 class II, locus Da	294269	up	3.45845	0.0104534
rno05145	Toxoplasmosis	GSRG0016825	RT1-Db1	RT1 class II, locus Db1	294270	up	4.83555	1.56507e-05
rno05145	Toxoplasmosis	GSRG0036048	Birc7	baculoviral IAP repeat-containing 7	296468	up	2.03682	5.08066e-08
rno05145	Toxoplasmosis	GSRG0005389	Igtp	interferon gamma induced GTPase	303163	up	1.63571	0.00649238
rno05145	Toxoplasmosis	GSRG0007092	Il10rb	interleukin 10 receptor subunit beta	304091	up	1.6876	8.88728e-07
rno05145	Toxoplasmosis	GSRG0017859	RT1-Ba	RT1 class II, locus Ba	309621	down	4.64648	0.0272374
rno05145	Toxoplasmosis	GSRG0017736	Lama4	laminin subunit alpha 4	309816	up	1.54257	0.0391561
rno05145	Toxoplasmosis	GSRG0016404	Tlr2	toll-like receptor 2	310553	up	1.52601	0.0142416
rno05145	Toxoplasmosis	GSRG0000416	Tgfb1	transforming growth factor, beta 1	59086	up	1.74641	2.82604e-05
rno05145	Toxoplasmosis	GSRG0037502	Casp8	caspase 8	64044	up	2.17579	4.81209e-06
rno05168	Herpes simplex infection	GSRG0032097	C3	complement component 3	24232	up	1.71562	2.08032e-05
rno05168	Herpes simplex infection	GSRG0002163	Fas	Fas cell surface death receptor	246097	up	2.24545	1.11368e-09
rno05168	Herpes simplex infection	GSRG0016798	RT1-N3	RT1 class Ib, locus N3	24750	up	1.7001	0.021774
rno05168	Herpes simplex infection	GSRG0005660	Ccl2	C-C motif chemokine ligand 2	24770	up	2.90885	0.0023001
rno05168	Herpes simplex infection	GSRG0016821	Tap1	transporter 1, ATP binding cassette subfamily B member	24811	up	1.60033	0.000173925
rno05168	Herpes simplex infection	GSRG0016866	RT1-A2	RT1 class Ia, locus A2	24974	up	4.92559	0.00610289
rno05168	Herpes simplex infection	GSRG0013682	Cd74	CD74 molecule	25599	up	3.08251	0.00340061
rno05168	Herpes simplex infection	GSRG0021898	Tnfrsf1a	TNF receptor superfamily member 1A	25625	up	1.58565	1.14606e-05
rno05168	Herpes simplex infection	GSRG0016799	RT1-S3	RT1 class Ib, locus S3	294228	up	1.6127	0.0232999
rno05168	Herpes simplex infection	GSRG0017860	RT1-Da	RT1 class II, locus Da	294269	up	3.45845	0.0104534
rno05168	Herpes simplex infection	GSRG0016825	RT1-Db1	RT1 class II, locus Db1	294270	up	4.83555	1.56507e-05
rno05168	Herpes simplex infection	GSRG0024730	Ddx58	DEXD/H-box helicase 58	297989	up	1.50848	0.0043806
rno05168	Herpes simplex infection	GSRG0017874	RT1-CE5	RT1 class I, locus CE5	309607	up	1.91739	1.21776e-05
rno05168	Herpes simplex infection	GSRG0017859	RT1-Ba	RT1 class II, locus Ba	309621	down	4.64648	0.0272374
rno05168	Herpes simplex infection	GSRG0016404	Tlr2	toll-like receptor 2	310553	up	1.52601	0.0142416
rno05168	Herpes simplex infection	GSRG0032430	Sp100	SP100 nuclear antigen	363269	up	1.90041	0.00408982
rno05168	Herpes simplex infection	GSRG0009808	Ikbke	inhibitor of kappa light polypeptide gene enhancer in B-cells, kinase epsilon	363984	up	1.56295	0.00260714
rno05168	Herpes simplex infection	GSRG0017784	RT1-CE10	RT1 class I, locus CE10	414792	up	5.24967	2.82558e-08
rno05168	Herpes simplex infection	GSRG0020392	Ifih1	interferon induced with helicase C domain 1	499801	up	1.56167	0.00476285
rno05168	Herpes simplex infection	GSRG0037502	Casp8	caspase 8	64044	up	2.17579	4.81209e-06
rno05168	Herpes simplex infection	GSRG0007009	Socs3	suppressor of cytokine signaling 3	89829	up	2.9453	8.11029e-07
rno04810	Regulation of actin cytoskeleton	GSRG0010408	Egfr	epidermal growth factor receptor	24329	up	1.80244	0.000900425
rno04810	Regulation of actin cytoskeleton	GSRG0001819	Itgam	integrin subunit alpha M	25021	up	1.89231	0.000861681
rno04810	Regulation of actin cytoskeleton	GSRG0015951	Itga1	integrin subunit alpha 1	25118	up	1.61509	0.00677014
rno04810	Regulation of actin cytoskeleton	GSRG0032799	Vav1	vav guanine nucleotide exchange factor 1	25156	up	2.37761	1.97567e-11
rno04810	Regulation of actin cytoskeleton	GSRG0033051	Fn1	fibronectin 1	25661	up	2.04992	0.000153975
rno04810	Regulation of actin cytoskeleton	GSRG0006078	Itgb4	integrin subunit beta 4	25724	up	2.1448	0.0479295
rno04810	Regulation of actin cytoskeleton	GSRG0007548	Mylk	myosin light chain kinase	288057	up	1.65412	3.57705e-11
rno04810	Regulation of actin cytoskeleton	GSRG0020013	Myl9	myosin light chain 9	296313	up	1.81342	0.0437887
rno04810	Regulation of actin cytoskeleton	GSRG0001799	Itgal	integrin subunit alpha L	308995	up	3.38941	4.62589e-06
rno04810	Regulation of actin cytoskeleton	GSRG0018439	Itgb2	integrin subunit beta 2	309684	up	2.30817	8.15903e-11
rno04810	Regulation of actin cytoskeleton	GSRG0029837	Itga5	integrin subunit alpha 5	315346	up	1.75353	0.000639055
rno04810	Regulation of actin cytoskeleton	GSRG0028323	Nckap1l	NCK associated protein 1 like	315348	up	1.92686	2.33403e-08
rno04810	Regulation of actin cytoskeleton	GSRG0033922	Was	Wiskott-Aldrich syndrome	317371	up	1.94551	0.000142798
rno04810	Regulation of actin cytoskeleton	GSRG0009056	Pxn	paxillin	360820	up	1.50496	0.000166432
rno04810	Regulation of actin cytoskeleton	GSRG0004222	Iqgap1	IQ motif containing GTPase activating protein 1	361598	up	1.65276	7.08432e-06
rno04810	Regulation of actin cytoskeleton	GSRG0013475	Itga8	integrin subunit alpha 8	364786	up	1.6609	4.57304e-06
rno04810	Regulation of actin cytoskeleton	GSRG0029395	Rac2	ras-related C3 botulinum toxin substrate 2 (rho family, small GTP binding protein Rac2)	366957	up	2.11092	5.41098e-06
rno04810	Regulation of actin cytoskeleton	GSRG0008788	Arpc1b	actin related protein 2/3 complex, subunit 1B	54227	up	1.97327	0.00201039
rno04810	Regulation of actin cytoskeleton	GSRG0002581	Ezr	ezrin	54319	up	1.53401	0.00115045
rno04810	Regulation of actin cytoskeleton	GSRG0034050	Msn	moesin	81521	up	1.50909	1.92667e-05
rno01100	Metabolic pathways	GSRG0014753	Lpcat2	lysophosphatidylcholine acyltransferase 2	100359680	up	1.64438	7.54572e-05
rno01100	Metabolic pathways	GSRG0006355	Ltc4s	leukotriene C4 synthase	114097	up	1.75258	0.00117586
rno01100	Metabolic pathways	GSRG0021239	Lama5	laminin subunit alpha 5	140433	up	1.60768	0.00476422
rno01100	Metabolic pathways	GSRG0011974	Msmo1	methylsterol monooxygenase 1	140910	down	1.75517	6.15989e-14
rno01100	Metabolic pathways	GSRG0024346	A3galt2	alpha 1,3-galactosyltransferase 2	171553	up	1.63244	2.1523e-06
rno01100	Metabolic pathways	GSRG0021162	Ada	adenosine deaminase	24165	up	1.9235	0.00311148
rno01100	Metabolic pathways	GSRG0024741	B4galt1	beta-1,4-galactosyltransferase 1	24390	up	1.62376	0.000452039
rno01100	Metabolic pathways	GSRG0037266	Hmox1	heme oxygenase 1	24451	up	1.92982	2.55602e-08
rno01100	Metabolic pathways	GSRG0033980	Prps2	phosphoribosyl pyrophosphate synthetase 2	24689	up	1.54831	0.000237431
rno01100	Metabolic pathways	GSRG0018694	Ptgs1	prostaglandin-endoperoxide synthase 1	24693	up	2.12135	2.31966e-09
rno01100	Metabolic pathways	GSRG0021465	Tbxas1	thromboxane A synthase 1	24886	up	2.15286	1.54635e-09
rno01100	Metabolic pathways	GSRG0022961	Hk2	hexokinase 2	25059	up	1.91403	8.94495e-10
rno01100	Metabolic pathways	GSRG0010117	Hsd11b1	hydroxysteroid 11-beta dehydrogenase 1	25116	down	2.34196	9.64547e-18
rno01100	Metabolic pathways	GSRG0004625	Cox6a2	cytochrome c oxidase subunit 6A2	25278	up	1.62974	0.0262597
rno01100	Metabolic pathways	GSRG0021356	Cyp51	cytochrome P450, family 51	25427	down	2.01154	2.63744e-21
rno01100	Metabolic pathways	GSRG0032555	Man2a1	mannosidase, alpha, class 2A, member 1	25478	up	1.54492	0.00734512
rno01100	Metabolic pathways	GSRG0020184	Ptgds	prostaglandin D2 synthase	25526	up	3.09791	2.4312e-05
rno01100	Metabolic pathways	GSRG0002290	Pnlip	pancreatic lipase	25702	down	1.66867	5.39508e-06
rno01100	Metabolic pathways	GSRG0030747	Acp5	acid phosphatase 5, tartrate resistant	25732	up	2.87829	2.04963e-06
rno01100	Metabolic pathways	GSRG0011851	Chdh	choline dehydrogenase	290551	up	2.28161	4.36591e-05
rno01100	Metabolic pathways	GSRG0012254	Dctd	dCMP deaminase	290741	up	1.74028	5.67359e-08
rno01100	Metabolic pathways	GSRG0013797	Chst9	carbohydrate sulfotransferase 9	291770	up	1.8003	9.04376e-07
rno01100	Metabolic pathways	GSRG0027851	Sqle	squalene epoxidase	29230	down	1.78895	2.77444e-35
rno01100	Metabolic pathways	GSRG0011538	Gch1	GTP cyclohydrolase 1	29244	up	2.65688	1.80032e-07
rno01100	Metabolic pathways	GSRG0014640	Plcg2	phospholipase C, gamma 2	29337	up	1.90455	3.48686e-07
rno01100	Metabolic pathways	GSRG0004807	Tm7sf2	transmembrane 7 superfamily member 2	293688	down	1.87643	3.73655e-15
rno01100	Metabolic pathways	GSRG0009995	Hsd17b7	hydroxysteroid (17-beta) dehydrogenase 7	29540	down	1.73951	2.44159e-07
rno01100	Metabolic pathways	GSRG0011702	Fdft1	farnesyl diphosphate farnesyl transferase 1	29580	down	1.63417	5.80161e-22
rno01100	Metabolic pathways	GSRG0015165	Hmgcs1	3-hydroxy-3-methylglutaryl-CoA synthase 1	29637	down	2.01735	1.95873e-14
rno01100	Metabolic pathways	GSRG0032389	Cyp27a1	cytochrome P450, family 27, subfamily a, polypeptide 1	301517	up	1.68465	4.6365e-06
rno01100	Metabolic pathways	GSRG0014312	Cndp1	carnosine dipeptidase 1	307212	up	2.02303	0.000280122
rno01100	Metabolic pathways	GSRG0000121	Acat2	acetyl-CoA acetyltransferase 2	308100	down	1.63037	2.06861e-16
rno01100	Metabolic pathways	GSRG0004744	Aldh3b1	aldehyde dehydrogenase 3 family, member B1	309147	up	1.76562	0.00264471
rno01100	Metabolic pathways	GSRG0019998	Acss2	acyl-CoA synthetase short-chain family member 2	311569	down	1.53661	8.18238e-16
rno01100	Metabolic pathways	GSRG0020213	Agpat2	1-acylglycerol-3-phosphate O-acyltransferase 2	311821	up	1.93925	0.0058814
rno01100	Metabolic pathways	GSRG0022979	Cyp26b1	cytochrome P450, family 26, subfamily b, polypeptide 1	312495	up	2.41542	0.024201
rno01100	Metabolic pathways	GSRG0001739	Acsm5	acyl-CoA synthetase medium-chain family member 5	361637	up	1.7497	5.30489e-14
rno01100	Metabolic pathways	GSRG0026486	Pld4	phospholipase D family, member 4	362792	up	1.75489	5.99169e-07
rno01100	Metabolic pathways	GSRG0032454	Inpp5d	inositol polyphosphate-5-phosphatase D	54259	up	1.69107	2.02668e-07
rno01100	Metabolic pathways	GSRG0009699	Itpkb	inositol-trisphosphate 3-kinase B	54260	up	1.55377	8.6185e-14
rno01100	Metabolic pathways	GSRG0032318	Aox1	aldehyde oxidase 1	54349	up	1.64496	1.41241e-11
rno01100	Metabolic pathways	GSRG0037084	Enpp3	ectonucleotide pyrophosphatase/phosphodiesterase 3	54410	up	1.50923	0.047789
rno01100	Metabolic pathways	GSRG0026755	Pygl	phosphorylase, glycogen, liver	64035	up	1.98372	0.000485839
rno01100	Metabolic pathways	GSRG0036336	Gcnt1	glucosaminyl (N-acetyl) transferase 1, core 2	64043	up	1.78295	0.000366373
rno01100	Metabolic pathways	GSRG0001929	Dhcr7	7-dehydrocholesterol reductase	64191	down	1.70533	4.39183e-15
rno01100	Metabolic pathways	GSRG0004210	Anpep	alanyl aminopeptidase, membrane	81641	up	2.18234	9.67139e-06
rno01100	Metabolic pathways	GSRG0018443	Lss	lanosterol synthase (2,3-oxidosqualene-lanosterol cyclase)	81681	down	1.5054	5.32743e-08
rno01100	Metabolic pathways	GSRG0015003	Mvd	mevalonate diphosphate decarboxylase	81726	down	1.73398	1.66938e-13
rno01100	Metabolic pathways	GSRG0004920	Gda	guanine deaminase	83585	up	2.42748	0.0289433
rno01100	Metabolic pathways	GSRG0016442	Fdps	farnesyl diphosphate synthase	83791	down	1.55183	3.19508e-17
rno01100	Metabolic pathways	GSRG0034644	Pola1	polymerase (DNA) alpha 1, catalytic subunit	85241	up	1.5285	3.12622e-06
rno01100	Metabolic pathways	GSRG0013426	Idi1	isopentenyl-diphosphate delta isomerase 1	89784	down	1.74455	3.03158e-10
rno05164	Influenza A	GSRG0002163	Fas	Fas cell surface death receptor	246097	up	2.24545	1.11368e-09
rno05164	Influenza A	GSRG0015261	Tnfsf10	tumor necrosis factor superfamily member 10	246775	up	1.57658	0.0322049
rno05164	Influenza A	GSRG0005660	Ccl2	C-C motif chemokine ligand 2	24770	up	2.90885	0.0023001
rno05164	Influenza A	GSRG0029859	Casp1	caspase 1	25166	up	1.59972	0.0097307
rno05164	Influenza A	GSRG0029942	Icam1	intercellular adhesion molecule 1	25464	up	2.22718	6.55321e-09
rno05164	Influenza A	GSRG0021898	Tnfrsf1a	TNF receptor superfamily member 1A	25625	up	1.58565	1.14606e-05
rno05164	Influenza A	GSRG0004624	Pycard	PYD and CARD domain containing	282817	up	1.90177	1.83849e-05
rno05164	Influenza A	GSRG0005426	Nlrp3	NLR family, pyrin domain containing 3	287362	up	2.78485	1.69911e-05
rno05164	Influenza A	GSRG0024123	Tlr4	toll-like receptor 4	29260	up	1.70503	3.62715e-05
rno05164	Influenza A	GSRG0017860	RT1-Da	RT1 class II, locus Da	294269	up	3.45845	0.0104534
rno05164	Influenza A	GSRG0016825	RT1-Db1	RT1 class II, locus Db1	294270	up	4.83555	1.56507e-05
rno05164	Influenza A	GSRG0024730	Ddx58	DEXD/H-box helicase 58	297989	up	1.50848	0.0043806
rno05164	Influenza A	GSRG0017859	RT1-Ba	RT1 class II, locus Ba	309621	down	4.64648	0.0272374
rno05164	Influenza A	GSRG0033981	Tlr7	toll-like receptor 7	317468	up	2.09211	5.6202e-06
rno05164	Influenza A	GSRG0009808	Ikbke	inhibitor of kappa light polypeptide gene enhancer in B-cells, kinase epsilon	363984	up	1.56295	0.00260714
rno05164	Influenza A	GSRG0020392	Ifih1	interferon induced with helicase C domain 1	499801	up	1.56167	0.00476285
rno05164	Influenza A	GSRG0016442	Fdps	farnesyl diphosphate synthase	83791	down	1.55183	3.19508e-17
rno05164	Influenza A	GSRG0007009	Socs3	suppressor of cytokine signaling 3	89829	up	2.9453	8.11029e-07
rno05142	Chagas disease (American trypanosomiasis)	GSRG0032097	C3	complement component 3	24232	up	1.71562	2.08032e-05
rno05142	Chagas disease (American trypanosomiasis)	GSRG0002163	Fas	Fas cell surface death receptor	246097	up	2.24545	1.11368e-09
rno05142	Chagas disease (American trypanosomiasis)	GSRG0005660	Ccl2	C-C motif chemokine ligand 2	24770	up	2.90885	0.0023001
rno05142	Chagas disease (American trypanosomiasis)	GSRG0021898	Tnfrsf1a	TNF receptor superfamily member 1A	25625	up	1.58565	1.14606e-05
rno05142	Chagas disease (American trypanosomiasis)	GSRG0024123	Tlr4	toll-like receptor 4	29260	up	1.70503	3.62715e-05
rno05142	Chagas disease (American trypanosomiasis)	GSRG0025661	C1qb	complement C1q B chain	29687	up	2.09374	1.98901e-08
rno05142	Chagas disease (American trypanosomiasis)	GSRG0025663	C1qa	complement C1q A chain	298566	up	2.14661	4.17637e-10
rno05142	Chagas disease (American trypanosomiasis)	GSRG0016404	Tlr2	toll-like receptor 2	310553	up	1.52601	0.0142416
rno05142	Chagas disease (American trypanosomiasis)	GSRG0025662	C1qc	complement C1q C chain	362634	up	2.09285	0.000296017
rno05142	Chagas disease (American trypanosomiasis)	GSRG0000416	Tgfb1	transforming growth factor, beta 1	59086	up	1.74641	2.82604e-05
rno05142	Chagas disease (American trypanosomiasis)	GSRG0037502	Casp8	caspase 8	64044	up	2.17579	4.81209e-06
rno05142	Chagas disease (American trypanosomiasis)	GSRG0032037	Tgfbr2	transforming growth factor, beta receptor 2	81810	up	1.79645	0.010322
rno05142	Chagas disease (American trypanosomiasis)	GSRG0027426	Gna15	guanine nucleotide binding protein, alpha 15	89788	up	2.04811	1.01969e-07
rno04514	Cell adhesion molecules (CAMs)	GSRG0037196	Ptprc	protein tyrosine phosphatase, receptor type, C	24699	up	2.2807	1.499e-09
rno04514	Cell adhesion molecules (CAMs)	GSRG0016798	RT1-N3	RT1 class Ib, locus N3	24750	up	1.7001	0.021774
rno04514	Cell adhesion molecules (CAMs)	GSRG0023485	Cd4	Cd4 molecule	24932	up	2.8371	4.54453e-08
rno04514	Cell adhesion molecules (CAMs)	GSRG0016866	RT1-A2	RT1 class Ia, locus A2	24974	up	4.92559	0.00610289
rno04514	Cell adhesion molecules (CAMs)	GSRG0001819	Itgam	integrin subunit alpha M	25021	up	1.89231	0.000861681
rno04514	Cell adhesion molecules (CAMs)	GSRG0029942	Icam1	intercellular adhesion molecule 1	25464	up	2.22718	6.55321e-09
rno04514	Cell adhesion molecules (CAMs)	GSRG0016799	RT1-S3	RT1 class Ib, locus S3	294228	up	1.6127	0.0232999
rno04514	Cell adhesion molecules (CAMs)	GSRG0017860	RT1-Da	RT1 class II, locus Da	294269	up	3.45845	0.0104534
rno04514	Cell adhesion molecules (CAMs)	GSRG0016825	RT1-Db1	RT1 class II, locus Db1	294270	up	4.83555	1.56507e-05
rno04514	Cell adhesion molecules (CAMs)	GSRG0009755	Cd34	CD34 molecule	305081	up	1.72628	7.97273e-08
rno04514	Cell adhesion molecules (CAMs)	GSRG0014714	Cdh5	cadherin 5	307618	up	1.84305	0.0116789
rno04514	Cell adhesion molecules (CAMs)	GSRG0001799	Itgal	integrin subunit alpha L	308995	up	3.38941	4.62589e-06
rno04514	Cell adhesion molecules (CAMs)	GSRG0017874	RT1-CE5	RT1 class I, locus CE5	309607	up	1.91739	1.21776e-05
rno04514	Cell adhesion molecules (CAMs)	GSRG0017859	RT1-Ba	RT1 class II, locus Ba	309621	down	4.64648	0.0272374
rno04514	Cell adhesion molecules (CAMs)	GSRG0018439	Itgb2	integrin subunit beta 2	309684	up	2.30817	8.15903e-11
rno04514	Cell adhesion molecules (CAMs)	GSRG0013475	Itga8	integrin subunit alpha 8	364786	up	1.6609	4.57304e-06
rno04514	Cell adhesion molecules (CAMs)	GSRG0017784	RT1-CE10	RT1 class I, locus CE10	414792	up	5.24967	2.82558e-08
rno04514	Cell adhesion molecules (CAMs)	GSRG0007206	Cd86	CD86 molecule	56822	up	1.91238	4.39239e-07
rno05200	Pathways in cancer	GSRG0032328	LOC100360552	rCG22430-like	100360552	up	1.9503	6.62202e-07
rno05200	Pathways in cancer	GSRG0021239	Lama5	laminin subunit alpha 5	140433	up	1.60768	0.00476422
rno05200	Pathways in cancer	GSRG0034676	Il2rg	interleukin 2 receptor subunit gamma	140924	up	1.94299	0.0105044
rno05200	Pathways in cancer	GSRG0028117	Csf2rb	colony stimulating factor 2 receptor beta common subunit	171081	up	3.47036	1.89316e-10
rno05200	Pathways in cancer	GSRG0022552	Mgst1	microsomal glutathione S-transferase 1	171341	up	1.69077	1.04714e-10
rno05200	Pathways in cancer	GSRG0000505	Cebpa	CCAAT/enhancer binding protein alpha	24252	up	1.93189	1.31693e-10
rno05200	Pathways in cancer	GSRG0010408	Egfr	epidermal growth factor receptor	24329	up	1.80244	0.000900425
rno05200	Pathways in cancer	GSRG0037266	Hmox1	heme oxygenase 1	24451	up	1.92982	2.55602e-08
rno05200	Pathways in cancer	GSRG0027609	Igf1	insulin-like growth factor 1	24482	up	1.65516	0.00335065
rno05200	Pathways in cancer	GSRG0004711	Igf2	insulin-like growth factor 2	24483	up	2.8074	0.0208868
rno05200	Pathways in cancer	GSRG0016458	Il6r	interleukin 6 receptor	24499	up	1.85329	0.000158441
rno05200	Pathways in cancer	GSRG0002163	Fas	Fas cell surface death receptor	246097	up	2.24545	1.11368e-09
rno05200	Pathways in cancer	GSRG0017343	Gstt1	glutathione S-transferase theta 1	25260	up	1.55698	0.0034399
rno05200	Pathways in cancer	GSRG0030531	Lamb2	laminin subunit beta 2	25473	up	1.6214	8.69548e-06
rno05200	Pathways in cancer	GSRG0033051	Fn1	fibronectin 1	25661	up	2.04992	0.000153975
rno05200	Pathways in cancer	GSRG0023440	Wnt5b	wingless-type MMTV integration site family, member 5B	282582	up	1.81945	0.0026534
rno05200	Pathways in cancer	GSRG0014640	Plcg2	phospholipase C, gamma 2	29337	up	1.90455	3.48686e-07
rno05200	Pathways in cancer	GSRG0036048	Birc7	baculoviral IAP repeat-containing 7	296468	up	2.03682	5.08066e-08
rno05200	Pathways in cancer	GSRG0024323	Csf3r	colony stimulating factor 3 receptor	298518	up	2.36405	4.37716e-24
rno05200	Pathways in cancer	GSRG0013687	Csf1r	colony stimulating factor 1 receptor	307403	up	1.77946	0.000873886
rno05200	Pathways in cancer	GSRG0002234	Nfkb2	nuclear factor kappa B subunit 2	309452	up	1.6896	0.000205813
rno05200	Pathways in cancer	GSRG0017736	Lama4	laminin subunit alpha 4	309816	up	1.54257	0.0391561
rno05200	Pathways in cancer	GSRG0027723	Stat6	signal transducer and activator of transcription 6	362896	up	1.92049	0.00232844
rno05200	Pathways in cancer	GSRG0018957	Spi1	Spi-1 proto-oncogene	366126	up	2.14352	9.3397e-11
rno05200	Pathways in cancer	GSRG0029395	Rac2	ras-related C3 botulinum toxin substrate 2 (rho family, small GTP binding protein Rac2)	366957	up	2.11092	5.41098e-06
rno05200	Pathways in cancer	GSRG0021395	Wnt16	wingless-type MMTV integration site family, member 16	500047	up	3.92402	0.00265539
rno05200	Pathways in cancer	GSRG0011629	Adcy4	adenylate cyclase 4	54223	up	1.77552	1.39045e-06
rno05200	Pathways in cancer	GSRG0000416	Tgfb1	transforming growth factor, beta 1	59086	up	1.74641	2.82604e-05
rno05200	Pathways in cancer	GSRG0002277	Casp7	caspase 7	64026	up	1.84383	0.000500588
rno05200	Pathways in cancer	GSRG0037502	Casp8	caspase 8	64044	up	2.17579	4.81209e-06
rno05200	Pathways in cancer	GSRG0019719	Bcl2l11	BCL2 like 11	64547	up	1.52628	1.70414e-09
rno05200	Pathways in cancer	GSRG0010130	Csf2ra	colony stimulating factor 2 receptor alpha subunit	652957	up	2.35223	5.75516e-07
rno05200	Pathways in cancer	GSRG0005758	Gngt2	G protein subunit gamma transducin 2	690825	up	2.72438	0.000592288
rno05200	Pathways in cancer	GSRG0032037	Tgfbr2	transforming growth factor, beta receptor 2	81810	up	1.79645	0.010322
rno05200	Pathways in cancer	GSRG0032179	Vegfa	vascular endothelial growth factor A	83785	down	1.51474	1.51659e-09
rno05163	Human cytomegalovirus infection	GSRG0012311	Eif4ebp1	eukaryotic translation initiation factor 4E binding protein 1	116636	up	1.78121	0.000904329
rno05163	Human cytomegalovirus infection	GSRG0030925	Il10ra	interleukin 10 receptor subunit alpha	117539	up	1.76185	3.48221e-06
rno05163	Human cytomegalovirus infection	GSRG0010408	Egfr	epidermal growth factor receptor	24329	up	1.80244	0.000900425
rno05163	Human cytomegalovirus infection	GSRG0016458	Il6r	interleukin 6 receptor	24499	up	1.85329	0.000158441
rno05163	Human cytomegalovirus infection	GSRG0002163	Fas	Fas cell surface death receptor	246097	up	2.24545	1.11368e-09
rno05163	Human cytomegalovirus infection	GSRG0016798	RT1-N3	RT1 class Ib, locus N3	24750	up	1.7001	0.021774
rno05163	Human cytomegalovirus infection	GSRG0005660	Ccl2	C-C motif chemokine ligand 2	24770	up	2.90885	0.0023001
rno05163	Human cytomegalovirus infection	GSRG0016821	Tap1	transporter 1, ATP binding cassette subfamily B member	24811	up	1.60033	0.000173925
rno05163	Human cytomegalovirus infection	GSRG0016866	RT1-A2	RT1 class Ia, locus A2	24974	up	4.92559	0.00610289
rno05163	Human cytomegalovirus infection	GSRG0021898	Tnfrsf1a	TNF receptor superfamily member 1A	25625	up	1.58565	1.14606e-05
rno05163	Human cytomegalovirus infection	GSRG0032274	Il1r1	interleukin 1 receptor type 1	25663	up	1.95854	0.0284179
rno05163	Human cytomegalovirus infection	GSRG0016799	RT1-S3	RT1 class Ib, locus S3	294228	up	1.6127	0.0232999
rno05163	Human cytomegalovirus infection	GSRG0007092	Il10rb	interleukin 10 receptor subunit beta	304091	up	1.6876	8.88728e-07
rno05163	Human cytomegalovirus infection	GSRG0017874	RT1-CE5	RT1 class I, locus CE5	309607	up	1.91739	1.21776e-05
rno05163	Human cytomegalovirus infection	GSRG0009056	Pxn	paxillin	360820	up	1.50496	0.000166432
rno05163	Human cytomegalovirus infection	GSRG0029395	Rac2	ras-related C3 botulinum toxin substrate 2 (rho family, small GTP binding protein Rac2)	366957	up	2.11092	5.41098e-06
rno05163	Human cytomegalovirus infection	GSRG0017784	RT1-CE10	RT1 class I, locus CE10	414792	up	5.24967	2.82558e-08
rno05163	Human cytomegalovirus infection	GSRG0013864	Tmem173	transmembrane protein 173	498840	up	1.73603	0.000519799
rno05163	Human cytomegalovirus infection	GSRG0011629	Adcy4	adenylate cyclase 4	54223	up	1.77552	1.39045e-06
rno05163	Human cytomegalovirus infection	GSRG0037502	Casp8	caspase 8	64044	up	2.17579	4.81209e-06
rno05163	Human cytomegalovirus infection	GSRG0005758	Gngt2	G protein subunit gamma transducin 2	690825	up	2.72438	0.000592288
rno05163	Human cytomegalovirus infection	GSRG0032179	Vegfa	vascular endothelial growth factor A	83785	down	1.51474	1.51659e-09
rno04612	Antigen processing and presentation	GSRG0016798	RT1-N3	RT1 class Ib, locus N3	24750	up	1.7001	0.021774
rno04612	Antigen processing and presentation	GSRG0016821	Tap1	transporter 1, ATP binding cassette subfamily B member	24811	up	1.60033	0.000173925
rno04612	Antigen processing and presentation	GSRG0023485	Cd4	Cd4 molecule	24932	up	2.8371	4.54453e-08
rno04612	Antigen processing and presentation	GSRG0016866	RT1-A2	RT1 class Ia, locus A2	24974	up	4.92559	0.00610289
rno04612	Antigen processing and presentation	GSRG0013682	Cd74	CD74 molecule	25599	up	3.08251	0.00340061
rno04612	Antigen processing and presentation	GSRG0011938	Ifi30	IFI30, lysosomal thiol reductase	290644	up	1.98917	2.06305e-11
rno04612	Antigen processing and presentation	GSRG0016799	RT1-S3	RT1 class Ib, locus S3	294228	up	1.6127	0.0232999
rno04612	Antigen processing and presentation	GSRG0017860	RT1-Da	RT1 class II, locus Da	294269	up	3.45845	0.0104534
rno04612	Antigen processing and presentation	GSRG0016825	RT1-Db1	RT1 class II, locus Db1	294270	up	4.83555	1.56507e-05
rno04612	Antigen processing and presentation	GSRG0017874	RT1-CE5	RT1 class I, locus CE5	309607	up	1.91739	1.21776e-05
rno04612	Antigen processing and presentation	GSRG0017859	RT1-Ba	RT1 class II, locus Ba	309621	down	4.64648	0.0272374
rno04612	Antigen processing and presentation	GSRG0017784	RT1-CE10	RT1 class I, locus CE10	414792	up	5.24967	2.82558e-08
rno04612	Antigen processing and presentation	GSRG0015544	Ctss	cathepsin S	50654	up	1.71304	3.03682e-12
rno04625	C-type lectin receptor signaling pathway	GSRG0012123	Prkcd	protein kinase C, delta	170538	up	1.55665	1.0657e-05
rno04625	C-type lectin receptor signaling pathway	GSRG0005368	Irf1	interferon regulatory factor 1	24508	up	1.60225	9.85724e-05
rno04625	C-type lectin receptor signaling pathway	GSRG0013131	Syk	spleen associated tyrosine kinase	25155	up	2.17421	3.59221e-11
rno04625	C-type lectin receptor signaling pathway	GSRG0029859	Casp1	caspase 1	25166	up	1.59972	0.0097307
rno04625	C-type lectin receptor signaling pathway	GSRG0010013	Fcer1g	Fc fragment of IgE receptor Ig	25441	up	2.15237	3.0999e-07
rno04625	C-type lectin receptor signaling pathway	GSRG0004624	Pycard	PYD and CARD domain containing	282817	up	1.90177	1.83849e-05
rno04625	C-type lectin receptor signaling pathway	GSRG0005426	Nlrp3	NLR family, pyrin domain containing 3	287362	up	2.78485	1.69911e-05
rno04625	C-type lectin receptor signaling pathway	GSRG0014640	Plcg2	phospholipase C, gamma 2	29337	up	1.90455	3.48686e-07
rno04625	C-type lectin receptor signaling pathway	GSRG0002234	Nfkb2	nuclear factor kappa B subunit 2	309452	up	1.6896	0.000205813
rno04625	C-type lectin receptor signaling pathway	GSRG0009808	Ikbke	inhibitor of kappa light polypeptide gene enhancer in B-cells, kinase epsilon	363984	up	1.56295	0.00260714
rno04625	C-type lectin receptor signaling pathway	GSRG0023729	Clec7a	C-type lectin domain family 7, member A	502902	up	7.28477	4.85617e-10
rno04625	C-type lectin receptor signaling pathway	GSRG0037502	Casp8	caspase 8	64044	up	2.17579	4.81209e-06
rno04625	C-type lectin receptor signaling pathway	GSRG0003054	Bcl3	B-cell CLL/lymphoma 3	680611	up	3.01573	3.74744e-10
rno04664	Fc epsilon RI signaling pathway	GSRG0005279	Lcp2	lymphocyte cytosolic protein 2	155918	up	1.67205	7.83026e-06
rno04664	Fc epsilon RI signaling pathway	GSRG0013131	Syk	spleen associated tyrosine kinase	25155	up	2.17421	3.59221e-11
rno04664	Fc epsilon RI signaling pathway	GSRG0032799	Vav1	vav guanine nucleotide exchange factor 1	25156	up	2.37761	1.97567e-11
rno04664	Fc epsilon RI signaling pathway	GSRG0010013	Fcer1g	Fc fragment of IgE receptor Ig	25441	up	2.15237	3.0999e-07
rno04664	Fc epsilon RI signaling pathway	GSRG0014640	Plcg2	phospholipase C, gamma 2	29337	up	1.90455	3.48686e-07
rno04664	Fc epsilon RI signaling pathway	GSRG0008766	Alox5ap	arachidonate 5-lipoxygenase activating protein	29624	up	1.74963	0.00475133
rno04664	Fc epsilon RI signaling pathway	GSRG0029395	Rac2	ras-related C3 botulinum toxin substrate 2 (rho family, small GTP binding protein Rac2)	366957	up	2.11092	5.41098e-06
rno04664	Fc epsilon RI signaling pathway	GSRG0034763	Btk	Bruton tyrosine kinase	367901	up	1.67402	0.00474603
rno04664	Fc epsilon RI signaling pathway	GSRG0032454	Inpp5d	inositol polyphosphate-5-phosphatase D	54259	up	1.69107	2.02668e-07
rno04664	Fc epsilon RI signaling pathway	GSRG0023880	Lyn	LYN proto-oncogene, Src family tyrosine kinase	81515	up	1.72919	1.179e-05
rno05170	Human immunodeficiency virus 1 infection	GSRG0025722	Tnfrsf1b	TNF receptor superfamily member 1B	156767	up	2.53368	0.000326666
rno05170	Human immunodeficiency virus 1 infection	GSRG0002163	Fas	Fas cell surface death receptor	246097	up	2.24545	1.11368e-09
rno05170	Human immunodeficiency virus 1 infection	GSRG0016798	RT1-N3	RT1 class Ib, locus N3	24750	up	1.7001	0.021774
rno05170	Human immunodeficiency virus 1 infection	GSRG0016821	Tap1	transporter 1, ATP binding cassette subfamily B member	24811	up	1.60033	0.000173925
rno05170	Human immunodeficiency virus 1 infection	GSRG0023485	Cd4	Cd4 molecule	24932	up	2.8371	4.54453e-08
rno05170	Human immunodeficiency virus 1 infection	GSRG0016866	RT1-A2	RT1 class Ia, locus A2	24974	up	4.92559	0.00610289
rno05170	Human immunodeficiency virus 1 infection	GSRG0021898	Tnfrsf1a	TNF receptor superfamily member 1A	25625	up	1.58565	1.14606e-05
rno05170	Human immunodeficiency virus 1 infection	GSRG0024123	Tlr4	toll-like receptor 4	29260	up	1.70503	3.62715e-05
rno05170	Human immunodeficiency virus 1 infection	GSRG0014640	Plcg2	phospholipase C, gamma 2	29337	up	1.90455	3.48686e-07
rno05170	Human immunodeficiency virus 1 infection	GSRG0016799	RT1-S3	RT1 class Ib, locus S3	294228	up	1.6127	0.0232999
rno05170	Human immunodeficiency virus 1 infection	GSRG0004373	Trim5	tripartite motif-containing 5	308906	up	1.50127	8.63102e-06
rno05170	Human immunodeficiency virus 1 infection	GSRG0017874	RT1-CE5	RT1 class I, locus CE5	309607	up	1.91739	1.21776e-05
rno05170	Human immunodeficiency virus 1 infection	GSRG0016404	Tlr2	toll-like receptor 2	310553	up	1.52601	0.0142416
rno05170	Human immunodeficiency virus 1 infection	GSRG0009056	Pxn	paxillin	360820	up	1.50496	0.000166432
rno05170	Human immunodeficiency virus 1 infection	GSRG0029395	Rac2	ras-related C3 botulinum toxin substrate 2 (rho family, small GTP binding protein Rac2)	366957	up	2.11092	5.41098e-06
rno05170	Human immunodeficiency virus 1 infection	GSRG0012180	Bst2	bone marrow stromal cell antigen 2	378947	up	2.16933	0.0017781
rno05170	Human immunodeficiency virus 1 infection	GSRG0017784	RT1-CE10	RT1 class I, locus CE10	414792	up	5.24967	2.82558e-08
rno05170	Human immunodeficiency virus 1 infection	GSRG0013864	Tmem173	transmembrane protein 173	498840	up	1.73603	0.000519799
rno05170	Human immunodeficiency virus 1 infection	GSRG0037502	Casp8	caspase 8	64044	up	2.17579	4.81209e-06
rno05170	Human immunodeficiency virus 1 infection	GSRG0005758	Gngt2	G protein subunit gamma transducin 2	690825	up	2.72438	0.000592288
rno05167	Kaposi sarcoma-associated herpesvirus infection	GSRG0032097	C3	complement component 3	24232	up	1.71562	2.08032e-05
rno05167	Kaposi sarcoma-associated herpesvirus infection	GSRG0002163	Fas	Fas cell surface death receptor	246097	up	2.24545	1.11368e-09
rno05167	Kaposi sarcoma-associated herpesvirus infection	GSRG0016798	RT1-N3	RT1 class Ib, locus N3	24750	up	1.7001	0.021774
rno05167	Kaposi sarcoma-associated herpesvirus infection	GSRG0016866	RT1-A2	RT1 class Ia, locus A2	24974	up	4.92559	0.00610289
rno05167	Kaposi sarcoma-associated herpesvirus infection	GSRG0013131	Syk	spleen associated tyrosine kinase	25155	up	2.17421	3.59221e-11
rno05167	Kaposi sarcoma-associated herpesvirus infection	GSRG0029942	Icam1	intercellular adhesion molecule 1	25464	up	2.22718	6.55321e-09
rno05167	Kaposi sarcoma-associated herpesvirus infection	GSRG0021898	Tnfrsf1a	TNF receptor superfamily member 1A	25625	up	1.58565	1.14606e-05
rno05167	Kaposi sarcoma-associated herpesvirus infection	GSRG0019971	Hck	HCK proto-oncogene, Src family tyrosine kinase	25734	up	1.76153	8.48381e-05
rno05167	Kaposi sarcoma-associated herpesvirus infection	GSRG0014640	Plcg2	phospholipase C, gamma 2	29337	up	1.90455	3.48686e-07
rno05167	Kaposi sarcoma-associated herpesvirus infection	GSRG0016799	RT1-S3	RT1 class Ib, locus S3	294228	up	1.6127	0.0232999
rno05167	Kaposi sarcoma-associated herpesvirus infection	GSRG0017874	RT1-CE5	RT1 class I, locus CE5	309607	up	1.91739	1.21776e-05
rno05167	Kaposi sarcoma-associated herpesvirus infection	GSRG0009808	Ikbke	inhibitor of kappa light polypeptide gene enhancer in B-cells, kinase epsilon	363984	up	1.56295	0.00260714
rno05167	Kaposi sarcoma-associated herpesvirus infection	GSRG0017784	RT1-CE10	RT1 class I, locus CE10	414792	up	5.24967	2.82558e-08
rno05167	Kaposi sarcoma-associated herpesvirus infection	GSRG0007206	Cd86	CD86 molecule	56822	up	1.91238	4.39239e-07
rno05167	Kaposi sarcoma-associated herpesvirus infection	GSRG0037502	Casp8	caspase 8	64044	up	2.17579	4.81209e-06
rno05167	Kaposi sarcoma-associated herpesvirus infection	GSRG0005758	Gngt2	G protein subunit gamma transducin 2	690825	up	2.72438	0.000592288
rno05167	Kaposi sarcoma-associated herpesvirus infection	GSRG0000455	Zfp36	zinc finger protein 36	79426	up	1.92346	4.5152e-06
rno05167	Kaposi sarcoma-associated herpesvirus infection	GSRG0023880	Lyn	LYN proto-oncogene, Src family tyrosine kinase	81515	up	1.72919	1.179e-05
rno05167	Kaposi sarcoma-associated herpesvirus infection	GSRG0032179	Vegfa	vascular endothelial growth factor A	83785	down	1.51474	1.51659e-09
rno04210	Apoptosis	GSRG0029861	Casp12	caspase 12	156117	up	3.58251	6.64101e-05
rno04210	Apoptosis	GSRG0030425	Bcl2a1	BCL2-related protein A1	170929	up	2.45652	4.46794e-07
rno04210	Apoptosis	GSRG0028117	Csf2rb	colony stimulating factor 2 receptor beta common subunit	171081	up	3.47036	1.89316e-10
rno04210	Apoptosis	GSRG0002163	Fas	Fas cell surface death receptor	246097	up	2.24545	1.11368e-09
rno04210	Apoptosis	GSRG0015261	Tnfsf10	tumor necrosis factor superfamily member 10	246775	up	1.57658	0.0322049
rno04210	Apoptosis	GSRG0021231	Ctsz	cathepsin Z	252929	up	1.99203	8.45338e-15
rno04210	Apoptosis	GSRG0001530	Ctsc	cathepsin C	25423	up	2.37265	1.1429e-05
rno04210	Apoptosis	GSRG0030430	Ctsh	cathepsin H	25425	up	1.59528	2.61966e-05
rno04210	Apoptosis	GSRG0021898	Tnfrsf1a	TNF receptor superfamily member 1A	25625	up	1.58565	1.14606e-05
rno04210	Apoptosis	GSRG0031966	Parp3	poly (ADP-ribose) polymerase family, member 3	300985	up	1.6664	9.4926e-05
rno04210	Apoptosis	GSRG0015544	Ctss	cathepsin S	50654	up	1.71304	3.03682e-12
rno04210	Apoptosis	GSRG0002277	Casp7	caspase 7	64026	up	1.84383	0.000500588
rno04210	Apoptosis	GSRG0037502	Casp8	caspase 8	64044	up	2.17579	4.81209e-06
rno04210	Apoptosis	GSRG0019719	Bcl2l11	BCL2 like 11	64547	up	1.52628	1.70414e-09
rno05322	Systemic lupus erythematosus	GSRG0023475	C1s	complement component 1, s subcomponent	192262	up	2.29105	0.000148658
rno05322	Systemic lupus erythematosus	GSRG0017872	Cfb // C2	complement factor B // complement component 2	24231	up	2.28649	1.44008e-05
rno05322	Systemic lupus erythematosus	GSRG0032097	C3	complement component 3	24232	up	1.71562	2.08032e-05
rno05322	Systemic lupus erythematosus	GSRG0017860	RT1-Da	RT1 class II, locus Da	294269	up	3.45845	0.0104534
rno05322	Systemic lupus erythematosus	GSRG0016825	RT1-Db1	RT1 class II, locus Db1	294270	up	4.83555	1.56507e-05
rno05322	Systemic lupus erythematosus	GSRG0016517	Fcgr1a	Fc fragment of IgG receptor Ia	295279	up	2.08468	9.96779e-05
rno05322	Systemic lupus erythematosus	GSRG0025661	C1qb	complement C1q B chain	29687	up	2.09374	1.98901e-08
rno05322	Systemic lupus erythematosus	GSRG0025663	C1qa	complement C1q A chain	298566	up	2.14661	4.17637e-10
rno05322	Systemic lupus erythematosus	GSRG0009631	Fcgr3a	Fc fragment of IgG, low affinity IIIa, receptor	304966	up	1.64348	0.00384544
rno05322	Systemic lupus erythematosus	GSRG0004323	Trim21	tripartite motif-containing 21	308901	up	1.61166	0.00077418
rno05322	Systemic lupus erythematosus	GSRG0017859	RT1-Ba	RT1 class II, locus Ba	309621	down	4.64648	0.0272374
rno05322	Systemic lupus erythematosus	GSRG0021879	C1r	complement C1r subcomponent	312705	up	1.77584	0.00512544
rno05322	Systemic lupus erythematosus	GSRG0025662	C1qc	complement C1q C chain	362634	up	2.09285	0.000296017
rno05322	Systemic lupus erythematosus	GSRG0007206	Cd86	CD86 molecule	56822	up	1.91238	4.39239e-07
rno05332	Graft-versus-host disease	GSRG0002163	Fas	Fas cell surface death receptor	246097	up	2.24545	1.11368e-09
rno05332	Graft-versus-host disease	GSRG0016798	RT1-N3	RT1 class Ib, locus N3	24750	up	1.7001	0.021774
rno05332	Graft-versus-host disease	GSRG0016866	RT1-A2	RT1 class Ia, locus A2	24974	up	4.92559	0.00610289
rno05332	Graft-versus-host disease	GSRG0016799	RT1-S3	RT1 class Ib, locus S3	294228	up	1.6127	0.0232999
rno05332	Graft-versus-host disease	GSRG0017860	RT1-Da	RT1 class II, locus Da	294269	up	3.45845	0.0104534
rno05332	Graft-versus-host disease	GSRG0016825	RT1-Db1	RT1 class II, locus Db1	294270	up	4.83555	1.56507e-05
rno05332	Graft-versus-host disease	GSRG0017874	RT1-CE5	RT1 class I, locus CE5	309607	up	1.91739	1.21776e-05
rno05332	Graft-versus-host disease	GSRG0017859	RT1-Ba	RT1 class II, locus Ba	309621	down	4.64648	0.0272374
rno05332	Graft-versus-host disease	GSRG0017784	RT1-CE10	RT1 class I, locus CE10	414792	up	5.24967	2.82558e-08
rno05332	Graft-versus-host disease	GSRG0007206	Cd86	CD86 molecule	56822	up	1.91238	4.39239e-07
rno05202	Transcriptional misregulation in cancer	GSRG0030425	Bcl2a1	BCL2-related protein A1	170929	up	2.45652	4.46794e-07
rno05202	Transcriptional misregulation in cancer	GSRG0000505	Cebpa	CCAAT/enhancer binding protein alpha	24252	up	1.93189	1.31693e-10
rno05202	Transcriptional misregulation in cancer	GSRG0027609	Igf1	insulin-like growth factor 1	24482	up	1.65516	0.00335065
rno05202	Transcriptional misregulation in cancer	GSRG0001819	Itgam	integrin subunit alpha M	25021	up	1.89231	0.000861681
rno05202	Transcriptional misregulation in cancer	GSRG0011495	Plau	plasminogen activator, urokinase	25619	up	1.89302	0.0343847
rno05202	Transcriptional misregulation in cancer	GSRG0016517	Fcgr1a	Fc fragment of IgG receptor Ia	295279	up	2.08468	9.96779e-05
rno05202	Transcriptional misregulation in cancer	GSRG0007168	Nfkbiz	NFKB inhibitor zeta	304005	up	1.68758	1.11324e-05
rno05202	Transcriptional misregulation in cancer	GSRG0014506	Lyl1	LYL1, basic helix-loop-helix family member	304663	up	1.67167	0.00197008
rno05202	Transcriptional misregulation in cancer	GSRG0013687	Csf1r	colony stimulating factor 1 receptor	307403	up	1.77946	0.000873886
rno05202	Transcriptional misregulation in cancer	GSRG0030774	Fli1	Fli-1 proto-oncogene, ETS transcription factor	315532	up	1.9191	4.56609e-05
rno05202	Transcriptional misregulation in cancer	GSRG0018957	Spi1	Spi-1 proto-oncogene	366126	up	2.14352	9.3397e-11
rno05202	Transcriptional misregulation in cancer	GSRG0021395	Wnt16	wingless-type MMTV integration site family, member 16	500047	up	3.92402	0.00265539
rno05202	Transcriptional misregulation in cancer	GSRG0007206	Cd86	CD86 molecule	56822	up	1.91238	4.39239e-07
rno05202	Transcriptional misregulation in cancer	GSRG0013870	Cd14	CD14 molecule	60350	up	1.56275	0.00782237
rno05202	Transcriptional misregulation in cancer	GSRG0002177	Hhex	hematopoietically expressed homeobox	79237	up	1.73884	3.59675e-05
rno05202	Transcriptional misregulation in cancer	GSRG0032037	Tgfbr2	transforming growth factor, beta receptor 2	81810	up	1.79645	0.010322
rno04979	Cholesterol metabolism	GSRG0028194	Tspo	translocator protein	24230	up	1.91662	9.44671e-08
rno04979	Cholesterol metabolism	GSRG0014855	Lcat	lecithin cholesterol acyltransferase	24530	up	1.76276	3.05569e-09
rno04979	Cholesterol metabolism	GSRG0026871	Npc2	NPC intracellular cholesterol transporter 2	286898	up	2.02588	9.5134e-18
rno04979	Cholesterol metabolism	GSRG0021187	Pltp	phospholipid transfer protein	296371	up	1.56382	5.68072e-06
rno04979	Cholesterol metabolism	GSRG0032389	Cyp27a1	cytochrome P450, family 27, subfamily a, polypeptide 1	301517	up	1.68465	4.6365e-06
rno04979	Cholesterol metabolism	GSRG0013278	Mylip	myosin regulatory light chain interacting protein	306825	up	1.52747	0.000240725
rno04979	Cholesterol metabolism	GSRG0024824	Abca1	ATP binding cassette subfamily A member 1	313210	up	2.75445	1.89187e-35
rno04979	Cholesterol metabolism	GSRG0009913	Soat1	sterol O-acyltransferase 1	81782	up	1.62037	1.26092e-06
rno00650	Butanoate metabolism	GSRG0015165	Hmgcs1	3-hydroxy-3-methylglutaryl-CoA synthase 1	29637	down	2.01735	1.95873e-14
rno00650	Butanoate metabolism	GSRG0000121	Acat2	acetyl-CoA acetyltransferase 2	308100	down	1.63037	2.06861e-16
rno00650	Butanoate metabolism	GSRG0001739	Acsm5	acyl-CoA synthetase medium-chain family member 5	361637	up	1.7497	5.30489e-14
rno00650	Butanoate metabolism	GSRG0008979	Aacs	acetoacetyl-CoA synthetase	65984	down	1.52529	1.28537e-16
rno05143	African trypanosomiasis	GSRG0004356	Hbb	hemoglobin subunit beta	24440	up	1.68318	0.0326044
rno05143	African trypanosomiasis	GSRG0002163	Fas	Fas cell surface death receptor	246097	up	2.24545	1.11368e-09
rno05143	African trypanosomiasis	GSRG0029942	Icam1	intercellular adhesion molecule 1	25464	up	2.22718	6.55321e-09
rno05143	African trypanosomiasis	GSRG0006290	Hba1	hemoglobin, alpha 1	25632	up	1.75656	0.00847851
rno05143	African trypanosomiasis	GSRG0006287	Hba-a1	hemoglobin alpha, adult chain 1	287167	up	1.71858	0.00922209
rno05143	African trypanosomiasis	GSRG0017736	Lama4	laminin subunit alpha 4	309816	up	1.54257	0.0391561
rno05143	African trypanosomiasis	GSRG0006288	Hba2	hemoglobin, alpha 2	360504	up	1.74781	0.00449792
rno05340	Primary immunodeficiency	GSRG0034676	Il2rg	interleukin 2 receptor subunit gamma	140924	up	1.94299	0.0105044
rno05340	Primary immunodeficiency	GSRG0021162	Ada	adenosine deaminase	24165	up	1.9235	0.00311148
rno05340	Primary immunodeficiency	GSRG0037196	Ptprc	protein tyrosine phosphatase, receptor type, C	24699	up	2.2807	1.499e-09
rno05340	Primary immunodeficiency	GSRG0016821	Tap1	transporter 1, ATP binding cassette subfamily B member	24811	up	1.60033	0.000173925
rno05340	Primary immunodeficiency	GSRG0023485	Cd4	Cd4 molecule	24932	up	2.8371	4.54453e-08
rno05340	Primary immunodeficiency	GSRG0034763	Btk	Bruton tyrosine kinase	367901	up	1.67402	0.00474603
rno05340	Primary immunodeficiency	GSRG0005041	Blnk	B-cell linker	499356	up	1.86705	4.38337e-13
rno05330	Allograft rejection	GSRG0002163	Fas	Fas cell surface death receptor	246097	up	2.24545	1.11368e-09
rno05330	Allograft rejection	GSRG0016798	RT1-N3	RT1 class Ib, locus N3	24750	up	1.7001	0.021774
rno05330	Allograft rejection	GSRG0016866	RT1-A2	RT1 class Ia, locus A2	24974	up	4.92559	0.00610289
rno05330	Allograft rejection	GSRG0016799	RT1-S3	RT1 class Ib, locus S3	294228	up	1.6127	0.0232999
rno05330	Allograft rejection	GSRG0017860	RT1-Da	RT1 class II, locus Da	294269	up	3.45845	0.0104534
rno05330	Allograft rejection	GSRG0016825	RT1-Db1	RT1 class II, locus Db1	294270	up	4.83555	1.56507e-05
rno05330	Allograft rejection	GSRG0017874	RT1-CE5	RT1 class I, locus CE5	309607	up	1.91739	1.21776e-05
rno05330	Allograft rejection	GSRG0017859	RT1-Ba	RT1 class II, locus Ba	309621	down	4.64648	0.0272374
rno05330	Allograft rejection	GSRG0017784	RT1-CE10	RT1 class I, locus CE10	414792	up	5.24967	2.82558e-08
rno05330	Allograft rejection	GSRG0007206	Cd86	CD86 molecule	56822	up	1.91238	4.39239e-07
rno04630	JAK-STAT signaling pathway	GSRG0023480	Ptpn6	protein tyrosine phosphatase, non-receptor type 6	116689	up	1.95788	3.15151e-10
rno04630	JAK-STAT signaling pathway	GSRG0030925	Il10ra	interleukin 10 receptor subunit alpha	117539	up	1.76185	3.48221e-06
rno04630	JAK-STAT signaling pathway	GSRG0034676	Il2rg	interleukin 2 receptor subunit gamma	140924	up	1.94299	0.0105044
rno04630	JAK-STAT signaling pathway	GSRG0028117	Csf2rb	colony stimulating factor 2 receptor beta common subunit	171081	up	3.47036	1.89316e-10
rno04630	JAK-STAT signaling pathway	GSRG0010408	Egfr	epidermal growth factor receptor	24329	up	1.80244	0.000900425
rno04630	JAK-STAT signaling pathway	GSRG0006886	Gfap	glial fibrillary acidic protein	24387	up	2.32508	9.92123e-47
rno04630	JAK-STAT signaling pathway	GSRG0016458	Il6r	interleukin 6 receptor	24499	up	1.85329	0.000158441
rno04630	JAK-STAT signaling pathway	GSRG0024323	Csf3r	colony stimulating factor 3 receptor	298518	up	2.36405	4.37716e-24
rno04630	JAK-STAT signaling pathway	GSRG0007092	Il10rb	interleukin 10 receptor subunit beta	304091	up	1.6876	8.88728e-07
rno04630	JAK-STAT signaling pathway	GSRG0015967	Osmr	oncostatin M receptor	310132	up	2.75829	1.31727e-10
rno04630	JAK-STAT signaling pathway	GSRG0027723	Stat6	signal transducer and activator of transcription 6	362896	up	1.92049	0.00232844
rno04630	JAK-STAT signaling pathway	GSRG0032318	Aox1	aldehyde oxidase 1	54349	up	1.64496	1.41241e-11
rno04630	JAK-STAT signaling pathway	GSRG0010130	Csf2ra	colony stimulating factor 2 receptor alpha subunit	652957	up	2.35223	5.75516e-07
rno04630	JAK-STAT signaling pathway	GSRG0007009	Socs3	suppressor of cytokine signaling 3	89829	up	2.9453	8.11029e-07
rno04940	Type I diabetes mellitus	GSRG0002163	Fas	Fas cell surface death receptor	246097	up	2.24545	1.11368e-09
rno04940	Type I diabetes mellitus	GSRG0016798	RT1-N3	RT1 class Ib, locus N3	24750	up	1.7001	0.021774
rno04940	Type I diabetes mellitus	GSRG0016866	RT1-A2	RT1 class Ia, locus A2	24974	up	4.92559	0.00610289
rno04940	Type I diabetes mellitus	GSRG0016799	RT1-S3	RT1 class Ib, locus S3	294228	up	1.6127	0.0232999
rno04940	Type I diabetes mellitus	GSRG0017860	RT1-Da	RT1 class II, locus Da	294269	up	3.45845	0.0104534
rno04940	Type I diabetes mellitus	GSRG0016825	RT1-Db1	RT1 class II, locus Db1	294270	up	4.83555	1.56507e-05
rno04940	Type I diabetes mellitus	GSRG0017874	RT1-CE5	RT1 class I, locus CE5	309607	up	1.91739	1.21776e-05
rno04940	Type I diabetes mellitus	GSRG0017859	RT1-Ba	RT1 class II, locus Ba	309621	down	4.64648	0.0272374
rno04940	Type I diabetes mellitus	GSRG0017784	RT1-CE10	RT1 class I, locus CE10	414792	up	5.24967	2.82558e-08
rno04940	Type I diabetes mellitus	GSRG0007206	Cd86	CD86 molecule	56822	up	1.91238	4.39239e-07
rno05320	Autoimmune thyroid disease	GSRG0002163	Fas	Fas cell surface death receptor	246097	up	2.24545	1.11368e-09
rno05320	Autoimmune thyroid disease	GSRG0016798	RT1-N3	RT1 class Ib, locus N3	24750	up	1.7001	0.021774
rno05320	Autoimmune thyroid disease	GSRG0016866	RT1-A2	RT1 class Ia, locus A2	24974	up	4.92559	0.00610289
rno05320	Autoimmune thyroid disease	GSRG0016799	RT1-S3	RT1 class Ib, locus S3	294228	up	1.6127	0.0232999
rno05320	Autoimmune thyroid disease	GSRG0017860	RT1-Da	RT1 class II, locus Da	294269	up	3.45845	0.0104534
rno05320	Autoimmune thyroid disease	GSRG0016825	RT1-Db1	RT1 class II, locus Db1	294270	up	4.83555	1.56507e-05
rno05320	Autoimmune thyroid disease	GSRG0017874	RT1-CE5	RT1 class I, locus CE5	309607	up	1.91739	1.21776e-05
rno05320	Autoimmune thyroid disease	GSRG0017859	RT1-Ba	RT1 class II, locus Ba	309621	down	4.64648	0.0272374
rno05320	Autoimmune thyroid disease	GSRG0017784	RT1-CE10	RT1 class I, locus CE10	414792	up	5.24967	2.82558e-08
rno05320	Autoimmune thyroid disease	GSRG0007206	Cd86	CD86 molecule	56822	up	1.91238	4.39239e-07
rno05414	Dilated cardiomyopathy (DCM)	GSRG0027609	Igf1	insulin-like growth factor 1	24482	up	1.65516	0.00335065
rno05414	Dilated cardiomyopathy (DCM)	GSRG0009466	Tnnt2	troponin T2, cardiac type	24837	up	9.09437	0.000275061
rno05414	Dilated cardiomyopathy (DCM)	GSRG0015951	Itga1	integrin subunit alpha 1	25118	up	1.61509	0.00677014
rno05414	Dilated cardiomyopathy (DCM)	GSRG0006078	Itgb4	integrin subunit beta 4	25724	up	2.1448	0.0479295
rno05414	Dilated cardiomyopathy (DCM)	GSRG0029837	Itga5	integrin subunit alpha 5	315346	up	1.75353	0.000639055
rno05414	Dilated cardiomyopathy (DCM)	GSRG0013475	Itga8	integrin subunit alpha 8	364786	up	1.6609	4.57304e-06
rno05414	Dilated cardiomyopathy (DCM)	GSRG0011629	Adcy4	adenylate cyclase 4	54223	up	1.77552	1.39045e-06
rno05414	Dilated cardiomyopathy (DCM)	GSRG0000416	Tgfb1	transforming growth factor, beta 1	59086	up	1.74641	2.82604e-05
rno05414	Dilated cardiomyopathy (DCM)	GSRG0032399	Des	desmin	64362	up	2.78944	0.00817533
rno05414	Dilated cardiomyopathy (DCM)	GSRG0017719	Pln	phospholamban	64672	up	2.76359	0.0406063
rno04975	Fat digestion and absorption	GSRG0002290	Pnlip	pancreatic lipase	25702	down	1.66867	5.39508e-06
rno04975	Fat digestion and absorption	GSRG0000121	Acat2	acetyl-CoA acetyltransferase 2	308100	down	1.63037	2.06861e-16
rno04975	Fat digestion and absorption	GSRG0020213	Agpat2	1-acylglycerol-3-phosphate O-acyltransferase 2	311821	up	1.93925	0.0058814
rno04975	Fat digestion and absorption	GSRG0024824	Abca1	ATP binding cassette subfamily A member 1	313210	up	2.75445	1.89187e-35
rno04975	Fat digestion and absorption	GSRG0004290	Mogat2	monoacylglycerol O-acyltransferase 2	681211	down	1.61541	0.000606882
rno04611	Platelet activation	GSRG0005279	Lcp2	lymphocyte cytosolic protein 2	155918	up	1.67205	7.83026e-06
rno04611	Platelet activation	GSRG0018694	Ptgs1	prostaglandin-endoperoxide synthase 1	24693	up	2.12135	2.31966e-09
rno04611	Platelet activation	GSRG0021465	Tbxas1	thromboxane A synthase 1	24886	up	2.15286	1.54635e-09
rno04611	Platelet activation	GSRG0013131	Syk	spleen associated tyrosine kinase	25155	up	2.17421	3.59221e-11
rno04611	Platelet activation	GSRG0010013	Fcer1g	Fc fragment of IgE receptor Ig	25441	up	2.15237	3.0999e-07
rno04611	Platelet activation	GSRG0007548	Mylk	myosin light chain kinase	288057	up	1.65412	3.57705e-11
rno04611	Platelet activation	GSRG0014640	Plcg2	phospholipase C, gamma 2	29337	up	1.90455	3.48686e-07
rno04611	Platelet activation	GSRG0004824	Fermt3	fermitin family member 3	309186	up	2.21767	2.59051e-15
rno04611	Platelet activation	GSRG0034763	Btk	Bruton tyrosine kinase	367901	up	1.67402	0.00474603
rno04611	Platelet activation	GSRG0011629	Adcy4	adenylate cyclase 4	54223	up	1.77552	1.39045e-06
rno04611	Platelet activation	GSRG0016351	P2ry12	purinergic receptor P2Y12	64803	up	1.7142	3.05864e-06
rno04611	Platelet activation	GSRG0023880	Lyn	LYN proto-oncogene, Src family tyrosine kinase	81515	up	1.72919	1.179e-05
rno05418	Fluid shear stress and atherosclerosis	GSRG0008006	Ncf1	neutrophil cytosolic factor 1	114553	up	2.63763	7.81933e-15
rno05418	Fluid shear stress and atherosclerosis	GSRG0022552	Mgst1	microsomal glutathione S-transferase 1	171341	up	1.69077	1.04714e-10
rno05418	Fluid shear stress and atherosclerosis	GSRG0037266	Hmox1	heme oxygenase 1	24451	up	1.92982	2.55602e-08
rno05418	Fluid shear stress and atherosclerosis	GSRG0005660	Ccl2	C-C motif chemokine ligand 2	24770	up	2.90885	0.0023001
rno05418	Fluid shear stress and atherosclerosis	GSRG0017343	Gstt1	glutathione S-transferase theta 1	25260	up	1.55698	0.0034399
rno05418	Fluid shear stress and atherosclerosis	GSRG0029942	Icam1	intercellular adhesion molecule 1	25464	up	2.22718	6.55321e-09
rno05418	Fluid shear stress and atherosclerosis	GSRG0021898	Tnfrsf1a	TNF receptor superfamily member 1A	25625	up	1.58565	1.14606e-05
rno05418	Fluid shear stress and atherosclerosis	GSRG0032274	Il1r1	interleukin 1 receptor type 1	25663	up	1.95854	0.0284179
rno05418	Fluid shear stress and atherosclerosis	GSRG0014714	Cdh5	cadherin 5	307618	up	1.84305	0.0116789
rno05418	Fluid shear stress and atherosclerosis	GSRG0009495	Ncf2	neutrophil cytosolic factor 2	364018	up	3.66086	5.38578e-12
rno05418	Fluid shear stress and atherosclerosis	GSRG0029395	Rac2	ras-related C3 botulinum toxin substrate 2 (rho family, small GTP binding protein Rac2)	366957	up	2.11092	5.41098e-06
rno05418	Fluid shear stress and atherosclerosis	GSRG0015002	Cyba	cytochrome b-245 alpha chain	79129	up	2.24134	1.79286e-11
rno05418	Fluid shear stress and atherosclerosis	GSRG0036732	Thbd	thrombomodulin	83580	up	2.76419	0.0305419
rno05418	Fluid shear stress and atherosclerosis	GSRG0032179	Vegfa	vascular endothelial growth factor A	83785	down	1.51474	1.51659e-09
rno04620	Toll-like receptor signaling pathway	GSRG0010197	Cxcl9	C-X-C motif chemokine ligand 9	246759	up	2.48587	0.0296938
rno04620	Toll-like receptor signaling pathway	GSRG0024123	Tlr4	toll-like receptor 4	29260	up	1.70503	3.62715e-05
rno04620	Toll-like receptor signaling pathway	GSRG0020023	Lbp	lipopolysaccharide binding protein	29469	up	5.59597	0.000455692
rno04620	Toll-like receptor signaling pathway	GSRG0021418	Irf5	interferon regulatory factor 5	296953	up	1.86314	2.96338e-05
rno04620	Toll-like receptor signaling pathway	GSRG0016404	Tlr2	toll-like receptor 2	310553	up	1.52601	0.0142416
rno04620	Toll-like receptor signaling pathway	GSRG0033981	Tlr7	toll-like receptor 7	317468	up	2.09211	5.6202e-06
rno04620	Toll-like receptor signaling pathway	GSRG0009808	Ikbke	inhibitor of kappa light polypeptide gene enhancer in B-cells, kinase epsilon	363984	up	1.56295	0.00260714
rno04620	Toll-like receptor signaling pathway	GSRG0007206	Cd86	CD86 molecule	56822	up	1.91238	4.39239e-07
rno04620	Toll-like receptor signaling pathway	GSRG0013870	Cd14	CD14 molecule	60350	up	1.56275	0.00782237
rno04620	Toll-like receptor signaling pathway	GSRG0037502	Casp8	caspase 8	64044	up	2.17579	4.81209e-06
rno04933	AGE-RAGE signaling pathway in diabetic complications	GSRG0012123	Prkcd	protein kinase C, delta	170538	up	1.55665	1.0657e-05
rno04933	AGE-RAGE signaling pathway in diabetic complications	GSRG0005660	Ccl2	C-C motif chemokine ligand 2	24770	up	2.90885	0.0023001
rno04933	AGE-RAGE signaling pathway in diabetic complications	GSRG0029942	Icam1	intercellular adhesion molecule 1	25464	up	2.22718	6.55321e-09
rno04933	AGE-RAGE signaling pathway in diabetic complications	GSRG0015682	F3	coagulation factor III, tissue factor	25584	up	1.67482	1.09488e-05
rno04933	AGE-RAGE signaling pathway in diabetic complications	GSRG0033051	Fn1	fibronectin 1	25661	up	2.04992	0.000153975
rno04933	AGE-RAGE signaling pathway in diabetic complications	GSRG0014640	Plcg2	phospholipase C, gamma 2	29337	up	1.90455	3.48686e-07
rno04933	AGE-RAGE signaling pathway in diabetic complications	GSRG0000416	Tgfb1	transforming growth factor, beta 1	59086	up	1.74641	2.82604e-05
rno04933	AGE-RAGE signaling pathway in diabetic complications	GSRG0033913	Cybb	cytochrome b-245 beta chain	66021	up	2.57037	2.09242e-05
rno04933	AGE-RAGE signaling pathway in diabetic complications	GSRG0032037	Tgfbr2	transforming growth factor, beta receptor 2	81810	up	1.79645	0.010322
rno04933	AGE-RAGE signaling pathway in diabetic complications	GSRG0036732	Thbd	thrombomodulin	83580	up	2.76419	0.0305419
rno04933	AGE-RAGE signaling pathway in diabetic complications	GSRG0032179	Vegfa	vascular endothelial growth factor A	83785	down	1.51474	1.51659e-09
rno00072	Synthesis and degradation of ketone bodies	GSRG0015165	Hmgcs1	3-hydroxy-3-methylglutaryl-CoA synthase 1	29637	down	2.01735	1.95873e-14
rno00072	Synthesis and degradation of ketone bodies	GSRG0000121	Acat2	acetyl-CoA acetyltransferase 2	308100	down	1.63037	2.06861e-16
rno05162	Measles	GSRG0034676	Il2rg	interleukin 2 receptor subunit gamma	140924	up	1.94299	0.0105044
rno05162	Measles	GSRG0002163	Fas	Fas cell surface death receptor	246097	up	2.24545	1.11368e-09
rno05162	Measles	GSRG0015261	Tnfsf10	tumor necrosis factor superfamily member 10	246775	up	1.57658	0.0322049
rno05162	Measles	GSRG0010009	Fcgr2b	Fc fragment of IgG, low affinity IIb, receptor	289211	up	3.77269	2.25278e-16
rno05162	Measles	GSRG0024123	Tlr4	toll-like receptor 4	29260	up	1.70503	3.62715e-05
rno05162	Measles	GSRG0024730	Ddx58	DEXD/H-box helicase 58	297989	up	1.50848	0.0043806
rno05162	Measles	GSRG0016404	Tlr2	toll-like receptor 2	310553	up	1.52601	0.0142416
rno05162	Measles	GSRG0022964	Dok1	docking protein 1	312477	up	2.02947	1.15319e-05
rno05162	Measles	GSRG0033981	Tlr7	toll-like receptor 7	317468	up	2.09211	5.6202e-06
rno05162	Measles	GSRG0009808	Ikbke	inhibitor of kappa light polypeptide gene enhancer in B-cells, kinase epsilon	363984	up	1.56295	0.00260714
rno05162	Measles	GSRG0020392	Ifih1	interferon induced with helicase C domain 1	499801	up	1.56167	0.00476285
rno05162	Measles	GSRG0034050	Msn	moesin	81521	up	1.50909	1.92667e-05
rno05221	Acute myeloid leukemia	GSRG0012311	Eif4ebp1	eukaryotic translation initiation factor 4E binding protein 1	116636	up	1.78121	0.000904329
rno05221	Acute myeloid leukemia	GSRG0030425	Bcl2a1	BCL2-related protein A1	170929	up	2.45652	4.46794e-07
rno05221	Acute myeloid leukemia	GSRG0000505	Cebpa	CCAAT/enhancer binding protein alpha	24252	up	1.93189	1.31693e-10
rno05221	Acute myeloid leukemia	GSRG0001819	Itgam	integrin subunit alpha M	25021	up	1.89231	0.000861681
rno05221	Acute myeloid leukemia	GSRG0016517	Fcgr1a	Fc fragment of IgG receptor Ia	295279	up	2.08468	9.96779e-05
rno05221	Acute myeloid leukemia	GSRG0013687	Csf1r	colony stimulating factor 1 receptor	307403	up	1.77946	0.000873886
rno05221	Acute myeloid leukemia	GSRG0018957	Spi1	Spi-1 proto-oncogene	366126	up	2.14352	9.3397e-11
rno05221	Acute myeloid leukemia	GSRG0013870	Cd14	CD14 molecule	60350	up	1.56275	0.00782237
rno04066	HIF-1 signaling pathway	GSRG0034487	Timp1	TIMP metallopeptidase inhibitor 1	116510	up	4.11751	8.19592e-08
rno04066	HIF-1 signaling pathway	GSRG0012311	Eif4ebp1	eukaryotic translation initiation factor 4E binding protein 1	116636	up	1.78121	0.000904329
rno04066	HIF-1 signaling pathway	GSRG0010408	Egfr	epidermal growth factor receptor	24329	up	1.80244	0.000900425
rno04066	HIF-1 signaling pathway	GSRG0037266	Hmox1	heme oxygenase 1	24451	up	1.92982	2.55602e-08
rno04066	HIF-1 signaling pathway	GSRG0027609	Igf1	insulin-like growth factor 1	24482	up	1.65516	0.00335065
rno04066	HIF-1 signaling pathway	GSRG0016458	Il6r	interleukin 6 receptor	24499	up	1.85329	0.000158441
rno04066	HIF-1 signaling pathway	GSRG0022961	Hk2	hexokinase 2	25059	up	1.91403	8.94495e-10
rno04066	HIF-1 signaling pathway	GSRG0024123	Tlr4	toll-like receptor 4	29260	up	1.70503	3.62715e-05
rno04066	HIF-1 signaling pathway	GSRG0014640	Plcg2	phospholipase C, gamma 2	29337	up	1.90455	3.48686e-07
rno04066	HIF-1 signaling pathway	GSRG0033913	Cybb	cytochrome b-245 beta chain	66021	up	2.57037	2.09242e-05
rno04066	HIF-1 signaling pathway	GSRG0032179	Vegfa	vascular endothelial growth factor A	83785	down	1.51474	1.51659e-09
rno05132	Salmonella infection	GSRG0029859	Casp1	caspase 1	25166	up	1.59972	0.0097307
rno05132	Salmonella infection	GSRG0004624	Pycard	PYD and CARD domain containing	282817	up	1.90177	1.83849e-05
rno05132	Salmonella infection	GSRG0024123	Tlr4	toll-like receptor 4	29260	up	1.70503	3.62715e-05
rno05132	Salmonella infection	GSRG0034451	Flna	filamin A	293860	up	2.08607	4.55058e-06
rno05132	Salmonella infection	GSRG0020023	Lbp	lipopolysaccharide binding protein	29469	up	5.59597	0.000455692
rno05132	Salmonella infection	GSRG0033922	Was	Wiskott-Aldrich syndrome	317371	up	1.94551	0.000142798
rno05132	Salmonella infection	GSRG0021416	Flnc	filamin C	362332	up	2.30544	1.62092e-72
rno05132	Salmonella infection	GSRG0008788	Arpc1b	actin related protein 2/3 complex, subunit 1B	54227	up	1.97327	0.00201039
rno05132	Salmonella infection	GSRG0013870	Cd14	CD14 molecule	60350	up	1.56275	0.00782237
rno04932	Non-alcoholic fatty liver disease (NAFLD)	GSRG0008929	Mlxipl	MLX interacting protein-like	171078	up	1.63847	1.74072e-05
rno04932	Non-alcoholic fatty liver disease (NAFLD)	GSRG0000505	Cebpa	CCAAT/enhancer binding protein alpha	24252	up	1.93189	1.31693e-10
rno04932	Non-alcoholic fatty liver disease (NAFLD)	GSRG0016458	Il6r	interleukin 6 receptor	24499	up	1.85329	0.000158441
rno04932	Non-alcoholic fatty liver disease (NAFLD)	GSRG0002163	Fas	Fas cell surface death receptor	246097	up	2.24545	1.11368e-09
rno04932	Non-alcoholic fatty liver disease (NAFLD)	GSRG0004625	Cox6a2	cytochrome c oxidase subunit 6A2	25278	up	1.62974	0.0262597
rno04932	Non-alcoholic fatty liver disease (NAFLD)	GSRG0021898	Tnfrsf1a	TNF receptor superfamily member 1A	25625	up	1.58565	1.14606e-05
rno04932	Non-alcoholic fatty liver disease (NAFLD)	GSRG0020612	Nr1h3	nuclear receptor subfamily 1, group H, member 3	58852	up	1.6097	0.0030257
rno04932	Non-alcoholic fatty liver disease (NAFLD)	GSRG0000416	Tgfb1	transforming growth factor, beta 1	59086	up	1.74641	2.82604e-05
rno04932	Non-alcoholic fatty liver disease (NAFLD)	GSRG0002277	Casp7	caspase 7	64026	up	1.84383	0.000500588
rno04932	Non-alcoholic fatty liver disease (NAFLD)	GSRG0037502	Casp8	caspase 8	64044	up	2.17579	4.81209e-06
rno04932	Non-alcoholic fatty liver disease (NAFLD)	GSRG0019719	Bcl2l11	BCL2 like 11	64547	up	1.52628	1.70414e-09
rno04932	Non-alcoholic fatty liver disease (NAFLD)	GSRG0006463	Srebf1	sterol regulatory element binding transcription factor 1	78968	up	1.50004	8.92537e-12
rno04932	Non-alcoholic fatty liver disease (NAFLD)	GSRG0007009	Socs3	suppressor of cytokine signaling 3	89829	up	2.9453	8.11029e-07
rno04217	Necroptosis	GSRG0002163	Fas	Fas cell surface death receptor	246097	up	2.24545	1.11368e-09
rno04217	Necroptosis	GSRG0011630	Ripk3	receptor-interacting serine-threonine kinase 3	246240	up	2.50245	7.48354e-07
rno04217	Necroptosis	GSRG0015261	Tnfsf10	tumor necrosis factor superfamily member 10	246775	up	1.57658	0.0322049
rno04217	Necroptosis	GSRG0029859	Casp1	caspase 1	25166	up	1.59972	0.0097307
rno04217	Necroptosis	GSRG0021898	Tnfrsf1a	TNF receptor superfamily member 1A	25625	up	1.58565	1.14606e-05
rno04217	Necroptosis	GSRG0004624	Pycard	PYD and CARD domain containing	282817	up	1.90177	1.83849e-05
rno04217	Necroptosis	GSRG0005426	Nlrp3	NLR family, pyrin domain containing 3	287362	up	2.78485	1.69911e-05
rno04217	Necroptosis	GSRG0024123	Tlr4	toll-like receptor 4	29260	up	1.70503	3.62715e-05
rno04217	Necroptosis	GSRG0031966	Parp3	poly (ADP-ribose) polymerase family, member 3	300985	up	1.6664	9.4926e-05
rno04217	Necroptosis	GSRG0027723	Stat6	signal transducer and activator of transcription 6	362896	up	1.92049	0.00232844
rno04217	Necroptosis	GSRG0026755	Pygl	phosphorylase, glycogen, liver	64035	up	1.98372	0.000485839
rno04217	Necroptosis	GSRG0037502	Casp8	caspase 8	64044	up	2.17579	4.81209e-06
rno04217	Necroptosis	GSRG0033913	Cybb	cytochrome b-245 beta chain	66021	up	2.57037	2.09242e-05
rno00280	Valine, leucine and isoleucine degradation	GSRG0015165	Hmgcs1	3-hydroxy-3-methylglutaryl-CoA synthase 1	29637	down	2.01735	1.95873e-14
rno00280	Valine, leucine and isoleucine degradation	GSRG0000121	Acat2	acetyl-CoA acetyltransferase 2	308100	down	1.63037	2.06861e-16
rno00280	Valine, leucine and isoleucine degradation	GSRG0032318	Aox1	aldehyde oxidase 1	54349	up	1.64496	1.41241e-11
rno00280	Valine, leucine and isoleucine degradation	GSRG0008979	Aacs	acetoacetyl-CoA synthetase	65984	down	1.52529	1.28537e-16
rno05321	Inflammatory bowel disease (IBD)	GSRG0034676	Il2rg	interleukin 2 receptor subunit gamma	140924	up	1.94299	0.0105044
rno05321	Inflammatory bowel disease (IBD)	GSRG0024123	Tlr4	toll-like receptor 4	29260	up	1.70503	3.62715e-05
rno05321	Inflammatory bowel disease (IBD)	GSRG0017860	RT1-Da	RT1 class II, locus Da	294269	up	3.45845	0.0104534
rno05321	Inflammatory bowel disease (IBD)	GSRG0016825	RT1-Db1	RT1 class II, locus Db1	294270	up	4.83555	1.56507e-05
rno05321	Inflammatory bowel disease (IBD)	GSRG0017859	RT1-Ba	RT1 class II, locus Ba	309621	down	4.64648	0.0272374
rno05321	Inflammatory bowel disease (IBD)	GSRG0016404	Tlr2	toll-like receptor 2	310553	up	1.52601	0.0142416
rno05321	Inflammatory bowel disease (IBD)	GSRG0027723	Stat6	signal transducer and activator of transcription 6	362896	up	1.92049	0.00232844
rno05321	Inflammatory bowel disease (IBD)	GSRG0000416	Tgfb1	transforming growth factor, beta 1	59086	up	1.74641	2.82604e-05
rno05100	Bacterial invasion of epithelial cells	GSRG0033051	Fn1	fibronectin 1	25661	up	2.04992	0.000153975
rno05100	Bacterial invasion of epithelial cells	GSRG0007531	Hcls1	hematopoietic cell specific Lyn substrate 1	288077	up	1.88001	3.02447e-08
rno05100	Bacterial invasion of epithelial cells	GSRG0029837	Itga5	integrin subunit alpha 5	315346	up	1.75353	0.000639055
rno05100	Bacterial invasion of epithelial cells	GSRG0033922	Was	Wiskott-Aldrich syndrome	317371	up	1.94551	0.000142798
rno05100	Bacterial invasion of epithelial cells	GSRG0009056	Pxn	paxillin	360820	up	1.50496	0.000166432
rno05100	Bacterial invasion of epithelial cells	GSRG0008788	Arpc1b	actin related protein 2/3 complex, subunit 1B	54227	up	1.97327	0.00201039
rno05100	Bacterial invasion of epithelial cells	GSRG0014539	Arhgap10	Rho GTPase activating protein 10	688429	up	1.99506	0.000278228
rno05100	Bacterial invasion of epithelial cells	GSRG0015492	Shc1	SHC adaptor protein 1	85385	up	1.67986	5.38365e-06
rno04390	Hippo signaling pathway	GSRG0032328	LOC100360552	rCG22430-like	100360552	up	1.9503	6.62202e-07
rno04390	Hippo signaling pathway	GSRG0013298	Bmp6	bone morphogenetic protein 6	25644	up	2.25419	0.0111383
rno04390	Hippo signaling pathway	GSRG0023440	Wnt5b	wingless-type MMTV integration site family, member 5B	282582	up	1.81945	0.0026534
rno04390	Hippo signaling pathway	GSRG0018410	Tead3	TEA domain transcription factor 3	294299	up	1.54926	0.000714199
rno04390	Hippo signaling pathway	GSRG0016339	Wwtr1	WW domain containing transcription regulator 1	295062	up	1.52274	0.00229581
rno04390	Hippo signaling pathway	GSRG0018439	Itgb2	integrin subunit beta 2	309684	up	2.30817	8.15903e-11
rno04390	Hippo signaling pathway	GSRG0001724	Tead1	TEA domain transcription factor 1	361630	up	1.607	0.00198964
rno04390	Hippo signaling pathway	GSRG0021395	Wnt16	wingless-type MMTV integration site family, member 16	500047	up	3.92402	0.00265539
rno04390	Hippo signaling pathway	GSRG0000416	Tgfb1	transforming growth factor, beta 1	59086	up	1.74641	2.82604e-05
rno04390	Hippo signaling pathway	GSRG0002511	Ctgf	connective tissue growth factor	64032	up	1.94048	0.0375989
rno04390	Hippo signaling pathway	GSRG0032037	Tgfbr2	transforming growth factor, beta receptor 2	81810	up	1.79645	0.010322
rno04390	Hippo signaling pathway	GSRG0021221	Bmp7	bone morphogenetic protein 7	85272	up	2.58651	0.0266883
rno04215	Apoptosis	GSRG0021898	Tnfrsf1a	TNF receptor superfamily member 1A	25625	up	1.58565	1.14606e-05
rno04215	Apoptosis	GSRG0036048	Birc7	baculoviral IAP repeat-containing 7	296468	up	2.03682	5.08066e-08
rno04215	Apoptosis	GSRG0002277	Casp7	caspase 7	64026	up	1.84383	0.000500588
rno04215	Apoptosis	GSRG0037502	Casp8	caspase 8	64044	up	2.17579	4.81209e-06
rno04215	Apoptosis	GSRG0019719	Bcl2l11	BCL2 like 11	64547	up	1.52628	1.70414e-09
rno04659	Th17 cell differentiation	GSRG0034676	Il2rg	interleukin 2 receptor subunit gamma	140924	up	1.94299	0.0105044
rno04659	Th17 cell differentiation	GSRG0016458	Il6r	interleukin 6 receptor	24499	up	1.85329	0.000158441
rno04659	Th17 cell differentiation	GSRG0023485	Cd4	Cd4 molecule	24932	up	2.8371	4.54453e-08
rno04659	Th17 cell differentiation	GSRG0032274	Il1r1	interleukin 1 receptor type 1	25663	up	1.95854	0.0284179
rno04659	Th17 cell differentiation	GSRG0017860	RT1-Da	RT1 class II, locus Da	294269	up	3.45845	0.0104534
rno04659	Th17 cell differentiation	GSRG0016825	RT1-Db1	RT1 class II, locus Db1	294270	up	4.83555	1.56507e-05
rno04659	Th17 cell differentiation	GSRG0017859	RT1-Ba	RT1 class II, locus Ba	309621	down	4.64648	0.0272374
rno04659	Th17 cell differentiation	GSRG0027723	Stat6	signal transducer and activator of transcription 6	362896	up	1.92049	0.00232844
rno04659	Th17 cell differentiation	GSRG0000416	Tgfb1	transforming growth factor, beta 1	59086	up	1.74641	2.82604e-05
rno04659	Th17 cell differentiation	GSRG0032037	Tgfbr2	transforming growth factor, beta receptor 2	81810	up	1.79645	0.010322
rno05410	Hypertrophic cardiomyopathy (HCM)	GSRG0027609	Igf1	insulin-like growth factor 1	24482	up	1.65516	0.00335065
rno05410	Hypertrophic cardiomyopathy (HCM)	GSRG0009466	Tnnt2	troponin T2, cardiac type	24837	up	9.09437	0.000275061
rno05410	Hypertrophic cardiomyopathy (HCM)	GSRG0015951	Itga1	integrin subunit alpha 1	25118	up	1.61509	0.00677014
rno05410	Hypertrophic cardiomyopathy (HCM)	GSRG0006078	Itgb4	integrin subunit beta 4	25724	up	2.1448	0.0479295
rno05410	Hypertrophic cardiomyopathy (HCM)	GSRG0029837	Itga5	integrin subunit alpha 5	315346	up	1.75353	0.000639055
rno05410	Hypertrophic cardiomyopathy (HCM)	GSRG0013475	Itga8	integrin subunit alpha 8	364786	up	1.6609	4.57304e-06
rno05410	Hypertrophic cardiomyopathy (HCM)	GSRG0000416	Tgfb1	transforming growth factor, beta 1	59086	up	1.74641	2.82604e-05
rno05410	Hypertrophic cardiomyopathy (HCM)	GSRG0032399	Des	desmin	64362	up	2.78944	0.00817533
rno04350	TGF-beta signaling pathway	GSRG0024422	Id3	inhibitor of DNA binding 3, HLH protein	25585	up	1.76371	9.28198e-06
rno04350	TGF-beta signaling pathway	GSRG0013298	Bmp6	bone morphogenetic protein 6	25644	up	2.25419	0.0111383
rno04350	TGF-beta signaling pathway	GSRG0033451	Tgif1	TGFB-induced factor homeobox 1	316742	up	1.59883	1.38854e-05
rno04350	TGF-beta signaling pathway	GSRG0019582	Thbs1	thrombospondin 1	445442	up	2.89634	2.63976e-07
rno04350	TGF-beta signaling pathway	GSRG0000416	Tgfb1	transforming growth factor, beta 1	59086	up	1.74641	2.82604e-05
rno04350	TGF-beta signaling pathway	GSRG0026558	Ltbp1	latent transforming growth factor beta binding protein 1	59107	up	2.18641	0.033113
rno04350	TGF-beta signaling pathway	GSRG0032037	Tgfbr2	transforming growth factor, beta receptor 2	81810	up	1.79645	0.010322
rno04350	TGF-beta signaling pathway	GSRG0021221	Bmp7	bone morphogenetic protein 7	85272	up	2.58651	0.0266883
rno01521	EGFR tyrosine kinase inhibitor resistance	GSRG0012311	Eif4ebp1	eukaryotic translation initiation factor 4E binding protein 1	116636	up	1.78121	0.000904329
rno01521	EGFR tyrosine kinase inhibitor resistance	GSRG0010408	Egfr	epidermal growth factor receptor	24329	up	1.80244	0.000900425
rno01521	EGFR tyrosine kinase inhibitor resistance	GSRG0027609	Igf1	insulin-like growth factor 1	24482	up	1.65516	0.00335065
rno01521	EGFR tyrosine kinase inhibitor resistance	GSRG0016458	Il6r	interleukin 6 receptor	24499	up	1.85329	0.000158441
rno01521	EGFR tyrosine kinase inhibitor resistance	GSRG0014640	Plcg2	phospholipase C, gamma 2	29337	up	1.90455	3.48686e-07
rno01521	EGFR tyrosine kinase inhibitor resistance	GSRG0019719	Bcl2l11	BCL2 like 11	64547	up	1.52628	1.70414e-09
rno01521	EGFR tyrosine kinase inhibitor resistance	GSRG0032179	Vegfa	vascular endothelial growth factor A	83785	down	1.51474	1.51659e-09
rno01521	EGFR tyrosine kinase inhibitor resistance	GSRG0015492	Shc1	SHC adaptor protein 1	85385	up	1.67986	5.38365e-06
rno04142	Lysosome	GSRG0014511	Dnase2	deoxyribonuclease II, lysosomal	171575	up	1.8431	3.60644e-10
rno04142	Lysosome	GSRG0021231	Ctsz	cathepsin Z	252929	up	1.99203	8.45338e-15
rno04142	Lysosome	GSRG0001530	Ctsc	cathepsin C	25423	up	2.37265	1.1429e-05
rno04142	Lysosome	GSRG0009420	Ctse	cathepsin E	25424	up	1.79478	0.000405521
rno04142	Lysosome	GSRG0030430	Ctsh	cathepsin H	25425	up	1.59528	2.61966e-05
rno04142	Lysosome	GSRG0030747	Acp5	acid phosphatase 5, tartrate resistant	25732	up	2.87829	2.04963e-06
rno04142	Lysosome	GSRG0026871	Npc2	NPC intracellular cholesterol transporter 2	286898	up	2.02588	9.5134e-18
rno04142	Lysosome	GSRG0006524	Cd68	Cd68 molecule	287435	up	5.73867	1.91679e-20
rno04142	Lysosome	GSRG0015544	Ctss	cathepsin S	50654	up	1.71304	3.03682e-12
rno04142	Lysosome	GSRG0024368	Laptm5	lysosomal protein transmembrane 5	89783	up	1.97785	3.04723e-10
rno00630	Glyoxylate and dicarboxylate metabolism	GSRG0000121	Acat2	acetyl-CoA acetyltransferase 2	308100	down	1.63037	2.06861e-16
rno00630	Glyoxylate and dicarboxylate metabolism	GSRG0019998	Acss2	acyl-CoA synthetase short-chain family member 2	311569	down	1.53661	8.18238e-16
rno00640	Propanoate metabolism	GSRG0000121	Acat2	acetyl-CoA acetyltransferase 2	308100	down	1.63037	2.06861e-16
rno00640	Propanoate metabolism	GSRG0019998	Acss2	acyl-CoA synthetase short-chain family member 2	311569	down	1.53661	8.18238e-16
rno04520	Adherens junction	GSRG0020092	Snai1	snail family transcriptional repressor 1	116490	up	1.6236	0.0373996
rno04520	Adherens junction	GSRG0023480	Ptpn6	protein tyrosine phosphatase, non-receptor type 6	116689	up	1.95788	3.15151e-10
rno04520	Adherens junction	GSRG0010408	Egfr	epidermal growth factor receptor	24329	up	1.80244	0.000900425
rno04520	Adherens junction	GSRG0033922	Was	Wiskott-Aldrich syndrome	317371	up	1.94551	0.000142798
rno04520	Adherens junction	GSRG0004222	Iqgap1	IQ motif containing GTPase activating protein 1	361598	up	1.65276	7.08432e-06
rno04520	Adherens junction	GSRG0029395	Rac2	ras-related C3 botulinum toxin substrate 2 (rho family, small GTP binding protein Rac2)	366957	up	2.11092	5.41098e-06
rno04520	Adherens junction	GSRG0032037	Tgfbr2	transforming growth factor, beta receptor 2	81810	up	1.79645	0.010322
rno00982	Drug metabolism	GSRG0022552	Mgst1	microsomal glutathione S-transferase 1	171341	up	1.69077	1.04714e-10
rno00982	Drug metabolism	GSRG0009963	Fmo2	flavin containing monooxygenase 2	246245	up	1.8088	0.0217764
rno00982	Drug metabolism	GSRG0015576	Fmo5	flavin containing monooxygenase 5	246248	up	1.63369	0.000334067
rno00982	Drug metabolism	GSRG0017343	Gstt1	glutathione S-transferase theta 1	25260	up	1.55698	0.0034399
rno00982	Drug metabolism	GSRG0004744	Aldh3b1	aldehyde dehydrogenase 3 family, member B1	309147	up	1.76562	0.00264471
rno00982	Drug metabolism	GSRG0032318	Aox1	aldehyde oxidase 1	54349	up	1.64496	1.41241e-11
rno00982	Drug metabolism	GSRG0009964	Fmo3	flavin containing monooxygenase 3	84493	up	2.30002	0.0107981
rno04623	Cytosolic DNA-sensing pathway	GSRG0011630	Ripk3	receptor-interacting serine-threonine kinase 3	246240	up	2.50245	7.48354e-07
rno04623	Cytosolic DNA-sensing pathway	GSRG0029859	Casp1	caspase 1	25166	up	1.59972	0.0097307
rno04623	Cytosolic DNA-sensing pathway	GSRG0004624	Pycard	PYD and CARD domain containing	282817	up	1.90177	1.83849e-05
rno04623	Cytosolic DNA-sensing pathway	GSRG0024730	Ddx58	DEXD/H-box helicase 58	297989	up	1.50848	0.0043806
rno04623	Cytosolic DNA-sensing pathway	GSRG0009808	Ikbke	inhibitor of kappa light polypeptide gene enhancer in B-cells, kinase epsilon	363984	up	1.56295	0.00260714
rno04623	Cytosolic DNA-sensing pathway	GSRG0013864	Tmem173	transmembrane protein 173	498840	up	1.73603	0.000519799
rno05225	Hepatocellular carcinoma	GSRG0032328	LOC100360552	rCG22430-like	100360552	up	1.9503	6.62202e-07
rno05225	Hepatocellular carcinoma	GSRG0022552	Mgst1	microsomal glutathione S-transferase 1	171341	up	1.69077	1.04714e-10
rno05225	Hepatocellular carcinoma	GSRG0010408	Egfr	epidermal growth factor receptor	24329	up	1.80244	0.000900425
rno05225	Hepatocellular carcinoma	GSRG0037266	Hmox1	heme oxygenase 1	24451	up	1.92982	2.55602e-08
rno05225	Hepatocellular carcinoma	GSRG0004711	Igf2	insulin-like growth factor 2	24483	up	2.8074	0.0208868
rno05225	Hepatocellular carcinoma	GSRG0017343	Gstt1	glutathione S-transferase theta 1	25260	up	1.55698	0.0034399
rno05225	Hepatocellular carcinoma	GSRG0023440	Wnt5b	wingless-type MMTV integration site family, member 5B	282582	up	1.81945	0.0026534
rno05225	Hepatocellular carcinoma	GSRG0014640	Plcg2	phospholipase C, gamma 2	29337	up	1.90455	3.48686e-07
rno05225	Hepatocellular carcinoma	GSRG0021395	Wnt16	wingless-type MMTV integration site family, member 16	500047	up	3.92402	0.00265539
rno05225	Hepatocellular carcinoma	GSRG0000416	Tgfb1	transforming growth factor, beta 1	59086	up	1.74641	2.82604e-05
rno05225	Hepatocellular carcinoma	GSRG0032037	Tgfbr2	transforming growth factor, beta receptor 2	81810	up	1.79645	0.010322
rno05225	Hepatocellular carcinoma	GSRG0015492	Shc1	SHC adaptor protein 1	85385	up	1.67986	5.38365e-06
rno05161	Hepatitis B	GSRG0029861	Casp12	caspase 12	156117	up	3.58251	6.64101e-05
rno05161	Hepatitis B	GSRG0002163	Fas	Fas cell surface death receptor	246097	up	2.24545	1.11368e-09
rno05161	Hepatitis B	GSRG0024123	Tlr4	toll-like receptor 4	29260	up	1.70503	3.62715e-05
rno05161	Hepatitis B	GSRG0024730	Ddx58	DEXD/H-box helicase 58	297989	up	1.50848	0.0043806
rno05161	Hepatitis B	GSRG0016404	Tlr2	toll-like receptor 2	310553	up	1.52601	0.0142416
rno05161	Hepatitis B	GSRG0027723	Stat6	signal transducer and activator of transcription 6	362896	up	1.92049	0.00232844
rno05161	Hepatitis B	GSRG0009808	Ikbke	inhibitor of kappa light polypeptide gene enhancer in B-cells, kinase epsilon	363984	up	1.56295	0.00260714
rno05161	Hepatitis B	GSRG0020392	Ifih1	interferon induced with helicase C domain 1	499801	up	1.56167	0.00476285
rno05161	Hepatitis B	GSRG0000416	Tgfb1	transforming growth factor, beta 1	59086	up	1.74641	2.82604e-05
rno05161	Hepatitis B	GSRG0037502	Casp8	caspase 8	64044	up	2.17579	4.81209e-06
rno00620	Pyruvate metabolism	GSRG0000121	Acat2	acetyl-CoA acetyltransferase 2	308100	down	1.63037	2.06861e-16
rno00620	Pyruvate metabolism	GSRG0019998	Acss2	acyl-CoA synthetase short-chain family member 2	311569	down	1.53661	8.18238e-16
rno04015	Rap1 signaling pathway	GSRG0005279	Lcp2	lymphocyte cytosolic protein 2	155918	up	1.67205	7.83026e-06
rno04015	Rap1 signaling pathway	GSRG0010408	Egfr	epidermal growth factor receptor	24329	up	1.80244	0.000900425
rno04015	Rap1 signaling pathway	GSRG0027609	Igf1	insulin-like growth factor 1	24482	up	1.65516	0.00335065
rno04015	Rap1 signaling pathway	GSRG0001819	Itgam	integrin subunit alpha M	25021	up	1.89231	0.000861681
rno04015	Rap1 signaling pathway	GSRG0013687	Csf1r	colony stimulating factor 1 receptor	307403	up	1.77946	0.000873886
rno04015	Rap1 signaling pathway	GSRG0001799	Itgal	integrin subunit alpha L	308995	up	3.38941	4.62589e-06
rno04015	Rap1 signaling pathway	GSRG0018439	Itgb2	integrin subunit beta 2	309684	up	2.30817	8.15903e-11
rno04015	Rap1 signaling pathway	GSRG0004788	Sipa1	signal-induced proliferation-associated 1	361710	up	1.75262	1.80884e-10
rno04015	Rap1 signaling pathway	GSRG0029395	Rac2	ras-related C3 botulinum toxin substrate 2 (rho family, small GTP binding protein Rac2)	366957	up	2.11092	5.41098e-06
rno04015	Rap1 signaling pathway	GSRG0019582	Thbs1	thrombospondin 1	445442	up	2.89634	2.63976e-07
rno04015	Rap1 signaling pathway	GSRG0015180	Fyb	FYN binding protein	499537	up	2.61084	4.9985e-09
rno04015	Rap1 signaling pathway	GSRG0011629	Adcy4	adenylate cyclase 4	54223	up	1.77552	1.39045e-06
rno04015	Rap1 signaling pathway	GSRG0016579	Csf1	colony stimulating factor 1	78965	up	1.57018	7.55134e-12
rno04015	Rap1 signaling pathway	GSRG0032179	Vegfa	vascular endothelial growth factor A	83785	down	1.51474	1.51659e-09
rno04020	Calcium signaling pathway	GSRG0013942	Adrb2	adrenoceptor beta 2	24176	up	1.64739	0.000299321
rno04020	Calcium signaling pathway	GSRG0010408	Egfr	epidermal growth factor receptor	24329	up	1.80244	0.000900425
rno04020	Calcium signaling pathway	GSRG0016733	Ptgfr	prostaglandin F receptor	25652	up	2.3402	7.77887e-06
rno04020	Calcium signaling pathway	GSRG0007548	Mylk	myosin light chain kinase	288057	up	1.65412	3.57705e-11
rno04020	Calcium signaling pathway	GSRG0014640	Plcg2	phospholipase C, gamma 2	29337	up	1.90455	3.48686e-07
rno04020	Calcium signaling pathway	GSRG0009009	P2rx4	purinergic receptor P2X 4	29659	up	1.77566	9.49797e-05
rno04020	Calcium signaling pathway	GSRG0009010	P2rx7	purinergic receptor P2X 7	29665	up	1.58053	3.25443e-07
rno04020	Calcium signaling pathway	GSRG0011629	Adcy4	adenylate cyclase 4	54223	up	1.77552	1.39045e-06
rno04020	Calcium signaling pathway	GSRG0009699	Itpkb	inositol-trisphosphate 3-kinase B	54260	up	1.55377	8.6185e-14
rno04020	Calcium signaling pathway	GSRG0024376	Ptafr	platelet-activating factor receptor	58949	up	1.55292	0.000157162
rno04020	Calcium signaling pathway	GSRG0017719	Pln	phospholamban	64672	up	2.76359	0.0406063
rno04020	Calcium signaling pathway	GSRG0027426	Gna15	guanine nucleotide binding protein, alpha 15	89788	up	2.04811	1.01969e-07
rno04978	Mineral absorption	GSRG0037266	Hmox1	heme oxygenase 1	24451	up	1.92982	2.55602e-08
rno04978	Mineral absorption	GSRG0014740	Mt1	metallothionein 1	24567	up	1.64356	0.000694508
rno04978	Mineral absorption	GSRG0018808	Cybrd1	cytochrome b reductase 1	295669	up	1.81982	6.93909e-05
rno04978	Mineral absorption	GSRG0029361	Slc39a4	solute carrier family 39 member 4	300051	up	3.21542	5.471e-10
rno04978	Mineral absorption	GSRG0014742	Mt2A	metallothionein 2A	689415	up	2.34613	4.21782e-09
rno04931	Insulin resistance	GSRG0012123	Prkcd	protein kinase C, delta	170538	up	1.55665	1.0657e-05
rno04931	Insulin resistance	GSRG0008929	Mlxipl	MLX interacting protein-like	171078	up	1.63847	1.74072e-05
rno04931	Insulin resistance	GSRG0006540	Slc2a4	solute carrier family 2 member 4	25139	up	1.65748	0.0181808
rno04931	Insulin resistance	GSRG0021898	Tnfrsf1a	TNF receptor superfamily member 1A	25625	up	1.58565	1.14606e-05
rno04931	Insulin resistance	GSRG0020612	Nr1h3	nuclear receptor subfamily 1, group H, member 3	58852	up	1.6097	0.0030257
rno04931	Insulin resistance	GSRG0026755	Pygl	phosphorylase, glycogen, liver	64035	up	1.98372	0.000485839
rno04931	Insulin resistance	GSRG0006463	Srebf1	sterol regulatory element binding transcription factor 1	78968	up	1.50004	8.92537e-12
rno04931	Insulin resistance	GSRG0007009	Socs3	suppressor of cytokine signaling 3	89829	up	2.9453	8.11029e-07
rno01212	Fatty acid metabolism	GSRG0005069	Scd	stearoyl-CoA desaturase	246074	down	1.92395	1.3375e-06
rno01212	Fatty acid metabolism	GSRG0000121	Acat2	acetyl-CoA acetyltransferase 2	308100	down	1.63037	2.06861e-16
rno05020	Prion diseases	GSRG0029861	Casp12	caspase 12	156117	up	3.58251	6.64101e-05
rno05020	Prion diseases	GSRG0025661	C1qb	complement C1q B chain	29687	up	2.09374	1.98901e-08
rno05020	Prion diseases	GSRG0025663	C1qa	complement C1q A chain	298566	up	2.14661	4.17637e-10
rno05020	Prion diseases	GSRG0025662	C1qc	complement C1q C chain	362634	up	2.09285	0.000296017
rno03320	PPAR signaling pathway	GSRG0005069	Scd	stearoyl-CoA desaturase	246074	down	1.92395	1.3375e-06
rno03320	PPAR signaling pathway	GSRG0021187	Pltp	phospholipid transfer protein	296371	up	1.56382	5.68072e-06
rno03320	PPAR signaling pathway	GSRG0024952	Plin2	perilipin 2	298199	up	1.56831	2.02087e-11
rno03320	PPAR signaling pathway	GSRG0032389	Cyp27a1	cytochrome P450, family 27, subfamily a, polypeptide 1	301517	up	1.68465	4.6365e-06
rno03320	PPAR signaling pathway	GSRG0020612	Nr1h3	nuclear receptor subfamily 1, group H, member 3	58852	up	1.6097	0.0030257
rno03320	PPAR signaling pathway	GSRG0015240	Fabp4	fatty acid binding protein 4	79451	up	14.5156	3.42381e-09
rno03320	PPAR signaling pathway	GSRG0017726	Fabp7	fatty acid binding protein 7	80841	up	1.65907	5.88628e-17
rno00561	Glycerolipid metabolism	GSRG0002290	Pnlip	pancreatic lipase	25702	down	1.66867	5.39508e-06
rno00561	Glycerolipid metabolism	GSRG0020213	Agpat2	1-acylglycerol-3-phosphate O-acyltransferase 2	311821	up	1.93925	0.0058814
rno00561	Glycerolipid metabolism	GSRG0004290	Mogat2	monoacylglycerol O-acyltransferase 2	681211	down	1.61541	0.000606882
rno04672	Intestinal immune network for IgA production	GSRG0017860	RT1-Da	RT1 class II, locus Da	294269	up	3.45845	0.0104534
rno04672	Intestinal immune network for IgA production	GSRG0016825	RT1-Db1	RT1 class II, locus Db1	294270	up	4.83555	1.56507e-05
rno04672	Intestinal immune network for IgA production	GSRG0017859	RT1-Ba	RT1 class II, locus Ba	309621	down	4.64648	0.0272374
rno04672	Intestinal immune network for IgA production	GSRG0007206	Cd86	CD86 molecule	56822	up	1.91238	4.39239e-07
rno04672	Intestinal immune network for IgA production	GSRG0000416	Tgfb1	transforming growth factor, beta 1	59086	up	1.74641	2.82604e-05
rno05310	Asthma	GSRG0010013	Fcer1g	Fc fragment of IgE receptor Ig	25441	up	2.15237	3.0999e-07
rno05310	Asthma	GSRG0017860	RT1-Da	RT1 class II, locus Da	294269	up	3.45845	0.0104534
rno05310	Asthma	GSRG0016825	RT1-Db1	RT1 class II, locus Db1	294270	up	4.83555	1.56507e-05
rno05310	Asthma	GSRG0017859	RT1-Ba	RT1 class II, locus Ba	309621	down	4.64648	0.0272374
rno00980	Metabolism of xenobiotics by cytochrome P450	GSRG0022552	Mgst1	microsomal glutathione S-transferase 1	171341	up	1.69077	1.04714e-10
rno00980	Metabolism of xenobiotics by cytochrome P450	GSRG0010117	Hsd11b1	hydroxysteroid 11-beta dehydrogenase 1	25116	down	2.34196	9.64547e-18
rno00980	Metabolism of xenobiotics by cytochrome P450	GSRG0017343	Gstt1	glutathione S-transferase theta 1	25260	up	1.55698	0.0034399
rno00980	Metabolism of xenobiotics by cytochrome P450	GSRG0024450	Akr7a3	aldo-keto reductase family 7 member A3	26760	down	1.51042	7.02932e-08
rno00980	Metabolism of xenobiotics by cytochrome P450	GSRG0004744	Aldh3b1	aldehyde dehydrogenase 3 family, member B1	309147	up	1.76562	0.00264471
rno00740	Riboflavin metabolism	GSRG0030747	Acp5	acid phosphatase 5, tartrate resistant	25732	up	2.87829	2.04963e-06
rno00740	Riboflavin metabolism	GSRG0037084	Enpp3	ectonucleotide pyrophosphatase/phosphodiesterase 3	54410	up	1.50923	0.047789
rno04926	Relaxin signaling pathway	GSRG0010408	Egfr	epidermal growth factor receptor	24329	up	1.80244	0.000900425
rno04926	Relaxin signaling pathway	GSRG0011629	Adcy4	adenylate cyclase 4	54223	up	1.77552	1.39045e-06
rno04926	Relaxin signaling pathway	GSRG0000416	Tgfb1	transforming growth factor, beta 1	59086	up	1.74641	2.82604e-05
rno04926	Relaxin signaling pathway	GSRG0005758	Gngt2	G protein subunit gamma transducin 2	690825	up	2.72438	0.000592288
rno04926	Relaxin signaling pathway	GSRG0004964	Acta2	actin, alpha 2, smooth muscle, aorta	81633	up	2.76498	0.0379262
rno04926	Relaxin signaling pathway	GSRG0032037	Tgfbr2	transforming growth factor, beta receptor 2	81810	up	1.79645	0.010322
rno04926	Relaxin signaling pathway	GSRG0032179	Vegfa	vascular endothelial growth factor A	83785	down	1.51474	1.51659e-09
rno04926	Relaxin signaling pathway	GSRG0015492	Shc1	SHC adaptor protein 1	85385	up	1.67986	5.38365e-06
rno04926	Relaxin signaling pathway	GSRG0027426	Gna15	guanine nucleotide binding protein, alpha 15	89788	up	2.04811	1.01969e-07
rno04072	Phospholipase D signaling pathway	GSRG0010408	Egfr	epidermal growth factor receptor	24329	up	1.80244	0.000900425
rno04072	Phospholipase D signaling pathway	GSRG0013131	Syk	spleen associated tyrosine kinase	25155	up	2.17421	3.59221e-11
rno04072	Phospholipase D signaling pathway	GSRG0010013	Fcer1g	Fc fragment of IgE receptor Ig	25441	up	2.15237	3.0999e-07
rno04072	Phospholipase D signaling pathway	GSRG0016733	Ptgfr	prostaglandin F receptor	25652	up	2.3402	7.77887e-06
rno04072	Phospholipase D signaling pathway	GSRG0014640	Plcg2	phospholipase C, gamma 2	29337	up	1.90455	3.48686e-07
rno04072	Phospholipase D signaling pathway	GSRG0020213	Agpat2	1-acylglycerol-3-phosphate O-acyltransferase 2	311821	up	1.93925	0.0058814
rno04072	Phospholipase D signaling pathway	GSRG0028120	Cyth4	cytohesin 4	500906	up	1.85043	3.84122e-08
rno04072	Phospholipase D signaling pathway	GSRG0011629	Adcy4	adenylate cyclase 4	54223	up	1.77552	1.39045e-06
rno04072	Phospholipase D signaling pathway	GSRG0015492	Shc1	SHC adaptor protein 1	85385	up	1.67986	5.38365e-06
rno04216	Ferroptosis	GSRG0015255	Cp	ceruloplasmin (ferroxidase)	24268	up	3.27805	9.64321e-06
rno04216	Ferroptosis	GSRG0037266	Hmox1	heme oxygenase 1	24451	up	1.92982	2.55602e-08
rno04216	Ferroptosis	GSRG0016319	Slc7a11	solute carrier family 7 member 11	310392	up	1.69064	1.63179e-06
rno04216	Ferroptosis	GSRG0033913	Cybb	cytochrome b-245 beta chain	66021	up	2.57037	2.09242e-05
rno00140	Steroid hormone biosynthesis	GSRG0010117	Hsd11b1	hydroxysteroid 11-beta dehydrogenase 1	25116	down	2.34196	9.64547e-18
rno00140	Steroid hormone biosynthesis	GSRG0009995	Hsd17b7	hydroxysteroid (17-beta) dehydrogenase 7	29540	down	1.73951	2.44159e-07
rno04622	RIG-I-like receptor signaling pathway	GSRG0024730	Ddx58	DEXD/H-box helicase 58	297989	up	1.50848	0.0043806
rno04622	RIG-I-like receptor signaling pathway	GSRG0009808	Ikbke	inhibitor of kappa light polypeptide gene enhancer in B-cells, kinase epsilon	363984	up	1.56295	0.00260714
rno04622	RIG-I-like receptor signaling pathway	GSRG0013864	Tmem173	transmembrane protein 173	498840	up	1.73603	0.000519799
rno04622	RIG-I-like receptor signaling pathway	GSRG0020392	Ifih1	interferon induced with helicase C domain 1	499801	up	1.56167	0.00476285
rno04622	RIG-I-like receptor signaling pathway	GSRG0037502	Casp8	caspase 8	64044	up	2.17579	4.81209e-06
rno04370	VEGF signaling pathway	GSRG0008918	Hspb1	heat shock protein family B (small) member 1	24471	up	1.61495	7.40999e-10
rno04370	VEGF signaling pathway	GSRG0014640	Plcg2	phospholipase C, gamma 2	29337	up	1.90455	3.48686e-07
rno04370	VEGF signaling pathway	GSRG0009056	Pxn	paxillin	360820	up	1.50496	0.000166432
rno04370	VEGF signaling pathway	GSRG0029395	Rac2	ras-related C3 botulinum toxin substrate 2 (rho family, small GTP binding protein Rac2)	366957	up	2.11092	5.41098e-06
rno04370	VEGF signaling pathway	GSRG0032179	Vegfa	vascular endothelial growth factor A	83785	down	1.51474	1.51659e-09
rno05219	Bladder cancer	GSRG0010408	Egfr	epidermal growth factor receptor	24329	up	1.80244	0.000900425
rno05219	Bladder cancer	GSRG0013867	Hbegf	heparin-binding EGF-like growth factor	25433	up	1.50684	0.019063
rno05219	Bladder cancer	GSRG0019582	Thbs1	thrombospondin 1	445442	up	2.89634	2.63976e-07
rno05219	Bladder cancer	GSRG0032179	Vegfa	vascular endothelial growth factor A	83785	down	1.51474	1.51659e-09

## Sheet: PATHWAY ANALYSIS (REACTOME)
Supplemental Table 3: Rostral Injured vs. Rostral Naive				AI vs. AN
REACTOME Pathway Analysis
Significant Pathways (170)
Link to REACTOME Pathway	Pathway Description (REACTOME)	Nb Genes in Pathway	Nb Regulated Genes (Up / Down)	P-Value (All)	P-Value (Up)	P-Value (Down)	Min P-Value	min FDR
R-RNO-191273	Cholesterol biosynthesis	17	9 (0/9)	7.13545e-10	NA	0	0	0
R-RNO-168256	Immune System	1301	128 (126/2)	0	0	0.938287	0	0
R-RNO-6798695	Neutrophil degranulation	397	54 (54/0)	0	0	NA	0	0
R-RNO-168249	Innate Immune System	736	94 (94/0)	0	0	NA	0	0
R-RNO-109582	Hemostasis	420	45 (43/2)	2.06613e-12	7.91145e-13	0.414059	7.91145e-13	9.2542e-11
R-RNO-1474244	Extracellular matrix organization	205	29 (29/0)	2.53165e-11	1.76503e-12	NA	1.76503e-12	1.95593e-10
R-RNO-8957322	Metabolism of steroids	89	13 (4/9)	5.59532e-06	0.258374	1.68165e-11	1.68165e-11	7.86828e-09
R-RNO-556833	Metabolism of lipids	480	29 (14/15)	0.00103257	0.529788	5.23587e-11	5.23587e-11	2.20482e-08
R-RNO-166658	Complement cascade	35	12 (12/0)	5.06932e-10	1.44609e-10	NA	1.44609e-10	1.29564e-08
R-RNO-202733	Cell surface interactions at the vascular wall	88	18 (17/1)	3.55338e-10	5.29824e-10	0.256975	3.55338e-10	2.62514e-08
R-RNO-977606	Regulation of Complement cascade	31	11 (11/0)	1.77083e-09	5.59154e-10	NA	5.59154e-10	4.20464e-08
R-RNO-1280218	Adaptive Immune System	553	43 (42/1)	1.18912e-07	1.5264e-08	0.848507	1.5264e-08	7.65198e-07
R-RNO-166663	Initial triggering of complement	13	7 (7/0)	5.22847e-08	2.46155e-08	NA	2.46155e-08	1.17791e-06
R-RNO-1566948	Elastic fibre formation	34	10 (10/0)	7.67591e-08	2.74168e-08	NA	2.74168e-08	1.2708e-06
R-RNO-114608	Platelet degranulation	103	17 (16/1)	3.31322e-08	4.48573e-08	0.293744	3.31322e-08	1.4818e-06
R-RNO-76002	Platelet activation, signaling and aggregation	206	24 (23/1)	6.31896e-08	3.61819e-08	0.502044	3.61819e-08	1.6383e-06
R-RNO-76005	Response to elevated platelet cytosolic Ca2+	106	17 (16/1)	5.14212e-08	6.79677e-08	0.30088	5.14212e-08	2.14391e-06
R-RNO-1236975	Antigen processing-Cross presentation	70	12 (12/0)	2.29108e-06	7.2974e-07	NA	7.2974e-07	2.24091e-05
R-RNO-198933	Immunoregulatory interactions between a Lymphoid and a non-Lymphoid cell	83	13 (13/0)	2.51494e-06	7.45001e-07	NA	7.45001e-07	2.24091e-05
R-RNO-382551	Transport of small molecules	554	40 (37/3)	2.14321e-06	2.51162e-06	0.285714	2.14321e-06	5.87653e-05
R-RNO-2029481	FCGR activation	15	6 (6/0)	4.38603e-06	2.32619e-06	NA	2.32619e-06	6.16074e-05
R-RNO-1430728	Metabolism	1393	61 (44/17)	0.0100364	0.29873	2.68811e-06	2.68811e-06	0.000808545
R-RNO-202433	Generation of second messenger molecules	21	7 (6/1)	2.82451e-06	2.17348e-05	0.0683239	2.82451e-06	7.34198e-05
R-RNO-216083	Integrin cell surface interactions	54	10 (10/0)	7.8094e-06	2.96736e-06	NA	2.96736e-06	7.57305e-05
R-RNO-2029480	Fcgamma receptor (FCGR) dependent phagocytosis	69	11 (11/0)	1.24647e-05	4.43139e-06	NA	4.43139e-06	0.000106632
R-RNO-500792	GPCR ligand binding	339	28 (23/5)	6.27031e-06	0.00015705	0.0056852	6.27031e-06	0.00014751
R-RNO-2129379	Molecules associated with elastic fibres	28	7 (7/0)	2.36038e-05	1.16221e-05	NA	1.16221e-05	0.000250978
R-RNO-373076	Class A/1 (Rhodopsin-like receptors)	258	23 (20/3)	1.23083e-05	6.98802e-05	0.0562363	1.23083e-05	0.000258566
R-RNO-194840	Rho GTPase cycle	97	12 (12/0)	6.92914e-05	2.40019e-05	NA	2.40019e-05	0.000461516
R-RNO-173623	Classical antibody-mediated complement activation	3	3 (3/0)	3.3765e-05	2.42842e-05	NA	2.42842e-05	0.000464822
R-RNO-2168880	Scavenging of heme from plasma	17	5 (5/0)	0.000156699	9.35386e-05	NA	9.35386e-05	0.00154467
R-RNO-173736	Alternative complement activation	4	3 (3/0)	0.000131795	9.50337e-05	NA	9.50337e-05	0.0015599
R-RNO-194315	Signaling by Rho GTPases	328	24 (23/1)	0.000187907	9.63473e-05	0.671554	9.63473e-05	0.0015599
R-RNO-2173782	Binding and Uptake of Ligands by Scavenger Receptors	27	6 (6/0)	0.00018613	0.000102225	NA	0.000102225	0.0016256
R-RNO-381426	Regulation of Insulin-like Growth Factor (IGF) transport and uptake by Insulin-like Growth Factor Binding Proteins (IGFBPs)	101	12 (11/1)	0.000103028	0.000167333	0.288948	0.000103028	0.00161885
R-RNO-375276	Peptide ligand-binding receptors	151	15 (12/3)	0.000118562	0.00153605	0.0143835	0.000118562	0.00182681
R-RNO-2730905	Role of LAT2/NTAL/LAB on calcium mobilization	10	4 (4/0)	0.000195511	0.000128031	NA	0.000128031	0.00196766
R-RNO-2871809	FCERI mediated Ca+2 mobilization	19	5 (5/0)	0.000279043	0.000167511	NA	0.000167511	0.00249255
R-RNO-1280215	Cytokine Signaling in Immune system	319	23 (22/1)	0.000313276	0.000172016	0.661286	0.000172016	0.00253273
R-RNO-449147	Signaling by Interleukins	238	18 (18/0)	0.000785523	0.000215446	NA	0.000215446	0.00312842
R-RNO-2428933	SHC-related events triggered by IGF1R	5	3 (3/0)	0.000321536	0.000232448	NA	0.000232448	0.00334074
R-RNO-8874081	MET activates PTK2 signaling	21	5 (5/0)	0.000462804	0.000279391	NA	0.000279391	0.00392171
R-RNO-449836	Other interleukin signaling	12	4 (4/0)	0.000437582	0.000288115	NA	0.000288115	0.0040174
R-RNO-1236974	ER-Phagosome pathway	22	5 (5/0)	0.000583082	0.000352989	NA	0.000352989	0.00477954
R-RNO-425407	SLC-mediated transmembrane transport	204	17 (14/3)	0.000363088	0.00261145	0.0314546	0.000363088	0.00474834
R-RNO-140877	Formation of Fibrin Clot (Clotting Cascade)	34	6 (6/0)	0.000697604	0.00039092	NA	0.00039092	0.00522591
R-RNO-202430	Translocation of ZAP-70 to Immunological synapse	12	4 (3/1)	0.000437582	0.00439233	0.039625	0.000437582	0.00561786
R-RNO-174577	Activation of C3 and C5	6	3 (3/0)	0.000627578	0.000454859	NA	0.000454859	0.00591177
R-RNO-166786	Creation of C4 and C2 activators	6	3 (3/0)	0.000627578	0.000454859	NA	0.000454859	0.00591177
R-RNO-419812	Calcitonin-like ligand receptors	10	2 (0/2)	0.0396237	NA	0.000493145	0.000493145	0.0988873
R-RNO-8957275	Post-translational protein phosphorylation	87	10 (9/1)	0.00050128	0.000940029	0.254458	0.00050128	0.00632003
R-RNO-5213460	RIPK1-mediated regulated necrosis	14	4 (4/0)	0.000840316	0.000556289	NA	0.000556289	0.00694906
R-RNO-5218859	Regulated Necrosis	14	4 (4/0)	0.000840316	0.000556289	NA	0.000556289	0.00694906
R-RNO-202427	Phosphorylation of CD3 and TCR zeta chains	13	4 (3/1)	0.00061593	0.00558804	0.0428564	0.00061593	0.00751791
R-RNO-166020	Transfer of LPS from LBP carrier to CD14	2	2 (2/0)	0.00104613	0.000839904	NA	0.000839904	0.00985191
R-RNO-8875878	MET promotes cell motility	27	5 (5/0)	0.00156383	0.000960011	NA	0.000960011	0.0109556
R-RNO-140875	Common Pathway of Fibrin Clot Formation	16	4 (4/0)	0.00145106	0.000965794	NA	0.000965794	0.0109918
R-RNO-9006934	Signaling by Receptor Tyrosine Kinases	304	21 (19/2)	0.000972403	0.00150532	0.272494	0.000972403	0.0108328
R-RNO-2029482	Regulation of actin dynamics for phagocytic cup formation	55	7 (7/0)	0.00189981	0.00101228	NA	0.00101228	0.011459
R-RNO-2172127	DAP12 interactions	28	5 (5/0)	0.00185369	0.00114111	NA	0.00114111	0.0126454
R-RNO-5686938	Regulation of TLR by endogenous ligand	8	3 (3/0)	0.00167376	0.00121933	NA	0.00121933	0.0134413
R-RNO-844456	The NLRP3 inflammasome	8	3 (3/0)	0.00167376	0.00121933	NA	0.00121933	0.0134413
R-RNO-1236977	Endosomal/Vacuolar pathway	17	4 (4/0)	0.00184932	0.00123418	NA	0.00123418	0.0135342
R-RNO-512988	Interleukin-3, Interleukin-5 and GM-CSF signaling	29	5 (5/0)	0.00218098	0.00134632	NA	0.00134632	0.0146874
R-RNO-1474228	Degradation of the extracellular matrix	93	9 (9/0)	0.00316757	0.00151277	NA	0.00151277	0.0163341
R-RNO-2162123	Synthesis of Prostaglandins (PG) and Thromboxanes (TX)	18	4 (4/0)	0.00231736	0.00155068	NA	0.00155068	0.0166155
R-RNO-2142753	Arachidonic acid metabolism	44	6 (6/0)	0.0027856	0.00160594	NA	0.00160594	0.0170343
R-RNO-202403	TCR signaling	85	9 (8/1)	0.00170229	0.00324545	0.249398	0.00170229	0.0172152
R-RNO-6806834	Signaling by MET	54	7 (6/1)	0.00170475	0.00460567	0.166499	0.00170475	0.0172152
R-RNO-5218900	CASP8 activity is inhibited	9	3 (3/0)	0.00245045	0.00178968	NA	0.00178968	0.0185168
R-RNO-69416	Dimerization of procaspase-8	9	3 (3/0)	0.00245045	0.00178968	NA	0.00178968	0.0185168
R-RNO-140534	Caspase activation via Death Receptors in the presence of ligand	9	3 (3/0)	0.00245045	0.00178968	NA	0.00178968	0.0185168
R-RNO-3371378	Regulation by c-FLIP	9	3 (3/0)	0.00245045	0.00178968	NA	0.00178968	0.0185168
R-RNO-5668599	RHO GTPases Activate NADPH Oxidases	9	3 (3/0)	0.00245045	0.00178968	NA	0.00178968	0.0185168
R-RNO-389948	PD-1 signaling	17	4 (3/1)	0.00184932	0.0121908	0.0556748	0.00184932	0.0183237
R-RNO-2029485	Role of phospholipids in phagocytosis	19	4 (4/0)	0.00286091	0.00191952	NA	0.00191952	0.0194774
R-RNO-983170	Antigen Presentation: Folding, assembly and peptide loading of class I MHC	32	5 (5/0)	0.00341472	0.00212541	NA	0.00212541	0.0213045
R-RNO-1474290	Collagen formation	63	7 (7/0)	0.00414921	0.00226208	NA	0.00226208	0.0222042
R-RNO-3249367	STAT6-mediated induction of chemokines	3	2 (2/0)	0.00307086	0.00247114	NA	0.00247114	0.0237038
R-RNO-217271	FMO oxidises nucleophiles	3	2 (2/0)	0.00307086	0.00247114	NA	0.00247114	0.0237038
R-RNO-622312	Inflammasomes	10	3 (3/0)	0.00341685	0.00250182	NA	0.00250182	0.0238892
R-RNO-418594	G alpha (i) signalling events	299	19 (18/1)	0.00419183	0.00296338	0.637324	0.00296338	0.0273658
R-RNO-380108	Chemokine receptors bind chemokines	35	5 (5/0)	0.00508369	0.00319036	NA	0.00319036	0.0291765
R-RNO-5357769	Caspase activation via extrinsic apoptotic signalling pathway	11	3 (3/0)	0.00458591	0.00336628	NA	0.00336628	0.0302247
R-RNO-417957	P2Y receptors	11	3 (3/0)	0.00458591	0.00336628	NA	0.00336628	0.0302247
R-RNO-416700	Other semaphorin interactions	11	3 (3/0)	0.00458591	0.00336628	NA	0.00336628	0.0302247
R-RNO-1247673	Erythrocytes take up oxygen and release carbon dioxide	11	3 (3/0)	0.00458591	0.00336628	NA	0.00336628	0.0302247
R-RNO-2871796	FCERI mediated MAPK activation	23	4 (4/0)	0.00589978	0.00400074	NA	0.00400074	0.0348801
R-RNO-2424491	DAP12 signaling	23	4 (4/0)	0.00589978	0.00400074	NA	0.00400074	0.0348801
R-RNO-174824	Plasma lipoprotein assembly, remodeling, and clearance	53	6 (6/0)	0.00709471	0.00419457	NA	0.00419457	0.0362697
R-RNO-5675482	Regulation of necroptotic cell death	12	3 (3/0)	0.00596868	0.00439233	NA	0.00439233	0.0377177
R-RNO-1650814	Collagen biosynthesis and modifying enzymes	38	5 (5/0)	0.00726066	0.00459398	NA	0.00459398	0.0390025
R-RNO-1236973	Cross-presentation of particulate exogenous antigens (phagosomes)	4	2 (2/0)	0.00600993	0.00484725	NA	0.00484725	0.0405801
R-RNO-2142700	Synthesis of Lipoxins (LX)	4	2 (2/0)	0.00600993	0.00484725	NA	0.00484725	0.0405801
R-RNO-75158	TRAIL signaling	4	2 (2/0)	0.00600993	0.00484725	NA	0.00484725	0.0405801
R-RNO-75157	FasL/ CD95L signaling	4	2 (2/0)	0.00600993	0.00484725	NA	0.00484725	0.0405801
R-RNO-1237044	Erythrocytes take up carbon dioxide and release oxygen	13	3 (3/0)	0.0075745	0.00558804	NA	0.00558804	0.0454715
R-RNO-1480926	O2/CO2 exchange in erythrocytes	13	3 (3/0)	0.0075745	0.00558804	NA	0.00558804	0.0454715
R-RNO-445355	Smooth Muscle Contraction	26	4 (4/0)	0.00922733	0.00630682	NA	0.00630682	0.0502993
R-RNO-425366	Transport of bile salts and organic acids, metal ions and amine compounds	68	7 (5/2)	0.00633237	0.0472913	0.0220209	0.00633237	0.0496566
R-RNO-425393	Transport of inorganic cations/anions and amino acids/oligopeptides	86	8 (7/1)	0.00668499	0.0124568	0.251932	0.00668499	0.0518425
R-RNO-2454202	Fc epsilon receptor (FCERI) signaling	96	8 (8/0)	0.0126419	0.00678957	NA	0.00678957	0.053541
R-RNO-1236978	Cross-presentation of soluble exogenous antigens (endosomes)	42	5 (5/0)	0.0110734	0.00708266	NA	0.00708266	0.0555402
R-RNO-114604	GPVI-mediated activation cascade	27	4 (4/0)	0.0105601	0.0072367	NA	0.0072367	0.0561861
R-RNO-3000178	ECM proteoglycans	27	4 (4/0)	0.0105601	0.0072367	NA	0.0072367	0.0561861
R-RNO-2032785	YAP1- and WWTR1 (TAZ)-stimulated gene expression	5	2 (2/0)	0.00980218	0.00792379	NA	0.00792379	0.0607779
R-RNO-1660661	Sphingolipid de novo biosynthesis	40	3 (1/2)	0.138787	0.692229	0.00800902	0.00800902	0.52842
R-RNO-1834949	Cytosolic sensors of pathogen-associated DNA	28	4 (4/0)	0.0120112	0.00825263	NA	0.00825263	0.0628424
R-RNO-418038	Nucleotide-like (purinergic) receptors	15	3 (3/0)	0.0114847	0.00851511	NA	0.00851511	0.0644912
R-RNO-433137	Sodium-coupled sulphate, di- and tri-carboxylate transporters	5	2 (1/1)	0.00980218	0.136859	0.0167026	0.00980218	0.0715373
R-RNO-983695	Antigen activates B Cell Receptor (BCR) leading to generation of second messengers	16	3 (3/0)	0.0138002	0.0102573	NA	0.0102573	0.075381
R-RNO-917937	Iron uptake and transport	46	5 (5/0)	0.016064	0.0103856	NA	0.0103856	0.0760589
R-RNO-388841	Costimulation by the CD28 family	58	6 (5/1)	0.0109277	0.0262118	0.177683	0.0109277	0.0778619
R-RNO-2022090	Assembly of collagen fibrils and other multimeric structures	47	5 (5/0)	0.0175115	0.0113517	NA	0.0113517	0.0815736
R-RNO-2142688	Synthesis of 5-eicosatetraenoic acids	6	2 (2/0)	0.0143895	0.0116583	NA	0.0116583	0.0832083
R-RNO-1566977	Fibronectin matrix formation	6	2 (2/0)	0.0143895	0.0116583	NA	0.0116583	0.0832083
R-RNO-6783783	Interleukin-10 signaling	6	2 (2/0)	0.0143895	0.0116583	NA	0.0116583	0.0832083
R-RNO-373080	Class B/2 (Secretin family receptors)	49	5 (3/2)	0.0206593	0.169359	0.0118427	0.0118427	0.131414
R-RNO-168898	Toll-like Receptor Cascades	106	8 (8/0)	0.0217902	0.0120359	NA	0.0120359	0.0854689
R-RNO-9027284	Erythropoietin activates RAS	7	2 (2/0)	0.0197165	0.01601	NA	0.01601	0.108389
R-RNO-1834941	STING mediated induction of host immune responses	7	2 (2/0)	0.0197165	0.01601	NA	0.01601	0.108389
R-RNO-168643	Nucleotide-binding domain, leucine rich repeat containing receptor (NLR) signaling pathways	34	4 (4/0)	0.0233762	0.0163126	NA	0.0163126	0.109732
R-RNO-8948216	Collagen chain trimerization	19	3 (3/0)	0.0222277	0.0166437	NA	0.0166437	0.111576
R-RNO-2132295	MHC class II antigen presentation	102	8 (7/1)	0.0176998	0.028976	0.29135	0.0176998	0.115916
R-RNO-211945	Phase I - Functionalization of compounds	84	7 (5/2)	0.0190713	0.097105	0.0325625	0.0190713	0.123627
R-RNO-5357801	Programmed Cell Death	73	6 (6/0)	0.0307415	0.0191952	NA	0.0191952	0.126183
R-RNO-5666185	RHO GTPases Activate Rhotekin and Rhophilins	7	2 (1/1)	0.0197165	0.186214	0.0233064	0.0197165	0.126372
R-RNO-5576890	Phase 3 - rapid repolarisation	7	2 (1/1)	0.0197165	0.186214	0.0233064	0.0197165	0.126372
R-RNO-8848021	Signaling by PTK6	36	4 (4/0)	0.0282349	0.0198043	NA	0.0198043	0.129296
R-RNO-9006927	Signaling by Non-Receptor Tyrosine Kinases	36	4 (4/0)	0.0282349	0.0198043	NA	0.0198043	0.129296
R-RNO-8964058	HDL remodeling	8	2 (2/0)	0.0257308	0.0209403	NA	0.0209403	0.135211
R-RNO-3134975	Regulation of innate immune responses to cytosolic DNA	8	2 (2/0)	0.0257308	0.0209403	NA	0.0209403	0.135211
R-RNO-936964	Activation of IRF3/IRF7 mediated by TBK1/IKK epsilon	8	2 (2/0)	0.0257308	0.0209403	NA	0.0209403	0.135211
R-RNO-936440	Negative regulators of DDX58/IFIH1 signaling	8	2 (2/0)	0.0257308	0.0209403	NA	0.0209403	0.135211
R-RNO-428157	Sphingolipid metabolism	71	3 (1/2)	0.404846	0.876708	0.0238677	0.0238677	0.922082
R-RNO-397014	Muscle contraction	150	10 (9/1)	0.0242669	0.0310431	0.39772	0.0242669	0.150276
R-RNO-391160	Signal regulatory protein family interactions	9	2 (2/0)	0.0323823	0.0264118	NA	0.0264118	0.16308
R-RNO-983705	Signaling by the B Cell Receptor (BCR)	79	6 (6/0)	0.0427977	0.0271536	NA	0.0271536	0.167414
R-RNO-5627123	RHO GTPases activate PAKs	23	3 (3/0)	0.0369448	0.0279337	NA	0.0279337	0.171005
R-RNO-1169408	ISG15 antiviral mechanism	23	3 (3/0)	0.0369448	0.0279337	NA	0.0279337	0.171005
R-RNO-4420097	VEGFA-VEGFR2 Pathway	73	6 (5/1)	0.0307415	0.0607348	0.21832	0.0307415	0.178823
R-RNO-202424	Downstream TCR signaling	73	6 (5/1)	0.0307415	0.0607348	0.21832	0.0307415	0.178823
R-RNO-3000171	Non-integrin membrane-ECM interactions	24	3 (3/0)	0.0412367	0.0312539	NA	0.0312539	0.184845
R-RNO-5173214	O-glycosylation of TSR domain-containing proteins	24	3 (3/0)	0.0412367	0.0312539	NA	0.0312539	0.184845
R-RNO-75892	Platelet Adhesion to exposed collagen	10	2 (2/0)	0.0396237	0.0323894	NA	0.0323894	0.18917
R-RNO-9020558	Interleukin-2 signaling	10	2 (2/0)	0.0396237	0.0323894	NA	0.0323894	0.18917
R-RNO-1250196	SHC1 events in ERBB2 signaling	10	2 (2/0)	0.0396237	0.0323894	NA	0.0323894	0.18917
R-RNO-549132	Organic cation/anion/zwitterion transport	10	2 (2/0)	0.0396237	0.0323894	NA	0.0323894	0.18917
R-RNO-139853	Elevation of cytosolic Ca2+ levels	10	2 (2/0)	0.0396237	0.0323894	NA	0.0323894	0.18917
R-RNO-168928	DDX58/IFIH1-mediated induction of interferon-alpha/beta	25	3 (3/0)	0.0457678	0.0347712	NA	0.0347712	0.199485
R-RNO-1169410	Antiviral mechanism by IFN-stimulated genes	25	3 (3/0)	0.0457678	0.0347712	NA	0.0347712	0.199485
R-RNO-109606	Intrinsic Pathway for Apoptosis	25	3 (3/0)	0.0457678	0.0347712	NA	0.0347712	0.199485
R-RNO-8983432	Interleukin-15 signaling	11	2 (2/0)	0.0474099	0.0388389	NA	0.0388389	0.216911
R-RNO-264870	Caspase-mediated cleavage of cytoskeletal proteins	11	2 (2/0)	0.0474099	0.0388389	NA	0.0388389	0.216911
R-RNO-1250347	SHC1 events in ERBB4 signaling	11	2 (2/0)	0.0474099	0.0388389	NA	0.0388389	0.216911
R-RNO-2173791	TGF-beta receptor signaling in EMT (epithelial to mesenchymal transition)	11	2 (2/0)	0.0474099	0.0388389	NA	0.0388389	0.216911
R-RNO-3000170	Syndecan interactions	11	2 (2/0)	0.0474099	0.0388389	NA	0.0388389	0.216911
R-RNO-8866427	VLDLR internalisation and degradation	11	2 (2/0)	0.0474099	0.0388389	NA	0.0388389	0.216911
R-RNO-2243919	Crosslinking of collagen fibrils	11	2 (2/0)	0.0474099	0.0388389	NA	0.0388389	0.216911
R-RNO-4755510	SUMOylation of immune response proteins	11	2 (2/0)	0.0474099	0.0388389	NA	0.0388389	0.216911
R-RNO-2173788	Downregulation of TGF-beta receptor signaling	11	2 (2/0)	0.0474099	0.0388389	NA	0.0388389	0.216911
R-RNO-197264	Nicotinamide salvaging	11	2 (2/0)	0.0474099	0.0388389	NA	0.0388389	0.216911
R-RNO-1442490	Collagen degradation	45	4 (4/0)	0.0570462	0.0409302	NA	0.0409302	0.22619
R-RNO-8964043	Plasma lipoprotein clearance	27	3 (3/0)	0.0555307	0.0423899	NA	0.0423899	0.233034
R-RNO-194138	Signaling by VEGF	80	6 (5/1)	0.045058	0.0828198	0.2366	0.045058	0.242014
R-RNO-446353	Cell-extracellular matrix interactions	12	2 (2/0)	0.0556981	0.0457282	NA	0.0457282	0.246874
R-RNO-9006335	Signaling by Erythropoietin	12	2 (2/0)	0.0556981	0.0457282	NA	0.0457282	0.246874
R-RNO-1500931	Cell-Cell communication	68	5 (5/0)	0.0690727	0.0472913	NA	0.0472913	0.252081
R-RNO-4086400	PCP/CE pathway	69	5 (5/0)	0.0725872	0.0498235	NA	0.0498235	0.262184
R-RNO-373755	Semaphorin interactions	48	4 (4/0)	0.069167	0.0499962	NA	0.0499962	0.262184
Regulated Genes in Pathways
Link to REACTOME Pathway	Pathway Description (REACTOME)	FAST DB STABLE ID	Gene Symbol	Gene Name	Link to Entrez Gene	Regulation	Fold-Change	P-Value
R-RNO-191273	Cholesterol biosynthesis	GSRG0011974	Msmo1	methylsterol monooxygenase 1	140910	down	1.75517	6.15989e-14
R-RNO-191273	Cholesterol biosynthesis	GSRG0021356	Cyp51	cytochrome P450, family 51	25427	down	2.01154	2.63744e-21
R-RNO-191273	Cholesterol biosynthesis	GSRG0027851	Sqle	squalene epoxidase	29230	down	1.78895	2.77444e-35
R-RNO-191273	Cholesterol biosynthesis	GSRG0004807	Tm7sf2	transmembrane 7 superfamily member 2	293688	down	1.87643	3.73655e-15
R-RNO-191273	Cholesterol biosynthesis	GSRG0009995	Hsd17b7	hydroxysteroid (17-beta) dehydrogenase 7	29540	down	1.73951	2.44159e-07
R-RNO-191273	Cholesterol biosynthesis	GSRG0011702	Fdft1	farnesyl diphosphate farnesyl transferase 1	29580	down	1.63417	5.80161e-22
R-RNO-191273	Cholesterol biosynthesis	GSRG0015165	Hmgcs1	3-hydroxy-3-methylglutaryl-CoA synthase 1	29637	down	2.01735	1.95873e-14
R-RNO-191273	Cholesterol biosynthesis	GSRG0001929	Dhcr7	7-dehydrocholesterol reductase	64191	down	1.70533	4.39183e-15
R-RNO-191273	Cholesterol biosynthesis	GSRG0013426	Idi1	isopentenyl-diphosphate delta isomerase 1	89784	down	1.74455	3.03158e-10
R-RNO-168256	Immune System	GSRG0003104	Gmfg	glia maturation factor, gamma	113940	up	1.78023	0.00041427
R-RNO-168256	Immune System	GSRG0003019	C5ar1	complement component 5a receptor 1	113959	up	1.57359	0.039895
R-RNO-168256	Immune System	GSRG0004688	Ifitm2	interferon induced transmembrane protein 2	114709	up	2.14727	0.0116707
R-RNO-168256	Immune System	GSRG0004237	Il16	interleukin 16	116996	up	2.29336	0.0486726
R-RNO-168256	Immune System	GSRG0015563	Txnip	thioredoxin interacting protein	117514	up	1.89261	2.46244e-07
R-RNO-168256	Immune System	GSRG0030925	Il10ra	interleukin 10 receptor subunit alpha	117539	up	1.76185	3.48221e-06
R-RNO-168256	Immune System	GSRG0034676	Il2rg	interleukin 2 receptor subunit gamma	140924	up	1.94299	0.0105044
R-RNO-168256	Immune System	GSRG0009867	Cfh	complement factor H	155012	up	2.10309	0.000389414
R-RNO-168256	Immune System	GSRG0005279	Lcp2	lymphocyte cytosolic protein 2	155918	up	1.67205	7.83026e-06
R-RNO-168256	Immune System	GSRG0025722	Tnfrsf1b	TNF receptor superfamily member 1B	156767	up	2.53368	0.000326666
R-RNO-168256	Immune System	GSRG0022552	Mgst1	microsomal glutathione S-transferase 1	171341	up	1.69077	1.04714e-10
R-RNO-168256	Immune System	GSRG0017872	Cfb // C2	complement factor B // complement component 2	24231	up	2.28649	1.44008e-05
R-RNO-168256	Immune System	GSRG0032097	C3	complement component 3	24232	up	1.71562	2.08032e-05
R-RNO-168256	Immune System	GSRG0016570	Cd53	Cd53 molecule	24251	up	2.43744	1.57158e-09
R-RNO-168256	Immune System	GSRG0024741	B4galt1	beta-1,4-galactosyltransferase 1	24390	up	1.62376	0.000452039
R-RNO-168256	Immune System	GSRG0007453	Mx1	myxovirus (influenza virus) resistance 1	24575	up	2.96425	0.0149438
R-RNO-168256	Immune System	GSRG0021639	Reg3b	regenerating islet-derived 3 beta	24618	up	1.93847	0.0125958
R-RNO-168256	Immune System	GSRG0016821	Tap1	transporter 1, ATP binding cassette subfamily B member	24811	up	1.60033	0.000173925
R-RNO-168256	Immune System	GSRG0023485	Cd4	Cd4 molecule	24932	up	2.8371	4.54453e-08
R-RNO-168256	Immune System	GSRG0017858	Psmb9	proteasome subunit beta 9	24967	up	2.25369	1.3338e-09
R-RNO-168256	Immune System	GSRG0016822	Psmb8	proteasome subunit beta 8	24968	up	3.0587	3.53745e-11
R-RNO-168256	Immune System	GSRG0016866	RT1-A2	RT1 class Ia, locus A2	24974	up	4.92559	0.00610289
R-RNO-168256	Immune System	GSRG0021231	Ctsz	cathepsin Z	252929	up	1.99203	8.45338e-15
R-RNO-168256	Immune System	GSRG0020658	Cd44	CD44 molecule (Indian blood group)	25406	up	2.81768	3.3158e-36
R-RNO-168256	Immune System	GSRG0001530	Ctsc	cathepsin C	25423	up	2.37265	1.1429e-05
R-RNO-168256	Immune System	GSRG0009420	Ctse	cathepsin E	25424	up	1.79478	0.000405521
R-RNO-168256	Immune System	GSRG0010013	Fcer1g	Fc fragment of IgE receptor Ig	25441	up	2.15237	3.0999e-07
R-RNO-168256	Immune System	GSRG0029942	Icam1	intercellular adhesion molecule 1	25464	up	2.22718	6.55321e-09
R-RNO-168256	Immune System	GSRG0013682	Cd74	CD74 molecule	25599	up	3.08251	0.00340061
R-RNO-168256	Immune System	GSRG0011495	Plau	plasminogen activator, urokinase	25619	up	1.89302	0.0343847
R-RNO-168256	Immune System	GSRG0032274	Il1r1	interleukin 1 receptor type 1	25663	up	1.95854	0.0284179
R-RNO-168256	Immune System	GSRG0019971	Hck	HCK proto-oncogene, Src family tyrosine kinase	25734	up	1.76153	8.48381e-05
R-RNO-168256	Immune System	GSRG0026871	Npc2	NPC intracellular cholesterol transporter 2	286898	up	2.02588	9.5134e-18
R-RNO-168256	Immune System	GSRG0005426	Nlrp3	NLR family, pyrin domain containing 3	287362	up	2.78485	1.69911e-05
R-RNO-168256	Immune System	GSRG0006524	Cd68	Cd68 molecule	287435	up	5.73867	1.91679e-20
R-RNO-168256	Immune System	GSRG0010009	Fcgr2b	Fc fragment of IgG, low affinity IIb, receptor	289211	up	3.77269	2.25278e-16
R-RNO-168256	Immune System	GSRG0011938	Ifi30	IFI30, lysosomal thiol reductase	290644	up	1.98917	2.06305e-11
R-RNO-168256	Immune System	GSRG0012792	Serpinb1a	serine (or cysteine) proteinase inhibitor, clade B, member 1a	291091	up	1.83642	0.00195094
R-RNO-168256	Immune System	GSRG0012943	Mrc1	mannose receptor, C type 1	291327	up	2.96541	0.0280302
R-RNO-168256	Immune System	GSRG0005876	Grn	granulin	29143	up	2.24	2.75214e-22
R-RNO-168256	Immune System	GSRG0000137	Rnaset2	ribonuclease T2	292306	up	1.72508	2.20851e-09
R-RNO-168256	Immune System	GSRG0028463	Gzmm	granzyme M	29252	up	2.25044	0.000644836
R-RNO-168256	Immune System	GSRG0001895	Ifitm1	interferon induced transmembrane protein 1	293618	up	3.4056	0.00321029
R-RNO-168256	Immune System	GSRG0005272	Stk10	serine/threonine kinase 10	29398	up	1.66234	8.06557e-06
R-RNO-168256	Immune System	GSRG0005045	Pik3ap1	phosphoinositide-3-kinase adaptor protein 1	294048	up	1.61894	0.000205694
R-RNO-168256	Immune System	GSRG0016799	RT1-S3	RT1 class Ib, locus S3	294228	up	1.6127	0.0232999
R-RNO-168256	Immune System	GSRG0017872	Cfb // C2	complement factor B // complement component 2	294257	up	2.28649	1.44008e-05
R-RNO-168256	Immune System	GSRG0017860	RT1-Da	RT1 class II, locus Da	294269	up	3.45845	0.0104534
R-RNO-168256	Immune System	GSRG0016825	RT1-Db1	RT1 class II, locus Db1	294270	up	4.83555	1.56507e-05
R-RNO-168256	Immune System	GSRG0020023	Lbp	lipopolysaccharide binding protein	29469	up	5.59597	0.000455692
R-RNO-168256	Immune System	GSRG0016517	Fcgr1a	Fc fragment of IgG receptor Ia	295279	up	2.08468	9.96779e-05
R-RNO-168256	Immune System	GSRG0020464	Serping1	serpin family G member 1	295703	up	3.4362	6.11324e-06
R-RNO-168256	Immune System	GSRG0018858	Ube2l6	ubiquitin-conjugating enzyme E2L 6	295704	up	1.5922	0.00395549
R-RNO-168256	Immune System	GSRG0009010	P2rx7	purinergic receptor P2X 7	29665	up	1.58053	3.25443e-07
R-RNO-168256	Immune System	GSRG0020301	Stom	stomatin	296655	up	2.39275	7.60051e-18
R-RNO-168256	Immune System	GSRG0024730	Ddx58	DEXD/H-box helicase 58	297989	up	1.50848	0.0043806
R-RNO-168256	Immune System	GSRG0024323	Csf3r	colony stimulating factor 3 receptor	298518	up	2.36405	4.37716e-24
R-RNO-168256	Immune System	GSRG0025663	C1qa	complement C1q A chain	298566	up	2.14661	4.17637e-10
R-RNO-168256	Immune System	GSRG0028766	Glipr1	GLI pathogenesis-related 1	299783	up	3.18231	1.05348e-05
R-RNO-168256	Immune System	GSRG0032848	Trem2	triggering receptor expressed on myeloid cells 2	301227	up	2.38439	2.5023e-15
R-RNO-168256	Immune System	GSRG0007092	Il10rb	interleukin 10 receptor subunit beta	304091	up	1.6876	8.88728e-07
R-RNO-168256	Immune System	GSRG0009631	Fcgr3a	Fc fragment of IgG, low affinity IIIa, receptor	304966	up	1.64348	0.00384544
R-RNO-168256	Immune System	GSRG0009755	Cd34	CD34 molecule	305081	up	1.72628	7.97273e-08
R-RNO-168256	Immune System	GSRG0012465	Dok3	docking protein 3	306760	up	1.81466	8.8253e-06
R-RNO-168256	Immune System	GSRG0013278	Mylip	myosin regulatory light chain interacting protein	306825	up	1.52747	0.000240725
R-RNO-168256	Immune System	GSRG0013718	Tubb6	tubulin, beta 6 class V	307351	up	2.76393	0.00194059
R-RNO-168256	Immune System	GSRG0013687	Csf1r	colony stimulating factor 1 receptor	307403	up	1.77946	0.000873886
R-RNO-168256	Immune System	GSRG0004323	Trim21	tripartite motif-containing 21	308901	up	1.61166	0.00077418
R-RNO-168256	Immune System	GSRG0001799	Itgal	integrin subunit alpha L	308995	up	3.38941	4.62589e-06
R-RNO-168256	Immune System	GSRG0004744	Aldh3b1	aldehyde dehydrogenase 3 family, member B1	309147	up	1.76562	0.00264471
R-RNO-168256	Immune System	GSRG0002234	Nfkb2	nuclear factor kappa B subunit 2	309452	up	1.6896	0.000205813
R-RNO-168256	Immune System	GSRG0017874	RT1-CE5	RT1 class I, locus CE5	309607	up	1.91739	1.21776e-05
R-RNO-168256	Immune System	GSRG0017859	RT1-Ba	RT1 class II, locus Ba	309621	down	4.64648	0.0272374
R-RNO-168256	Immune System	GSRG0018439	Itgb2	integrin subunit beta 2	309684	up	2.30817	8.15903e-11
R-RNO-168256	Immune System	GSRG0015967	Osmr	oncostatin M receptor	310132	up	2.75829	1.31727e-10
R-RNO-168256	Immune System	GSRG0016404	Tlr2	toll-like receptor 2	310553	up	1.52601	0.0142416
R-RNO-168256	Immune System	GSRG0021879	C1r	complement C1r subcomponent	312705	up	1.77584	0.00512544
R-RNO-168256	Immune System	GSRG0028447	Arhgap45	Rho GTPase activating protein 45	314618	up	1.90213	1.76148e-06
R-RNO-168256	Immune System	GSRG0028247	Ano6	anoctamin 6	315272	up	1.5085	5.77332e-06
R-RNO-168256	Immune System	GSRG0028323	Nckap1l	NCK associated protein 1 like	315348	up	1.92686	2.33403e-08
R-RNO-168256	Immune System	GSRG0033922	Was	Wiskott-Aldrich syndrome	317371	up	1.94551	0.000142798
R-RNO-168256	Immune System	GSRG0033981	Tlr7	toll-like receptor 7	317468	up	2.09211	5.6202e-06
R-RNO-168256	Immune System	GSRG0008001	Lat2	linker for activation of T cells family, member 2	317676	up	1.92003	4.49994e-11
R-RNO-168256	Immune System	GSRG0000488	Tyrobp	Tyro protein tyrosine kinase binding protein	361537	up	2.89097	4.64287e-22
R-RNO-168256	Immune System	GSRG0004222	Iqgap1	IQ motif containing GTPase activating protein 1	361598	up	1.65276	7.08432e-06
R-RNO-168256	Immune System	GSRG0004689	Ifitm3	interferon induced transmembrane protein 3	361673	up	2.2376	0.00133258
R-RNO-168256	Immune System	GSRG0001945	Unc93b1	unc-93 homolog B1 (C. elegans)	361689	up	1.80017	3.70103e-06
R-RNO-168256	Immune System	GSRG0004788	Sipa1	signal-induced proliferation-associated 1	361710	up	1.75262	1.80884e-10
R-RNO-168256	Immune System	GSRG0016704	Dapp1	dual adaptor of phosphotyrosine and 3-phosphoinositides 1	362046	up	1.69999	0.000833687
R-RNO-168256	Immune System	GSRG0025662	C1qc	complement C1q C chain	362634	up	2.09285	0.000296017
R-RNO-168256	Immune System	GSRG0026486	Pld4	phospholipase D family, member 4	362792	up	1.75489	5.99169e-07
R-RNO-168256	Immune System	GSRG0027717	Arhgap9	Rho GTPase activating protein 9	362893	up	1.81797	2.90377e-06
R-RNO-168256	Immune System	GSRG0027723	Stat6	signal transducer and activator of transcription 6	362896	up	1.92049	0.00232844
R-RNO-168256	Immune System	GSRG0009808	Ikbke	inhibitor of kappa light polypeptide gene enhancer in B-cells, kinase epsilon	363984	up	1.56295	0.00260714
R-RNO-168256	Immune System	GSRG0032127	Lrg1	leucine-rich alpha-2-glycoprotein 1	367455	up	1.8029	0.0316716
R-RNO-168256	Immune System	GSRG0017784	RT1-CE10	RT1 class I, locus CE10	414792	up	5.24967	2.82558e-08
R-RNO-168256	Immune System	GSRG0003018	C5ar2	complement component 5a receptor 2	445269	up	2.50188	5.96801e-07
R-RNO-168256	Immune System	GSRG0015521	S100a11	S100 calcium binding protein A11	445415	up	3.19031	0.00110337
R-RNO-168256	Immune System	GSRG0006016	Mrc2	mannose receptor, C type 2	498011	up	1.85488	4.33438e-11
R-RNO-168256	Immune System	GSRG0013864	Tmem173	transmembrane protein 173	498840	up	1.73603	0.000519799
R-RNO-168256	Immune System	GSRG0005041	Blnk	B-cell linker	499356	up	1.86705	4.38337e-13
R-RNO-168256	Immune System	GSRG0015180	Fyb	FYN binding protein	499537	up	2.61084	4.9985e-09
R-RNO-168256	Immune System	GSRG0019980	Bpifb4	BPI fold containing family B, member 4	499925	up	2.02344	2.78353e-11
R-RNO-168256	Immune System	GSRG0024501	Tnfrsf9	TNF receptor superfamily member 9	500590	down	2.01127	0.0054909
R-RNO-168256	Immune System	GSRG0028116	Ncf4	neutrophil cytosolic factor 4	500904	up	2.742	7.16165e-06
R-RNO-168256	Immune System	GSRG0023729	Clec7a	C-type lectin domain family 7, member A	502902	up	7.28477	4.85617e-10
R-RNO-168256	Immune System	GSRG0008788	Arpc1b	actin related protein 2/3 complex, subunit 1B	54227	up	1.97327	0.00201039
R-RNO-168256	Immune System	GSRG0007206	Cd86	CD86 molecule	56822	up	1.91238	4.39239e-07
R-RNO-168256	Immune System	GSRG0024376	Ptafr	platelet-activating factor receptor	58949	up	1.55292	0.000157162
R-RNO-168256	Immune System	GSRG0013870	Cd14	CD14 molecule	60350	up	1.56275	0.00782237
R-RNO-168256	Immune System	GSRG0026755	Pygl	phosphorylase, glycogen, liver	64035	up	1.98372	0.000485839
R-RNO-168256	Immune System	GSRG0037502	Casp8	caspase 8	64044	up	2.17579	4.81209e-06
R-RNO-168256	Immune System	GSRG0004598	Mvp	major vault protein	64681	up	1.70782	1.95598e-10
R-RNO-168256	Immune System	GSRG0024496	Slc2a5	solute carrier family 2 member 5	65197	up	1.62995	0.000208824
R-RNO-168256	Immune System	GSRG0005614	Myo1c	myosin 1C	65261	up	1.52292	0.000227217
R-RNO-168256	Immune System	GSRG0022785	Clec5a	C-type lectin domain family 5, member A	679787	up	2.62988	2.22584e-09
R-RNO-168256	Immune System	GSRG0029835	Gpr84	G protein-coupled receptor 84	688730	up	1.65702	2.5048e-07
R-RNO-168256	Immune System	GSRG0024380	Fgr	FGR proto-oncogene, Src family tyrosine kinase	79113	up	2.47618	7.16259e-15
R-RNO-168256	Immune System	GSRG0015002	Cyba	cytochrome b-245 alpha chain	79129	up	2.24134	1.79286e-11
R-RNO-168256	Immune System	GSRG0023880	Lyn	LYN proto-oncogene, Src family tyrosine kinase	81515	up	1.72919	1.179e-05
R-RNO-168256	Immune System	GSRG0004210	Anpep	alanyl aminopeptidase, membrane	81641	up	2.18234	9.67139e-06
R-RNO-168256	Immune System	GSRG0010905	Lgals3	lectin, galactoside-binding, soluble, 3	83781	up	8.28407	9.69089e-20
R-RNO-168256	Immune System	GSRG0023462	C3ar1	complement component 3a receptor 1	84007	up	2.03412	6.20626e-05
R-RNO-168256	Immune System	GSRG0010253	Tec	tec protein tyrosine kinase	84492	up	2.20573	6.20313e-05
R-RNO-168256	Immune System	GSRG0022623	Fgl2	fibrinogen-like 2	84586	up	1.91457	0.0377696
R-RNO-168256	Immune System	GSRG0015492	Shc1	SHC adaptor protein 1	85385	up	1.67986	5.38365e-06
R-RNO-168256	Immune System	GSRG0007009	Socs3	suppressor of cytokine signaling 3	89829	up	2.9453	8.11029e-07
R-RNO-168256	Immune System	GSRG0016471	S100a9	S100 calcium binding protein A9	94195	up	3.28839	0.00531864
R-RNO-6798695	Neutrophil degranulation	GSRG0003104	Gmfg	glia maturation factor, gamma	113940	up	1.78023	0.00041427
R-RNO-6798695	Neutrophil degranulation	GSRG0003019	C5ar1	complement component 5a receptor 1	113959	up	1.57359	0.039895
R-RNO-6798695	Neutrophil degranulation	GSRG0025722	Tnfrsf1b	TNF receptor superfamily member 1B	156767	up	2.53368	0.000326666
R-RNO-6798695	Neutrophil degranulation	GSRG0022552	Mgst1	microsomal glutathione S-transferase 1	171341	up	1.69077	1.04714e-10
R-RNO-6798695	Neutrophil degranulation	GSRG0032097	C3	complement component 3	24232	up	1.71562	2.08032e-05
R-RNO-6798695	Neutrophil degranulation	GSRG0016570	Cd53	Cd53 molecule	24251	up	2.43744	1.57158e-09
R-RNO-6798695	Neutrophil degranulation	GSRG0024741	B4galt1	beta-1,4-galactosyltransferase 1	24390	up	1.62376	0.000452039
R-RNO-6798695	Neutrophil degranulation	GSRG0016866	RT1-A2	RT1 class Ia, locus A2	24974	up	4.92559	0.00610289
R-RNO-6798695	Neutrophil degranulation	GSRG0021231	Ctsz	cathepsin Z	252929	up	1.99203	8.45338e-15
R-RNO-6798695	Neutrophil degranulation	GSRG0020658	Cd44	CD44 molecule (Indian blood group)	25406	up	2.81768	3.3158e-36
R-RNO-6798695	Neutrophil degranulation	GSRG0001530	Ctsc	cathepsin C	25423	up	2.37265	1.1429e-05
R-RNO-6798695	Neutrophil degranulation	GSRG0010013	Fcer1g	Fc fragment of IgE receptor Ig	25441	up	2.15237	3.0999e-07
R-RNO-6798695	Neutrophil degranulation	GSRG0011495	Plau	plasminogen activator, urokinase	25619	up	1.89302	0.0343847
R-RNO-6798695	Neutrophil degranulation	GSRG0026871	Npc2	NPC intracellular cholesterol transporter 2	286898	up	2.02588	9.5134e-18
R-RNO-6798695	Neutrophil degranulation	GSRG0006524	Cd68	Cd68 molecule	287435	up	5.73867	1.91679e-20
R-RNO-6798695	Neutrophil degranulation	GSRG0010009	Fcgr2b	Fc fragment of IgG, low affinity IIb, receptor	289211	up	3.77269	2.25278e-16
R-RNO-6798695	Neutrophil degranulation	GSRG0012792	Serpinb1a	serine (or cysteine) proteinase inhibitor, clade B, member 1a	291091	up	1.83642	0.00195094
R-RNO-6798695	Neutrophil degranulation	GSRG0005876	Grn	granulin	29143	up	2.24	2.75214e-22
R-RNO-6798695	Neutrophil degranulation	GSRG0000137	Rnaset2	ribonuclease T2	292306	up	1.72508	2.20851e-09
R-RNO-6798695	Neutrophil degranulation	GSRG0005272	Stk10	serine/threonine kinase 10	29398	up	1.66234	8.06557e-06
R-RNO-6798695	Neutrophil degranulation	GSRG0016799	RT1-S3	RT1 class Ib, locus S3	294228	up	1.6127	0.0232999
R-RNO-6798695	Neutrophil degranulation	GSRG0020301	Stom	stomatin	296655	up	2.39275	7.60051e-18
R-RNO-6798695	Neutrophil degranulation	GSRG0028766	Glipr1	GLI pathogenesis-related 1	299783	up	3.18231	1.05348e-05
R-RNO-6798695	Neutrophil degranulation	GSRG0009631	Fcgr3a	Fc fragment of IgG, low affinity IIIa, receptor	304966	up	1.64348	0.00384544
R-RNO-6798695	Neutrophil degranulation	GSRG0012465	Dok3	docking protein 3	306760	up	1.81466	8.8253e-06
R-RNO-6798695	Neutrophil degranulation	GSRG0001799	Itgal	integrin subunit alpha L	308995	up	3.38941	4.62589e-06
R-RNO-6798695	Neutrophil degranulation	GSRG0004744	Aldh3b1	aldehyde dehydrogenase 3 family, member B1	309147	up	1.76562	0.00264471
R-RNO-6798695	Neutrophil degranulation	GSRG0017874	RT1-CE5	RT1 class I, locus CE5	309607	up	1.91739	1.21776e-05
R-RNO-6798695	Neutrophil degranulation	GSRG0018439	Itgb2	integrin subunit beta 2	309684	up	2.30817	8.15903e-11
R-RNO-6798695	Neutrophil degranulation	GSRG0016404	Tlr2	toll-like receptor 2	310553	up	1.52601	0.0142416
R-RNO-6798695	Neutrophil degranulation	GSRG0028447	Arhgap45	Rho GTPase activating protein 45	314618	up	1.90213	1.76148e-06
R-RNO-6798695	Neutrophil degranulation	GSRG0028247	Ano6	anoctamin 6	315272	up	1.5085	5.77332e-06
R-RNO-6798695	Neutrophil degranulation	GSRG0028323	Nckap1l	NCK associated protein 1 like	315348	up	1.92686	2.33403e-08
R-RNO-6798695	Neutrophil degranulation	GSRG0000488	Tyrobp	Tyro protein tyrosine kinase binding protein	361537	up	2.89097	4.64287e-22
R-RNO-6798695	Neutrophil degranulation	GSRG0004222	Iqgap1	IQ motif containing GTPase activating protein 1	361598	up	1.65276	7.08432e-06
R-RNO-6798695	Neutrophil degranulation	GSRG0027717	Arhgap9	Rho GTPase activating protein 9	362893	up	1.81797	2.90377e-06
R-RNO-6798695	Neutrophil degranulation	GSRG0032127	Lrg1	leucine-rich alpha-2-glycoprotein 1	367455	up	1.8029	0.0316716
R-RNO-6798695	Neutrophil degranulation	GSRG0017784	RT1-CE10	RT1 class I, locus CE10	414792	up	5.24967	2.82558e-08
R-RNO-6798695	Neutrophil degranulation	GSRG0015521	S100a11	S100 calcium binding protein A11	445415	up	3.19031	0.00110337
R-RNO-6798695	Neutrophil degranulation	GSRG0013864	Tmem173	transmembrane protein 173	498840	up	1.73603	0.000519799
R-RNO-6798695	Neutrophil degranulation	GSRG0024376	Ptafr	platelet-activating factor receptor	58949	up	1.55292	0.000157162
R-RNO-6798695	Neutrophil degranulation	GSRG0013870	Cd14	CD14 molecule	60350	up	1.56275	0.00782237
R-RNO-6798695	Neutrophil degranulation	GSRG0026755	Pygl	phosphorylase, glycogen, liver	64035	up	1.98372	0.000485839
R-RNO-6798695	Neutrophil degranulation	GSRG0004598	Mvp	major vault protein	64681	up	1.70782	1.95598e-10
R-RNO-6798695	Neutrophil degranulation	GSRG0024496	Slc2a5	solute carrier family 2 member 5	65197	up	1.62995	0.000208824
R-RNO-6798695	Neutrophil degranulation	GSRG0022785	Clec5a	C-type lectin domain family 5, member A	679787	up	2.62988	2.22584e-09
R-RNO-6798695	Neutrophil degranulation	GSRG0029835	Gpr84	G protein-coupled receptor 84	688730	up	1.65702	2.5048e-07
R-RNO-6798695	Neutrophil degranulation	GSRG0024380	Fgr	FGR proto-oncogene, Src family tyrosine kinase	79113	up	2.47618	7.16259e-15
R-RNO-6798695	Neutrophil degranulation	GSRG0015002	Cyba	cytochrome b-245 alpha chain	79129	up	2.24134	1.79286e-11
R-RNO-6798695	Neutrophil degranulation	GSRG0004210	Anpep	alanyl aminopeptidase, membrane	81641	up	2.18234	9.67139e-06
R-RNO-6798695	Neutrophil degranulation	GSRG0010905	Lgals3	lectin, galactoside-binding, soluble, 3	83781	up	8.28407	9.69089e-20
R-RNO-6798695	Neutrophil degranulation	GSRG0023462	C3ar1	complement component 3a receptor 1	84007	up	2.03412	6.20626e-05
R-RNO-6798695	Neutrophil degranulation	GSRG0022623	Fgl2	fibrinogen-like 2	84586	up	1.91457	0.0377696
R-RNO-6798695	Neutrophil degranulation	GSRG0016471	S100a9	S100 calcium binding protein A9	94195	up	3.28839	0.00531864
R-RNO-168249	Innate Immune System	GSRG0003104	Gmfg	glia maturation factor, gamma	113940	up	1.78023	0.00041427
R-RNO-168249	Innate Immune System	GSRG0003019	C5ar1	complement component 5a receptor 1	113959	up	1.57359	0.039895
R-RNO-168249	Innate Immune System	GSRG0015563	Txnip	thioredoxin interacting protein	117514	up	1.89261	2.46244e-07
R-RNO-168249	Innate Immune System	GSRG0009867	Cfh	complement factor H	155012	up	2.10309	0.000389414
R-RNO-168249	Innate Immune System	GSRG0005279	Lcp2	lymphocyte cytosolic protein 2	155918	up	1.67205	7.83026e-06
R-RNO-168249	Innate Immune System	GSRG0025722	Tnfrsf1b	TNF receptor superfamily member 1B	156767	up	2.53368	0.000326666
R-RNO-168249	Innate Immune System	GSRG0022552	Mgst1	microsomal glutathione S-transferase 1	171341	up	1.69077	1.04714e-10
R-RNO-168249	Innate Immune System	GSRG0017872	Cfb // C2	complement factor B // complement component 2	24231	up	2.28649	1.44008e-05
R-RNO-168249	Innate Immune System	GSRG0032097	C3	complement component 3	24232	up	1.71562	2.08032e-05
R-RNO-168249	Innate Immune System	GSRG0016570	Cd53	Cd53 molecule	24251	up	2.43744	1.57158e-09
R-RNO-168249	Innate Immune System	GSRG0024741	B4galt1	beta-1,4-galactosyltransferase 1	24390	up	1.62376	0.000452039
R-RNO-168249	Innate Immune System	GSRG0021639	Reg3b	regenerating islet-derived 3 beta	24618	up	1.93847	0.0125958
R-RNO-168249	Innate Immune System	GSRG0023485	Cd4	Cd4 molecule	24932	up	2.8371	4.54453e-08
R-RNO-168249	Innate Immune System	GSRG0017858	Psmb9	proteasome subunit beta 9	24967	up	2.25369	1.3338e-09
R-RNO-168249	Innate Immune System	GSRG0016822	Psmb8	proteasome subunit beta 8	24968	up	3.0587	3.53745e-11
R-RNO-168249	Innate Immune System	GSRG0016866	RT1-A2	RT1 class Ia, locus A2	24974	up	4.92559	0.00610289
R-RNO-168249	Innate Immune System	GSRG0021231	Ctsz	cathepsin Z	252929	up	1.99203	8.45338e-15
R-RNO-168249	Innate Immune System	GSRG0020658	Cd44	CD44 molecule (Indian blood group)	25406	up	2.81768	3.3158e-36
R-RNO-168249	Innate Immune System	GSRG0001530	Ctsc	cathepsin C	25423	up	2.37265	1.1429e-05
R-RNO-168249	Innate Immune System	GSRG0010013	Fcer1g	Fc fragment of IgE receptor Ig	25441	up	2.15237	3.0999e-07
R-RNO-168249	Innate Immune System	GSRG0011495	Plau	plasminogen activator, urokinase	25619	up	1.89302	0.0343847
R-RNO-168249	Innate Immune System	GSRG0019971	Hck	HCK proto-oncogene, Src family tyrosine kinase	25734	up	1.76153	8.48381e-05
R-RNO-168249	Innate Immune System	GSRG0026871	Npc2	NPC intracellular cholesterol transporter 2	286898	up	2.02588	9.5134e-18
R-RNO-168249	Innate Immune System	GSRG0005426	Nlrp3	NLR family, pyrin domain containing 3	287362	up	2.78485	1.69911e-05
R-RNO-168249	Innate Immune System	GSRG0006524	Cd68	Cd68 molecule	287435	up	5.73867	1.91679e-20
R-RNO-168249	Innate Immune System	GSRG0010009	Fcgr2b	Fc fragment of IgG, low affinity IIb, receptor	289211	up	3.77269	2.25278e-16
R-RNO-168249	Innate Immune System	GSRG0012792	Serpinb1a	serine (or cysteine) proteinase inhibitor, clade B, member 1a	291091	up	1.83642	0.00195094
R-RNO-168249	Innate Immune System	GSRG0005876	Grn	granulin	29143	up	2.24	2.75214e-22
R-RNO-168249	Innate Immune System	GSRG0000137	Rnaset2	ribonuclease T2	292306	up	1.72508	2.20851e-09
R-RNO-168249	Innate Immune System	GSRG0028463	Gzmm	granzyme M	29252	up	2.25044	0.000644836
R-RNO-168249	Innate Immune System	GSRG0005272	Stk10	serine/threonine kinase 10	29398	up	1.66234	8.06557e-06
R-RNO-168249	Innate Immune System	GSRG0016799	RT1-S3	RT1 class Ib, locus S3	294228	up	1.6127	0.0232999
R-RNO-168249	Innate Immune System	GSRG0017872	Cfb // C2	complement factor B // complement component 2	294257	up	2.28649	1.44008e-05
R-RNO-168249	Innate Immune System	GSRG0020023	Lbp	lipopolysaccharide binding protein	29469	up	5.59597	0.000455692
R-RNO-168249	Innate Immune System	GSRG0016517	Fcgr1a	Fc fragment of IgG receptor Ia	295279	up	2.08468	9.96779e-05
R-RNO-168249	Innate Immune System	GSRG0020464	Serping1	serpin family G member 1	295703	up	3.4362	6.11324e-06
R-RNO-168249	Innate Immune System	GSRG0009010	P2rx7	purinergic receptor P2X 7	29665	up	1.58053	3.25443e-07
R-RNO-168249	Innate Immune System	GSRG0020301	Stom	stomatin	296655	up	2.39275	7.60051e-18
R-RNO-168249	Innate Immune System	GSRG0024730	Ddx58	DEXD/H-box helicase 58	297989	up	1.50848	0.0043806
R-RNO-168249	Innate Immune System	GSRG0025663	C1qa	complement C1q A chain	298566	up	2.14661	4.17637e-10
R-RNO-168249	Innate Immune System	GSRG0028766	Glipr1	GLI pathogenesis-related 1	299783	up	3.18231	1.05348e-05
R-RNO-168249	Innate Immune System	GSRG0032848	Trem2	triggering receptor expressed on myeloid cells 2	301227	up	2.38439	2.5023e-15
R-RNO-168249	Innate Immune System	GSRG0009631	Fcgr3a	Fc fragment of IgG, low affinity IIIa, receptor	304966	up	1.64348	0.00384544
R-RNO-168249	Innate Immune System	GSRG0012465	Dok3	docking protein 3	306760	up	1.81466	8.8253e-06
R-RNO-168249	Innate Immune System	GSRG0004323	Trim21	tripartite motif-containing 21	308901	up	1.61166	0.00077418
R-RNO-168249	Innate Immune System	GSRG0001799	Itgal	integrin subunit alpha L	308995	up	3.38941	4.62589e-06
R-RNO-168249	Innate Immune System	GSRG0004744	Aldh3b1	aldehyde dehydrogenase 3 family, member B1	309147	up	1.76562	0.00264471
R-RNO-168249	Innate Immune System	GSRG0002234	Nfkb2	nuclear factor kappa B subunit 2	309452	up	1.6896	0.000205813
R-RNO-168249	Innate Immune System	GSRG0017874	RT1-CE5	RT1 class I, locus CE5	309607	up	1.91739	1.21776e-05
R-RNO-168249	Innate Immune System	GSRG0018439	Itgb2	integrin subunit beta 2	309684	up	2.30817	8.15903e-11
R-RNO-168249	Innate Immune System	GSRG0016404	Tlr2	toll-like receptor 2	310553	up	1.52601	0.0142416
R-RNO-168249	Innate Immune System	GSRG0021879	C1r	complement C1r subcomponent	312705	up	1.77584	0.00512544
R-RNO-168249	Innate Immune System	GSRG0028447	Arhgap45	Rho GTPase activating protein 45	314618	up	1.90213	1.76148e-06
R-RNO-168249	Innate Immune System	GSRG0028247	Ano6	anoctamin 6	315272	up	1.5085	5.77332e-06
R-RNO-168249	Innate Immune System	GSRG0028323	Nckap1l	NCK associated protein 1 like	315348	up	1.92686	2.33403e-08
R-RNO-168249	Innate Immune System	GSRG0033922	Was	Wiskott-Aldrich syndrome	317371	up	1.94551	0.000142798
R-RNO-168249	Innate Immune System	GSRG0033981	Tlr7	toll-like receptor 7	317468	up	2.09211	5.6202e-06
R-RNO-168249	Innate Immune System	GSRG0008001	Lat2	linker for activation of T cells family, member 2	317676	up	1.92003	4.49994e-11
R-RNO-168249	Innate Immune System	GSRG0000488	Tyrobp	Tyro protein tyrosine kinase binding protein	361537	up	2.89097	4.64287e-22
R-RNO-168249	Innate Immune System	GSRG0004222	Iqgap1	IQ motif containing GTPase activating protein 1	361598	up	1.65276	7.08432e-06
R-RNO-168249	Innate Immune System	GSRG0001945	Unc93b1	unc-93 homolog B1 (C. elegans)	361689	up	1.80017	3.70103e-06
R-RNO-168249	Innate Immune System	GSRG0025662	C1qc	complement C1q C chain	362634	up	2.09285	0.000296017
R-RNO-168249	Innate Immune System	GSRG0026486	Pld4	phospholipase D family, member 4	362792	up	1.75489	5.99169e-07
R-RNO-168249	Innate Immune System	GSRG0027717	Arhgap9	Rho GTPase activating protein 9	362893	up	1.81797	2.90377e-06
R-RNO-168249	Innate Immune System	GSRG0027723	Stat6	signal transducer and activator of transcription 6	362896	up	1.92049	0.00232844
R-RNO-168249	Innate Immune System	GSRG0009808	Ikbke	inhibitor of kappa light polypeptide gene enhancer in B-cells, kinase epsilon	363984	up	1.56295	0.00260714
R-RNO-168249	Innate Immune System	GSRG0032127	Lrg1	leucine-rich alpha-2-glycoprotein 1	367455	up	1.8029	0.0316716
R-RNO-168249	Innate Immune System	GSRG0017784	RT1-CE10	RT1 class I, locus CE10	414792	up	5.24967	2.82558e-08
R-RNO-168249	Innate Immune System	GSRG0003018	C5ar2	complement component 5a receptor 2	445269	up	2.50188	5.96801e-07
R-RNO-168249	Innate Immune System	GSRG0015521	S100a11	S100 calcium binding protein A11	445415	up	3.19031	0.00110337
R-RNO-168249	Innate Immune System	GSRG0013864	Tmem173	transmembrane protein 173	498840	up	1.73603	0.000519799
R-RNO-168249	Innate Immune System	GSRG0019980	Bpifb4	BPI fold containing family B, member 4	499925	up	2.02344	2.78353e-11
R-RNO-168249	Innate Immune System	GSRG0028116	Ncf4	neutrophil cytosolic factor 4	500904	up	2.742	7.16165e-06
R-RNO-168249	Innate Immune System	GSRG0023729	Clec7a	C-type lectin domain family 7, member A	502902	up	7.28477	4.85617e-10
R-RNO-168249	Innate Immune System	GSRG0008788	Arpc1b	actin related protein 2/3 complex, subunit 1B	54227	up	1.97327	0.00201039
R-RNO-168249	Innate Immune System	GSRG0024376	Ptafr	platelet-activating factor receptor	58949	up	1.55292	0.000157162
R-RNO-168249	Innate Immune System	GSRG0013870	Cd14	CD14 molecule	60350	up	1.56275	0.00782237
R-RNO-168249	Innate Immune System	GSRG0026755	Pygl	phosphorylase, glycogen, liver	64035	up	1.98372	0.000485839
R-RNO-168249	Innate Immune System	GSRG0037502	Casp8	caspase 8	64044	up	2.17579	4.81209e-06
R-RNO-168249	Innate Immune System	GSRG0004598	Mvp	major vault protein	64681	up	1.70782	1.95598e-10
R-RNO-168249	Innate Immune System	GSRG0024496	Slc2a5	solute carrier family 2 member 5	65197	up	1.62995	0.000208824
R-RNO-168249	Innate Immune System	GSRG0005614	Myo1c	myosin 1C	65261	up	1.52292	0.000227217
R-RNO-168249	Innate Immune System	GSRG0022785	Clec5a	C-type lectin domain family 5, member A	679787	up	2.62988	2.22584e-09
R-RNO-168249	Innate Immune System	GSRG0029835	Gpr84	G protein-coupled receptor 84	688730	up	1.65702	2.5048e-07
R-RNO-168249	Innate Immune System	GSRG0024380	Fgr	FGR proto-oncogene, Src family tyrosine kinase	79113	up	2.47618	7.16259e-15
R-RNO-168249	Innate Immune System	GSRG0015002	Cyba	cytochrome b-245 alpha chain	79129	up	2.24134	1.79286e-11
R-RNO-168249	Innate Immune System	GSRG0023880	Lyn	LYN proto-oncogene, Src family tyrosine kinase	81515	up	1.72919	1.179e-05
R-RNO-168249	Innate Immune System	GSRG0004210	Anpep	alanyl aminopeptidase, membrane	81641	up	2.18234	9.67139e-06
R-RNO-168249	Innate Immune System	GSRG0010905	Lgals3	lectin, galactoside-binding, soluble, 3	83781	up	8.28407	9.69089e-20
R-RNO-168249	Innate Immune System	GSRG0023462	C3ar1	complement component 3a receptor 1	84007	up	2.03412	6.20626e-05
R-RNO-168249	Innate Immune System	GSRG0010253	Tec	tec protein tyrosine kinase	84492	up	2.20573	6.20313e-05
R-RNO-168249	Innate Immune System	GSRG0022623	Fgl2	fibrinogen-like 2	84586	up	1.91457	0.0377696
R-RNO-168249	Innate Immune System	GSRG0015492	Shc1	SHC adaptor protein 1	85385	up	1.67986	5.38365e-06
R-RNO-168249	Innate Immune System	GSRG0016471	S100a9	S100 calcium binding protein A9	94195	up	3.28839	0.00531864
R-RNO-109582	Hemostasis	GSRG0000506	Slc7a10	solute carrier family 7 member 10	114518	down	1.67035	2.7841e-09
R-RNO-109582	Hemostasis	GSRG0034487	Timp1	TIMP metallopeptidase inhibitor 1	116510	up	4.11751	8.19592e-08
R-RNO-109582	Hemostasis	GSRG0016504	Ecm1	extracellular matrix protein 1	116662	up	1.81234	0.00302549
R-RNO-109582	Hemostasis	GSRG0005279	Lcp2	lymphocyte cytosolic protein 2	155918	up	1.67205	7.83026e-06
R-RNO-109582	Hemostasis	GSRG0027609	Igf1	insulin-like growth factor 1	24482	up	1.65516	0.00335065
R-RNO-109582	Hemostasis	GSRG0004711	Igf2	insulin-like growth factor 2	24483	up	2.8074	0.0208868
R-RNO-109582	Hemostasis	GSRG0007015	Lgals3bp	galectin 3 binding protein	245955	up	1.79775	5.86066e-05
R-RNO-109582	Hemostasis	GSRG0009648	Cd48	Cd48 molecule	245962	up	1.81939	0.003169
R-RNO-109582	Hemostasis	GSRG0028642	Timp3	TIMP metallopeptidase inhibitor 3	25358	up	1.56165	0.0089199
R-RNO-109582	Hemostasis	GSRG0020658	Cd44	CD44 molecule (Indian blood group)	25406	up	2.81768	3.3158e-36
R-RNO-109582	Hemostasis	GSRG0010013	Fcer1g	Fc fragment of IgE receptor Ig	25441	up	2.15237	3.0999e-07
R-RNO-109582	Hemostasis	GSRG0015682	F3	coagulation factor III, tissue factor	25584	up	1.67482	1.09488e-05
R-RNO-109582	Hemostasis	GSRG0013682	Cd74	CD74 molecule	25599	up	3.08251	0.00340061
R-RNO-109582	Hemostasis	GSRG0011495	Plau	plasminogen activator, urokinase	25619	up	1.89302	0.0343847
R-RNO-109582	Hemostasis	GSRG0033051	Fn1	fibronectin 1	25661	up	2.04992	0.000153975
R-RNO-109582	Hemostasis	GSRG0034451	Flna	filamin A	293860	up	2.08607	4.55058e-06
R-RNO-109582	Hemostasis	GSRG0017750	Mical1	microtubule associated monooxygenase, calponin and LIM domain containing 1	294520	up	1.84136	0.000180365
R-RNO-109582	Hemostasis	GSRG0020464	Serping1	serpin family G member 1	295703	up	3.4362	6.11324e-06
R-RNO-109582	Hemostasis	GSRG0009009	P2rx4	purinergic receptor P2X 4	29659	up	1.77566	9.49797e-05
R-RNO-109582	Hemostasis	GSRG0009010	P2rx7	purinergic receptor P2X 7	29665	up	1.58053	3.25443e-07
R-RNO-109582	Hemostasis	GSRG0022821	Rarres2	retinoic acid receptor responder 2	297073	up	1.5188	0.00635747
R-RNO-109582	Hemostasis	GSRG0010031	Tagln2	transgelin 2	304983	up	1.79227	0.00475757
R-RNO-109582	Hemostasis	GSRG0013718	Tubb6	tubulin, beta 6 class V	307351	up	2.76393	0.00194059
R-RNO-109582	Hemostasis	GSRG0001799	Itgal	integrin subunit alpha L	308995	up	3.38941	4.62589e-06
R-RNO-109582	Hemostasis	GSRG0004824	Fermt3	fermitin family member 3	309186	up	2.21767	2.59051e-15
R-RNO-109582	Hemostasis	GSRG0018439	Itgb2	integrin subunit beta 2	309684	up	2.30817	8.15903e-11
R-RNO-109582	Hemostasis	GSRG0016319	Slc7a11	solute carrier family 7 member 11	310392	up	1.69064	1.63179e-06
R-RNO-109582	Hemostasis	GSRG0029837	Itga5	integrin subunit alpha 5	315346	up	1.75353	0.000639055
R-RNO-109582	Hemostasis	GSRG0010542	Pf4	platelet factor 4	360918	up	2.97058	1.24334e-05
R-RNO-109582	Hemostasis	GSRG0003013	Ehd2	EH-domain containing 2	361512	up	1.51631	0.0437966
R-RNO-109582	Hemostasis	GSRG0020001	Procr	protein C receptor	362248	up	2.41337	6.74605e-05
R-RNO-109582	Hemostasis	GSRG0010808	Plek	pleckstrin	364206	up	1.84876	3.19858e-06
R-RNO-109582	Hemostasis	GSRG0029395	Rac2	ras-related C3 botulinum toxin substrate 2 (rho family, small GTP binding protein Rac2)	366957	up	2.11092	5.41098e-06
R-RNO-109582	Hemostasis	GSRG0028142	Maff	MAF bZIP transcription factor F	366960	up	1.96335	4.78157e-05
R-RNO-109582	Hemostasis	GSRG0002125	Dock8	dedicator of cytokinesis 8	499337	up	2.17189	1.73406e-18
R-RNO-109582	Hemostasis	GSRG0009650	Cd84	CD84 molecule	501872	up	2.04852	1.55867e-06
R-RNO-109582	Hemostasis	GSRG0000416	Tgfb1	transforming growth factor, beta 1	59086	up	1.74641	2.82604e-05
R-RNO-109582	Hemostasis	GSRG0016351	P2ry12	purinergic receptor P2Y12	64803	up	1.7142	3.05864e-06
R-RNO-109582	Hemostasis	GSRG0005758	Gngt2	G protein subunit gamma transducin 2	690825	up	2.72438	0.000592288
R-RNO-109582	Hemostasis	GSRG0024380	Fgr	FGR proto-oncogene, Src family tyrosine kinase	79113	up	2.47618	7.16259e-15
R-RNO-109582	Hemostasis	GSRG0023880	Lyn	LYN proto-oncogene, Src family tyrosine kinase	81515	up	1.72919	1.179e-05
R-RNO-109582	Hemostasis	GSRG0027369	Pros1	protein S (alpha)	81750	up	1.71245	9.52409e-07
R-RNO-109582	Hemostasis	GSRG0036732	Thbd	thrombomodulin	83580	up	2.76419	0.0305419
R-RNO-109582	Hemostasis	GSRG0032179	Vegfa	vascular endothelial growth factor A	83785	down	1.51474	1.51659e-09
R-RNO-109582	Hemostasis	GSRG0015492	Shc1	SHC adaptor protein 1	85385	up	1.67986	5.38365e-06
R-RNO-1474244	Extracellular matrix organization	GSRG0034487	Timp1	TIMP metallopeptidase inhibitor 1	116510	up	4.11751	8.19592e-08
R-RNO-1474244	Extracellular matrix organization	GSRG0024926	Tnc	tenascin C	116640	up	1.94683	8.56281e-05
R-RNO-1474244	Extracellular matrix organization	GSRG0029873	Mmp12	matrix metallopeptidase 12	117033	up	517.743	1.4749e-07
R-RNO-1474244	Extracellular matrix organization	GSRG0021239	Lama5	laminin subunit alpha 5	140433	up	1.60768	0.00476422
R-RNO-1474244	Extracellular matrix organization	GSRG0013913	Lox	lysyl oxidase	24914	up	2.38593	0.013966
R-RNO-1474244	Extracellular matrix organization	GSRG0015951	Itga1	integrin subunit alpha 1	25118	up	1.61509	0.00677014
R-RNO-1474244	Extracellular matrix organization	GSRG0034986	Bgn	biglycan	25181	up	1.98249	0.0363654
R-RNO-1474244	Extracellular matrix organization	GSRG0020658	Cd44	CD44 molecule (Indian blood group)	25406	up	2.81768	3.3158e-36
R-RNO-1474244	Extracellular matrix organization	GSRG0029942	Icam1	intercellular adhesion molecule 1	25464	up	2.22718	6.55321e-09
R-RNO-1474244	Extracellular matrix organization	GSRG0030531	Lamb2	laminin subunit beta 2	25473	up	1.6214	8.69548e-06
R-RNO-1474244	Extracellular matrix organization	GSRG0015663	Col11a1	collagen type XI alpha 1 chain	25654	up	1.67463	0.000170329
R-RNO-1474244	Extracellular matrix organization	GSRG0033051	Fn1	fibronectin 1	25661	up	2.04992	0.000153975
R-RNO-1474244	Extracellular matrix organization	GSRG0003095	Ltbp4	latent transforming growth factor beta binding protein 4	292734	up	1.53607	0.000222153
R-RNO-1474244	Extracellular matrix organization	GSRG0024115	Col27a1	collagen, type XXVII, alpha 1	298101	up	1.73604	2.15474e-11
R-RNO-1474244	Extracellular matrix organization	GSRG0026596	Emilin1	elastin microfibril interfacer 1	298845	up	1.65747	3.29932e-05
R-RNO-1474244	Extracellular matrix organization	GSRG0030437	Plod2	procollagen lysine, 2-oxoglutarate 5-dioxygenase 2	300901	up	2.18134	2.93926e-13
R-RNO-1474244	Extracellular matrix organization	GSRG0007153	Col8a1	collagen, type VIII, alpha 1	304021	up	2.40995	1.71713e-07
R-RNO-1474244	Extracellular matrix organization	GSRG0027392	Mmp19	matrix metallopeptidase 19	304608	up	2.87517	2.64087e-12
R-RNO-1474244	Extracellular matrix organization	GSRG0001799	Itgal	integrin subunit alpha L	308995	up	3.38941	4.62589e-06
R-RNO-1474244	Extracellular matrix organization	GSRG0018439	Itgb2	integrin subunit beta 2	309684	up	2.30817	8.15903e-11
R-RNO-1474244	Extracellular matrix organization	GSRG0029667	Scube1	signal peptide, CUB domain and EGF like domain containing 1	315174	up	1.70229	0.00225821
R-RNO-1474244	Extracellular matrix organization	GSRG0028206	Fbln1	fibulin 1	315191	up	1.99777	0.0260863
R-RNO-1474244	Extracellular matrix organization	GSRG0029837	Itga5	integrin subunit alpha 5	315346	up	1.75353	0.000639055
R-RNO-1474244	Extracellular matrix organization	GSRG0031401	Loxl1	lysyl oxidase-like 1	315714	up	2.57032	0.0109477
R-RNO-1474244	Extracellular matrix organization	GSRG0017336	Col6a2	collagen, type VI, alpha 2	361821	up	1.89019	0.0213216
R-RNO-1474244	Extracellular matrix organization	GSRG0013475	Itga8	integrin subunit alpha 8	364786	up	1.6609	4.57304e-06
R-RNO-1474244	Extracellular matrix organization	GSRG0000416	Tgfb1	transforming growth factor, beta 1	59086	up	1.74641	2.82604e-05
R-RNO-1474244	Extracellular matrix organization	GSRG0010951	Mmp14	matrix metallopeptidase 14	81707	up	1.64737	0.0148417
R-RNO-1474244	Extracellular matrix organization	GSRG0021221	Bmp7	bone morphogenetic protein 7	85272	up	2.58651	0.0266883
R-RNO-8957322	Metabolism of steroids	GSRG0011974	Msmo1	methylsterol monooxygenase 1	140910	down	1.75517	6.15989e-14
R-RNO-8957322	Metabolism of steroids	GSRG0028194	Tspo	translocator protein	24230	up	1.91662	9.44671e-08
R-RNO-8957322	Metabolism of steroids	GSRG0021356	Cyp51	cytochrome P450, family 51	25427	down	2.01154	2.63744e-21
R-RNO-8957322	Metabolism of steroids	GSRG0027851	Sqle	squalene epoxidase	29230	down	1.78895	2.77444e-35
R-RNO-8957322	Metabolism of steroids	GSRG0004807	Tm7sf2	transmembrane 7 superfamily member 2	293688	down	1.87643	3.73655e-15
R-RNO-8957322	Metabolism of steroids	GSRG0009995	Hsd17b7	hydroxysteroid (17-beta) dehydrogenase 7	29540	down	1.73951	2.44159e-07
R-RNO-8957322	Metabolism of steroids	GSRG0011702	Fdft1	farnesyl diphosphate farnesyl transferase 1	29580	down	1.63417	5.80161e-22
R-RNO-8957322	Metabolism of steroids	GSRG0015165	Hmgcs1	3-hydroxy-3-methylglutaryl-CoA synthase 1	29637	down	2.01735	1.95873e-14
R-RNO-8957322	Metabolism of steroids	GSRG0004965	Ch25h	cholesterol 25-hydroxylase	309527	up	2.45477	5.03722e-05
R-RNO-8957322	Metabolism of steroids	GSRG0012899	Akr1c12	aldo-keto reductase family 1, member C12	361266	up	1.64883	0.00212123
R-RNO-8957322	Metabolism of steroids	GSRG0001929	Dhcr7	7-dehydrocholesterol reductase	64191	down	1.70533	4.39183e-15
R-RNO-8957322	Metabolism of steroids	GSRG0006463	Srebf1	sterol regulatory element binding transcription factor 1	78968	up	1.50004	8.92537e-12
R-RNO-8957322	Metabolism of steroids	GSRG0013426	Idi1	isopentenyl-diphosphate delta isomerase 1	89784	down	1.74455	3.03158e-10
R-RNO-556833	Metabolism of lipids	GSRG0014753	Lpcat2	lysophosphatidylcholine acyltransferase 2	100359680	up	1.64438	7.54572e-05
R-RNO-556833	Metabolism of lipids	GSRG0016377	Sptssb	serine palmitoyltransferase, small subunit B	100362555	down	1.52739	1.29665e-06
R-RNO-556833	Metabolism of lipids	GSRG0006355	Ltc4s	leukotriene C4 synthase	114097	up	1.75258	0.00117586
R-RNO-556833	Metabolism of lipids	GSRG0011974	Msmo1	methylsterol monooxygenase 1	140910	down	1.75517	6.15989e-14
R-RNO-556833	Metabolism of lipids	GSRG0028194	Tspo	translocator protein	24230	up	1.91662	9.44671e-08
R-RNO-556833	Metabolism of lipids	GSRG0005069	Scd	stearoyl-CoA desaturase	246074	down	1.92395	1.3375e-06
R-RNO-556833	Metabolism of lipids	GSRG0018694	Ptgs1	prostaglandin-endoperoxide synthase 1	24693	up	2.12135	2.31966e-09
R-RNO-556833	Metabolism of lipids	GSRG0021465	Tbxas1	thromboxane A synthase 1	24886	up	2.15286	1.54635e-09
R-RNO-556833	Metabolism of lipids	GSRG0021356	Cyp51	cytochrome P450, family 51	25427	down	2.01154	2.63744e-21
R-RNO-556833	Metabolism of lipids	GSRG0020184	Ptgds	prostaglandin D2 synthase	25526	up	3.09791	2.4312e-05
R-RNO-556833	Metabolism of lipids	GSRG0027851	Sqle	squalene epoxidase	29230	down	1.78895	2.77444e-35
R-RNO-556833	Metabolism of lipids	GSRG0004807	Tm7sf2	transmembrane 7 superfamily member 2	293688	down	1.87643	3.73655e-15
R-RNO-556833	Metabolism of lipids	GSRG0009995	Hsd17b7	hydroxysteroid (17-beta) dehydrogenase 7	29540	down	1.73951	2.44159e-07
R-RNO-556833	Metabolism of lipids	GSRG0011702	Fdft1	farnesyl diphosphate farnesyl transferase 1	29580	down	1.63417	5.80161e-22
R-RNO-556833	Metabolism of lipids	GSRG0008766	Alox5ap	arachidonate 5-lipoxygenase activating protein	29624	up	1.74963	0.00475133
R-RNO-556833	Metabolism of lipids	GSRG0015165	Hmgcs1	3-hydroxy-3-methylglutaryl-CoA synthase 1	29637	down	2.01735	1.95873e-14
R-RNO-556833	Metabolism of lipids	GSRG0023792	Plbd1	phospholipase B domain containing 1	297694	up	4.73591	1.17324e-06
R-RNO-556833	Metabolism of lipids	GSRG0025476	Mfsd2a	major facilitator superfamily domain containing 2A	298504	down	1.72216	1.0342e-09
R-RNO-556833	Metabolism of lipids	GSRG0014969	Fa2h	fatty acid 2-hydroxylase	307855	down	1.57452	7.58906e-10
R-RNO-556833	Metabolism of lipids	GSRG0004744	Aldh3b1	aldehyde dehydrogenase 3 family, member B1	309147	up	1.76562	0.00264471
R-RNO-556833	Metabolism of lipids	GSRG0004965	Ch25h	cholesterol 25-hydroxylase	309527	up	2.45477	5.03722e-05
R-RNO-556833	Metabolism of lipids	GSRG0016495	Tnfaip8l2	TNF alpha induced protein 8 like 2	310663	up	1.99844	1.08864e-05
R-RNO-556833	Metabolism of lipids	GSRG0012899	Akr1c12	aldo-keto reductase family 1, member C12	361266	up	1.64883	0.00212123
R-RNO-556833	Metabolism of lipids	GSRG0001929	Dhcr7	7-dehydrocholesterol reductase	64191	down	1.70533	4.39183e-15
R-RNO-556833	Metabolism of lipids	GSRG0008979	Aacs	acetoacetyl-CoA synthetase	65984	down	1.52529	1.28537e-16
R-RNO-556833	Metabolism of lipids	GSRG0004290	Mogat2	monoacylglycerol O-acyltransferase 2	681211	down	1.61541	0.000606882
R-RNO-556833	Metabolism of lipids	GSRG0006463	Srebf1	sterol regulatory element binding transcription factor 1	78968	up	1.50004	8.92537e-12
R-RNO-556833	Metabolism of lipids	GSRG0017726	Fabp7	fatty acid binding protein 7	80841	up	1.65907	5.88628e-17
R-RNO-556833	Metabolism of lipids	GSRG0013426	Idi1	isopentenyl-diphosphate delta isomerase 1	89784	down	1.74455	3.03158e-10
R-RNO-166658	Complement cascade	GSRG0003019	C5ar1	complement component 5a receptor 1	113959	up	1.57359	0.039895
R-RNO-166658	Complement cascade	GSRG0009867	Cfh	complement factor H	155012	up	2.10309	0.000389414
R-RNO-166658	Complement cascade	GSRG0017872	Cfb // C2	complement factor B // complement component 2	24231	up	2.28649	1.44008e-05
R-RNO-166658	Complement cascade	GSRG0032097	C3	complement component 3	24232	up	1.71562	2.08032e-05
R-RNO-166658	Complement cascade	GSRG0028463	Gzmm	granzyme M	29252	up	2.25044	0.000644836
R-RNO-166658	Complement cascade	GSRG0017872	Cfb // C2	complement factor B // complement component 2	294257	up	2.28649	1.44008e-05
R-RNO-166658	Complement cascade	GSRG0020464	Serping1	serpin family G member 1	295703	up	3.4362	6.11324e-06
R-RNO-166658	Complement cascade	GSRG0025663	C1qa	complement C1q A chain	298566	up	2.14661	4.17637e-10
R-RNO-166658	Complement cascade	GSRG0021879	C1r	complement C1r subcomponent	312705	up	1.77584	0.00512544
R-RNO-166658	Complement cascade	GSRG0025662	C1qc	complement C1q C chain	362634	up	2.09285	0.000296017
R-RNO-166658	Complement cascade	GSRG0003018	C5ar2	complement component 5a receptor 2	445269	up	2.50188	5.96801e-07
R-RNO-166658	Complement cascade	GSRG0023462	C3ar1	complement component 3a receptor 1	84007	up	2.03412	6.20626e-05
R-RNO-202733	Cell surface interactions at the vascular wall	GSRG0000506	Slc7a10	solute carrier family 7 member 10	114518	down	1.67035	2.7841e-09
R-RNO-202733	Cell surface interactions at the vascular wall	GSRG0009648	Cd48	Cd48 molecule	245962	up	1.81939	0.003169
R-RNO-202733	Cell surface interactions at the vascular wall	GSRG0020658	Cd44	CD44 molecule (Indian blood group)	25406	up	2.81768	3.3158e-36
R-RNO-202733	Cell surface interactions at the vascular wall	GSRG0010013	Fcer1g	Fc fragment of IgE receptor Ig	25441	up	2.15237	3.0999e-07
R-RNO-202733	Cell surface interactions at the vascular wall	GSRG0013682	Cd74	CD74 molecule	25599	up	3.08251	0.00340061
R-RNO-202733	Cell surface interactions at the vascular wall	GSRG0033051	Fn1	fibronectin 1	25661	up	2.04992	0.000153975
R-RNO-202733	Cell surface interactions at the vascular wall	GSRG0001799	Itgal	integrin subunit alpha L	308995	up	3.38941	4.62589e-06
R-RNO-202733	Cell surface interactions at the vascular wall	GSRG0018439	Itgb2	integrin subunit beta 2	309684	up	2.30817	8.15903e-11
R-RNO-202733	Cell surface interactions at the vascular wall	GSRG0016319	Slc7a11	solute carrier family 7 member 11	310392	up	1.69064	1.63179e-06
R-RNO-202733	Cell surface interactions at the vascular wall	GSRG0029837	Itga5	integrin subunit alpha 5	315346	up	1.75353	0.000639055
R-RNO-202733	Cell surface interactions at the vascular wall	GSRG0010542	Pf4	platelet factor 4	360918	up	2.97058	1.24334e-05
R-RNO-202733	Cell surface interactions at the vascular wall	GSRG0020001	Procr	protein C receptor	362248	up	2.41337	6.74605e-05
R-RNO-202733	Cell surface interactions at the vascular wall	GSRG0009650	Cd84	CD84 molecule	501872	up	2.04852	1.55867e-06
R-RNO-202733	Cell surface interactions at the vascular wall	GSRG0000416	Tgfb1	transforming growth factor, beta 1	59086	up	1.74641	2.82604e-05
R-RNO-202733	Cell surface interactions at the vascular wall	GSRG0023880	Lyn	LYN proto-oncogene, Src family tyrosine kinase	81515	up	1.72919	1.179e-05
R-RNO-202733	Cell surface interactions at the vascular wall	GSRG0027369	Pros1	protein S (alpha)	81750	up	1.71245	9.52409e-07
R-RNO-202733	Cell surface interactions at the vascular wall	GSRG0036732	Thbd	thrombomodulin	83580	up	2.76419	0.0305419
R-RNO-202733	Cell surface interactions at the vascular wall	GSRG0015492	Shc1	SHC adaptor protein 1	85385	up	1.67986	5.38365e-06
R-RNO-977606	Regulation of Complement cascade	GSRG0003019	C5ar1	complement component 5a receptor 1	113959	up	1.57359	0.039895
R-RNO-977606	Regulation of Complement cascade	GSRG0009867	Cfh	complement factor H	155012	up	2.10309	0.000389414
R-RNO-977606	Regulation of Complement cascade	GSRG0017872	Cfb // C2	complement factor B // complement component 2	24231	up	2.28649	1.44008e-05
R-RNO-977606	Regulation of Complement cascade	GSRG0032097	C3	complement component 3	24232	up	1.71562	2.08032e-05
R-RNO-977606	Regulation of Complement cascade	GSRG0017872	Cfb // C2	complement factor B // complement component 2	294257	up	2.28649	1.44008e-05
R-RNO-977606	Regulation of Complement cascade	GSRG0020464	Serping1	serpin family G member 1	295703	up	3.4362	6.11324e-06
R-RNO-977606	Regulation of Complement cascade	GSRG0025663	C1qa	complement C1q A chain	298566	up	2.14661	4.17637e-10
R-RNO-977606	Regulation of Complement cascade	GSRG0021879	C1r	complement C1r subcomponent	312705	up	1.77584	0.00512544
R-RNO-977606	Regulation of Complement cascade	GSRG0025662	C1qc	complement C1q C chain	362634	up	2.09285	0.000296017
R-RNO-977606	Regulation of Complement cascade	GSRG0003018	C5ar2	complement component 5a receptor 2	445269	up	2.50188	5.96801e-07
R-RNO-977606	Regulation of Complement cascade	GSRG0023462	C3ar1	complement component 3a receptor 1	84007	up	2.03412	6.20626e-05
R-RNO-1280218	Adaptive Immune System	GSRG0004688	Ifitm2	interferon induced transmembrane protein 2	114709	up	2.14727	0.0116707
R-RNO-1280218	Adaptive Immune System	GSRG0005279	Lcp2	lymphocyte cytosolic protein 2	155918	up	1.67205	7.83026e-06
R-RNO-1280218	Adaptive Immune System	GSRG0032097	C3	complement component 3	24232	up	1.71562	2.08032e-05
R-RNO-1280218	Adaptive Immune System	GSRG0016821	Tap1	transporter 1, ATP binding cassette subfamily B member	24811	up	1.60033	0.000173925
R-RNO-1280218	Adaptive Immune System	GSRG0023485	Cd4	Cd4 molecule	24932	up	2.8371	4.54453e-08
R-RNO-1280218	Adaptive Immune System	GSRG0017858	Psmb9	proteasome subunit beta 9	24967	up	2.25369	1.3338e-09
R-RNO-1280218	Adaptive Immune System	GSRG0016822	Psmb8	proteasome subunit beta 8	24968	up	3.0587	3.53745e-11
R-RNO-1280218	Adaptive Immune System	GSRG0016866	RT1-A2	RT1 class Ia, locus A2	24974	up	4.92559	0.00610289
R-RNO-1280218	Adaptive Immune System	GSRG0001530	Ctsc	cathepsin C	25423	up	2.37265	1.1429e-05
R-RNO-1280218	Adaptive Immune System	GSRG0009420	Ctse	cathepsin E	25424	up	1.79478	0.000405521
R-RNO-1280218	Adaptive Immune System	GSRG0029942	Icam1	intercellular adhesion molecule 1	25464	up	2.22718	6.55321e-09
R-RNO-1280218	Adaptive Immune System	GSRG0013682	Cd74	CD74 molecule	25599	up	3.08251	0.00340061
R-RNO-1280218	Adaptive Immune System	GSRG0011938	Ifi30	IFI30, lysosomal thiol reductase	290644	up	1.98917	2.06305e-11
R-RNO-1280218	Adaptive Immune System	GSRG0012943	Mrc1	mannose receptor, C type 1	291327	up	2.96541	0.0280302
R-RNO-1280218	Adaptive Immune System	GSRG0001895	Ifitm1	interferon induced transmembrane protein 1	293618	up	3.4056	0.00321029
R-RNO-1280218	Adaptive Immune System	GSRG0005045	Pik3ap1	phosphoinositide-3-kinase adaptor protein 1	294048	up	1.61894	0.000205694
R-RNO-1280218	Adaptive Immune System	GSRG0016799	RT1-S3	RT1 class Ib, locus S3	294228	up	1.6127	0.0232999
R-RNO-1280218	Adaptive Immune System	GSRG0017860	RT1-Da	RT1 class II, locus Da	294269	up	3.45845	0.0104534
R-RNO-1280218	Adaptive Immune System	GSRG0016825	RT1-Db1	RT1 class II, locus Db1	294270	up	4.83555	1.56507e-05
R-RNO-1280218	Adaptive Immune System	GSRG0016517	Fcgr1a	Fc fragment of IgG receptor Ia	295279	up	2.08468	9.96779e-05
R-RNO-1280218	Adaptive Immune System	GSRG0018858	Ube2l6	ubiquitin-conjugating enzyme E2L 6	295704	up	1.5922	0.00395549
R-RNO-1280218	Adaptive Immune System	GSRG0032848	Trem2	triggering receptor expressed on myeloid cells 2	301227	up	2.38439	2.5023e-15
R-RNO-1280218	Adaptive Immune System	GSRG0009755	Cd34	CD34 molecule	305081	up	1.72628	7.97273e-08
R-RNO-1280218	Adaptive Immune System	GSRG0013278	Mylip	myosin regulatory light chain interacting protein	306825	up	1.52747	0.000240725
R-RNO-1280218	Adaptive Immune System	GSRG0013718	Tubb6	tubulin, beta 6 class V	307351	up	2.76393	0.00194059
R-RNO-1280218	Adaptive Immune System	GSRG0004323	Trim21	tripartite motif-containing 21	308901	up	1.61166	0.00077418
R-RNO-1280218	Adaptive Immune System	GSRG0001799	Itgal	integrin subunit alpha L	308995	up	3.38941	4.62589e-06
R-RNO-1280218	Adaptive Immune System	GSRG0017874	RT1-CE5	RT1 class I, locus CE5	309607	up	1.91739	1.21776e-05
R-RNO-1280218	Adaptive Immune System	GSRG0017859	RT1-Ba	RT1 class II, locus Ba	309621	down	4.64648	0.0272374
R-RNO-1280218	Adaptive Immune System	GSRG0018439	Itgb2	integrin subunit beta 2	309684	up	2.30817	8.15903e-11
R-RNO-1280218	Adaptive Immune System	GSRG0033922	Was	Wiskott-Aldrich syndrome	317371	up	1.94551	0.000142798
R-RNO-1280218	Adaptive Immune System	GSRG0004689	Ifitm3	interferon induced transmembrane protein 3	361673	up	2.2376	0.00133258
R-RNO-1280218	Adaptive Immune System	GSRG0004788	Sipa1	signal-induced proliferation-associated 1	361710	up	1.75262	1.80884e-10
R-RNO-1280218	Adaptive Immune System	GSRG0016704	Dapp1	dual adaptor of phosphotyrosine and 3-phosphoinositides 1	362046	up	1.69999	0.000833687
R-RNO-1280218	Adaptive Immune System	GSRG0017784	RT1-CE10	RT1 class I, locus CE10	414792	up	5.24967	2.82558e-08
R-RNO-1280218	Adaptive Immune System	GSRG0006016	Mrc2	mannose receptor, C type 2	498011	up	1.85488	4.33438e-11
R-RNO-1280218	Adaptive Immune System	GSRG0005041	Blnk	B-cell linker	499356	up	1.86705	4.38337e-13
R-RNO-1280218	Adaptive Immune System	GSRG0015180	Fyb	FYN binding protein	499537	up	2.61084	4.9985e-09
R-RNO-1280218	Adaptive Immune System	GSRG0028116	Ncf4	neutrophil cytosolic factor 4	500904	up	2.742	7.16165e-06
R-RNO-1280218	Adaptive Immune System	GSRG0007206	Cd86	CD86 molecule	56822	up	1.91238	4.39239e-07
R-RNO-1280218	Adaptive Immune System	GSRG0015002	Cyba	cytochrome b-245 alpha chain	79129	up	2.24134	1.79286e-11
R-RNO-1280218	Adaptive Immune System	GSRG0023880	Lyn	LYN proto-oncogene, Src family tyrosine kinase	81515	up	1.72919	1.179e-05
R-RNO-1280218	Adaptive Immune System	GSRG0007009	Socs3	suppressor of cytokine signaling 3	89829	up	2.9453	8.11029e-07
R-RNO-166663	Initial triggering of complement	GSRG0017872	Cfb // C2	complement factor B // complement component 2	24231	up	2.28649	1.44008e-05
R-RNO-166663	Initial triggering of complement	GSRG0032097	C3	complement component 3	24232	up	1.71562	2.08032e-05
R-RNO-166663	Initial triggering of complement	GSRG0028463	Gzmm	granzyme M	29252	up	2.25044	0.000644836
R-RNO-166663	Initial triggering of complement	GSRG0017872	Cfb // C2	complement factor B // complement component 2	294257	up	2.28649	1.44008e-05
R-RNO-166663	Initial triggering of complement	GSRG0025663	C1qa	complement C1q A chain	298566	up	2.14661	4.17637e-10
R-RNO-166663	Initial triggering of complement	GSRG0021879	C1r	complement C1r subcomponent	312705	up	1.77584	0.00512544
R-RNO-166663	Initial triggering of complement	GSRG0025662	C1qc	complement C1q C chain	362634	up	2.09285	0.000296017
R-RNO-1566948	Elastic fibre formation	GSRG0013913	Lox	lysyl oxidase	24914	up	2.38593	0.013966
R-RNO-1566948	Elastic fibre formation	GSRG0033051	Fn1	fibronectin 1	25661	up	2.04992	0.000153975
R-RNO-1566948	Elastic fibre formation	GSRG0003095	Ltbp4	latent transforming growth factor beta binding protein 4	292734	up	1.53607	0.000222153
R-RNO-1566948	Elastic fibre formation	GSRG0026596	Emilin1	elastin microfibril interfacer 1	298845	up	1.65747	3.29932e-05
R-RNO-1566948	Elastic fibre formation	GSRG0028206	Fbln1	fibulin 1	315191	up	1.99777	0.0260863
R-RNO-1566948	Elastic fibre formation	GSRG0029837	Itga5	integrin subunit alpha 5	315346	up	1.75353	0.000639055
R-RNO-1566948	Elastic fibre formation	GSRG0031401	Loxl1	lysyl oxidase-like 1	315714	up	2.57032	0.0109477
R-RNO-1566948	Elastic fibre formation	GSRG0013475	Itga8	integrin subunit alpha 8	364786	up	1.6609	4.57304e-06
R-RNO-1566948	Elastic fibre formation	GSRG0000416	Tgfb1	transforming growth factor, beta 1	59086	up	1.74641	2.82604e-05
R-RNO-1566948	Elastic fibre formation	GSRG0021221	Bmp7	bone morphogenetic protein 7	85272	up	2.58651	0.0266883
R-RNO-114608	Platelet degranulation	GSRG0034487	Timp1	TIMP metallopeptidase inhibitor 1	116510	up	4.11751	8.19592e-08
R-RNO-114608	Platelet degranulation	GSRG0016504	Ecm1	extracellular matrix protein 1	116662	up	1.81234	0.00302549
R-RNO-114608	Platelet degranulation	GSRG0027609	Igf1	insulin-like growth factor 1	24482	up	1.65516	0.00335065
R-RNO-114608	Platelet degranulation	GSRG0004711	Igf2	insulin-like growth factor 2	24483	up	2.8074	0.0208868
R-RNO-114608	Platelet degranulation	GSRG0007015	Lgals3bp	galectin 3 binding protein	245955	up	1.79775	5.86066e-05
R-RNO-114608	Platelet degranulation	GSRG0028642	Timp3	TIMP metallopeptidase inhibitor 3	25358	up	1.56165	0.0089199
R-RNO-114608	Platelet degranulation	GSRG0033051	Fn1	fibronectin 1	25661	up	2.04992	0.000153975
R-RNO-114608	Platelet degranulation	GSRG0034451	Flna	filamin A	293860	up	2.08607	4.55058e-06
R-RNO-114608	Platelet degranulation	GSRG0020464	Serping1	serpin family G member 1	295703	up	3.4362	6.11324e-06
R-RNO-114608	Platelet degranulation	GSRG0022821	Rarres2	retinoic acid receptor responder 2	297073	up	1.5188	0.00635747
R-RNO-114608	Platelet degranulation	GSRG0010031	Tagln2	transgelin 2	304983	up	1.79227	0.00475757
R-RNO-114608	Platelet degranulation	GSRG0004824	Fermt3	fermitin family member 3	309186	up	2.21767	2.59051e-15
R-RNO-114608	Platelet degranulation	GSRG0010542	Pf4	platelet factor 4	360918	up	2.97058	1.24334e-05
R-RNO-114608	Platelet degranulation	GSRG0010808	Plek	pleckstrin	364206	up	1.84876	3.19858e-06
R-RNO-114608	Platelet degranulation	GSRG0000416	Tgfb1	transforming growth factor, beta 1	59086	up	1.74641	2.82604e-05
R-RNO-114608	Platelet degranulation	GSRG0027369	Pros1	protein S (alpha)	81750	up	1.71245	9.52409e-07
R-RNO-114608	Platelet degranulation	GSRG0032179	Vegfa	vascular endothelial growth factor A	83785	down	1.51474	1.51659e-09
R-RNO-76002	Platelet activation, signaling and aggregation	GSRG0034487	Timp1	TIMP metallopeptidase inhibitor 1	116510	up	4.11751	8.19592e-08
R-RNO-76002	Platelet activation, signaling and aggregation	GSRG0016504	Ecm1	extracellular matrix protein 1	116662	up	1.81234	0.00302549
R-RNO-76002	Platelet activation, signaling and aggregation	GSRG0005279	Lcp2	lymphocyte cytosolic protein 2	155918	up	1.67205	7.83026e-06
R-RNO-76002	Platelet activation, signaling and aggregation	GSRG0027609	Igf1	insulin-like growth factor 1	24482	up	1.65516	0.00335065
R-RNO-76002	Platelet activation, signaling and aggregation	GSRG0004711	Igf2	insulin-like growth factor 2	24483	up	2.8074	0.0208868
R-RNO-76002	Platelet activation, signaling and aggregation	GSRG0007015	Lgals3bp	galectin 3 binding protein	245955	up	1.79775	5.86066e-05
R-RNO-76002	Platelet activation, signaling and aggregation	GSRG0028642	Timp3	TIMP metallopeptidase inhibitor 3	25358	up	1.56165	0.0089199
R-RNO-76002	Platelet activation, signaling and aggregation	GSRG0010013	Fcer1g	Fc fragment of IgE receptor Ig	25441	up	2.15237	3.0999e-07
R-RNO-76002	Platelet activation, signaling and aggregation	GSRG0033051	Fn1	fibronectin 1	25661	up	2.04992	0.000153975
R-RNO-76002	Platelet activation, signaling and aggregation	GSRG0034451	Flna	filamin A	293860	up	2.08607	4.55058e-06
R-RNO-76002	Platelet activation, signaling and aggregation	GSRG0020464	Serping1	serpin family G member 1	295703	up	3.4362	6.11324e-06
R-RNO-76002	Platelet activation, signaling and aggregation	GSRG0022821	Rarres2	retinoic acid receptor responder 2	297073	up	1.5188	0.00635747
R-RNO-76002	Platelet activation, signaling and aggregation	GSRG0010031	Tagln2	transgelin 2	304983	up	1.79227	0.00475757
R-RNO-76002	Platelet activation, signaling and aggregation	GSRG0004824	Fermt3	fermitin family member 3	309186	up	2.21767	2.59051e-15
R-RNO-76002	Platelet activation, signaling and aggregation	GSRG0010542	Pf4	platelet factor 4	360918	up	2.97058	1.24334e-05
R-RNO-76002	Platelet activation, signaling and aggregation	GSRG0010808	Plek	pleckstrin	364206	up	1.84876	3.19858e-06
R-RNO-76002	Platelet activation, signaling and aggregation	GSRG0029395	Rac2	ras-related C3 botulinum toxin substrate 2 (rho family, small GTP binding protein Rac2)	366957	up	2.11092	5.41098e-06
R-RNO-76002	Platelet activation, signaling and aggregation	GSRG0000416	Tgfb1	transforming growth factor, beta 1	59086	up	1.74641	2.82604e-05
R-RNO-76002	Platelet activation, signaling and aggregation	GSRG0016351	P2ry12	purinergic receptor P2Y12	64803	up	1.7142	3.05864e-06
R-RNO-76002	Platelet activation, signaling and aggregation	GSRG0005758	Gngt2	G protein subunit gamma transducin 2	690825	up	2.72438	0.000592288
R-RNO-76002	Platelet activation, signaling and aggregation	GSRG0023880	Lyn	LYN proto-oncogene, Src family tyrosine kinase	81515	up	1.72919	1.179e-05
R-RNO-76002	Platelet activation, signaling and aggregation	GSRG0027369	Pros1	protein S (alpha)	81750	up	1.71245	9.52409e-07
R-RNO-76002	Platelet activation, signaling and aggregation	GSRG0032179	Vegfa	vascular endothelial growth factor A	83785	down	1.51474	1.51659e-09
R-RNO-76002	Platelet activation, signaling and aggregation	GSRG0015492	Shc1	SHC adaptor protein 1	85385	up	1.67986	5.38365e-06
R-RNO-76005	Response to elevated platelet cytosolic Ca2+	GSRG0034487	Timp1	TIMP metallopeptidase inhibitor 1	116510	up	4.11751	8.19592e-08
R-RNO-76005	Response to elevated platelet cytosolic Ca2+	GSRG0016504	Ecm1	extracellular matrix protein 1	116662	up	1.81234	0.00302549
R-RNO-76005	Response to elevated platelet cytosolic Ca2+	GSRG0027609	Igf1	insulin-like growth factor 1	24482	up	1.65516	0.00335065
R-RNO-76005	Response to elevated platelet cytosolic Ca2+	GSRG0004711	Igf2	insulin-like growth factor 2	24483	up	2.8074	0.0208868
R-RNO-76005	Response to elevated platelet cytosolic Ca2+	GSRG0007015	Lgals3bp	galectin 3 binding protein	245955	up	1.79775	5.86066e-05
R-RNO-76005	Response to elevated platelet cytosolic Ca2+	GSRG0028642	Timp3	TIMP metallopeptidase inhibitor 3	25358	up	1.56165	0.0089199
R-RNO-76005	Response to elevated platelet cytosolic Ca2+	GSRG0033051	Fn1	fibronectin 1	25661	up	2.04992	0.000153975
R-RNO-76005	Response to elevated platelet cytosolic Ca2+	GSRG0034451	Flna	filamin A	293860	up	2.08607	4.55058e-06
R-RNO-76005	Response to elevated platelet cytosolic Ca2+	GSRG0020464	Serping1	serpin family G member 1	295703	up	3.4362	6.11324e-06
R-RNO-76005	Response to elevated platelet cytosolic Ca2+	GSRG0022821	Rarres2	retinoic acid receptor responder 2	297073	up	1.5188	0.00635747
R-RNO-76005	Response to elevated platelet cytosolic Ca2+	GSRG0010031	Tagln2	transgelin 2	304983	up	1.79227	0.00475757
R-RNO-76005	Response to elevated platelet cytosolic Ca2+	GSRG0004824	Fermt3	fermitin family member 3	309186	up	2.21767	2.59051e-15
R-RNO-76005	Response to elevated platelet cytosolic Ca2+	GSRG0010542	Pf4	platelet factor 4	360918	up	2.97058	1.24334e-05
R-RNO-76005	Response to elevated platelet cytosolic Ca2+	GSRG0010808	Plek	pleckstrin	364206	up	1.84876	3.19858e-06
R-RNO-76005	Response to elevated platelet cytosolic Ca2+	GSRG0000416	Tgfb1	transforming growth factor, beta 1	59086	up	1.74641	2.82604e-05
R-RNO-76005	Response to elevated platelet cytosolic Ca2+	GSRG0027369	Pros1	protein S (alpha)	81750	up	1.71245	9.52409e-07
R-RNO-76005	Response to elevated platelet cytosolic Ca2+	GSRG0032179	Vegfa	vascular endothelial growth factor A	83785	down	1.51474	1.51659e-09
R-RNO-1236975	Antigen processing-Cross presentation	GSRG0016821	Tap1	transporter 1, ATP binding cassette subfamily B member	24811	up	1.60033	0.000173925
R-RNO-1236975	Antigen processing-Cross presentation	GSRG0017858	Psmb9	proteasome subunit beta 9	24967	up	2.25369	1.3338e-09
R-RNO-1236975	Antigen processing-Cross presentation	GSRG0016822	Psmb8	proteasome subunit beta 8	24968	up	3.0587	3.53745e-11
R-RNO-1236975	Antigen processing-Cross presentation	GSRG0016866	RT1-A2	RT1 class Ia, locus A2	24974	up	4.92559	0.00610289
R-RNO-1236975	Antigen processing-Cross presentation	GSRG0012943	Mrc1	mannose receptor, C type 1	291327	up	2.96541	0.0280302
R-RNO-1236975	Antigen processing-Cross presentation	GSRG0016799	RT1-S3	RT1 class Ib, locus S3	294228	up	1.6127	0.0232999
R-RNO-1236975	Antigen processing-Cross presentation	GSRG0016517	Fcgr1a	Fc fragment of IgG receptor Ia	295279	up	2.08468	9.96779e-05
R-RNO-1236975	Antigen processing-Cross presentation	GSRG0017874	RT1-CE5	RT1 class I, locus CE5	309607	up	1.91739	1.21776e-05
R-RNO-1236975	Antigen processing-Cross presentation	GSRG0017784	RT1-CE10	RT1 class I, locus CE10	414792	up	5.24967	2.82558e-08
R-RNO-1236975	Antigen processing-Cross presentation	GSRG0006016	Mrc2	mannose receptor, C type 2	498011	up	1.85488	4.33438e-11
R-RNO-1236975	Antigen processing-Cross presentation	GSRG0028116	Ncf4	neutrophil cytosolic factor 4	500904	up	2.742	7.16165e-06
R-RNO-1236975	Antigen processing-Cross presentation	GSRG0015002	Cyba	cytochrome b-245 alpha chain	79129	up	2.24134	1.79286e-11
R-RNO-198933	Immunoregulatory interactions between a Lymphoid and a non-Lymphoid cell	GSRG0004688	Ifitm2	interferon induced transmembrane protein 2	114709	up	2.14727	0.0116707
R-RNO-198933	Immunoregulatory interactions between a Lymphoid and a non-Lymphoid cell	GSRG0032097	C3	complement component 3	24232	up	1.71562	2.08032e-05
R-RNO-198933	Immunoregulatory interactions between a Lymphoid and a non-Lymphoid cell	GSRG0016866	RT1-A2	RT1 class Ia, locus A2	24974	up	4.92559	0.00610289
R-RNO-198933	Immunoregulatory interactions between a Lymphoid and a non-Lymphoid cell	GSRG0029942	Icam1	intercellular adhesion molecule 1	25464	up	2.22718	6.55321e-09
R-RNO-198933	Immunoregulatory interactions between a Lymphoid and a non-Lymphoid cell	GSRG0001895	Ifitm1	interferon induced transmembrane protein 1	293618	up	3.4056	0.00321029
R-RNO-198933	Immunoregulatory interactions between a Lymphoid and a non-Lymphoid cell	GSRG0016799	RT1-S3	RT1 class Ib, locus S3	294228	up	1.6127	0.0232999
R-RNO-198933	Immunoregulatory interactions between a Lymphoid and a non-Lymphoid cell	GSRG0032848	Trem2	triggering receptor expressed on myeloid cells 2	301227	up	2.38439	2.5023e-15
R-RNO-198933	Immunoregulatory interactions between a Lymphoid and a non-Lymphoid cell	GSRG0009755	Cd34	CD34 molecule	305081	up	1.72628	7.97273e-08
R-RNO-198933	Immunoregulatory interactions between a Lymphoid and a non-Lymphoid cell	GSRG0001799	Itgal	integrin subunit alpha L	308995	up	3.38941	4.62589e-06
R-RNO-198933	Immunoregulatory interactions between a Lymphoid and a non-Lymphoid cell	GSRG0017874	RT1-CE5	RT1 class I, locus CE5	309607	up	1.91739	1.21776e-05
R-RNO-198933	Immunoregulatory interactions between a Lymphoid and a non-Lymphoid cell	GSRG0018439	Itgb2	integrin subunit beta 2	309684	up	2.30817	8.15903e-11
R-RNO-198933	Immunoregulatory interactions between a Lymphoid and a non-Lymphoid cell	GSRG0004689	Ifitm3	interferon induced transmembrane protein 3	361673	up	2.2376	0.00133258
R-RNO-198933	Immunoregulatory interactions between a Lymphoid and a non-Lymphoid cell	GSRG0017784	RT1-CE10	RT1 class I, locus CE10	414792	up	5.24967	2.82558e-08
R-RNO-382551	Transport of small molecules	GSRG0000506	Slc7a10	solute carrier family 7 member 10	114518	down	1.67035	2.7841e-09
R-RNO-382551	Transport of small molecules	GSRG0013932	Slc26a2	solute carrier family 26 member 2	117267	up	1.55301	0.000466883
R-RNO-382551	Transport of small molecules	GSRG0015255	Cp	ceruloplasmin (ferroxidase)	24268	up	3.27805	9.64321e-06
R-RNO-382551	Transport of small molecules	GSRG0037266	Hmox1	heme oxygenase 1	24451	up	1.92982	2.55602e-08
R-RNO-382551	Transport of small molecules	GSRG0014855	Lcat	lecithin cholesterol acyltransferase	24530	up	1.76276	3.05569e-09
R-RNO-382551	Transport of small molecules	GSRG0002060	Slc15a3	solute carrier family 15 member 3	246239	up	2.05503	6.7523e-08
R-RNO-382551	Transport of small molecules	GSRG0011630	Ripk3	receptor-interacting serine-threonine kinase 3	246240	up	2.50245	7.48354e-07
R-RNO-382551	Transport of small molecules	GSRG0017858	Psmb9	proteasome subunit beta 9	24967	up	2.25369	1.3338e-09
R-RNO-382551	Transport of small molecules	GSRG0016822	Psmb8	proteasome subunit beta 8	24968	up	3.0587	3.53745e-11
R-RNO-382551	Transport of small molecules	GSRG0006540	Slc2a4	solute carrier family 2 member 4	25139	up	1.65748	0.0181808
R-RNO-382551	Transport of small molecules	GSRG0001769	Slc5a11	solute carrier family 5 member 11	252854	down	1.64566	6.09195e-08
R-RNO-382551	Transport of small molecules	GSRG0006290	Hba1	hemoglobin, alpha 1	25632	up	1.75656	0.00847851
R-RNO-382551	Transport of small molecules	GSRG0006566	Slc13a5	solute carrier family 13 member 5	266998	down	1.64944	5.62135e-06
R-RNO-382551	Transport of small molecules	GSRG0026871	Npc2	NPC intracellular cholesterol transporter 2	286898	up	2.02588	9.5134e-18
R-RNO-382551	Transport of small molecules	GSRG0006287	Hba-a1	hemoglobin alpha, adult chain 1	287167	up	1.71858	0.00922209
R-RNO-382551	Transport of small molecules	GSRG0012832	Hfe	hemochromatosis	29199	up	1.81474	0.00217732
R-RNO-382551	Transport of small molecules	GSRG0016754	Clic2	chloride intracellular channel 2	294141	up	1.73879	0.0411483
R-RNO-382551	Transport of small molecules	GSRG0002026	Slc22a6	solute carrier family 22 member 6	29509	up	2.69756	0.018765
R-RNO-382551	Transport of small molecules	GSRG0018808	Cybrd1	cytochrome b reductase 1	295669	up	1.81982	6.93909e-05
R-RNO-382551	Transport of small molecules	GSRG0021187	Pltp	phospholipid transfer protein	296371	up	1.56382	5.68072e-06
R-RNO-382551	Transport of small molecules	GSRG0020301	Stom	stomatin	296655	up	2.39275	7.60051e-18
R-RNO-382551	Transport of small molecules	GSRG0021658	Slc4a5	solute carrier family 4 member 5	297386	up	1.86864	0.00228873
R-RNO-382551	Transport of small molecules	GSRG0029361	Slc39a4	solute carrier family 39 member 4	300051	up	3.21542	5.471e-10
R-RNO-382551	Transport of small molecules	GSRG0010157	Abcg3l3	ATP-binding cassette, subfamily G (WHITE), member 3-like 3	305142	up	1.52524	8.40965e-05
R-RNO-382551	Transport of small molecules	GSRG0013278	Mylip	myosin regulatory light chain interacting protein	306825	up	1.52747	0.000240725
R-RNO-382551	Transport of small molecules	GSRG0002530	Slc2a12	solute carrier family 2 member 12	308028	up	1.6113	0.000449633
R-RNO-382551	Transport of small molecules	GSRG0002545	Slc12a7	solute carrier family 12 member 7	308069	up	1.90055	0.000594307
R-RNO-382551	Transport of small molecules	GSRG0001928	Slc22a18	solute carrier family 22, member 18	309131	up	2.16919	0.000226089
R-RNO-382551	Transport of small molecules	GSRG0004733	Ano1	anoctamin 1	309135	up	1.53369	0.00024813
R-RNO-382551	Transport of small molecules	GSRG0016319	Slc7a11	solute carrier family 7 member 11	310392	up	1.69064	1.63179e-06
R-RNO-382551	Transport of small molecules	GSRG0024824	Abca1	ATP binding cassette subfamily A member 1	313210	up	2.75445	1.89187e-35
R-RNO-382551	Transport of small molecules	GSRG0028247	Ano6	anoctamin 6	315272	up	1.5085	5.77332e-06
R-RNO-382551	Transport of small molecules	GSRG0006288	Hba2	hemoglobin, alpha 2	360504	up	1.74781	0.00449792
R-RNO-382551	Transport of small molecules	GSRG0009034	Slc8b1	solute carrier family 8 member B1	498185	up	1.70984	1.40529e-05
R-RNO-382551	Transport of small molecules	GSRG0022757	Slc13a4	solute carrier family 13 member 4	503568	up	2.48293	0.0217465
R-RNO-382551	Transport of small molecules	GSRG0020612	Nr1h3	nuclear receptor subfamily 1, group H, member 3	58852	up	1.6097	0.0030257
R-RNO-382551	Transport of small molecules	GSRG0003242	Fxyd1	FXYD domain-containing ion transport regulator 1	58971	up	1.64556	3.35178e-06
R-RNO-382551	Transport of small molecules	GSRG0012282	Slc7a2	solute carrier family 7 member 2	64554	up	1.82622	5.0709e-13
R-RNO-382551	Transport of small molecules	GSRG0017719	Pln	phospholamban	64672	up	2.76359	0.0406063
R-RNO-382551	Transport of small molecules	GSRG0005758	Gngt2	G protein subunit gamma transducin 2	690825	up	2.72438	0.000592288
R-RNO-2029481	FCGR activation	GSRG0019971	Hck	HCK proto-oncogene, Src family tyrosine kinase	25734	up	1.76153	8.48381e-05
R-RNO-2029481	FCGR activation	GSRG0010009	Fcgr2b	Fc fragment of IgG, low affinity IIb, receptor	289211	up	3.77269	2.25278e-16
R-RNO-2029481	FCGR activation	GSRG0016517	Fcgr1a	Fc fragment of IgG receptor Ia	295279	up	2.08468	9.96779e-05
R-RNO-2029481	FCGR activation	GSRG0009631	Fcgr3a	Fc fragment of IgG, low affinity IIIa, receptor	304966	up	1.64348	0.00384544
R-RNO-2029481	FCGR activation	GSRG0024380	Fgr	FGR proto-oncogene, Src family tyrosine kinase	79113	up	2.47618	7.16259e-15
R-RNO-2029481	FCGR activation	GSRG0023880	Lyn	LYN proto-oncogene, Src family tyrosine kinase	81515	up	1.72919	1.179e-05
R-RNO-1430728	Metabolism	GSRG0014753	Lpcat2	lysophosphatidylcholine acyltransferase 2	100359680	up	1.64438	7.54572e-05
R-RNO-1430728	Metabolism	GSRG0016377	Sptssb	serine palmitoyltransferase, small subunit B	100362555	down	1.52739	1.29665e-06
R-RNO-1430728	Metabolism	GSRG0006355	Ltc4s	leukotriene C4 synthase	114097	up	1.75258	0.00117586
R-RNO-1430728	Metabolism	GSRG0013932	Slc26a2	solute carrier family 26 member 2	117267	up	1.55301	0.000466883
R-RNO-1430728	Metabolism	GSRG0011974	Msmo1	methylsterol monooxygenase 1	140910	down	1.75517	6.15989e-14
R-RNO-1430728	Metabolism	GSRG0022552	Mgst1	microsomal glutathione S-transferase 1	171341	up	1.69077	1.04714e-10
R-RNO-1430728	Metabolism	GSRG0021162	Ada	adenosine deaminase	24165	up	1.9235	0.00311148
R-RNO-1430728	Metabolism	GSRG0028194	Tspo	translocator protein	24230	up	1.91662	9.44671e-08
R-RNO-1430728	Metabolism	GSRG0024741	B4galt1	beta-1,4-galactosyltransferase 1	24390	up	1.62376	0.000452039
R-RNO-1430728	Metabolism	GSRG0037266	Hmox1	heme oxygenase 1	24451	up	1.92982	2.55602e-08
R-RNO-1430728	Metabolism	GSRG0005069	Scd	stearoyl-CoA desaturase	246074	down	1.92395	1.3375e-06
R-RNO-1430728	Metabolism	GSRG0009963	Fmo2	flavin containing monooxygenase 2	246245	up	1.8088	0.0217764
R-RNO-1430728	Metabolism	GSRG0033980	Prps2	phosphoribosyl pyrophosphate synthetase 2	24689	up	1.54831	0.000237431
R-RNO-1430728	Metabolism	GSRG0018694	Ptgs1	prostaglandin-endoperoxide synthase 1	24693	up	2.12135	2.31966e-09
R-RNO-1430728	Metabolism	GSRG0021465	Tbxas1	thromboxane A synthase 1	24886	up	2.15286	1.54635e-09
R-RNO-1430728	Metabolism	GSRG0017858	Psmb9	proteasome subunit beta 9	24967	up	2.25369	1.3338e-09
R-RNO-1430728	Metabolism	GSRG0016822	Psmb8	proteasome subunit beta 8	24968	up	3.0587	3.53745e-11
R-RNO-1430728	Metabolism	GSRG0030455	Rbp1	retinol binding protein 1	25056	up	2.39104	0.0132583
R-RNO-1430728	Metabolism	GSRG0022961	Hk2	hexokinase 2	25059	up	1.91403	8.94495e-10
R-RNO-1430728	Metabolism	GSRG0034986	Bgn	biglycan	25181	up	1.98249	0.0363654
R-RNO-1430728	Metabolism	GSRG0020658	Cd44	CD44 molecule (Indian blood group)	25406	up	2.81768	3.3158e-36
R-RNO-1430728	Metabolism	GSRG0021356	Cyp51	cytochrome P450, family 51	25427	down	2.01154	2.63744e-21
R-RNO-1430728	Metabolism	GSRG0020184	Ptgds	prostaglandin D2 synthase	25526	up	3.09791	2.4312e-05
R-RNO-1430728	Metabolism	GSRG0030747	Acp5	acid phosphatase 5, tartrate resistant	25732	up	2.87829	2.04963e-06
R-RNO-1430728	Metabolism	GSRG0011851	Chdh	choline dehydrogenase	290551	up	2.28161	4.36591e-05
R-RNO-1430728	Metabolism	GSRG0012254	Dctd	dCMP deaminase	290741	up	1.74028	5.67359e-08
R-RNO-1430728	Metabolism	GSRG0013797	Chst9	carbohydrate sulfotransferase 9	291770	up	1.8003	9.04376e-07
R-RNO-1430728	Metabolism	GSRG0027851	Sqle	squalene epoxidase	29230	down	1.78895	2.77444e-35
R-RNO-1430728	Metabolism	GSRG0011538	Gch1	GTP cyclohydrolase 1	29244	up	2.65688	1.80032e-07
R-RNO-1430728	Metabolism	GSRG0004310	Folr2	folate receptor beta	293154	up	3.70411	0.000300437
R-RNO-1430728	Metabolism	GSRG0004807	Tm7sf2	transmembrane 7 superfamily member 2	293688	down	1.87643	3.73655e-15
R-RNO-1430728	Metabolism	GSRG0009995	Hsd17b7	hydroxysteroid (17-beta) dehydrogenase 7	29540	down	1.73951	2.44159e-07
R-RNO-1430728	Metabolism	GSRG0011702	Fdft1	farnesyl diphosphate farnesyl transferase 1	29580	down	1.63417	5.80161e-22
R-RNO-1430728	Metabolism	GSRG0008766	Alox5ap	arachidonate 5-lipoxygenase activating protein	29624	up	1.74963	0.00475133
R-RNO-1430728	Metabolism	GSRG0015165	Hmgcs1	3-hydroxy-3-methylglutaryl-CoA synthase 1	29637	down	2.01735	1.95873e-14
R-RNO-1430728	Metabolism	GSRG0023792	Plbd1	phospholipase B domain containing 1	297694	up	4.73591	1.17324e-06
R-RNO-1430728	Metabolism	GSRG0025476	Mfsd2a	major facilitator superfamily domain containing 2A	298504	down	1.72216	1.0342e-09
R-RNO-1430728	Metabolism	GSRG0007213	Parp14	poly (ADP-ribose) polymerase family, member 14	303903	up	1.73764	0.00275541
R-RNO-1430728	Metabolism	GSRG0007542	Parp9	poly (ADP-ribose) polymerase family, member 9	303905	up	1.69382	0.000781612
R-RNO-1430728	Metabolism	GSRG0014969	Fa2h	fatty acid 2-hydroxylase	307855	down	1.57452	7.58906e-10
R-RNO-1430728	Metabolism	GSRG0004744	Aldh3b1	aldehyde dehydrogenase 3 family, member B1	309147	up	1.76562	0.00264471
R-RNO-1430728	Metabolism	GSRG0004965	Ch25h	cholesterol 25-hydroxylase	309527	up	2.45477	5.03722e-05
R-RNO-1430728	Metabolism	GSRG0016495	Tnfaip8l2	TNF alpha induced protein 8 like 2	310663	up	1.99844	1.08864e-05
R-RNO-1430728	Metabolism	GSRG0019998	Acss2	acyl-CoA synthetase short-chain family member 2	311569	down	1.53661	8.18238e-16
R-RNO-1430728	Metabolism	GSRG0022979	Cyp26b1	cytochrome P450, family 26, subfamily b, polypeptide 1	312495	up	2.41542	0.024201
R-RNO-1430728	Metabolism	GSRG0012899	Akr1c12	aldo-keto reductase family 1, member C12	361266	up	1.64883	0.00212123
R-RNO-1430728	Metabolism	GSRG0026486	Pld4	phospholipase D family, member 4	362792	up	1.75489	5.99169e-07
R-RNO-1430728	Metabolism	GSRG0016006	Car13	carbonic anhydrase 13	499566	up	1.78537	0.0140707
R-RNO-1430728	Metabolism	GSRG0026755	Pygl	phosphorylase, glycogen, liver	64035	up	1.98372	0.000485839
R-RNO-1430728	Metabolism	GSRG0001929	Dhcr7	7-dehydrocholesterol reductase	64191	down	1.70533	4.39183e-15
R-RNO-1430728	Metabolism	GSRG0018590	Entpd2	ectonucleoside triphosphate diphosphohydrolase 2	64467	up	1.58082	0.0168651
R-RNO-1430728	Metabolism	GSRG0008979	Aacs	acetoacetyl-CoA synthetase	65984	down	1.52529	1.28537e-16
R-RNO-1430728	Metabolism	GSRG0004290	Mogat2	monoacylglycerol O-acyltransferase 2	681211	down	1.61541	0.000606882
R-RNO-1430728	Metabolism	GSRG0005758	Gngt2	G protein subunit gamma transducin 2	690825	up	2.72438	0.000592288
R-RNO-1430728	Metabolism	GSRG0006463	Srebf1	sterol regulatory element binding transcription factor 1	78968	up	1.50004	8.92537e-12
R-RNO-1430728	Metabolism	GSRG0017726	Fabp7	fatty acid binding protein 7	80841	up	1.65907	5.88628e-17
R-RNO-1430728	Metabolism	GSRG0004920	Gda	guanine deaminase	83585	up	2.42748	0.0289433
R-RNO-1430728	Metabolism	GSRG0037443	Kcns3	potassium voltage-gated channel, modifier subfamily S, member 3	83588	down	1.54783	3.69939e-06
R-RNO-1430728	Metabolism	GSRG0009830	Prelp	proline and arginine rich end leucine rich repeat protein	84400	up	2.04056	1.25949e-08
R-RNO-1430728	Metabolism	GSRG0009964	Fmo3	flavin containing monooxygenase 3	84493	up	2.30002	0.0107981
R-RNO-1430728	Metabolism	GSRG0013426	Idi1	isopentenyl-diphosphate delta isomerase 1	89784	down	1.74455	3.03158e-10
R-RNO-202433	Generation of second messenger molecules	GSRG0005279	Lcp2	lymphocyte cytosolic protein 2	155918	up	1.67205	7.83026e-06
R-RNO-202433	Generation of second messenger molecules	GSRG0023485	Cd4	Cd4 molecule	24932	up	2.8371	4.54453e-08
R-RNO-202433	Generation of second messenger molecules	GSRG0017860	RT1-Da	RT1 class II, locus Da	294269	up	3.45845	0.0104534
R-RNO-202433	Generation of second messenger molecules	GSRG0016825	RT1-Db1	RT1 class II, locus Db1	294270	up	4.83555	1.56507e-05
R-RNO-202433	Generation of second messenger molecules	GSRG0017859	RT1-Ba	RT1 class II, locus Ba	309621	down	4.64648	0.0272374
R-RNO-202433	Generation of second messenger molecules	GSRG0033922	Was	Wiskott-Aldrich syndrome	317371	up	1.94551	0.000142798
R-RNO-202433	Generation of second messenger molecules	GSRG0015180	Fyb	FYN binding protein	499537	up	2.61084	4.9985e-09
R-RNO-216083	Integrin cell surface interactions	GSRG0024926	Tnc	tenascin C	116640	up	1.94683	8.56281e-05
R-RNO-216083	Integrin cell surface interactions	GSRG0015951	Itga1	integrin subunit alpha 1	25118	up	1.61509	0.00677014
R-RNO-216083	Integrin cell surface interactions	GSRG0020658	Cd44	CD44 molecule (Indian blood group)	25406	up	2.81768	3.3158e-36
R-RNO-216083	Integrin cell surface interactions	GSRG0029942	Icam1	intercellular adhesion molecule 1	25464	up	2.22718	6.55321e-09
R-RNO-216083	Integrin cell surface interactions	GSRG0033051	Fn1	fibronectin 1	25661	up	2.04992	0.000153975
R-RNO-216083	Integrin cell surface interactions	GSRG0007153	Col8a1	collagen, type VIII, alpha 1	304021	up	2.40995	1.71713e-07
R-RNO-216083	Integrin cell surface interactions	GSRG0001799	Itgal	integrin subunit alpha L	308995	up	3.38941	4.62589e-06
R-RNO-216083	Integrin cell surface interactions	GSRG0018439	Itgb2	integrin subunit beta 2	309684	up	2.30817	8.15903e-11
R-RNO-216083	Integrin cell surface interactions	GSRG0029837	Itga5	integrin subunit alpha 5	315346	up	1.75353	0.000639055
R-RNO-216083	Integrin cell surface interactions	GSRG0013475	Itga8	integrin subunit alpha 8	364786	up	1.6609	4.57304e-06
R-RNO-2029480	Fcgamma receptor (FCGR) dependent phagocytosis	GSRG0019971	Hck	HCK proto-oncogene, Src family tyrosine kinase	25734	up	1.76153	8.48381e-05
R-RNO-2029480	Fcgamma receptor (FCGR) dependent phagocytosis	GSRG0010009	Fcgr2b	Fc fragment of IgG, low affinity IIb, receptor	289211	up	3.77269	2.25278e-16
R-RNO-2029480	Fcgamma receptor (FCGR) dependent phagocytosis	GSRG0016517	Fcgr1a	Fc fragment of IgG receptor Ia	295279	up	2.08468	9.96779e-05
R-RNO-2029480	Fcgamma receptor (FCGR) dependent phagocytosis	GSRG0009631	Fcgr3a	Fc fragment of IgG, low affinity IIIa, receptor	304966	up	1.64348	0.00384544
R-RNO-2029480	Fcgamma receptor (FCGR) dependent phagocytosis	GSRG0028323	Nckap1l	NCK associated protein 1 like	315348	up	1.92686	2.33403e-08
R-RNO-2029480	Fcgamma receptor (FCGR) dependent phagocytosis	GSRG0033922	Was	Wiskott-Aldrich syndrome	317371	up	1.94551	0.000142798
R-RNO-2029480	Fcgamma receptor (FCGR) dependent phagocytosis	GSRG0026486	Pld4	phospholipase D family, member 4	362792	up	1.75489	5.99169e-07
R-RNO-2029480	Fcgamma receptor (FCGR) dependent phagocytosis	GSRG0008788	Arpc1b	actin related protein 2/3 complex, subunit 1B	54227	up	1.97327	0.00201039
R-RNO-2029480	Fcgamma receptor (FCGR) dependent phagocytosis	GSRG0005614	Myo1c	myosin 1C	65261	up	1.52292	0.000227217
R-RNO-2029480	Fcgamma receptor (FCGR) dependent phagocytosis	GSRG0024380	Fgr	FGR proto-oncogene, Src family tyrosine kinase	79113	up	2.47618	7.16259e-15
R-RNO-2029480	Fcgamma receptor (FCGR) dependent phagocytosis	GSRG0023880	Lyn	LYN proto-oncogene, Src family tyrosine kinase	81515	up	1.72919	1.179e-05
R-RNO-500792	GPCR ligand binding	GSRG0003019	C5ar1	complement component 5a receptor 1	113959	up	1.57359	0.039895
R-RNO-500792	GPCR ligand binding	GSRG0000103	Vip	vasoactive intestinal peptide	117064	up	2.4085	0.00181548
R-RNO-500792	GPCR ligand binding	GSRG0004305	P2ry6	pyrimidinergic receptor P2Y6	117264	up	2.26604	6.57573e-09
R-RNO-500792	GPCR ligand binding	GSRG0032052	Cx3cr1	C-X3-C motif chemokine receptor 1	171056	up	1.54278	0.00119957
R-RNO-500792	GPCR ligand binding	GSRG0001730	Calcb	calcitonin-related polypeptide, beta	171519	down	1.70225	0.00145849
R-RNO-500792	GPCR ligand binding	GSRG0013942	Adrb2	adrenoceptor beta 2	24176	up	1.64739	0.000299321
R-RNO-500792	GPCR ligand binding	GSRG0032097	C3	complement component 3	24232	up	1.71562	2.08032e-05
R-RNO-500792	GPCR ligand binding	GSRG0037126	Calca	calcitonin-related polypeptide alpha	24241	down	1.7013	0.00185056
R-RNO-500792	GPCR ligand binding	GSRG0010197	Cxcl9	C-X-C motif chemokine ligand 9	246759	up	2.48587	0.0296938
R-RNO-500792	GPCR ligand binding	GSRG0036181	Sst	somatostatin	24797	down	1.50608	1.47772e-07
R-RNO-500792	GPCR ligand binding	GSRG0004917	Anxa1	annexin A1	25380	up	2.0794	0.0129477
R-RNO-500792	GPCR ligand binding	GSRG0016733	Ptgfr	prostaglandin F receptor	25652	up	2.3402	7.77887e-06
R-RNO-500792	GPCR ligand binding	GSRG0006128	Npb	neuropeptide B	259222	up	1.79046	0.00377494
R-RNO-500792	GPCR ligand binding	GSRG0028748	Nts	neurotensin	299757	down	1.54464	0.000142308
R-RNO-500792	GPCR ligand binding	GSRG0016350	P2ry13	purinergic receptor P2Y13	310444	up	1.63694	6.9511e-05
R-RNO-500792	GPCR ligand binding	GSRG0032797	Adgre1	adhesion G protein-coupled receptor E1	316137	up	2.373	1.26127e-10
R-RNO-500792	GPCR ligand binding	GSRG0010542	Pf4	platelet factor 4	360918	up	2.97058	1.24334e-05
R-RNO-500792	GPCR ligand binding	GSRG0003018	C5ar2	complement component 5a receptor 2	445269	up	2.50188	5.96801e-07
R-RNO-500792	GPCR ligand binding	GSRG0006551	Cxcl16	C-X-C motif chemokine ligand 16	497942	up	1.97977	0.000384935
R-RNO-500792	GPCR ligand binding	GSRG0010524	Cxcl13	C-X-C motif chemokine ligand 13	498335	up	5.12081	0.000704277
R-RNO-500792	GPCR ligand binding	GSRG0004226	Nmb	neuromedin B	499194	down	1.65417	0.0382021
R-RNO-500792	GPCR ligand binding	GSRG0024376	Ptafr	platelet-activating factor receptor	58949	up	1.55292	0.000157162
R-RNO-500792	GPCR ligand binding	GSRG0008199	Cmklr1	chemerin chemokine-like receptor 1	60669	up	2.62062	1.39022e-11
R-RNO-500792	GPCR ligand binding	GSRG0016351	P2ry12	purinergic receptor P2Y12	64803	up	1.7142	3.05864e-06
R-RNO-500792	GPCR ligand binding	GSRG0011810	Gpr183	G protein-coupled receptor 183	679975	up	2.4909	5.54043e-09
R-RNO-500792	GPCR ligand binding	GSRG0005758	Gngt2	G protein subunit gamma transducin 2	690825	up	2.72438	0.000592288
R-RNO-500792	GPCR ligand binding	GSRG0018865	Aplnr	apelin receptor	83518	up	1.66133	8.06922e-07
R-RNO-500792	GPCR ligand binding	GSRG0023462	C3ar1	complement component 3a receptor 1	84007	up	2.03412	6.20626e-05
R-RNO-2129379	Molecules associated with elastic fibres	GSRG0033051	Fn1	fibronectin 1	25661	up	2.04992	0.000153975
R-RNO-2129379	Molecules associated with elastic fibres	GSRG0003095	Ltbp4	latent transforming growth factor beta binding protein 4	292734	up	1.53607	0.000222153
R-RNO-2129379	Molecules associated with elastic fibres	GSRG0026596	Emilin1	elastin microfibril interfacer 1	298845	up	1.65747	3.29932e-05
R-RNO-2129379	Molecules associated with elastic fibres	GSRG0028206	Fbln1	fibulin 1	315191	up	1.99777	0.0260863
R-RNO-2129379	Molecules associated with elastic fibres	GSRG0013475	Itga8	integrin subunit alpha 8	364786	up	1.6609	4.57304e-06
R-RNO-2129379	Molecules associated with elastic fibres	GSRG0000416	Tgfb1	transforming growth factor, beta 1	59086	up	1.74641	2.82604e-05
R-RNO-2129379	Molecules associated with elastic fibres	GSRG0021221	Bmp7	bone morphogenetic protein 7	85272	up	2.58651	0.0266883
R-RNO-373076	Class A/1 (Rhodopsin-like receptors)	GSRG0003019	C5ar1	complement component 5a receptor 1	113959	up	1.57359	0.039895
R-RNO-373076	Class A/1 (Rhodopsin-like receptors)	GSRG0004305	P2ry6	pyrimidinergic receptor P2Y6	117264	up	2.26604	6.57573e-09
R-RNO-373076	Class A/1 (Rhodopsin-like receptors)	GSRG0032052	Cx3cr1	C-X3-C motif chemokine receptor 1	171056	up	1.54278	0.00119957
R-RNO-373076	Class A/1 (Rhodopsin-like receptors)	GSRG0013942	Adrb2	adrenoceptor beta 2	24176	up	1.64739	0.000299321
R-RNO-373076	Class A/1 (Rhodopsin-like receptors)	GSRG0032097	C3	complement component 3	24232	up	1.71562	2.08032e-05
R-RNO-373076	Class A/1 (Rhodopsin-like receptors)	GSRG0010197	Cxcl9	C-X-C motif chemokine ligand 9	246759	up	2.48587	0.0296938
R-RNO-373076	Class A/1 (Rhodopsin-like receptors)	GSRG0036181	Sst	somatostatin	24797	down	1.50608	1.47772e-07
R-RNO-373076	Class A/1 (Rhodopsin-like receptors)	GSRG0004917	Anxa1	annexin A1	25380	up	2.0794	0.0129477
R-RNO-373076	Class A/1 (Rhodopsin-like receptors)	GSRG0016733	Ptgfr	prostaglandin F receptor	25652	up	2.3402	7.77887e-06
R-RNO-373076	Class A/1 (Rhodopsin-like receptors)	GSRG0006128	Npb	neuropeptide B	259222	up	1.79046	0.00377494
R-RNO-373076	Class A/1 (Rhodopsin-like receptors)	GSRG0028748	Nts	neurotensin	299757	down	1.54464	0.000142308
R-RNO-373076	Class A/1 (Rhodopsin-like receptors)	GSRG0016350	P2ry13	purinergic receptor P2Y13	310444	up	1.63694	6.9511e-05
R-RNO-373076	Class A/1 (Rhodopsin-like receptors)	GSRG0010542	Pf4	platelet factor 4	360918	up	2.97058	1.24334e-05
R-RNO-373076	Class A/1 (Rhodopsin-like receptors)	GSRG0003018	C5ar2	complement component 5a receptor 2	445269	up	2.50188	5.96801e-07
R-RNO-373076	Class A/1 (Rhodopsin-like receptors)	GSRG0006551	Cxcl16	C-X-C motif chemokine ligand 16	497942	up	1.97977	0.000384935
R-RNO-373076	Class A/1 (Rhodopsin-like receptors)	GSRG0010524	Cxcl13	C-X-C motif chemokine ligand 13	498335	up	5.12081	0.000704277
R-RNO-373076	Class A/1 (Rhodopsin-like receptors)	GSRG0004226	Nmb	neuromedin B	499194	down	1.65417	0.0382021
R-RNO-373076	Class A/1 (Rhodopsin-like receptors)	GSRG0024376	Ptafr	platelet-activating factor receptor	58949	up	1.55292	0.000157162
R-RNO-373076	Class A/1 (Rhodopsin-like receptors)	GSRG0008199	Cmklr1	chemerin chemokine-like receptor 1	60669	up	2.62062	1.39022e-11
R-RNO-373076	Class A/1 (Rhodopsin-like receptors)	GSRG0016351	P2ry12	purinergic receptor P2Y12	64803	up	1.7142	3.05864e-06
R-RNO-373076	Class A/1 (Rhodopsin-like receptors)	GSRG0011810	Gpr183	G protein-coupled receptor 183	679975	up	2.4909	5.54043e-09
R-RNO-373076	Class A/1 (Rhodopsin-like receptors)	GSRG0018865	Aplnr	apelin receptor	83518	up	1.66133	8.06922e-07
R-RNO-373076	Class A/1 (Rhodopsin-like receptors)	GSRG0023462	C3ar1	complement component 3a receptor 1	84007	up	2.03412	6.20626e-05
R-RNO-194840	Rho GTPase cycle	GSRG0034460	Arhgap4	Rho GTPase activating protein 4	246249	up	1.50149	0.000174124
R-RNO-194840	Rho GTPase cycle	GSRG0018736	Arhgap15	Rho GTPase activating protein 15	295635	up	2.06802	6.55353e-07
R-RNO-194840	Rho GTPase cycle	GSRG0037020	Tagap	T-cell activation RhoGTPase activating protein	308097	up	2.59624	0.000182929
R-RNO-194840	Rho GTPase cycle	GSRG0017284	Fgd2	FYVE, RhoGEF and PH domain containing 2	309653	up	1.9718	1.02983e-06
R-RNO-194840	Rho GTPase cycle	GSRG0015683	Arhgap29	Rho GTPase activating protein 29	310833	up	1.6546	0.000539076
R-RNO-194840	Rho GTPase cycle	GSRG0028447	Arhgap45	Rho GTPase activating protein 45	314618	up	1.90213	1.76148e-06
R-RNO-194840	Rho GTPase cycle	GSRG0023798	Arhgdib	Rho GDP dissociation inhibitor beta	362456	up	1.87759	8.14131e-05
R-RNO-194840	Rho GTPase cycle	GSRG0027717	Arhgap9	Rho GTPase activating protein 9	362893	up	1.81797	2.90377e-06
R-RNO-194840	Rho GTPase cycle	GSRG0029395	Rac2	ras-related C3 botulinum toxin substrate 2 (rho family, small GTP binding protein Rac2)	366957	up	2.11092	5.41098e-06
R-RNO-194840	Rho GTPase cycle	GSRG0009643	Arhgap30	Rho GTPase activating protein 30	498282	up	2.24298	2.52136e-06
R-RNO-194840	Rho GTPase cycle	GSRG0023141	Arhgap25	Rho GTPase activating protein 25	500246	up	1.6145	1.86821e-07
R-RNO-194840	Rho GTPase cycle	GSRG0014539	Arhgap10	Rho GTPase activating protein 10	688429	up	1.99506	0.000278228
R-RNO-173623	Classical antibody-mediated complement activation	GSRG0025663	C1qa	complement C1q A chain	298566	up	2.14661	4.17637e-10
R-RNO-173623	Classical antibody-mediated complement activation	GSRG0021879	C1r	complement C1r subcomponent	312705	up	1.77584	0.00512544
R-RNO-173623	Classical antibody-mediated complement activation	GSRG0025662	C1qc	complement C1q C chain	362634	up	2.09285	0.000296017
R-RNO-2168880	Scavenging of heme from plasma	GSRG0006290	Hba1	hemoglobin, alpha 1	25632	up	1.75656	0.00847851
R-RNO-2168880	Scavenging of heme from plasma	GSRG0006287	Hba-a1	hemoglobin alpha, adult chain 1	287167	up	1.71858	0.00922209
R-RNO-2168880	Scavenging of heme from plasma	GSRG0028111	Apol3	apolipoprotein L, 3	315108	up	1.54538	0.0102172
R-RNO-2168880	Scavenging of heme from plasma	GSRG0006288	Hba2	hemoglobin, alpha 2	360504	up	1.74781	0.00449792
R-RNO-2168880	Scavenging of heme from plasma	GSRG0029380	Apol9a	apolipoprotein L 9a	503164	up	1.91373	0.0195541
R-RNO-173736	Alternative complement activation	GSRG0032097	C3	complement component 3	24232	up	1.71562	2.08032e-05
R-RNO-173736	Alternative complement activation	GSRG0028463	Gzmm	granzyme M	29252	up	2.25044	0.000644836
R-RNO-173736	Alternative complement activation	GSRG0017872	Cfb // C2	complement factor B // complement component 2	294257	up	2.28649	1.44008e-05
R-RNO-194315	Signaling by Rho GTPases	GSRG0005134	Myh11	myosin heavy chain 11	24582	up	2.6903	0.000552428
R-RNO-194315	Signaling by Rho GTPases	GSRG0034460	Arhgap4	Rho GTPase activating protein 4	246249	up	1.50149	0.000174124
R-RNO-194315	Signaling by Rho GTPases	GSRG0007548	Mylk	myosin light chain kinase	288057	up	1.65412	3.57705e-11
[truncated: 645 more rows]

## Sheet: PATHWAY ANALYSIS (PANTHER)
Supplemental Table 3: Rostral Injured vs. Rostral Naive				AI vs. AN
[truncated: 113 more rows]

## Sheet: PATHWAY ANALYSIS (WIKI)
Supplemental Table 3: Rostral Injured vs. Rostral Naive				AI vs. AN
[truncated: 456 more rows]

[truncated: 3 more sheets: GO ANALYSIS, NETWORK ANALYSIS (TF TARGET), REGULATED PATTERNS-EXONS]
