# Supplementary material for: Rat Spinal Cord Injury Associated with Spasticity Leads to Widespread Changes in the Regulation of Retained Introns
Source: Neurotrauma Rep. 2022 Mar 4;3(1):105–21. doi: 10.1089/neur.2021.0042 (PMC8985541; doi:10.1089/neur.2021.0042)
Supplement: Supplemental data [file Suppl_TableS4.xlsx]

## Sheet: REGULATED GENES
Supplemental Table 5: Rostral Naive vs. Caudal Naive					AN vs. BN
Data Overview: Regulated Genes
	Up-regulated	Down-regulated	All
Number of regulated genes	233	292	525
Min fold-change	1.5	1.5	1.5
Average fold-change	1.73	1.79	1.76
Median of fold-change	1.62	1.64	1.63
Max fold-change	4.86	6.04	6.04
Gene with the max fold-change	Reg3b	GSRG0033397	GSRG0033397
List of the 525 Regulated Genes (Fold-change ≥ 1.5; Unadjusted P-Value ≤ 0.05)
FAST DB STABLE ID	Gene Symbol	Regulation	Fold-Change	P-Value	Adjusted P-Value	Gene Coordinates (rn6)	UCSC Link	Gene Name	Aliases and Synonyms	Entrez Gene ID	EnsEMBL ID	Expression Caudal	Expression Rostral
GSRG0021639	Reg3b	up	4.86	1.91e-09	5.16e-08	chr4(+):109467270-109470510	UCSC	regenerating islet-derived 3 beta	Pap;Pap1;REG-2;REG-3-beta;regIII-beta	24618	ENSRNOG00000006151	23.72	115.61
GSRG0004356	Hbb	up	4.41	7.94e-11	2.99e-09	chr1(-):168971265-168972915	UCSC	hemoglobin subunit beta	NULL	24440	ENSRNOG00000058105	1466.1	6464.6
GSRG0001935	Bc1	up	4.1	7.94e-23	3.96e-20	chr1(+):218075359-218075511	UCSC	brain cytoplasmic RNA 1	NULL	29294	--	225.15	922.01
GSRG0032635	--	up	3.16	0.0383	0.0965	chr9(+):114009085-114009114	UCSC	--	NULL	--	--	3.56	11.45
GSRG0014766	--	up	3.03	0.0464	NA	chr19(-):19263534-19263563	UCSC	--	NULL	--	--	2.49	7.53
GSRG0022536	Apold1	up	2.71	3.23e-10	1.06e-08	chr4(+):168752136-168755023	UCSC	apolipoprotein L domain containing 1	NULL	444983	ENSRNOG00000007830	536.21	1451.8
GSRG0005461	Pmp22	up	2.58	0.0331	0.0856	chr10(+):49538587-49568582	UCSC	peripheral myelin protein 22	Gas-3;PMP-22;SAG	24660	ENSRNOG00000003338	29368.1	75748.4
GSRG0020132	Rps21	up	2.41	3.2e-14	2.6e-12	chr3(+):175629146-175630209	UCSC	ribosomal protein S21	NULL	81775	ENSRNOG00000060449	197.08	474.94
GSRG0006288	Hba2	up	2.37	2.82e-06	3.13e-05	chr10(-):15573344-15609118	UCSC	hemoglobin, alpha 2	Glnc2;Glnc3;Hba2;LOC360504	360504	ENSRNOG00000029886;ENSRNOG00000047321	2451.98	5806.01
GSRG0020858	Cd93	up	2.35	0.000186	0.00117	chr3(-):142778804-142783774	UCSC	CD93 molecule	C1qRp;C1qr1;Ly68	84398	--	709.83	1672.34
GSRG0019549	Ccdc34	up	2.3	2.35e-20	7.43e-18	chr3(+):101156212-101191363	UCSC	coiled-coil domain containing 34	LOC362187;RGD1560583	362187	ENSRNOG00000005902	227.44	523.41
GSRG0015269	Rpl22l1	up	2.25	2.22e-29	3.82e-26	chr2(+):115362799-115364735	UCSC	ribosomal protein L22 like 1	LOC361923;RGD1309517	361923	ENSRNOG00000011817	1164.63	2623.55
GSRG0006287	Hba-a1	up	2.17	8.32e-05	0.000585	chr10(-):15577161-15578010	UCSC	hemoglobin alpha, adult chain 1	Glnc1;GloA;Hba-a1;LOC287167	287167	ENSRNOG00000045989	139.5	303.27
GSRG0006290	Hba1	up	2.13	0.000161	0.00103	chr10(-):15602791-15603650	UCSC	hemoglobin, alpha 1	HBAM;Hba-a2;Hba1	25632	ENSRNOG00000029886	5643.55	12016.4
GSRG0015512	S100a3	up	2.1	0.00158	0.00703	chr2(+):189993262-189996029	UCSC	S100 calcium binding protein A3	NULL	114216	ENSRNOG00000012008	75.96	159.6
GSRG0034784	Tmsbl1	up	2.09	1.47e-22	6.91e-20	chrX(-):107612329-107614632	UCSC	thymosin beta-like protein 1	NULL	286978	--	440.81	922.76
GSRG0031404	Rec114	up	2	0.0229	0.0639	chr8(-):63445644-63533546	UCSC	REC114 meiotic recombination protein	LOC300751;RGD1311874	300751	ENSRNOG00000009332	89.63	179.14
GSRG0010841	Acyp2	up	2	1.47e-26	1.27e-23	chr14(-):114891246-115052450	UCSC	acylphosphatase 2	LOC100361559;LOC364224;LOC682245	364224	ENSRNOG00000042419	1938.5	3878.65
GSRG0025890	Pomc	up	2	4.19e-08	7.8e-07	chr6(+):28382941-28388769	UCSC	proopiomelanocortin	Pomc1;Pomc2;alphaMSH	24664	ENSRNOG00000012686	102.08	204.53
GSRG0013276	--	up	1.99	9.28e-22	3.78e-19	chr17(-):19124297-19125085	UCSC	--	NULL	--	--	312.25	623.43
GSRG0030102	Rps25	up	1.99	1.85e-17	3.24e-15	chr8(+):48727325-48729722	UCSC	ribosomal protein s25	NULL	122799	ENSRNOG00000027503	3436.91	6839.11
GSRG0020792	Mal	up	1.98	3.06e-05	0.000248	chr3(-):120209647-120233655	UCSC	mal, T-cell differentiation protein	MVP17;NS3	25263	ENSRNOG00000015445	26358.5	52214.3
GSRG0034902	--	up	1.96	0.00986	0.0323	chr9(+):114014150-114014194	UCSC	--	NULL	--	--	21.09	41.38
GSRG0005879	Higd1b	up	1.96	1.28e-11	5.77e-10	chr10(+):90929867-90931635	UCSC	HIG1 hypoxia inducible domain family, member 1B	LOC287738;RGD1306907	287738	ENSRNOG00000002814	194.73	381.41
GSRG0022850	Lsm5	up	1.95	6.18e-09	1.47e-07	chr4(-):87016003-87019219	UCSC	LSM5 homolog, U6 small nuclear RNA and mRNA degradation associated	LOC306222	306222	ENSRNOG00000042126	209.43	409.08
GSRG0012876	--	up	1.95	3.99e-37	3.09e-33	chr17(+):54217604-54219041	UCSC	--	NULL	--	--	4535.71	8829.91
GSRG0027336	--	up	1.94	5.14e-20	1.56e-17	chr6(-):136525731-136531445	UCSC	--	NULL	--	--	469.91	913.62
GSRG0001990	Fau	up	1.93	2.64e-21	1.05e-18	chr1(+):221420270-221421825	UCSC	FAU, ubiquitin like and ribosomal protein S30 fusion	NULL	29752	ENSRNOG00000020982;ENSRNOG00000046393;ENSRNOG00000047365	2095.39	4054
GSRG0016000	LOC100909539	up	1.93	0.00435	0.0164	chr2(-):85374166-85377163	UCSC	uncharacterized LOC100909539	NULL	100909539	--	167.45	323.54
GSRG0027681	Tspan8	up	1.92	0.00168	0.00738	chr7(+):58814765-58847568	UCSC	tetraspanin 8	CO-29;D6.1A;Tm4sf3	171048	ENSRNOG00000004411	108.35	208.5
GSRG0026083	Churc1	up	1.91	6.86e-12	3.33e-10	chr6(+):99817439-99831572	UCSC	churchill domain containing 1	NULL	299154	ENSRNOG00000007336	544.3	1041.97
GSRG0034620	--	up	1.91	1.43e-16	2.08e-14	chrX(-):45698242-45699545	UCSC	--	NULL	--	--	380.16	728.62
GSRG0018754	--	up	1.91	4.58e-07	6.38e-06	chr3(+):35255401-35255427	UCSC	--	NULL	--	--	111.36	211.9
GSRG0034362	--	up	1.9	1.24e-08	2.71e-07	chrX(+):115041917-115042682	UCSC	--	NULL	--	--	572.42	1087.12
GSRG0018493	Ddit4	up	1.9	6.73e-15	6.39e-13	chr20(-):29509284-29511387	UCSC	DNA-damage-inducible transcript 4	REDD-1;Rtp801	140942	ENSRNOG00000057078	3556	6741.88
GSRG0024341	Tmem35b	up	1.89	0.000761	0.00381	chr5(+):145188323-145191953	UCSC	transmembrane protein 35B	LOC100361631;Zmym6nb	100361631	ENSRNOG00000028083	96.87	184.65
GSRG0003243	Fxyd3	up	1.89	0.000782	0.00389	chr1(-):89502562-89505966	UCSC	FXYD domain-containing ion transport regulator 3	MAT8	116831	ENSRNOG00000021095	61.97	117.07
GSRG0011782	--	up	1.87	9.96e-07	1.26e-05	chr15(-):87384637-87385824	UCSC	--	NULL	--	--	570.25	1066.48
GSRG0004456	Rras2	up	1.86	1.32e-10	4.73e-09	chr1(-):178940516-179010257	UCSC	related RAS viral (r-ras) oncogene homolog 2	LOC365355;MGC109327	365355	ENSRNOG00000012258	636.04	1185.26
GSRG0026543	--	up	1.86	6.7e-37	3.45e-33	chr6(-):11067676-11068277	UCSC	--	NULL	--	--	11118.4	20651.4
GSRG0037402	--	up	1.85	5.24e-12	2.62e-10	chr5(-):2799565-2803855	UCSC	--	NULL	--	--	3523.06	6530.45
GSRG0016677	Ugt8	up	1.84	1.17e-12	6.85e-11	chr2(-):229644479-229718723	UCSC	UDP glycosyltransferase 8	Ugt8a	50555	ENSRNOG00000009345	6996.96	12891.1
GSRG0006884	Gjc1	up	1.84	0.000476	0.00255	chr10(-):90781674-90909572	UCSC	gap junction protein, gamma 1	NULL	266706	--	123.65	228.24
GSRG0013515	--	up	1.83	5.88e-16	7.71e-14	chr18(+):2099627-2100388	UCSC	--	NULL	--	--	888.84	1630.89
GSRG0008984	--	up	1.82	2.25e-06	2.57e-05	chr12(-):37183759-37183789	UCSC	--	NULL	--	--	84.44	154.25
GSRG0029795	Krt2	up	1.8	0.00194	0.00836	chr7(-):143413271-143419959	UCSC	keratin 2	CK2e;CK-2e;K2e;Kb2	406228	ENSRNOG00000009563	477.75	858.99
GSRG0010807	Sec61g	up	1.8	9.96e-13	5.97e-11	chr14(-):99774589-99780964	UCSC	Sec61 translocon gamma subunit	LOC689134	689134	ENSRNOG00000005203	704.03	1263.88
GSRG0024501	Tnfrsf9	up	1.79	0.0111	0.0355	chr5(+):168009393-168035810	UCSC	TNF receptor superfamily member 9	4-1BB;LOC500590;MGC114552	500590	ENSRNOG00000036942	58.58	104.72
GSRG0010790	H2afv	up	1.79	5.76e-13	3.57e-11	chr14(-):86687782-86706626	UCSC	H2A histone family, member V	H2A.Z-2;LOC685909	685909	ENSRNOG00000052275	590.01	1058.97
GSRG0037655	Fam212b	up	1.79	0.0108	0.0348	chr2(+):208170652-208185965	UCSC	family with sequence similarity 212, member B	Fam212b;LOC310764;RGD1306526	310764	ENSRNOG00000015691	1363.64	2444.75
GSRG0032494	--	up	1.79	0.0296	0.0786	chr9(+):98686976-98687042	UCSC	--	NULL	--	--	15.79	28.2
GSRG0012486	Nfil3	up	1.79	2.97e-15	3.17e-13	chr17(+):12261102-12276309	UCSC	nuclear factor, interleukin 3 regulated	E4BP4	114519	ENSRNOG00000011668	472.16	841.95
GSRG0010951	Mmp14	up	1.78	0.00276	0.0113	chr15(+):33074410-33083666	UCSC	matrix metallopeptidase 14	MMP-14;MT-MMP1;MT1MMP;MTMMP1;Mt1-mmp	81707	ENSRNOG00000010947	1220.44	2168.52
GSRG0025994	--	up	1.77	0.00143	0.00646	chr6(+):73410030-73410693	UCSC	--	NULL	--	--	58.26	102.76
GSRG0022573	--	up	1.77	3.39e-05	0.00027	chr4(+):179481782-179482370	UCSC	--	NULL	--	--	201.04	356.43
GSRG0024876	Txn1	up	1.77	4.15e-08	7.74e-07	chr5(-):75049735-75057733	UCSC	thioredoxin 1	Txn;trx	116484	ENSRNOG00000012081	1448.81	2560.26
GSRG0015036	--	up	1.76	0.0469	0.112	chr19(-):57645489-57645517	UCSC	--	NULL	--	--	15.04	26.29
GSRG0013426	Idi1	up	1.75	1.13e-11	5.17e-10	chr17(-):57976264-57984036	UCSC	isopentenyl-diphosphate delta isomerase 1	IPPI1;MGC108635	89784	ENSRNOG00000016690	5104.01	8939.55
GSRG0004291	Serpinh1	up	1.74	2.01e-05	0.000172	chr1(-):164301010-164308317	UCSC	serpin family H member 1	Cbp2;GP46;Serpinh2	29345	ENSRNOG00000016831	2547.51	4442.17
GSRG0030140	Timm8b	up	1.74	1.28e-18	2.85e-16	chr8(+):55037742-55039130	UCSC	translocase of inner mitochondrial membrane 8 homolog B	Ddp2	64372	ENSRNOG00000009888	4695.57	8145.56
GSRG0015814	Cox7c	up	1.73	1.41e-36	5.44e-33	chr2(-):14699880-14701903	UCSC	cytochrome c oxidase subunit 7C	Cox7c1;MGC188847	100188937	ENSRNOG00000030237	5845.82	10126.7
GSRG0028760	--	up	1.73	0.000693	0.00351	chr7(-):51404975-51405387	UCSC	--	NULL	--	--	80.34	139.45
GSRG0027614	--	up	1.73	0.00932	0.0309	chr7(+):28490858-28491815	UCSC	--	NULL	--	--	271.07	469.59
GSRG0034713	--	up	1.73	1.39e-11	6.25e-10	chr5(+):159606691-159606720	UCSC	--	NULL	--	--	596.58	1030.13
GSRG0026844	Erh	up	1.72	5.94e-30	1.16e-26	chr6(-):104280390-104290905	UCSC	enhancer of rudimentary homolog (Drosophila)	LOC681415	681415	ENSRNOG00000004883	2410.26	4155.9
GSRG0002022	Pla2g16	up	1.72	1.63e-08	3.45e-07	chr1(+):222844178-222877179	UCSC	phospholipase A2, group XVI	HRSL3;Hrasls3;Hrev107	24913	ENSRNOG00000021206	3522.95	6066.37
GSRG0009712	Eif3e	up	1.72	4.76e-16	6.34e-14	chr13(+):100129748-100162597	UCSC	eukaryotic translation initiation factor 3, subunit E	NULL	299872	--	1092.18	1877.45
GSRG0010142	Atp5i	up	1.72	4.95e-21	1.78e-18	chr14(+):2325308-2326436	UCSC	ATP synthase, H+ transporting, mitochondrial Fo complex, subunit E	Atp5i;Atp5k	140608	ENSRNOG00000000064	3848.63	6610.12
GSRG0034874	Apln	up	1.72	3.17e-18	6.53e-16	chrX(-):134856721-134866210	UCSC	apelin	Apel	58812	ENSRNOG00000003984	2184.26	3745.1
GSRG0021823	LOC500300	up	1.71	0.0202	0.0581	chr4(+):148782479-148784562	UCSC	similar to hypothetical protein MGC6835	Depp;LOC500300	500300	ENSRNOG00000023465	112.78	193.22
GSRG0027741	Polr2k	up	1.71	5.76e-14	4.53e-12	chr7(+):74989242-74992587	UCSC	polymerase (RNA) II (DNA directed) polypeptide K	LOC100361574;LOC309224	100361574	ENSRNOG00000010408	1282.46	2188.46
GSRG0010700	Tmem128	up	1.71	3.84e-17	6.32e-15	chr14(-):77270790-77279826	UCSC	transmembrane protein 128	LOC360952;RGD1310481	360952	ENSRNOG00000005346	1241.6	2119.75
GSRG0015085	Rps23	up	1.71	3.36e-10	1.1e-08	chr2(+):19823234-19824807	UCSC	ribosomal protein S23	NULL	124323	ENSRNOG00000016580	8333.67	14213.2
GSRG0025541	RGD1559909	up	1.7	5.38e-21	1.89e-18	chr5(-):142844079-142845116	UCSC	RGD1559909	LOC362592	362592	ENSRNOG00000042421	1709	2910.47
GSRG0020784	--	up	1.7	0.000188	0.00118	chr3(-):119361661-119362461	UCSC	--	NULL	--	--	117.04	199.74
GSRG0006273	Metrn	up	1.7	3.22e-17	5.36e-15	chr10(-):15164439-15166457	UCSC	meteorin, glial cell differentiation regulator	LOC287151;RGD1306222	287151	ENSRNOG00000019692	3918.32	6670.1
GSRG0027772	--	up	1.7	2.38e-19	6.13e-17	chr13(-):99091247-99102803	UCSC	--	NULL	--	--	8380.43	14242.3
GSRG0028839	Uqcrb	up	1.7	1.24e-24	8.36e-22	chr7(-):71264512-71269869	UCSC	ubiquinol-cytochrome c reductase binding protein	LOC362897;Uqcrbl	362897	ENSRNOG00000024967;ENSRNOG00000032204	1639.07	2785.2
GSRG0009489	--	up	1.7	0.0216	0.0611	chr13(+):68722381-68722408	UCSC	--	NULL	--	--	20.89	35.63
GSRG0031869	Cox7a2	up	1.7	4.48e-28	5.77e-25	chr8(-):87209530-87213655	UCSC	cytochrome c oxidase subunit VIIa polypeptide 2	Cox7a3	29507	ENSRNOG00000042903	1397.59	2370.62
GSRG0017371	--	up	1.68	0.0122	0.0384	chr20(+):22450558-22450588	UCSC	--	NULL	--	--	28.82	48.56
GSRG0014623	Dynlrb2	up	1.68	0.0116	0.0369	chr19(+):49016919-49028400	UCSC	dynein light chain roadblock-type 2	Dncl2b;LOC361415	361415	ENSRNOG00000012450	304.24	511.25
GSRG0007100	--	up	1.68	0.000441	0.0024	chr11(+):32238972-32239954	UCSC	--	NULL	--	--	254.42	427.08
GSRG0015510	S100a13	up	1.68	8.07e-08	1.39e-06	chr2(+):189906022-189912516	UCSC	S100 calcium binding protein A13	LOC295213;S100A1	295213	ENSRNOG00000012393	1557.11	2610.54
GSRG0036757	Cmtm6	up	1.67	0.0312	0.0818	chr8(+):122789208-122807558	UCSC	CKLF-like MARVEL transmembrane domain containing 6	Cklfsf6;Da2-17;LOC316035;LRRGT00102	316035	ENSRNOG00000010951	1693.74	2835
GSRG0037126	Calca	up	1.66	0.00136	0.0062	chr1(-):184184020-184188911	UCSC	calcitonin-related polypeptide alpha	CAL6;CGRP;CGRP-I;Cal1;Calc;RATCAL6	24241	ENSRNOG00000011130	484.39	805.28
GSRG0010765	Uqcr10	up	1.66	1.32e-19	3.72e-17	chr14(-):84935481-84937741	UCSC	ubiquinol-cytochrome c reductase, complex III subunit X	LOC685322;Ucrc	685322	--	2796.82	4637.41
GSRG0009783	Dbi	up	1.66	5.74e-12	2.84e-10	chr13(-):36117119-36174908	UCSC	diazepam binding inhibitor, acyl-CoA binding protein	NULL	25045	--	9530	15786.8
GSRG0037505	Rpl37a	up	1.66	2.53e-08	5.04e-07	chr9(+):80002892-80004997	UCSC	ribosomal protein L37a	LOC100361520	100361520	ENSRNOG00000023385	7263.36	12028.9
GSRG0028748	Nts	up	1.65	2.21e-06	2.53e-05	chr7(-):44111183-44121071	UCSC	neurotensin	LOC299757	299757	ENSRNOG00000004179	770.87	1275.6
GSRG0035635	Rpl26	up	1.65	3.28e-12	1.73e-10	chr10(+):55492417-55495547	UCSC	ribosomal protein L26	LOC287417	287417	ENSRNOG00000004214	7212.66	11928.8
GSRG0021819	--	up	1.65	3.09e-14	2.53e-12	chr13(-):6347496-6347522	UCSC	--	NULL	--	--	606.8	1002.52
GSRG0028841	--	up	1.65	0.0403	0.1	chr7(-):72325595-72325619	UCSC	--	NULL	--	--	19.84	32.74
GSRG0023849	Rpl7	up	1.65	2.24e-08	4.54e-07	chr5(+):2633496-2636522	UCSC	ribosomal protein L7	NULL	297755	ENSRNOG00000006992	6694.79	11047
GSRG0012218	Lpl	up	1.65	0.0286	0.0766	chr16(-):22537089-22561487	UCSC	lipoprotein lipase	MGC93586	24539	ENSRNOG00000012181	255.2	421.48
GSRG0013731	--	up	1.65	1e-06	1.27e-05	chr18(+):65511779-65512759	UCSC	--	NULL	--	--	370.1	611.26
GSRG0009861	RGD1566099	up	1.65	6e-05	0.000439	chr13(-):55881366-55886554	UCSC	similar to novel protein	LOC360851	360851	ENSRNOG00000043374	252.9	417.76
GSRG0011673	Ebpl	up	1.64	6.4e-09	1.52e-07	chr15(-):41668119-41691524	UCSC	emopamil binding protein-like	LOC361054	361054	ENSRNOG00000014659	474.92	782.02
GSRG0020444	--	up	1.64	7.65e-08	1.33e-06	chr3(-):63865242-63866515	UCSC	--	NULL	--	--	433.94	713.78
GSRG0008965	Zbed5	up	1.64	1.24e-15	1.49e-13	chr12(-):30308469-30314520	UCSC	zinc finger, BED-type containing 5	LOC288622;RGD1559988;Scand3	288622	ENSRNOG00000000918	1464.57	2403.34
GSRG0030272	Rps27l	up	1.64	2.77e-05	0.000228	chr8(+):72741155-72746092	UCSC	ribosomal protein S27-like	NULL	681429	--	349.28	574.42
GSRG0018533	Fam229b	up	1.64	8.77e-05	0.000611	chr20(-):44207478-44220702	UCSC	family with sequence similarity 229, member B	LOC100188933;MGC188102	100188933	ENSRNOG00000024918	213.87	350.15
GSRG0002944	--	up	1.64	1.45e-17	2.63e-15	chr1(-):64172469-64174867	UCSC	--	NULL	--	--	1515.87	2478.41
GSRG0019791	RGD1566320	up	1.63	7.54e-15	7.1e-13	chr3(+):138764919-138766515	UCSC	RGD1566320	LOC296207;RGD1566320	296207	ENSRNOG00000036971	922.5	1506.96
GSRG0013577	Snhg4	up	1.63	0.0294	0.0782	chr18(+):28355987-28356222	UCSC	small nucleolar RNA host gene 4 (non-protein coding)	NULL	100568448	--	38.6	63.44
GSRG0010510	Mrps18c	up	1.63	8.2e-12	3.85e-10	chr14(-):10440691-10446909	UCSC	mitochondrial ribosomal protein S18C	LOC289469	289469	ENSRNOG00000002178	970.92	1586.21
GSRG0011883	Vstm4	up	1.63	1.15e-09	3.32e-08	chr16(+):9092307-9172848	UCSC	V-set and transmembrane domain containing 4	LOC361112;MGC116224;RGD1310423	361112	ENSRNOG00000020078	1043.58	1703.39
GSRG0016268	--	up	1.63	1.75e-10	6.09e-09	chr2(-):115862934-115863856	UCSC	--	NULL	--	--	494.57	805.47
GSRG0026706	Sptssa	up	1.63	2.51e-13	1.7e-11	chr6(-):75540138-75551604	UCSC	serine palmitoyltransferase, small subunit A	MGC112883;Ssspta	500651	ENSRNOG00000004292	2267.71	3690.18
GSRG0037123	Rpl13a // Flt3lg	up	1.63	4.02e-10	1.28e-08	chr1(-):101120328-101131413	UCSC	ribosomal protein L13A // fms-related tyrosine kinase 3 ligand	LOC100363556;LOC102547607;LOC103691111	103691134, 317646	ENSRNOG00000056212, ENSRNOG00000062298	5221.37	8492.67
GSRG0005178	Pam16	up	1.62	9.42e-16	1.2e-13	chr10(+):11146338-11153936	UCSC	presequence translocase-associated motor 16 homolog (S. cerevisiae)	LOC679907	679907	ENSRNOG00000004608	1352.6	2196.48
GSRG0026578	--	up	1.62	0.000211	0.0013	chr6(-):25594469-25595590	UCSC	--	NULL	--	--	99.48	161.82
GSRG0016338	--	up	1.62	0.00106	0.005	chr2(-):147574096-147574997	UCSC	--	NULL	--	--	329.31	535.89
GSRG0014743	Mt3	up	1.62	6.35e-15	6.06e-13	chr19(-):11324706-11326112	UCSC	metallothionein 3	GIF;MT-III;Mt-3	117038	ENSRNOG00000018958	7748.27	12567.2
GSRG0016273	Sec62	up	1.62	2.43e-27	2.35e-24	chr2(-):116189857-116225510	UCSC	SEC62 homolog, preprotein translocation factor	Ab2-292;LOC294912;Tloc1	294912	ENSRNOG00000009057	12859.4	20854.6
GSRG0005067	Bloc1s2	up	1.62	1.09e-05	0.000102	chr1(-):263913914-263920956	UCSC	biogenesis of lysosomal organelles complex-1, subunit 2	LOC293938;RSEP1;Sep1	293938	ENSRNOG00000012684	2199.69	3566.55
GSRG0014706	--	up	1.62	8.72e-09	1.99e-07	chr19(+):61484957-61486154	UCSC	--	NULL	--	--	585.72	949.48
GSRG0034806	Kcne5	up	1.62	2.66e-05	0.000221	chrX(-):113583123-113584459	UCSC	potassium voltage-gated channel subfamily E regulatory subunit 5	Kcne1l;LOC681190	681190	ENSRNOG00000019176	1058.35	1711.2
GSRG0034709	--	up	1.62	1.18e-08	2.61e-07	chrX(-):77022563-77023441	UCSC	--	NULL	--	--	510.04	823.73
GSRG0037500	--	up	1.61	0.0331	0.0856	chr8(-):132026578-132029465	UCSC	--	NULL	--	--	40.55	65.51
GSRG0005503	Tmem256	up	1.61	4.43e-11	1.77e-09	chr10(+):56446022-56447138	UCSC	transmembrane protein 256	LOC287442;RGD1563438	287442	ENSRNOG00000037540	368.38	593.2
GSRG0008933	Wbscr27	up	1.61	0.00723	0.0249	chr12(-):24767351-24775891	UCSC	Williams Beuren syndrome chromosome region 27	LOC688407;Wbscr27	688407	ENSRNOG00000046700	235.38	377.84
GSRG0021356	Cyp51	up	1.61	5.06e-12	2.57e-10	chr4(+):27175243-27194014	UCSC	cytochrome P450, family 51	Cyp51a1;LDM;MGC93630;P450-14DM;P45014DM;P450LI;RATCP14DM	25427	ENSRNOG00000007234	9015.97	14500.4
GSRG0037371	Ptn	up	1.61	9.14e-06	8.72e-05	chr4(-):64239158-64331197	UCSC	pleiotrophin	HARP;HB-GAM;HBBM;HBGF-8;Hbnf;OSF-1	24924	ENSRNOG00000011946	14597.8	23478
GSRG0011974	Msmo1	up	1.61	1.28e-11	5.77e-10	chr16(+):26859441-26875880	UCSC	methylsterol monooxygenase 1	RANP-1;Sc4mol	140910	ENSRNOG00000032297	10598.8	17029.7
GSRG0030663	Birc2	up	1.61	1.49e-12	8.41e-11	chr8(-):6014014-6034958	UCSC	baculoviral IAP repeat-containing 2	Api2;rIAP1	60371	ENSRNOG00000010602	1128.07	1813.75
GSRG0013871	Ndufa2	up	1.61	1.56e-23	8.96e-21	chr18(-):29585671-29587770	UCSC	NADH:ubiquinone oxidoreductase subunit A2	LOC291660	291660	ENSRNOG00000017571	2308.19	3704.55
GSRG0013482	Hacd1	up	1.6	0.000405	0.00223	chr17(-):81173709-81196012	UCSC	3-hydroxyacyl-CoA dehydratase 1	LOC680115;Ptpla	680115	ENSRNOG00000043192	150.49	241.6
GSRG0012760	Adtrp	up	1.6	0.00221	0.00932	chr17(+):22614217-22688295	UCSC	androgen-dependent TFPI-regulating protein	Aa2-020;LOC361228;RGD1305679	361228	ENSRNOG00000014481	161.53	259.82
GSRG0025687	Minos1	up	1.6	7.83e-19	1.81e-16	chr5(-):157546856-157573185	UCSC	mitochondrial inner membrane organizing system 1	LOC362641;RGD1560187	362641	ENSRNOG00000042696	1992	3190.23
GSRG0000122	Mrpl18	up	1.6	5.02e-17	8.1e-15	chr1(+):48033768-48038723	UCSC	mitochondrial ribosomal protein L18	LOC292244	292244	ENSRNOG00000014582	1288.82	2061.44
GSRG0013862	--	up	1.6	0.00531	0.0193	chr18(-):28464109-28464138	UCSC	--	NULL	--	--	45.51	72.75
GSRG0000380	Snrpd2	up	1.6	5.09e-12	2.58e-10	chr1(+):80057140-80059989	UCSC	small nuclear ribonucleoprotein D2 polypeptide	LOC680309	680309	ENSRNOG00000015844	1843.15	2947.06
GSRG0028338	Rpl41	up	1.6	1.56e-07	2.48e-06	chr7(-):2972900-2973977	UCSC	ribosomal protein L41	NULL	124440	ENSRNOG00000042233	7525.72	12021.4
GSRG0022687	Ndufa4	up	1.6	5.63e-21	1.94e-18	chr4(-):38233680-38240848	UCSC	NADH:ubiquinone oxidoreductase subunit A4	LOC681024	681024	ENSRNOG00000005512	9789.18	15618.7
GSRG0024760	--	up	1.59	3.81e-08	7.22e-07	chr5(-):58425179-58426001	UCSC	--	NULL	--	--	470.33	750.87
GSRG0025950	--	up	1.59	1.18e-05	0.000109	chr6(+):51664831-51666144	UCSC	--	NULL	--	--	154.81	247.7
GSRG0022690	--	up	1.59	3.47e-08	6.67e-07	chr4(-):40061575-40063414	UCSC	--	NULL	--	--	540.85	861.9
GSRG0015940	Gpx8	up	1.59	0.000174	0.0011	chr2(-):44903337-44907030	UCSC	glutathione peroxidase 8	LOC294744;RGD1307506	294744	ENSRNOG00000010461	1301.32	2071.25
GSRG0034717	Itm2a	up	1.59	7.95e-10	2.37e-08	chrX(-):78490868-78496833	UCSC	integral membrane protein 2A	MGC116343	317218	ENSRNOG00000002365	2422.8	3847.35
GSRG0007425	--	up	1.59	2.39e-09	6.29e-08	chr11(-):31104813-31105621	UCSC	--	NULL	--	--	1560.02	2475.98
GSRG0007478	Rpl24	up	1.59	4.74e-11	1.88e-09	chr11(-):47116881-47122255	UCSC	ribosomal protein L24	L30	64307	ENSRNOG00000001611	9185.76	14567.6
GSRG0015842	--	up	1.58	0.000276	0.00163	chr2(-):27941929-27942440	UCSC	--	NULL	--	--	110.46	174.46
GSRG0022509	--	up	1.58	0.0446	0.108	chr4(+):162943192-162943987	UCSC	--	NULL	--	--	1609.18	2548.47
GSRG0007945	Asmtl	up	1.58	4.29e-12	2.22e-10	chr12(+):18532096-18534761	UCSC	acetylserotonin O-methyltransferase-like	LOC288527	288527	ENSRNOG00000028166	1200.86	1901.98
GSRG0014983	--	up	1.58	2.2e-07	3.34e-06	chr19(-):49433332-49457912	UCSC	--	NULL	--	--	428.14	675.31
GSRG0032269	Rpl31	up	1.58	1.32e-10	4.73e-09	chr9(+):46086941-46090993	UCSC	ribosomal protein L31	MGC72834	64298	ENSRNOG00000013508	2952.86	4658.51
GSRG0033173	Cops9	up	1.58	9.09e-21	2.99e-18	chr9(-):99813332-99818262	UCSC	COP9 signalosome subunit 9	LOC681389;Myeov2	681389	ENSRNOG00000037402	3416.73	5382.41
GSRG0022684	Rpa3	up	1.58	1.2e-07	1.96e-06	chr4(-):34279340-34282351	UCSC	replication protein A3	LOC296883	296883	ENSRNOG00000008309	314.78	496.83
GSRG0010897	--	up	1.57	7.56e-06	7.33e-05	chr15(+):19719396-19720342	UCSC	--	NULL	--	--	331.92	523.5
GSRG0017914	Uqcc2	up	1.57	1.22e-12	7.1e-11	chr20(-):5712200-5723902	UCSC	ubiquinol-cytochrome c reductase complex assembly factor 2	LOC361805;M19;Mnf1;RGD1306917	361805	ENSRNOG00000025909	1745.28	2744.52
GSRG0007854	Pet100	up	1.57	8.15e-06	7.83e-05	chr12(+):2170630-2173251	UCSC	PET100 homolog	LOC688786	688786	ENSRNOG00000050169	2334.97	3667.14
GSRG0002529	LOC100910237	up	1.57	0.00115	0.00535	chr1(-):22757300-22758028	UCSC	uncharacterized LOC100910237	NULL	100910237	--	86.86	136.18
GSRG0029571	--	up	1.57	0.0421	0.104	chr7(-):119892612-119892638	UCSC	--	NULL	--	--	26.12	41.09
GSRG0025464	--	up	1.57	1.11e-10	4.09e-09	chr5(-):138628483-138629022	UCSC	--	NULL	--	--	14729.5	23087.7
GSRG0015100	Tbca	up	1.57	5.41e-15	5.36e-13	chr2(+):24449537-24505351	UCSC	tubulin folding cofactor A	NULL	366995	--	2604.52	4079.5
GSRG0032033	Cmtm8	up	1.57	0.00402	0.0154	chr8(-):122848501-122904913	UCSC	CKLF-like MARVEL transmembrane domain containing 8	Cklfsf8;MGC108531	301045	ENSRNOG00000011201	90.75	142.72
GSRG0016267	Cldn11	up	1.57	3.8e-25	2.8e-22	chr2(-):115823541-115836846	UCSC	claudin 11	NULL	84588	ENSRNOG00000010263	31728.5	49658.1
GSRG0030142	Cryab	up	1.56	0.00365	0.0142	chr8(+):55176826-55182546	UCSC	crystallin, alpha B	NULL	25420	ENSRNOG00000010524	7712.07	12067.5
GSRG0036248	Cdk2ap1	up	1.56	1.88e-14	1.63e-12	chr12(+):37668369-37677063	UCSC	cyclin-dependent kinase 2 associated protein 1	LOC360804	360804	ENSRNOG00000001070	2280.82	3564.88
GSRG0001956	Pold4	up	1.56	2.88e-06	3.19e-05	chr1(+):219481575-219483241	UCSC	polymerase (DNA) delta 4, accessory subunit	LOC361698	361698	ENSRNOG00000018765	324.94	508.3
GSRG0006642	Rpl23a	up	1.56	2.66e-11	1.13e-09	chr10(-):65441295-65443981	UCSC	ribosomal protein L23a	LOC360572	360572	ENSRNOG00000023344	6995.62	10925
GSRG0018608	--	up	1.56	0.0337	0.0868	chr3(+):3441665-3442365	UCSC	--	NULL	--	--	58.94	92.2
GSRG0010414	C1d	up	1.56	7.93e-12	3.77e-10	chr14(+):100415645-100427878	UCSC	C1D nuclear receptor co-repressor	LOC289810;MGC188504;RGD1560600	289810	ENSRNOG00000005982	1167.69	1823.81
GSRG0022679	Shfm1	up	1.56	1.54e-18	3.35e-16	chr4(-):32067444-32087600	UCSC	split hand/foot malformation (ectrodactyly) type 1	Dss1;LOC680532;Shfm1	680532	ENSRNOG00000010420	3539.07	5523.05
GSRG0002252	--	up	1.56	2.57e-12	1.39e-10	chr1(+):267413102-267414272	UCSC	--	NULL	--	--	651.64	1017.1
GSRG0037193	Lnc134	up	1.56	1.97e-08	4.05e-07	chr13(-):51275947-51280865	UCSC	long non-coding RNA 134	NULL	103691906	--	479.82	748.86
GSRG0012939	Rpp38	up	1.56	7.26e-07	9.55e-06	chr17(+):78915604-78919143	UCSC	ribonuclease P/MRP 38 subunit	LOC291317;MGC124666	291317	ENSRNOG00000038025	278.58	434.76
GSRG0000084	Ppp1r14c	up	1.56	2.77e-13	1.85e-11	chr1(+):39811314-39923057	UCSC	protein phosphatase 1, regulatory (inhibitor) subunit 14c	Kepi;MGC93087	171010	ENSRNOG00000016368	1067.29	1661.68
GSRG0005416	Hist3h2ba	up	1.56	1.81e-13	1.3e-11	chr10(+):45289741-45290370	UCSC	histone cluster 3, H2ba	LOC303175	303175	ENSRNOG00000043419	725.01	1128.97
GSRG0008953	--	up	1.55	0.0235	0.0654	chr12(-):30023467-30023556	UCSC	--	NULL	--	--	37.57	58.35
GSRG0032777	--	up	1.55	3.09e-08	6.03e-07	chr9(+):121874835-121875955	UCSC	--	NULL	--	--	464.86	724.41
GSRG0024733	Ndufb6	up	1.55	9.94e-17	1.49e-14	chr5(-):56567109-56576676	UCSC	NADH:ubiquinone oxidoreductase subunit B6	DD6C4-3;DD6C4-4;LOC297990	297990	ENSRNOG00000024539	2512.09	3901.81
GSRG0010297	--	up	1.55	2.42e-07	3.64e-06	chr14(+):64786157-64786812	UCSC	--	NULL	--	--	188.19	291.8
GSRG0017377	--	up	1.55	7.27e-08	1.27e-06	chr20(+):22997458-22998984	UCSC	--	NULL	--	--	2225.99	3456.6
GSRG0019961	Rem1	up	1.55	0.0118	0.0373	chr3(+):148108552-148116991	UCSC	RRAD and GEM like GTPase 1	LOC366232;MGC114556	366232	ENSRNOG00000007567	156.89	244.44
GSRG0002497	Pex7	up	1.55	8.79e-07	1.12e-05	chr1(-):15311767-15374764	UCSC	peroxisomal biogenesis factor 7	LOC308718;MGC112795	308718	ENSRNOG00000012322	325.56	505.79
GSRG0019776	--	up	1.55	3.14e-13	2.04e-11	chr3(+):131359493-131360456	UCSC	--	NULL	--	--	1392.75	2157.47
GSRG0020393	--	up	1.55	0.0423	0.104	chr3(-):48662571-48662795	UCSC	--	NULL	--	--	36.06	55.52
GSRG0024038	Gng10	up	1.55	1.38e-12	7.86e-11	chr5(+):76182121-76189013	UCSC	G protein subunit gamma 10	MGC124511	114119	ENSRNOG00000025040	2873.16	4450.92
GSRG0030763	--	up	1.55	2.79e-13	1.85e-11	chr8(-):30039333-30040359	UCSC	--	NULL	--	--	2079.46	3216.42
GSRG0005093	Usmg5	up	1.55	2.54e-13	1.71e-11	chr1(-):266859963-266866811	UCSC	up-regulated during skeletal muscle growth 5 homolog (mouse)	Usmg5	171069	ENSRNOG00000020296;ENSRNOG00000042869	1103.18	1705.14
GSRG0015511	S100a16	up	1.55	4.68e-11	1.86e-09	chr2(+):189923129-189928848	UCSC	S100 calcium binding protein A16	LOC361991	361991	ENSRNOG00000012053	5726.9	8850.54
GSRG0022673	Bet1	up	1.54	1.72e-12	9.52e-11	chr4(-):29082365-29092692	UCSC	Bet1 golgi vesicular membrane trafficking protein	MGC72488;rBET1	29631	ENSRNOG00000011008	1917.82	2960.3
GSRG0002959	Rps5	up	1.54	2.53e-08	5.04e-07	chr1(-):65660470-65664767	UCSC	ribosomal protein S5	NULL	25538	ENSRNOG00000019453	5396.81	8327.13
GSRG0020089	LOC100911177	up	1.54	1.79e-09	4.88e-08	chr3(+):163815291-163817913	UCSC	uncharacterized LOC100911177	NULL	100911177	--	1356.31	2093.6
GSRG0019575	Emc7	up	1.54	2.38e-15	2.67e-13	chr3(+):103945344-103955968	UCSC	ER membrane protein complex subunit 7	LOC296050;RGD1305045	296050	ENSRNOG00000005884	4614.36	7114.45
GSRG0028420	--	up	1.54	2.4e-06	2.71e-05	chr7(-):11453486-11454498	UCSC	--	NULL	--	--	307.89	474.81
GSRG0015771	Gng5	up	1.54	5.13e-09	1.25e-07	chr2(+):252359976-252368473	UCSC	G protein subunit gamma 5	NULL	79218	ENSRNOG00000015936;ENSRNOG00000038205	733.48	1130.2
GSRG0027436	Mrpl54	up	1.54	3.98e-08	7.49e-07	chr7(+):11321057-11323577	UCSC	mitochondrial ribosomal protein L54	LOC299628	299628	ENSRNOG00000020464	2471.99	3805.45
GSRG0006566	Slc13a5	up	1.54	2.52e-05	0.00021	chr10(-):58810054-58833890	UCSC	solute carrier family 13 member 5	Nact	266998	ENSRNOG00000014870	943.53	1453.1
GSRG0031977	Cyb561d2	up	1.54	5.11e-08	9.36e-07	chr8(-):116295329-116297850	UCSC	cytochrome b561 family, member D2	MGC95239	363137	ENSRNOG00000021887	408.05	627.11
GSRG0015733	H2afz	up	1.53	3.53e-21	1.3e-18	chr2(+):243105159-243107437	UCSC	H2A histone family, member Z	H2A.Z-1;H2A/z;MGC105426;MGC72814	58940	ENSRNOG00000010306	3094.23	4745.28
GSRG0013584	--	up	1.53	1.95e-06	2.26e-05	chr18(+):29112484-29112916	UCSC	--	NULL	--	--	241.57	368.54
GSRG0000622	--	up	1.53	3.6e-11	1.49e-09	chr1(+):113529414-113531330	UCSC	--	NULL	--	--	4439.77	6799.89
GSRG0002158	--	up	1.53	3.3e-07	4.77e-06	chr1(+):251490420-251490883	UCSC	--	NULL	--	--	568.06	871.08
GSRG0027613	--	up	1.53	0.0174	0.0512	chr7(+):28488166-28489607	UCSC	--	NULL	--	--	367.31	562.67
GSRG0034589	Ace2	up	1.53	0.000382	0.00213	chrX(-):32050734-32095867	UCSC	angiotensin I converting enzyme 2	NULL	302668	ENSRNOG00000031665	258.77	396.58
GSRG0012055	--	up	1.53	1.92e-07	2.97e-06	chr16(+):71887949-71888650	UCSC	--	NULL	--	--	494.08	754.5
GSRG0021545	Cbx3	up	1.53	7.13e-23	3.68e-20	chr4(+):81244469-81257897	UCSC	chromobox 3	Hp1-gamma;MGC105792;MGC105793;MGC156678;MGC94711	297093	ENSRNOG00000011814	6892.18	10530
GSRG0012880	Crem	up	1.53	1.16e-08	2.56e-07	chr17(+):57021704-57090888	UCSC	cAMP responsive element modulator	CREMdeltaC-G;CREM-17X;Icer	25620	ENSRNOG00000014900	370.38	565.12
GSRG0021469	Ndufb2	up	1.53	1.54e-19	4.26e-17	chr4(+):67378188-67385266	UCSC	NADH:ubiquinone oxidoreductase subunit B2	LOC362344	362344	ENSRNOG00000026616	3032.11	4631.47
GSRG0034707	--	up	1.53	5.84e-05	0.000429	chrX(-):76820313-76820836	UCSC	--	NULL	--	--	267.52	408.89
GSRG0006228	--	up	1.53	0.0464	0.112	chr10(-):13447993-13448022	UCSC	--	NULL	--	--	27.58	42.15
GSRG0015165	Hmgcs1	up	1.52	9.09e-07	1.16e-05	chr2(+):52427548-52445082	UCSC	3-hydroxy-3-methylglutaryl-CoA synthase 1	NULL	29637	ENSRNOG00000016552	19664.5	29955.2
GSRG0023495	Cd9	up	1.52	0.00991	0.0324	chr4(-):157977164-158045522	UCSC	CD9 molecule	NULL	24936	ENSRNOG00000019556	6806.34	10368.1
GSRG0026562	Yipf4	up	1.52	3.12e-24	1.86e-21	chr6(-):22126870-22138286	UCSC	Yip1 domain family, member 4	LOC362699;MGC95126;RGD1310157	362699	ENSRNOG00000005610	2747.36	4184.61
GSRG0012000	Ankrd37	up	1.52	0.00166	0.00731	chr16(+):49463016-49465905	UCSC	ankyrin repeat domain 37	LOC361149;RGD1565715	361149	ENSRNOG00000031335	157.38	240.04
GSRG0011707	--	up	1.52	8.35e-14	6.36e-12	chr15(-):46693392-46694660	UCSC	--	NULL	--	--	1421.17	2163.25
GSRG0012786	Pxdc1	up	1.52	6.43e-07	8.61e-06	chr17(+):30965942-30994410	UCSC	PX domain containing 1	LOC361238;MGC116297;RGD1311307	361238	ENSRNOG00000017093	914.93	1391.99
GSRG0034811	Capn6	up	1.52	3.43e-05	0.000273	chrX(-):115049113-115073824	UCSC	calpain 6	NULL	83685	ENSRNOG00000004882	399.79	607.98
GSRG0034955	--	up	1.52	4.27e-07	5.99e-06	chrX(-):152927854-152932849	UCSC	--	NULL	--	--	3530.84	5368.16
GSRG0009611	Mpc2	up	1.52	4.4e-35	1.36e-31	chr13(+):83681076-83700491	UCSC	mitochondrial pyruvate carrier 2	Brp44;LOC100359982;LOC289182;RGD1563422;SLC54A2	100359982	ENSRNOG00000003150	4781.89	7269.33
GSRG0027397	Cd63	up	1.52	2.14e-06	2.46e-05	chr7(+):3320245-3335582	UCSC	Cd63 molecule	MGC72893	29186	ENSRNOG00000007650	4915.67	7458.22
GSRG0032292	Gulp1	up	1.52	0.00163	0.00721	chr9(+):51298426-51538063	UCSC	GULP, engulfment adaptor PTB domain containing 1	CED-6;LOC314543	314543	ENSRNOG00000003242	612.25	929.29
GSRG0034146	Cox7b	up	1.52	2.45e-17	4.12e-15	chrX(+):77065397-77071675	UCSC	cytochrome c oxidase subunit 7B	NULL	303393	ENSRNOG00000054689	7399.46	11217.9
GSRG0024791	Igfbpl1	up	1.51	0.016	0.0481	chr5(-):61395408-61410812	UCSC	insulin-like growth factor binding protein-like 1	LOC366366	366366	ENSRNOG00000011320	259.62	393.53
GSRG0010926	Pnp	up	1.51	1.05e-11	4.84e-10	chr15(+):27875914-27883564	UCSC	purine nucleoside phosphorylase	Np;Np_mapped	290029	ENSRNOG00000009982	1876.01	2841.47
GSRG0015394	P2ry1	up	1.51	4.36e-06	4.51e-05	chr2(+):151314785-151320993	UCSC	purinergic receptor P2Y1	P2y;P2y1	25265	ENSRNOG00000014232	402.82	609.94
GSRG0004946	Plgrkt	up	1.51	4.6e-07	6.39e-06	chr1(-):247502280-247514540	UCSC	plasminogen receptor with a C-terminal lysine	LOC293888;Plg-R(KT);RGD1306839	293888	ENSRNOG00000015932	432.62	654.6
GSRG0024110	--	up	1.51	0.00391	0.015	chr5(+):78251079-78251547	UCSC	--	NULL	--	--	162.93	247.19
GSRG0022713	Ndufa5	up	1.51	1.07e-15	1.31e-13	chr4(-):51590412-51598771	UCSC	NADH:ubiquinone oxidoreductase subunit A5	CI-13kD-B;MGC72911	25488	ENSRNOG00000005698	3801.6	5744.54
GSRG0026459	--	up	1.51	4.36e-13	2.76e-11	chr6(+):134940915-134941911	UCSC	--	NULL	--	--	2043.53	3088.58
GSRG0026650	Id2	up	1.51	1.92e-09	5.19e-08	chr6(-):44348492-44363915	UCSC	inhibitor of DNA binding 2, HLH protein	Ac2-300;MGC105494	25587	ENSRNOG00000007237	2779.86	4196.87
GSRG0011623	Nedd8	up	1.51	1.3e-24	8.41e-22	chr15(-):34340607-34352673	UCSC	neural precursor cell expressed, developmentally down-regulated 8	CDK8;MGC105320	25490	ENSRNOG00000019895	4755.28	7176.34
GSRG0009422	Rab7b	up	1.51	2.6e-06	2.91e-05	chr13(+):48456216-48482348	UCSC	Rab7b, member RAS oncogene family	LOC501854;RGD1562617	501854	ENSRNOG00000039754	592.97	895.46
GSRG0029899	Smco4	up	1.51	0.000375	0.00209	chr8(+):14060394-14079972	UCSC	single-pass membrane protein with coiled-coil domains 4	RGD1309410	363020	ENSRNOG00000011162	138.26	208.7
GSRG0016279	--	up	1.51	3.1e-05	0.000251	chr2(-):116397160-116398225	UCSC	--	NULL	--	--	243.27	367.65
GSRG0013013	Tmed9	up	1.51	4.42e-16	6.05e-14	chr17(-):9560761-9565257	UCSC	transmembrane p24 trafficking protein 9	LOC361207;MGC95048;RGD1307627	361207	ENSRNOG00000021882	3059.77	4609.54
GSRG0031870	--	up	1.51	8.46e-15	7.88e-13	chr14(+):52661843-52662369	UCSC	--	NULL	--	--	4228.38	6364.3
GSRG0023833	Amn1	up	1.5	2.69e-08	5.32e-07	chr4(-):183670592-183697531	UCSC	antagonist of mitotic exit network 1 homolog	LOC302032;MGC105998;RGD1308119	302032	ENSRNOG00000036917	1060.9	1595.99
GSRG0023847	Tceb1	up	1.5	5.82e-22	2.43e-19	chr5(+):2042991-2059351	UCSC	transcription elongation factor B subunit 1	MGC72822;SIIIp15;Tceb1	64525	ENSRNOG00000031730	2835.6	4264.07
GSRG0035884	Taf13	up	1.5	4.39e-06	4.54e-05	chr2(+):211359623-211370285	UCSC	TAF13 RNA polymerase II, TATA box binding protein (TBP)-associated factor	LOC310784	310784	ENSRNOG00000020315	210.18	315.34
GSRG0033397	--	down	6.04	0.0497	NA	chr9(+):113969452-113969480	UCSC	--	NULL	--	--	5.57	0.96
GSRG0007024	Mir338	down	5.15	0.000208	0.00128	chr10(-):109195251-109195316	UCSC	microRNA 338	NULL	100313978	--	23.03	4.35
GSRG0008187	--	down	4.4	6.42e-12	3.12e-10	chr12(+):47602319-47603566	UCSC	--	NULL	--	--	280.63	63.55
GSRG0029962	Cnn1	down	4.17	0.000483	0.00259	chr8(+):23113077-23121750	UCSC	calponin 1	NULL	65204	ENSRNOG00000027736	108.64	26.18
GSRG0003034	Gipr	down	3.15	1.18e-17	2.23e-15	chr1(-):80063049-80073223	UCSC	gastric inhibitory polypeptide receptor	GIP-R;Gippr	25024	ENSRNOG00000015860	529.55	168.32
GSRG0019980	Bpifb4	down	3.05	3.91e-30	1.01e-26	chr3(+):149424392-149449350	UCSC	BPI fold containing family B, member 4	Lplunc4;RY2G5	499925	ENSRNOG00000034174	639.85	208.27
GSRG0034672	P2ry4	down	2.84	5.15e-09	1.25e-07	chrX(-):70426951-70428364	UCSC	pyrimidinergic receptor P2Y4	P2Y4	63843	ENSRNOG00000002953	207.93	73.74
GSRG0026402	RGD1566401	down	2.79	3.62e-19	9.03e-17	chr6(+):133658937-133691127	UCSC	similar to GTL2, imprinted maternally expressed untranslated	Gtl2;LOC500717;Meg3	500717	--	23219.5	8329.63
GSRG0021731	--	down	2.74	0.0441	0.107	chr4(+):123789805-123789835	UCSC	--	NULL	--	--	9.85	3.54
GSRG0011839	--	down	2.71	6.58e-08	1.17e-06	chr16(+):2435732-2437617	UCSC	--	NULL	--	--	168.84	62.43
GSRG0026447	Mir377	down	2.71	0.00849	0.0286	chr6(+):133890690-133890761	UCSC	microRNA 377	NULL	100314283	--	27.67	10.04
GSRG0026403	Mir770	down	2.69	1.83e-10	6.29e-09	chr6(+):133682965-133683040	UCSC	microRNA 770	NULL	100314207	--	646.83	239.95
GSRG0021463	--	down	2.67	1.92e-07	2.98e-06	chr4(+):66306171-66307040	UCSC	--	NULL	--	--	280.85	104.78
GSRG0020260	--	down	2.67	1.77e-17	3.15e-15	chr3(-):9874781-9876051	UCSC	--	NULL	--	--	1800.41	674.42
GSRG0012413	Mir27b	down	2.6	0.0018	0.00785	chr17(+):823461-823557	UCSC	microRNA 27b	NULL	100314005	--	37.52	14.45
GSRG0026452	Mir410	down	2.59	0.0067	0.0234	chr6(+):133893997-133894072	UCSC	microRNA 410	NULL	100314106	--	30.32	11.61
GSRG0010696	--	down	2.56	2.05e-06	2.36e-05	chr14(-):72345776-72346560	UCSC	--	NULL	--	--	130.81	50.75
GSRG0015663	Col11a1	down	2.49	1.09e-12	6.42e-11	chr2(+):216863428-217056523	UCSC	collagen type XI alpha 1 chain	NULL	25654	ENSRNOG00000023148	1586.76	638.06
GSRG0037662	Mir2964	down	2.48	0.00832	0.0281	chr3(+):8407427-8407526	UCSC	microRNA 2964	NULL	100526601	--	20.2	8.11
GSRG0014512	Rtbdn	down	2.46	4.64e-09	1.14e-07	chr19(+):26066127-26073194	UCSC	retbindin	Rtbnd	304667	ENSRNOG00000043215	488.04	198.13
GSRG0011953	--	down	2.44	2.84e-09	7.38e-08	chr16(+):20781721-20783080	UCSC	--	NULL	--	--	330.68	135.9
GSRG0037290	Mir186	down	2.34	4.38e-06	4.53e-05	chr2(+):263873759-263873844	UCSC	microRNA 186	NULL	100314043	--	98.31	41.89
GSRG0037707	Mir3072	down	2.32	0.0037	0.0143	chr6(+):133898795-133898905	UCSC	microRNA 3072	NULL	102465166	--	36.9	15.9
GSRG0007104	Clic6	down	2.24	3.7e-15	3.89e-13	chr11(+):32655648-32698004	UCSC	chloride intracellular channel 6	Clic6b	304081	ENSRNOG00000026870	340.63	152.47
GSRG0019637	Slc28a2	down	2.24	6.21e-12	3.04e-10	chr3(+):114354998-114379575	UCSC	solute carrier family 28 member 2	CNT2;SPNT;rCNT2	60423	ENSRNOG00000028668	991.79	443.75
GSRG0030633	--	down	2.2	3.49e-05	0.000276	chr8(+):130370424-130371395	UCSC	--	NULL	--	--	193.21	87.6
GSRG0030087	Vof16	down	2.19	2.74e-13	1.83e-11	chr8(+):45798356-45800453	UCSC	ischemia related factor vof-16	Vof-16	259227	--	1150.54	524.19
GSRG0020264	Ass1	down	2.19	5.99e-30	1.16e-26	chr3(-):10327417-10375828	UCSC	argininosuccinate synthase 1	ASSA;Ass	25698	ENSRNOG00000008837	1068.91	487.82
GSRG0005431	--	down	2.17	4.55e-05	0.000346	chr10(+):46562865-46563595	UCSC	--	NULL	--	--	100.19	45.76
GSRG0012135	Colq	down	2.16	7.21e-11	2.73e-09	chr16(-):7626293-7681621	UCSC	collagen like tail subunit of asymmetric acetylcholinesterase	NULL	29755	ENSRNOG00000019615	202.21	93.49
GSRG0011838	--	down	2.11	1.15e-06	1.42e-05	chr16(+):2409172-2410222	UCSC	--	NULL	--	--	204.42	97.12
GSRG0005134	Myh11	down	2.1	0.00562	0.0202	chr10(+):764421-859184	UCSC	myosin heavy chain 11	LOC497849;RGD1564935;SMMHC	24582	ENSRNOG00000057880	1607.29	765.24
GSRG0003238	--	down	2.1	1.14e-08	2.53e-07	chr1(-):89373234-89374555	UCSC	--	NULL	--	--	370.7	176.75
GSRG0003006	Leng8	down	2.09	2.85e-14	2.36e-12	chr1(-):73722088-73733788	UCSC	leukocyte receptor cluster member 8	LOC361506;MGC112858	361506	ENSRNOG00000018642	21960.6	10501.4
GSRG0015286	--	down	2.09	3.73e-08	7.09e-07	chr2(+):118955502-118955974	UCSC	--	NULL	--	--	612.42	292.58
GSRG0008772	--	down	2.08	7.9e-05	0.000559	chr12(-):9227868-9228640	UCSC	--	NULL	--	--	138.93	66.7
GSRG0025754	Per3	down	2.05	2.28e-15	2.58e-13	chr5(-):168088126-168123030	UCSC	period circadian clock 3	period3;rper3	78962	ENSRNOG00000018413	555.19	270.54
GSRG0005074	Pdzd7	down	2.04	1.02e-11	4.72e-10	chr1(-):264776398-264794938	UCSC	PDZ domain containing 7	LOC293996;Pdzk7	293996	ENSRNOG00000032946	1160.96	568.96
GSRG0005070	Sec31b	down	2.02	6.11e-12	3e-10	chr1(-):264269025-264294569	UCSC	SEC31 homolog B, COPII coat complex component	LOC309433	309433	ENSRNOG00000025781	909.66	450.1
GSRG0015876	--	down	2.02	0.00044	0.0024	chr2(-):33889073-33890185	UCSC	--	NULL	--	--	163.62	80.88
GSRG0024115	Col27a1	down	2.01	1.13e-19	3.25e-17	chr5(+):79055521-79170765	UCSC	collagen, type XXVII, alpha 1	NULL	298101	ENSRNOG00000007657	2524.22	1256.29
GSRG0036048	Birc7	down	2	1.16e-08	2.56e-07	chr3(+):176439075-176443857	UCSC	baculoviral IAP repeat-containing 7	LOC296468;RGD1562883	296468	ENSRNOG00000043311	269.8	134.77
GSRG0006075	--	down	1.99	8.73e-05	0.000609	chr10(+):104437523-104443113	UCSC	--	NULL	--	--	468.06	234.98
GSRG0025381	Mroh7	down	1.99	3.34e-11	1.4e-09	chr5(-):126283873-126323800	UCSC	maestro heat-like repeat family member 7	Heatr8;LOC298301;MGC156808;RGD1563440	298301	ENSRNOG00000058870	955.65	480.4
GSRG0037333	Snhg11	down	1.98	5.4e-12	2.69e-10	chr3(+):154863072-154869444	UCSC	small nucleolar RNA host gene 11	LOC362256;MGC105739;RGD1563912	362256	ENSRNOG00000036802	30799.1	15538.8
GSRG0025664	--	down	1.97	8.02e-07	1.04e-05	chr5(-):155295314-155298004	UCSC	--	NULL	--	--	223.47	113.4
GSRG0021459	Ubn2	down	1.96	2.99e-15	3.17e-13	chr4(+):66165845-66233230	UCSC	ubinuclein 2	LOC312248;RGD1310722	312248	ENSRNOG00000005564	1315.78	670.01
GSRG0033164	Per2	down	1.96	5.1e-15	5.16e-13	chr9(-):98555156-98597323	UCSC	period circadian clock 2	rPER2	63840	ENSRNOG00000020254	3035.93	1551.49
GSRG0008047	--	down	1.95	0.00181	0.00788	chr12(+):38287185-38287997	UCSC	--	NULL	--	--	198.45	101.7
GSRG0020751	--	down	1.95	4.42e-06	4.56e-05	chr3(-):112675605-112676582	UCSC	--	NULL	--	--	246.79	126.1
GSRG0010463	Idua	down	1.95	9.87e-16	1.23e-13	chr14(-):2041832-2056762	UCSC	iduronidase, alpha-L-	NULL	360904	--	3236.43	1660.26
GSRG0013750	--	down	1.94	1.94e-08	4.02e-07	chr18(+):73528121-73529642	UCSC	--	NULL	--	--	396.09	203.54
GSRG0020647	--	down	1.94	7.48e-07	9.77e-06	chr3(-):82895122-82896531	UCSC	--	NULL	--	--	264.21	136.1
GSRG0019608	Pla2g4b	down	1.94	1.66e-12	9.25e-11	chr3(+):111825162-111833526	UCSC	phospholipase A2 group IVB	LOC311341	311341	ENSRNOG00000007447	812.66	420.15
GSRG0008929	Mlxipl	down	1.93	8.32e-10	2.47e-08	chr12(-):24590645-24619640	UCSC	MLX interacting protein-like	NULL	171078	--	777.35	403.39
GSRG0013559	--	down	1.93	1.25e-07	2.03e-06	chr18(+):25213979-25215035	UCSC	--	NULL	--	--	2307.57	1197.3
GSRG0009977	Pou2f1	down	1.92	2.49e-05	0.000208	chr13(-):84083794-84217332	UCSC	POU class 2 homeobox 1	NF-A1;OTF-1;oct-1	171068	ENSRNOG00000003581	348.44	181.51
GSRG0016508	Ciart	down	1.92	8.11e-12	3.84e-10	chr2(-):197987705-197991198	UCSC	circadian associated repressor of transcription	LOC365871;LOC690012;RGD1566380	365871	ENSRNOG00000042717	1079.38	563.52
GSRG0019607	Jmjd7	down	1.91	3.48e-06	3.73e-05	chr3(+):111818150-111824211	UCSC	jumonji domain containing 7	LOC100137086	100137086	ENSRNOG00000050072	311.01	162.79
GSRG0029318	Ago2	down	1.91	1.04e-06	1.31e-05	chr7(-):114339604-114377277	UCSC	argonaute 2, RISC catalytic component	Eif2c2;Gerp95;eIF-2C2;eIF2C2	59117	ENSRNOG00000008533	1807.51	946.38
GSRG0009949	Zbtb37	down	1.9	1.72e-05	0.000151	chr13(-):78837262-78852160	UCSC	zinc finger and BTB domain containing 37	LOC304918;RGD1308731	304918	ENSRNOG00000026907	272.65	144.07
GSRG0032101	Dennd1c	down	1.9	2.01e-15	2.32e-13	chr9(+):9976015-9982346	UCSC	DENN domain containing 1C	NULL	363326	--	461.84	243.54
GSRG0002994	Ssc5d	down	1.9	8.57e-11	3.2e-09	chr1(-):72443758-72461547	UCSC	scavenger receptor cysteine rich family member with 5 domains	LOC308341;RGD1565772	308341	ENSRNOG00000016687	2095.34	1106.28
GSRG0018461	Pcdh15	down	1.89	8.57e-08	1.47e-06	chr20(-):14952213-15334745	UCSC	protocadherin 15	LOC690865	690865	ENSRNOG00000000606	1184.78	625.26
GSRG0024309	--	down	1.89	0.000267	0.00158	chr5(+):142643738-142647188	UCSC	--	NULL	--	--	336.46	178.72
GSRG0002567	--	down	1.88	8.19e-07	1.06e-05	chr1(-):41905436-41938439	UCSC	--	NULL	--	--	3323.18	1766.47
GSRG0024292	Col9a2	down	1.86	1.01e-10	3.75e-09	chr5(+):139963002-139979864	UCSC	collagen, type IX, alpha 2	LOC362584	362584	ENSRNOG00000011502	2612.97	1401.08
GSRG0005210	--	down	1.86	0.000343	0.00195	chr10(+):13787422-13788481	UCSC	--	NULL	--	--	210.93	112.81
GSRG0029692	Hdac10	down	1.86	6.71e-11	2.57e-09	chr7(-):130102336-130107437	UCSC	histone deacetylase 10	HD10;LOC362981	362981	ENSRNOG00000031915	1106.56	593.58
GSRG0006798	Nr1d1	down	1.86	3.34e-20	1.03e-17	chr10(-):86683875-86690815	UCSC	nuclear receptor subfamily 1, group D, member 1	EAR-1;REV-ERBAALPHA;rev-erbalpha;rev-erbA-alpha	252917	ENSRNOG00000009329	6030.11	3242.88
GSRG0025796	Plekhn1	down	1.85	3.93e-13	2.52e-11	chr5(-):173646195-173653905	UCSC	pleckstrin homology domain containing N1	LOC298694;RGD1311019	298694	ENSRNOG00000020295	986.4	532.48
GSRG0005685	Myo19	down	1.85	2.74e-07	4.07e-06	chr10(+):72198607-72227892	UCSC	myosin XIX	LOC497974;RGD1559961	497974	ENSRNOG00000002852	1080	583.22
GSRG0029805	Sp7	down	1.84	0.00234	0.00979	chr7(-):143958858-143967484	UCSC	Sp7 transcription factor	Osx	300260	ENSRNOG00000014082	245.91	133.34
GSRG0005493	Aloxe3	down	1.83	1.08e-09	3.11e-08	chr10(+):55712846-55735914	UCSC	arachidonate lipoxygenase 3	LOC287424;e-LOX-3;eLOX-3	287424	ENSRNOG00000007454	863.27	471.74
GSRG0015180	Fyb	down	1.82	9.79e-05	0.00067	chr2(+):55891542-55981400	UCSC	FYN binding protein	Fyb;LOC499537;RGD1563421	499537	ENSRNOG00000013886	368.56	201.95
GSRG0037086	Oprm1	down	1.82	0.000151	0.000974	chr1(+):43454803-43703276	UCSC	opioid receptor, mu 1	M-OR-1;MOR-1;MORA;MUOR1;Oprm;Oprrm1	25601	ENSRNOG00000018191	369.18	202.49
GSRG0021737	RGD1560289	down	1.81	7.05e-06	6.89e-05	chr4(+):123800685-123837746	UCSC	similar to chromosome 3 open reading frame 20	LOC500258	500258	ENSRNOG00000022155	604.97	334.92
GSRG0027252	Eml5	down	1.8	3.23e-07	4.68e-06	chr6(-):122768941-122898004	UCSC	echinoderm microtubule associated protein like 5	EMAP-5	444982	ENSRNOG00000004207	1886.33	1047.54
GSRG0005753	--	down	1.79	0.0277	0.0746	chr10(+):83576925-83576953	UCSC	--	NULL	--	--	28.47	16.04
GSRG0029755	Lmbr1l	down	1.79	8.78e-10	2.59e-08	chr7(-):140591672-140600743	UCSC	limb development membrane protein 1-like	LOC300215;MGC109220;RGD1309631	300215	ENSRNOG00000061607	453.1	252.97
GSRG0024012	Invs	down	1.79	1.91e-14	1.65e-12	chr5(+):64031131-64180830	UCSC	inversin	LOC313228;RGD1563359	313228	ENSRNOG00000008632	1848.6	1031.2
GSRG0036072	Tincr	down	1.79	3.4e-07	4.88e-06	chr9(+):10499290-10501522	UCSC	tissue differentiation-inducing non-protein coding RNA	NULL	104940696	--	1130.54	631.5
GSRG0028680	Utp20	down	1.79	1.15e-07	1.9e-06	chr7(-):29296912-29377920	UCSC	UTP20 small subunit processome component	LOC314713;RGD1560606	314713	ENSRNOG00000005823	397.36	221.41
GSRG0034077	--	down	1.78	5.56e-06	5.58e-05	chrX(+):71554474-71555233	UCSC	--	NULL	--	--	678.69	379.96
GSRG0000244	Zfp52	down	1.78	3.69e-10	1.19e-08	chr1(+):61398494-61426320	UCSC	zinc finger protein 52	LOC102547671;LOC361487;LOC690514	361487	ENSRNOG00000042826	724.65	406.17
GSRG0009900	Cacna1e	down	1.78	7.54e-07	9.83e-06	chr13(-):71906702-72367987	UCSC	calcium voltage-gated channel subunit alpha1 E	BII;CACHA1E;Cav2.3;RBE-II;RBE2	54234	ENSRNOG00000002863	5014.67	2816.98
GSRG0033472	--	down	1.77	0.0115	0.0365	chrM(-):380-958	UCSC	--	NULL	--	--	122.27	69.26
GSRG0029731	--	down	1.77	4.73e-07	6.54e-06	chr7(-):139295270-139298273	UCSC	--	NULL	--	--	407.54	230.35
GSRG0022636	Pclo	down	1.76	3.38e-08	6.52e-07	chr4(-):16454904-17058921	UCSC	piccolo (presynaptic cytomatrix protein)	NULL	56768	--	18416.3	10433.9
GSRG0016819	Col11a2	down	1.76	4.63e-07	6.43e-06	chr20(+):3830164-3859022	UCSC	collagen, type XI, alpha 2	Col11a2_mapped	294279	ENSRNOG00000000463	17579	9967.67
GSRG0009822	--	down	1.76	0.00325	0.0129	chr13(-):49791600-49791628	UCSC	--	NULL	--	--	61.82	34.97
GSRG0018830	Hoxd3	down	1.76	2.31e-06	2.63e-05	chr3(+):61658245-61670282	UCSC	homeo box D3	Hox4r6;Hoxd3_mapped	288152	ENSRNOG00000001577	598.27	339.57
GSRG0028776	Lgr5	down	1.75	1.07e-12	6.35e-11	chr7(-):58448277-58587787	UCSC	leucine rich repeat containing G protein coupled receptor 5	Gpr49;LOC299802	299802	ENSRNOG00000004221	1237.35	704.8
GSRG0000314	Shisa7	down	1.75	3.18e-12	1.69e-10	chr1(+):72545596-72564513	UCSC	shisa family member 7	LOC691429	691429	ENSRNOG00000016877	2947.11	1682.41
GSRG0004620	Prss53	down	1.75	6.48e-09	1.53e-07	chr1(-):199331250-199336562	UCSC	protease, serine, 53	LOC293516;LOC499270;Pol3s;RGD1311277;RGD1566127	499270	ENSRNOG00000026040	535.89	306.47
GSRG0021645	Tacr1	down	1.75	3.22e-07	4.67e-06	chr4(+):113247236-113416139	UCSC	tachykinin receptor 1	NK-1R;SPR;Tac1r	24807	ENSRNOG00000005853	374.29	213.57
GSRG0032387	Stk36	down	1.74	9.29e-08	1.58e-06	chr9(+):81880175-81908013	UCSC	serine/threonine kinase 36	LOC301516	301516	ENSRNOG00000016913	846.02	485.35
GSRG0023925	Pnisr	down	1.74	1.67e-15	1.96e-13	chr5(+):35991068-36017952	UCSC	PNN interacting serine and arginine rich protein	LOC297942;MGC109235;RGD1307395;Sfrs18;Srsf18	297942	ENSRNOG00000008782	13537.1	7782.03
GSRG0004696	Cdhr5	down	1.74	0.000372	0.00208	chr1(-):214255120-214263523	UCSC	cadherin-related family member 5	GP100;MGC114263;Mucdhl;Mupcdh	171554	ENSRNOG00000017762	652.18	375.81
GSRG0006938	Cacng5	down	1.73	2.9e-09	7.51e-08	chr10(-):96124904-96131710	UCSC	calcium voltage-gated channel auxiliary subunit gamma 5	NULL	140726	ENSRNOG00000003288	468.86	270.15
GSRG0010404	Ikzf1	down	1.73	0.000118	0.000785	chr14(+):91782354-91867424	UCSC	IKAROS family zinc finger 1	LOC305501;RGD1562979	305501	ENSRNOG00000004444	338.33	195.31
GSRG0011789	--	down	1.73	0.000204	0.00126	chr15(-):89291304-89292513	UCSC	--	NULL	--	--	207.67	119.33
GSRG0009808	Ikbke	down	1.73	7.41e-05	0.000528	chr13(-):48031410-48056394	UCSC	inhibitor of kappa light polypeptide gene enhancer in B-cells, kinase epsilon	LOC363984	363984	ENSRNOG00000025100	635.6	366.96
GSRG0026743	--	down	1.73	0.000204	0.00126	chr6(-):91626882-91628201	UCSC	--	NULL	--	--	228.5	131.76
GSRG0029349	Plec	down	1.73	1.66e-12	9.25e-11	chr7(-):117230319-117289961	UCSC	plectin	Pcn;Plec1;Pltn	64204	ENSRNOG00000023781	15777.1	9144.04
GSRG0030544	Celsr3	down	1.72	6.49e-07	8.67e-06	chr8(+):117620317-117648028	UCSC	cadherin, EGF LAG seven-pass G-type receptor 3	Megf2	83466	ENSRNOG00000053889	6772.43	3926.31
GSRG0005200	Srrm2	down	1.72	1.24e-10	4.48e-09	chr10(+):13128820-13162956	UCSC	serine/arginine repetitive matrix 2	LOC302969	302969	ENSRNOG00000058561	5246.03	3046.08
GSRG0016421	Ntrk1	down	1.72	0.00369	0.0143	chr2(-):187143568-187160373	UCSC	neurotrophic receptor tyrosine kinase 1	Trk;p140-TrkA;trk-A	59109	ENSRNOG00000013953	363.77	211.16
GSRG0037710	Pan2	down	1.72	1.92e-12	1.05e-10	chr7(+):2718816-2735667	UCSC	PAN2 poly(A) specific ribonuclease subunit	Usp52	408200	ENSRNOG00000032441	2361.44	1374.55
GSRG0021265	Rbm33	down	1.72	1.61e-14	1.42e-12	chr4(+):594882-697739	UCSC	RNA binding motif protein 33	LOC362297;RGD1310651	362297	ENSRNOG00000006718	2174.75	1266.82
GSRG0009963	Fmo2	down	1.71	0.0268	0.0727	chr13(-):80755056-80775264	UCSC	flavin containing monooxygenase 2	FMO2	246245	ENSRNOG00000003510	229.82	134.95
GSRG0020146	Rtel1	down	1.71	6.41e-05	0.000466	chr3(+):176821652-176856531	UCSC	regulator of telomere elongation helicase 1	LOC362288;RGD1306721	362288	ENSRNOG00000027513	1314.56	769.99
GSRG0006742	--	down	1.71	1.38e-08	2.99e-07	chr10(-):81937240-81942251	UCSC	--	NULL	--	--	808.99	473.99
GSRG0034460	Arhgap4	down	1.71	1.19e-07	1.95e-06	chrX(+):156873876-156892552	UCSC	Rho GTPase activating protein 4	NULL	246249	ENSRNOG00000058545	924.65	541.88
GSRG0016834	Ager	down	1.7	2.58e-05	0.000215	chr20(+):4363152-4366079	UCSC	advanced glycosylation end product-specific receptor	RAGE	81722	ENSRNOG00000000439	193.91	113.83
GSRG0025604	Oprd1	down	1.7	0.0232	0.0647	chr5(-):150288121-150323063	UCSC	opioid receptor, delta 1	D-OR-1;DOR-1	24613	ENSRNOG00000010531	116.04	67.79
GSRG0005752	--	down	1.7	0.0319	0.0831	chr10(+):83576661-83576689	UCSC	--	NULL	--	--	32.98	19.33
GSRG0007187	Sidt1	down	1.7	5.26e-07	7.2e-06	chr11(+):61321352-61415857	UCSC	SID1 transmembrane family, member 1	LOC288109;Msid2	288109	ENSRNOG00000002013	1566.66	922.48
GSRG0010965	Carmil3	down	1.7	4.64e-09	1.14e-07	chr15(+):34167945-34184799	UCSC	capping protein regulator and myosin 1 linker 3	LOC361041;Lrrc16b	361041	ENSRNOG00000025518	3352.78	1975.98
GSRG0028807	Irak3	down	1.69	6.99e-07	9.26e-06	chr7(-):64923751-64982299	UCSC	interleukin-1 receptor-associated kinase 3	LOC314870	314870	ENSRNOG00000004226	428.44	252.53
GSRG0029702	Cpt1b	down	1.69	8.54e-06	8.18e-05	chr7(-):130395212-130404274	UCSC	carnitine palmitoyltransferase 1B	CPTI;CPT-IB;CPT-Ibeta1;CPT-Ibeta3;CPT1-M;CPTI-M;M-CPTI;MGC93637	25756	ENSRNOG00000010438	339.98	201.1
GSRG0007047	--	down	1.69	0.000374	0.00209	chr10(-):110097282-110110455	UCSC	--	NULL	--	--	328.93	194.74
GSRG0007039	Pycr1	down	1.69	0.000162	0.00104	chr10(-):109818248-109821556	UCSC	pyrroline-5-carboxylate reductase 1	LOC287877	287877	ENSRNOG00000036682	358.76	212.73
GSRG0036060	Samd11	down	1.69	2.03e-06	2.34e-05	chr5(-):173672413-173681091	UCSC	sterile alpha motif domain containing 11	LOC102549710;LOC313778;RGD1310271	102549710	ENSRNOG00000020342	492.44	292.06
GSRG0006966	Cd300lf	down	1.68	0.00854	0.0287	chr10(-):103669782-103685879	UCSC	Cd300 molecule-like family member F	CD300f;CLM-1;LOC287818;RGD1309733	287818	ENSRNOG00000021424	103.4	61.5
GSRG0028130	Sh3bp1	down	1.68	4.25e-11	1.71e-09	chr7(+):120125747-120138148	UCSC	SH3-domain binding protein 1	LOC315122	300067	ENSRNOG00000009360	1704.09	1013.41
GSRG0003399	Abcc8	down	1.67	7.6e-10	2.28e-08	chr1(-):102110614-102191333	UCSC	ATP binding cassette subfamily C member 8	Sur;Sur1	25559	ENSRNOG00000021130	2414.06	1444.93
GSRG0024495	Gpr157	down	1.67	2.81e-07	4.15e-06	chr5(+):167109691-167125380	UCSC	G protein-coupled receptor 157	LOC313725;MGC109533	313725	ENSRNOG00000017528	680.5	407.5
GSRG0003070	Pou2f2	down	1.67	0.00109	0.00515	chr1(-):81966791-82003691	UCSC	POU class 2 homeobox 2	2-Oct;Oct2	117058	ENSRNOG00000055650	188.71	113.43
GSRG0023482	Gnb3	down	1.66	0.00572	0.0205	chr4(-):157352559-157358264	UCSC	G protein subunit beta 3	LOC60449;MGC105437	60449	ENSRNOG00000015541	129.07	77.79
GSRG0034070	Med12	down	1.66	6.84e-17	1.08e-14	chrX(+):71174869-71197812	UCSC	mediator complex subunit 12	LOC679693	679693	ENSRNOG00000003848	5030.09	3020.79
GSRG0028498	--	down	1.66	0.0101	0.0328	chr7(-):15855309-15856102	UCSC	--	NULL	--	--	121.35	72.86
GSRG0018607	Kcnt1	down	1.66	3.36e-07	4.84e-06	chr3(+):3311111-3363459	UCSC	potassium sodium-activated channel subfamily T member 1	Slack;rSlo2	60444	ENSRNOG00000017283	8609.41	5190.15
GSRG0025567	LOC682102	down	1.66	0.000416	0.00228	chr5(-):146023697-146069623	UCSC	hypothetical protein LOC682102	NULL	682102	--	216	130.22
GSRG0030799	Pknox2	down	1.66	1.16e-16	1.72e-14	chr8(-):39361218-39551700	UCSC	PBX/knotted 1 homeobox 2	LOC680549	680549	ENSRNOG00000028856	1403.07	848.01
GSRG0015619	Kcnd3	down	1.65	1.31e-14	1.17e-12	chr2(+):207923769-208140727	UCSC	potassium voltage-gated channel subfamily D member 3	Kv4.3;LOC684161	65195	ENSRNOG00000014686	807.69	487.81
GSRG0020042	Tox2	down	1.65	2.45e-13	1.66e-11	chr3(+):159569362-159694756	UCSC	TOX high mobility group box family member 2	GCX-1;Gcx1	311615	ENSRNOG00000008146	3196.9	1935.09
GSRG0010207	--	down	1.65	1.81e-06	2.11e-05	chr14(+):19293647-19294013	UCSC	--	NULL	--	--	479.13	289.61
GSRG0010131	Ppp2r3b	down	1.65	1.25e-09	3.55e-08	chr14(+):1469748-1476358	UCSC	protein phosphatase 2, regulatory subunit B'', beta	NULL	682033	--	670.74	406.61
GSRG0028457	Abca7	down	1.65	7.34e-08	1.28e-06	chr7(-):12742515-12761261	UCSC	ATP binding cassette subfamily A member 7	NULL	299609	ENSRNOG00000012939	6479.5	3926.99
GSRG0012184	Fcho1	down	1.65	4.48e-07	6.24e-06	chr16(-):20136008-20153284	UCSC	FCH domain only 1	LOC290639	290639	ENSRNOG00000033912	5167.36	3136.31
GSRG0013880	--	down	1.65	8.4e-09	1.93e-07	chr18(-):31337629-31338188	UCSC	--	NULL	--	--	1113.2	675.26
GSRG0013779	F8	down	1.65	3.01e-13	1.97e-11	chr18(-):367862-399244	UCSC	coagulation factor VIII	NULL	302470	ENSRNOG00000031197	2356.21	1430.17
GSRG0014276	Dcc	down	1.65	7.58e-08	1.32e-06	chr18(-):66523120-67629801	UCSC	DCC netrin 1 receptor	NULL	25311	ENSRNOG00000033099	1422.94	864.22
GSRG0029808	Atf7	down	1.64	5.59e-09	1.35e-07	chr7(-):144136310-144243606	UCSC	activating transcription factor 7	LOC315333	315333	ENSRNOG00000015269	787.7	479.99
GSRG0000292	Zim1	down	1.64	0.000358	0.00201	chr1(+):70244884-70266709	UCSC	zinc finger, imprinted 1	LOC308322	308322	ENSRNOG00000015071	702.89	428.78
GSRG0013522	--	down	1.64	3.85e-05	0.000302	chr18(+):3861480-3940850	UCSC	--	NULL	--	--	946.77	578.45
GSRG0013933	Ppargc1b	down	1.64	2.1e-05	0.000179	chr18(-):56626736-56728185	UCSC	PPARG coactivator 1 beta	PGC1beta;Perc	291567	ENSRNOG00000017503	821.46	500.99
GSRG0033211	--	down	1.64	1.34e-08	2.9e-07	chr9(-):100225141-100229069	UCSC	--	NULL	--	--	11350.1	6932.1
GSRG0015855	Map1b	down	1.64	4.85e-07	6.69e-06	chr2(-):29675391-29768750	UCSC	microtubule-associated protein 1B	MAP-1B;Mtap1b	29456	ENSRNOG00000017428	191233	116838
GSRG0007015	Lgals3bp	down	1.63	0.000324	0.00186	chr10(-):107415334-107424672	UCSC	galectin 3 binding protein	MAC2BP;MGC93166;mac-2BP;mama	245955	ENSRNOG00000003217	2448.56	1499.52
GSRG0014552	Lrrc36	down	1.63	0.000119	0.00079	chr19(+):37370501-37420852	UCSC	leucine rich repeat containing 36	Xlhsrf2	361394	--	461.36	283
GSRG0005240	--	down	1.63	0.00965	0.0318	chr10(+):15156142-15160037	UCSC	--	NULL	--	--	324.98	199.59
GSRG0007272	Abcc5	down	1.63	4.06e-07	5.72e-06	chr11(+):84396033-84490211	UCSC	ATP binding cassette subfamily C member 5	Abcc5a;MGC156604;Mrp5	116721	ENSRNOG00000029178	2664.78	1633.95
GSRG0006146	Abcc1	down	1.63	1.35e-09	3.8e-08	chr10(-):549403-672235	UCSC	ATP binding cassette subfamily C member 1	Abcc1a;Avcc1a;LOC100362747;LOC100365034;Mrp;Mrp1	24565	ENSRNOG00000022305	2706.1	1662.73
GSRG0028406	Tle2	down	1.63	1.16e-08	2.56e-07	chr7(-):10988537-11003785	UCSC	transducin-like enhancer of split 2	LOC299636;MGC124808	299636	ENSRNOG00000005874	1413.89	869.46
GSRG0028288	Slc4a8	down	1.62	5.11e-05	0.000383	chr7(+):142397413-142464158	UCSC	solute carrier family 4 member 8	LOC315311;k-NBC3	315311	ENSRNOG00000028879	3739.88	2300.97
GSRG0024255	Mutyh	down	1.62	1.05e-05	9.87e-05	chr5(+):135663335-135675344	UCSC	mutY DNA glycosylase	MGC156598;Myh;rMYH	170841	ENSRNOG00000017887	597.48	367.49
GSRG0025815	Plekhh2	down	1.62	4.35e-10	1.37e-08	chr6(+):7793855-7893519	UCSC	pleckstrin homology, MyTH4 and FERM domain containing H2	LOC313866;RGD1304935	313866	ENSRNOG00000005124	1843.03	1135.66
GSRG0037175	Vwa5b2 // Mir1224	down	1.62	6.03e-06	5.99e-05	chr11(-):83992076-84008946	UCSC	von Willebrand factor A domain containing 5B2 // microRNA 1224	LOC303812;RGD1564491	100314125, 303812	ENSRNOG00000001707	7570.28	4671.23
GSRG0028481	Brd4	down	1.62	6.65e-14	5.14e-12	chr7(-):14222101-14303055	UCSC	bromodomain containing 4	LOC362844	362844	ENSRNOG00000006770	2654.79	1638.76
GSRG0013600	Pcdhb2	down	1.61	0.000233	0.00141	chr18(+):30375795-30378194	UCSC	protocadherin beta 2	LOC498843;RGD1563132	498843	ENSRNOG00000039476	403.44	249.39
GSRG0009019	--	down	1.61	2.18e-19	5.81e-17	chr12(-):40266274-40329488	UCSC	--	NULL	--	--	2132.11	1322.1
GSRG0031901	Ankrd34c	down	1.61	4.88e-06	4.99e-05	chr8(-):97105071-97115027	UCSC	ankyrin repeat domain 34C	LOC300889;RGD1305403	300889	ENSRNOG00000013937	536.83	332.28
GSRG0005047	Slit1	down	1.61	2.13e-10	7.26e-09	chr1(-):260843483-260992366	UCSC	slit guidance ligand 1	MEGF4;slit-1	65047	ENSRNOG00000026065	1625.47	1007.98
GSRG0008869	Gigyf1	down	1.61	9.74e-11	3.62e-09	chr12(-):22236165-22245100	UCSC	GRB10 interacting GYF protein 1	LOC304378;Perq1	304378	ENSRNOG00000001410	5508.59	3419.38
GSRG0015101	Otp	down	1.61	0.00047	0.00253	chr2(+):24546393-24554953	UCSC	orthopedia homeobox	NULL	294640	ENSRNOG00000010560	407.83	253.07
GSRG0019991	--	down	1.61	2.93e-05	0.000239	chr3(+):150135821-150153778	UCSC	--	NULL	--	--	267.33	165.83
GSRG0010359	Pla2g3	down	1.61	3.85e-06	4.06e-05	chr14(+):83724933-83730614	UCSC	phospholipase A2, group III	LOC289733	289733	ENSRNOG00000025121	1815.06	1128.42
GSRG0015506	Crtc2	down	1.61	3.41e-21	1.29e-18	chr2(+):189615936-189626074	UCSC	CREB regulated transcription coactivator 2	LOC310615;RGD1308903;TORC-2;Torc2	310615	ENSRNOG00000056337	2487.56	1547.51
GSRG0021416	Flnc	down	1.61	1.32e-27	1.36e-24	chr4(+):56711086-56738779	UCSC	filamin C	ABP-L;FLN-C;LOC362332	362332	ENSRNOG00000007281	4497.98	2801.54
GSRG0011815	Fgf14	down	1.61	1.37e-06	1.66e-05	chr15(-):110382272-111076137	UCSC	fibroblast growth factor 14	FGF-14;Fhf4	63851	ENSRNOG00000009288	528	327.98
GSRG0009046	--	down	1.61	0.0233	0.0649	chr12(-):44381485-44520312	UCSC	--	NULL	--	--	56.88	35.41
GSRG0004469	--	down	1.61	4.65e-09	1.14e-07	chr1(-):187811691-187830854	UCSC	--	NULL	--	--	2983.07	1857.12
GSRG0030903	--	down	1.6	1.37e-06	1.66e-05	chr8(-):48489235-48564726	UCSC	--	NULL	--	--	2106.84	1312.11
GSRG0004584	Atxn2l	down	1.6	1.72e-12	9.53e-11	chr1(-):197908094-197919480	UCSC	ataxin 2-like	LOC361649;RGD1565868	361649	ENSRNOG00000018686	15047.6	9377.59
GSRG0007614	Chrd	down	1.6	3.73e-11	1.53e-09	chr11(-):83858503-83867203	UCSC	chordin	NULL	117275	ENSRNOG00000001750	720.28	450.23
GSRG0031878	--	down	1.6	1.99e-09	5.36e-08	chr8(-):90422293-90438245	UCSC	--	NULL	--	--	579.1	361.42
GSRG0031991	Bsn	down	1.6	9.89e-06	9.34e-05	chr8(-):116873721-116965396	UCSC	bassoon (presynaptic cytomatrix protein)	Znf231	29138	ENSRNOG00000030714	10382	6497.84
GSRG0021537	Gpnmb	down	1.6	0.000314	0.00181	chr4(+):78694447-78715683	UCSC	glycoprotein nmb	NULL	113955	ENSRNOG00000008816	1338.91	838.73
GSRG0007180	Tmprss7	down	1.6	0.000156	0.00101	chr11(+):60102125-60138065	UCSC	transmembrane protease, serine 7	LOC288118	288118	ENSRNOG00000002145	821.2	514.66
GSRG0006524	Cd68	down	1.6	0.0087	0.0292	chr10(-):56268727-56270605	UCSC	Cd68 molecule	LOC287435;MGC114377	287435	ENSRNOG00000037563	347.06	217.9
GSRG0025666	Zbtb40	down	1.6	6.22e-07	8.37e-06	chr5(-):155347004-155411049	UCSC	zinc finger and BTB domain containing 40	LOC362635;RGD1309866	362635	ENSRNOG00000022039	1782.74	1116.89
GSRG0029954	Smarca4	down	1.59	1.23e-15	1.49e-13	chr8(+):22648323-22739468	UCSC	SWI/SNF related, matrix associated, actin dependent regulator of chromatin, subfamily a, member 4	brg-1	171379	ENSRNOG00000009271	4964.13	3115.29
GSRG0015461	Mef2d	down	1.59	1.34e-11	6.04e-10	chr2(+):187512164-187538026	UCSC	myocyte enhancer factor 2D	MGC93400	81518	ENSRNOG00000031778	3632.85	2280.98
GSRG0033884	Elk1	down	1.59	1.83e-22	8.31e-20	chrX(+):1288935-1304822	UCSC	ELK1, ETS transcription factor	NULL	314436	ENSRNOG00000010171	1099.95	691.3
GSRG0023485	Cd4	down	1.59	0.00946	0.0312	chr4(-):157383052-157408176	UCSC	Cd4 molecule	W3/25;p55	24932	ENSRNOG00000016294	1590.58	1001.02
GSRG0003044	Clasrp	down	1.59	3.89e-12	2.03e-10	chr1(-):80491521-80515694	UCSC	CLK4-associating serine/arginine rich protein	NULL	499390	--	6357.03	3999.97
GSRG0012477	Rnf44	down	1.59	2.3e-11	9.89e-10	chr17(+):10463303-10472330	UCSC	ring finger protein 44	LOC361212	361212	ENSRNOG00000017641	1187.36	746.92
GSRG0004752	Ssh3	down	1.59	3.45e-11	1.44e-09	chr1(-):219511910-219519398	UCSC	slingshot protein phosphatase 3	LOC365396;SSH-3L	365396	ENSRNOG00000018878	3749	2360.6
GSRG0013782	Rock1	down	1.59	1.13e-18	2.57e-16	chr18(-):1249947-1390680	UCSC	Rho-associated coiled-coil containing protein kinase 1	P160Rock;ROCK-I	81762	ENSRNOG00000031092	1818.62	1145.55
GSRG0024594	Plag1	down	1.58	1.19e-08	2.61e-07	chr5(-):16791523-16799776	UCSC	PLAG1 zinc finger	LOC297804;MGC94626	297804	ENSRNOG00000008846	1056.78	666.39
GSRG0012151	Ldb3	down	1.58	0.00788	0.0268	chr16(-):10878505-10941418	UCSC	LIM domain binding 3	LOC498587;RGD1564875;ZASP	498587	ENSRNOG00000059166	162.41	102.1
GSRG0006265	Cacna1h	down	1.58	0.000271	0.00161	chr10(-):14730939-14788621	UCSC	calcium voltage-gated channel subunit alpha1 H	NULL	114862	ENSRNOG00000033893	818.18	517.74
GSRG0021887	Zfp384	down	1.57	4.14e-11	1.67e-09	chr4(+):157523186-157552600	UCSC	zinc finger protein 384	Ciz;NMP4;Znf384	171018	ENSRNOG00000017066	2171.67	1378.73
GSRG0033956	Phf8	down	1.57	9.47e-06	9e-05	chrX(+):21063545-21168748	UCSC	PHD finger protein 8	LOC317425;RGD1561065	317425	ENSRNOG00000002708	417.35	264.74
GSRG0006496	--	down	1.57	0.0191	0.0555	chr10(-):52560672-52580847	UCSC	--	NULL	--	--	94.68	60.15
GSRG0008825	Foxk1	down	1.57	2.59e-09	6.77e-08	chr12(-):14183436-14244634	UCSC	forkhead box K1	LOC304298;LOC679672;RGD1309643	304298	ENSRNOG00000001104	1075.36	682.64
GSRG0018828	Hoxd4	down	1.57	0.000126	0.000834	chr3(+):61634005-61651067	UCSC	homeo box D4	LOC288153	288153	ENSRNOG00000001578	822.67	522.72
GSRG0001671	Cckbr	down	1.57	0.00153	0.00685	chr1(+):170262208-170272298	UCSC	cholecystokinin B receptor	CCK-BR;CCK2-R;Cck2r	25706	ENSRNOG00000017679	399.57	253.74
GSRG0025874	Otof	down	1.57	4.1e-07	5.77e-06	chr6(+):27328406-27424864	UCSC	otoferlin	NULL	84573	ENSRNOG00000009967	3419.79	2175.85
GSRG0020210	Sec16a	down	1.57	1.13e-12	6.65e-11	chr3(-):3856218-3890758	UCSC	SEC16 homolog A, endoplasmic reticulum export factor	LOC100360302	100360302	ENSRNOG00000019122	11819.1	7535.29
GSRG0024801	Anks6	down	1.57	9.81e-08	1.64e-06	chr5(-):62642974-62684387	UCSC	ankyrin repeat and sterile alpha motif domain containing 6	LOC362515;MGC109646;Pkdr1;Pkdr1_mapped;Samd6	362515	ENSRNOG00000023309	1398.97	891.82
GSRG0003084	Cyp2s1	down	1.57	0.002	0.0086	chr1(-):82595211-82610350	UCSC	cytochrome P450, family 2, subfamily s, polypeptide 1	LOC308445	308445	ENSRNOG00000020743	918.48	586.27
GSRG0016642	Synpo2	down	1.57	1.36e-05	0.000123	chr2(-):227255917-227411924	UCSC	synaptopodin 2	LOC499702;RGD1564779	499702	ENSRNOG00000014867	1467.76	937.38
GSRG0033904	Med14	down	1.57	3.06e-13	2e-11	chrX(+):10964035-11080895	UCSC	mediator complex subunit 14	LOC317343;RGD1560170	317343	ENSRNOG00000003792	2578.06	1645.04
GSRG0000232	LOC688452	down	1.57	8.15e-06	7.83e-05	chr1(+):59704998-59715763	UCSC	hypothetical protein LOC688452	LOC688452	688452	ENSRNOG00000039076	501.76	320.84
GSRG0030515	Uba7	down	1.56	0.000368	0.00206	chr8(+):116754178-116762985	UCSC	ubiquitin-like modifier activating enzyme 7	LOC301000;Ube1l	301000	ENSRNOG00000029195	535.74	342.91
GSRG0025794	Agrn	down	1.56	2.68e-10	8.89e-09	chr5(-):173589910-173622651	UCSC	agrin	AGR	25592	ENSRNOG00000020205	16453.6	10518.4
GSRG0033026	Ino80d	down	1.56	0.000421	0.0023	chr9(-):69830610-69868173	UCSC	INO80 complex subunit D	LOC316440;RGD1304808	316440	ENSRNOG00000024272	894.63	571.44
GSRG0032481	--	down	1.56	0.0236	0.0657	chr9(+):98685178-98685237	UCSC	--	NULL	--	--	48.77	31.13
GSRG0024140	--	down	1.56	0.00586	0.0209	chr5(+):101554876-101556261	UCSC	--	NULL	--	--	184.36	117.76
GSRG0029679	Mir1249	down	1.56	0.0305	0.0804	chr7(-):125861192-125861311	UCSC	microRNA 1249	NULL	100526607	--	54.2	34.59
GSRG0036004	Ybx2	down	1.56	0.000252	0.00151	chr10(+):56546689-56552339	UCSC	Y box binding protein 2	LOC303250;RGD1305068	303250	ENSRNOG00000017117	246.81	158.7
GSRG0028201	Phf21b	down	1.56	0.000197	0.00122	chr7(+):125649688-125718986	UCSC	PHD finger protein 21B	LOC300117;RGD1308739	300117	ENSRNOG00000013067	350.63	224.3
GSRG0028290	Scn8a	down	1.56	5.42e-05	0.000402	chr7(+):142575629-142684114	UCSC	sodium voltage-gated channel alpha subunit 8	PN4;naCh6	29710	ENSRNOG00000005309	18188.8	11659.6
GSRG0010356	Eif4enif1	down	1.56	2.13e-08	4.35e-07	chr14(+):83412968-83455585	UCSC	eukaryotic translation initiation factor 4E nuclear import factor 1	LOC305468;LOC305469;RGD1560908	305468	ENSRNOG00000018475	828.14	532.11
GSRG0030944	Bco2	down	1.56	0.000338	0.00192	chr8(-):54965579-54998864	UCSC	beta-carotene oxygenase 2	Ab2-079;Bcdo2;LOC315644	315644	ENSRNOG00000038746	240.75	154.93
GSRG0028434	Plk5	down	1.56	0.0099	0.0324	chr7(-):12212911-12221330	UCSC	polo-like kinase 5	LOC314627;Plk5p;RGD1305038	314627	ENSRNOG00000034102	454.06	291.5
GSRG0019606	Mapkbp1	down	1.56	1.24e-09	3.52e-08	chr3(+):111767501-111815872	UCSC	mitogen activated protein kinase binding protein 1	LOC362197	362197	ENSRNOG00000007018	2649.46	1700.94
GSRG0004796	--	down	1.56	1.35e-10	4.81e-09	chr1(-):221158105-221158792	UCSC	--	NULL	--	--	3098.31	1988.79
GSRG0028094	Mroh1	down	1.56	3.84e-05	0.000301	chr7(+):117445191-117472415	UCSC	maestro heat-like repeat family member 1	LOC100125385;MGC112690	100125385	ENSRNOG00000030355	1367.99	878.42
GSRG0024554	Noc2l	down	1.55	8.87e-10	2.61e-08	chr5(+):173660921-173672459	UCSC	NOC2-like nucleolar associated transcriptional repressor	LOC313777;MGC124822;RGD1309387	313777	ENSRNOG00000021392	5613.16	3611.99
GSRG0008973	Sfswap	down	1.55	6.06e-18	1.17e-15	chr12(-):30740564-30810964	UCSC	splicing factor SWAP homolog	LOC304431;MGC125102;Sfrs8;Srsf8	304431	ENSRNOG00000000931	2908.47	1872.64
GSRG0009336	Cntnap5b	down	1.55	0.000326	0.00187	chr13(+):21678512-22590589	UCSC	contactin associated protein-like 5B	Caspr5-2;Caspr5-3;Cntnap5c;LOC301650;RGD1565194	301650	ENSRNOG00000032206	603.15	387.59
GSRG0013764	Mbp	down	1.55	0.000483	0.00259	chr18(+):79326738-79407290	UCSC	myelin basic protein	Golli-Mbp;MBPS;Mbps	24547	ENSRNOG00000016516	302.07	194.32
GSRG0028828	Mbd6	down	1.55	1.96e-08	4.04e-07	chr7(-):70571435-70577147	UCSC	methyl-CpG binding domain protein 6	LOC102553371;LOC362892	362892	ENSRNOG00000006209	4345.32	2800.55
GSRG0026013	Pnn	down	1.55	7.09e-14	5.46e-12	chr6(+):80159355-80167677	UCSC	pinin, desmosome associated protein	LOC362742;LOC368070	368070	ENSRNOG00000004061	3523.69	2271.49
GSRG0032420	Col4a3	down	1.55	6.4e-06	6.31e-05	chr9(+):88357751-88484376	UCSC	collagen type IV alpha 3 chain	LOC363265	363265	ENSRNOG00000015365	960.5	619.52
GSRG0005208	--	down	1.55	1.62e-05	0.000143	chr10(+):13723405-13738623	UCSC	--	NULL	--	--	739.68	476.64
GSRG0006613	Coro6	down	1.55	7.1e-06	6.93e-05	chr10(-):62691953-62699734	UCSC	coronin 6	LOC245982;MGC112600	245982	ENSRNOG00000014496	3889.2	2511.92
GSRG0016031	Pde7a	down	1.55	3.02e-07	4.41e-06	chr2(-):104045811-104134101	UCSC	phosphodiesterase 7A	PDE7-1	81744	ENSRNOG00000013048	381.74	246.12
GSRG0024036	Zfp483	down	1.55	1.14e-08	2.54e-07	chr5(+):76090015-76103051	UCSC	zinc finger protein 483	HIT-10;Hit10;Zkscan16;Znf483	170955	ENSRNOG00000014975	6651.96	4297.3
GSRG0012899	Akr1c12	down	1.55	0.00407	0.0155	chr17(+):69634890-69647765	UCSC	aldo-keto reductase family 1, member C12	Akr1c12;Akr1c12T;LOC361266	361266	ENSRNOG00000050040	181.58	117.65
GSRG0028484	Akap8l	down	1.54	2.52e-09	6.61e-08	chr7(-):14340170-14369821	UCSC	A-kinase anchoring protein 8 like	LOC299569	299569	ENSRNOG00000006355	9319	6045.06
GSRG0009080	Acacb	down	1.54	3.33e-08	6.44e-07	chr12(-):48128405-48218975	UCSC	acetyl-CoA carboxylase beta	Acc2	116719	ENSRNOG00000000658	2241.99	1454.02
GSRG0030686	Cep295	down	1.54	0.00106	0.00501	chr8(-):13871276-13909154	UCSC	centrosomal protein 295	KIAA1731;LOC363018;RGD1311723	363018	ENSRNOG00000010999	1135.11	736.56
GSRG0024498	Rere	down	1.54	9e-15	8.24e-13	chr5(+):167331035-167664505	UCSC	arginine-glutamic acid dipeptide repeats	Arp	116665	ENSRNOG00000017940	12566.8	8159.55
GSRG0003068	Atp1a3	down	1.54	2.1e-07	3.21e-06	chr1(-):81852429-81881555	UCSC	ATPase Na+/K+ transporting subunit alpha 3	Atpa1a3	24213	ENSRNOG00000020263	256766	166758
GSRG0021649	Dqx1	down	1.54	5.06e-07	6.96e-06	chr4(+):113890509-113899347	UCSC	DEAQ box RNA-dependent ATPase 1	LOC680434	680434	ENSRNOG00000008062	498.98	325.26
GSRG0020148	Lime1	down	1.54	0.000113	0.000759	chr3(+):176882027-176884350	UCSC	Lck interacting transmembrane adaptor 1	LOC362289;RGD1562795	362289	ENSRNOG00000049336	504.65	327.47
GSRG0007072	Cxadr	down	1.54	0.00029	0.00169	chr11(+):16826399-16873562	UCSC	coxsackie virus and adenovirus receptor	CAR;Car1;MGC109536;rCAR	89843	ENSRNOG00000001557	1138.57	739.65
GSRG0029897	Taf1d	down	1.54	2.16e-08	4.41e-07	chr8(+):13862651-13871354	UCSC	TATA-box binding protein associated factor, RNA polymerase I subunit D	Josd3;LOC363017;RGD1309627	363017	ENSRNOG00000010921	944.71	613.55
GSRG0008199	Cmklr1	down	1.54	0.00134	0.0061	chr12(+):48789261-48793553	UCSC	chemerin chemokine-like receptor 1	NULL	60669	ENSRNOG00000000704	461.16	300.45
GSRG0020155	Oprl1	down	1.54	1.49e-08	3.21e-07	chr3(+):177225746-177231663	UCSC	opioid related nociceptin receptor 1	KOR-3;KOR3;LC132;MOR-C;OFQR;ORL1;Oprl;ROR-C;XOR1	29256	ENSRNOG00000016768	954.96	620.78
GSRG0006745	Cacna1g	down	1.54	1.59e-05	0.000141	chr10(-):82129071-82197848	UCSC	calcium voltage-gated channel subunit alpha1 G	NULL	29717	ENSRNOG00000060528	696.02	451.72
GSRG0011511	Slc4a7	down	1.54	2.36e-10	7.94e-09	chr15(-):11836283-11912916	UCSC	solute carrier family 4 member 7	NBC3;NBCn1	117955	ENSRNOG00000005957	1081.97	702.9
GSRG0021210	Nfatc2	down	1.54	1.19e-09	3.41e-08	chr3(-):165245238-165360292	UCSC	nuclear factor of activated T-cells 2	LOC311658	311658	ENSRNOG00000012175	3039.11	1977.21
GSRG0016504	Ecm1	down	1.54	0.0222	0.0624	chr2(-):197855469-197860635	UCSC	extracellular matrix protein 1	NULL	116662	ENSRNOG00000021166	570.09	371.52
GSRG0012373	Dlgap2	down	1.53	6.54e-05	0.000474	chr16(-):79872238-80596977	UCSC	DLG associated protein 2	DAP-2;SAPAP2	116681	ENSRNOG00000012573	1203.78	783.59
GSRG0009031	Rasal1	down	1.53	0.00197	0.00845	chr12(-):41416218-41448668	UCSC	RAS protein activator like 1 (GAP1 like)	LOC360814	360814	ENSRNOG00000001374	491.68	320.41
GSRG0005056	Hps1	down	1.53	5.48e-11	2.15e-09	chr1(-):261989178-262014014	UCSC	HPS1, biogenesis of lysosomal organelles complex 3 subunit 1	Hps	114638	ENSRNOG00000045838	898.15	585.85
GSRG0027589	Syn3	down	1.53	3.63e-08	6.92e-07	chr7(+):23403891-23808602	UCSC	synapsin III	NULL	29130	ENSRNOG00000026866	1941.69	1266.46
GSRG0015271	Phc3	down	1.53	7.24e-08	1.27e-06	chr2(+):116032455-116096045	UCSC	polyhomeotic homolog 3	LOC310258	310258	ENSRNOG00000009491	3332.97	2174.68
GSRG0000649	Igf1r	down	1.53	0.00183	0.00795	chr1(+):128924934-129207033	UCSC	insulin-like growth factor 1 receptor	IGF-1receptor;Igfr1;JTK13	25718	ENSRNOG00000014187	341.08	221.95
GSRG0007421	Scaf4	down	1.53	3.15e-13	2.04e-11	chr11(-):30371713-30428085	UCSC	SR-related CTD-associated factor 4	LOC245924;Sfrs15;Srsf15	245924	ENSRNOG00000002104	2053.25	1340.84
GSRG0013026	Unc5a	down	1.53	1.09e-06	1.36e-05	chr17(-):10153994-10208360	UCSC	unc-5 netrin receptor A	Unc5h1	60629	ENSRNOG00000059840	3292.11	2150.4
GSRG0018949	Fnbp4	down	1.53	7.98e-20	2.37e-17	chr3(+):79570625-79610635	UCSC	formin binding protein 4	LOC311183;MGC105867	311183	ENSRNOG00000007241	6231.97	4071.76
GSRG0003095	Ltbp4	down	1.53	8.61e-05	0.000601	chr1(-):84118046-84150084	UCSC	latent transforming growth factor beta binding protein 4	LOC292734	292734	ENSRNOG00000020871	574.18	376.04
GSRG0000125	Igf2r	down	1.53	1.46e-09	4.06e-08	chr1(+):48176095-48264482	UCSC	insulin-like growth factor 2 receptor	IGF-IIR;Igfr2	25151	ENSRNOG00000014997	4152.81	2714.69
GSRG0006601	Ovca2 // Dph1	down	1.53	3.13e-07	4.56e-06	chr10(-):62017347-62032408	UCSC	ovarian tumor suppressor candidate 2 // diphthamide biosynthesis 1	LOC287523;RGD1562694, LOC497954;RGD1564623	287523, 497954	ENSRNOG00000003116	785.51	513.87
GSRG0006949	Rgs9	down	1.53	4.36e-06	4.51e-05	chr10(-):97509971-97582188	UCSC	regulator of G-protein signaling 9	NULL	29481	ENSRNOG00000003800	328.63	215.04
GSRG0031859	--	down	1.53	0.00122	0.00565	chr3(-):82899545-82900403	UCSC	--	NULL	--	--	156.98	102.65
GSRG0033929	Ccdc120	down	1.52	0.000246	0.00148	chrX(+):15607111-15617669	UCSC	coiled-coil domain containing 120	LOC317377;RGD1561596	317377	ENSRNOG00000009687	368.67	242.4
GSRG0004750	Rps6kb2	down	1.52	5.89e-08	1.06e-06	chr1(-):219406202-219412888	UCSC	ribosomal protein S6 kinase, polypeptide 2	LOC361696	361696	ENSRNOG00000021689	1451.78	953.33
GSRG0032093	St6gal2	down	1.52	0.0187	0.0545	chr9(+):6966908-7053189	UCSC	ST6 beta-galactoside alpha-2, 6-sialyltransferase 2	NULL	301155	--	113.5	74.22
GSRG0013925	Synpo	down	1.52	2.55e-12	1.38e-10	chr18(-):55870720-55891710	UCSC	synaptopodin	NULL	60324	ENSRNOG00000019181	767.99	505.19
GSRG0032318	Aox1	down	1.52	1.16e-09	3.33e-08	chr9(+):64929720-65007870	UCSC	aldehyde oxidase 1	NULL	54349	ENSRNOG00000015354	4170.05	2742.86
GSRG0012122	Cacna1d	down	1.52	1.11e-06	1.39e-05	chr16(-):6112150-6404957	UCSC	calcium voltage-gated channel subunit alpha1 D	CaV1.3alpha1;RBD	29716	ENSRNOG00000013147	4043.97	2661.96
GSRG0016591	--	down	1.52	4.74e-06	4.86e-05	chr2(-):210992967-211001162	UCSC	--	NULL	--	--	934.85	615.61
GSRG0002277	Casp7	down	1.52	0.0116	0.0369	chr1(+):277210547-277242776	UCSC	caspase 7	NULL	64026	ENSRNOG00000056216	152.85	100.74
GSRG0021780	Ttll3	down	1.52	0.000109	0.000731	chr4(+):145342154-145366061	UCSC	tubulin tyrosine ligase like 3	LOC362415	362415	ENSRNOG00000009032	1000.71	660.8
GSRG0008818	Grid2ip	down	1.52	5.88e-05	0.000431	chr12(-):13221513-13251112	UCSC	Grid2 interacting protein	LOC288484	288484	ENSRNOG00000030927	752.96	496.11
GSRG0000579	Dbp	down	1.51	4.5e-07	6.26e-06	chr1(+):101687896-101692845	UCSC	D-box binding PAR bZIP transcription factor	MGC105474	24309	ENSRNOG00000021027	4125.22	2723.97
GSRG0011098	Klf5	down	1.51	0.0125	0.0391	chr15(+):83703791-83722921	UCSC	Kruppel-like factor 5	Bteb2;IKLF	84410	ENSRNOG00000008785	315.05	208.55
GSRG0034966	Plxna3	down	1.51	2.99e-13	1.97e-11	chrX(-):156363400-156379189	UCSC	plexin A3	Plxn4;Plxna3_mapped;SEX	309280	ENSRNOG00000060464	4691.17	3101.14
GSRG0020036	Lpin3	down	1.51	0.000145	0.000943	chr3(+):156886454-156899436	UCSC	lipin 3	LOC362261;MGC109016	362261	ENSRNOG00000016636	696.31	460.62
GSRG0013439	Actn2	down	1.51	0.00436	0.0164	chr17(-):66304530-66397647	UCSC	actinin alpha 2	LOC291245	291245	ENSRNOG00000017833	115.55	76.73
GSRG0014551	Slc9a5	down	1.51	7.47e-06	7.26e-05	chr19(+):37305248-37325335	UCSC	solute carrier family 9 member A5	NHE-5;Nhe5	192215	ENSRNOG00000028844	2827.18	1870.28
GSRG0005391	Zfp692	down	1.51	9.66e-09	2.18e-07	chr10(+):43744731-43752172	UCSC	zinc finger protein 692	LOC303164;RGD1306740;Znf692	303164	ENSRNOG00000002682	1507.51	998.47
GSRG0020185	Lcn12	down	1.51	0.00338	0.0133	chr3(-):2716534-2719513	UCSC	lipocalin 12	LOC680602	680602	ENSRNOG00000028730	151.61	100.55
GSRG0010754	Inpp5j	down	1.51	7.24e-07	9.55e-06	chr14(-):83730862-83741969	UCSC	inositol polyphosphate-5-phosphatase J	Inpp;Pib5pa;Pipp	171088	ENSRNOG00000019361	3823.3	2531.52
GSRG0017737	Tube1	down	1.51	4.46e-05	0.00034	chr20(+):44220839-44238830	UCSC	tubulin, epsilon 1	LOC361856	361856	ENSRNOG00000000598	448.95	296.86
GSRG0031985	Rbm5	down	1.51	3.01e-08	5.89e-07	chr8(-):116502940-116532169	UCSC	RNA binding motif protein 5	LOC300996	300996	ENSRNOG00000018153	3514.4	2331.73
GSRG0027461	Adamtsl5	down	1.51	3.45e-05	0.000274	chr7(+):12229365-12237359	UCSC	ADAMTS-like 5	LOC314626;Thsd6	314626	ENSRNOG00000033787	470.07	311.62
GSRG0032395	Ankzf1	down	1.51	2.76e-08	5.44e-07	chr9(+):82393672-82400533	UCSC	ankyrin repeat and zinc finger domain containing 1	LOC363255;RGD1359242	363255	ENSRNOG00000019052	2618.31	1739.35
GSRG0016752	Lrrc7	down	1.5	0.000181	0.00114	chr2(-):264910594-265300868	UCSC	leucine rich repeat containing 7	LOC117284	117284	ENSRNOG00000011980	1092.64	726.71
GSRG0011910	Cherp	down	1.5	7.41e-19	1.74e-16	chr16(+):19068783-19081837	UCSC	calcium homeostasis endoplasmic reticulum protein	LOC290614	290614	ENSRNOG00000012323	4723.31	3143.98
GSRG0010649	Nsun7	down	1.5	2.76e-05	0.000228	chr14(-):43556690-43584320	UCSC	NOP2/Sun RNA methyltransferase family member 7	LOC305339;RGD1310137	305339	ENSRNOG00000025494	284.23	188.52
GSRG0004956	Asah2	down	1.5	3.78e-05	0.000298	chr1(-):250557042-250630729	UCSC	N-acylsphingosine amidohydrolase 2	NULL	114104	ENSRNOG00000012196	9271.94	6172.41
GSRG0013556	Map3k2	down	1.5	4.2e-05	0.000323	chr18(+):24961250-25025488	UCSC	mitogen activated protein kinase kinase kinase 2	Mekk2	171492	ENSRNOG00000014089	754.81	501.62
GSRG0028429	Dot1l	down	1.5	7.2e-07	9.5e-06	chr7(-):11786105-11824742	UCSC	DOT1 like histone lysine methyltransferase	LOC362831	362831	ENSRNOG00000032546	3990.81	2657.06

## Sheet: PATHWAY ANALYSIS (KEGG)
Supplemental Table 5: Rostral Naive vs. Caudal Naive				AN vs. BN
KEGG Pathway Analysis
Significant Pathways (50)
Link to KEGG Pathway	Pathway Description (KEGG)	Nb Genes in Pathway	Nb Regulated Genes (Up / Down)	P-Value (All)	P-Value (Up)	P-Value (Down)	Min P-Value	min FDR
rno03010	Ribosome	179	16 (16/0)	1.36095e-07	2.04614e-13	NA	2.04614e-13	8.6163e-10
rno00190	Oxidative phosphorylation	143	10 (10/0)	0.000243052	8.18654e-08	NA	8.18654e-08	3.83039e-05
rno05010	Alzheimer disease	185	12 (10/2)	0.000122183	8.97081e-07	0.585997	8.97081e-07	0.000314801
rno05012	Parkinson disease	152	10 (9/1)	0.00039655	1.50824e-06	0.803262	1.50824e-06	0.000488553
rno05016	Huntington disease	202	10 (10/0)	0.0033841	1.99042e-06	NA	1.99042e-06	0.000598691
rno04932	Non-alcoholic fatty liver disease (NAFLD)	159	11 (9/2)	0.000132158	2.19156e-06	0.50424	2.19156e-06	0.000615243
rno04714	Thermogenesis	243	13 (10/3)	0.000430117	1.02361e-05	0.477197	1.02361e-05	0.00223737
rno04723	Retrograde endocannabinoid signaling	155	9 (7/2)	0.00184156	0.000127486	0.49077	0.000127486	0.0173175
rno05143	African trypanosomiasis	39	4 (4/0)	0.00492031	0.000169718	NA	0.000169718	0.0223339
rno04010	MAPK signaling pathway	300	13 (2/11)	0.00288518	0.634561	0.000379195	0.000379195	0.0272174
rno04713	Circadian entrainment	99	8 (2/6)	0.000384115	0.157783	0.000655679	0.000384115	0.0368142
rno04974	Protein digestion and absorption	94	7 (1/6)	0.00143066	0.491147	0.00049777	0.00049777	0.0308251
rno04260	Cardiac muscle contraction	81	7 (4/3)	0.000591232	0.00272256	0.0549485	0.000591232	0.049688
rno05144	Malaria	60	4 (4/0)	0.0218469	0.00089582	NA	0.00089582	0.076188
rno04931	Insulin resistance	109	6 (0/6)	0.0131873	NA	0.0010857	0.0010857	0.0491599
rno04014	Ras signaling pathway	238	12 (5/7)	0.00118338	0.0283288	0.0137771	0.00118338	0.0682633
rno02010	ABC transporters	48	4 (0/4)	0.0102784	NA	0.00166123	0.00166123	0.0627237
rno04930	Type II diabetes mellitus	50	4 (0/4)	0.0118347	NA	0.00193403	0.00193403	0.0673074
rno04152	AMPK signaling pathway	127	6 (0/6)	0.0259201	NA	0.00236873	0.00236873	0.0728083
rno04360	Axon guidance	178	7 (0/7)	0.0400103	NA	0.00296516	0.00296516	0.0821466
rno03440	Homologous recombination	41	3 (3/0)	0.0359776	0.00312595	NA	0.00312595	0.162511
rno04710	Circadian rhythm	30	3 (0/3)	0.0157935	NA	0.00386555	0.00386555	0.095192
rno04921	Oxytocin signaling pathway	156	6 (0/6)	0.0600229	NA	0.0064694	0.0064694	0.128282
rno00100	Steroid biosynthesis	19	2 (2/0)	0.0440334	0.00801007	NA	0.00801007	0.293308
rno05034	Alcoholism	175	7 (5/2)	0.0370411	0.00853467	0.555764	0.00853467	0.309823
rno04022	cGMP-PKG signaling pathway	167	6 (0/6)	0.0777417	NA	0.0089108	0.0089108	0.158247
rno00592	alpha-Linolenic acid metabolism	25	3 (1/2)	0.00954844	0.164219	0.0286045	0.00954844	0.16831
rno00565	Ether lipid metabolism	47	4 (2/2)	0.00955263	0.0444778	0.0887002	0.00955263	0.16831
rno04071	Sphingolipid signaling pathway	122	5 (0/5)	0.0665126	NA	0.00975617	0.00975617	0.167659
rno04270	Vascular smooth muscle contraction	124	5 (0/5)	0.0702646	NA	0.0104196	0.0104196	0.17236
rno00900	Terpenoid backbone biosynthesis	23	2 (2/0)	0.0622166	0.0116321	NA	0.0116321	0.360167
rno03430	Mismatch repair	23	2 (2/0)	0.0622166	0.0116321	NA	0.0116321	0.360167
rno04371	Apelin signaling pathway	141	7 (4/3)	0.0130853	0.018609	0.188761	0.0130853	0.194022
rno04911	Insulin secretion	86	4 (0/4)	0.0669017	NA	0.0132795	0.0132795	0.199226
rno03060	Protein export	26	2 (2/0)	0.0772238	0.0147352	NA	0.0147352	0.402922
rno04020	Calcium signaling pathway	190	6 (0/6)	0.123216	NA	0.0160286	0.0160286	0.220561
rno04912	GnRH signaling pathway	94	5 (1/4)	0.0260747	0.491147	0.0178699	0.0178699	0.236636
rno04925	Aldosterone synthesis and secretion	98	5 (1/4)	0.0304896	0.5056	0.0204926	0.0204926	0.255691
rno04510	Focal adhesion	203	7 (1/6)	0.0707886	0.768402	0.0214358	0.0214358	0.260547
rno04215	Apoptosis	34	3 (1/2)	0.0221024	0.216528	0.0502849	0.0221024	0.259981
rno04151	PI3K-Akt signaling pathway	349	12 (4/8)	0.0227037	0.239821	0.0331887	0.0227037	0.265571
rno05032	Morphine addiction	93	5 (2/3)	0.0250389	0.142915	0.0763553	0.0250389	0.281922
rno03030	DNA replication	36	2 (2/0)	0.13366	0.0272693	NA	0.0272693	0.579736
rno04927	Cortisol synthesis and secretion	67	4 (1/3)	0.0312134	0.381981	0.0343088	0.0312134	0.321368
rno00591	Linoleic acid metabolism	42	3 (1/2)	0.038251	0.260287	0.0730814	0.038251	0.359542
rno00240	Pyrimidine metabolism	104	3 (3/0)	0.281172	0.0386099	NA	0.0386099	0.658463
rno04080	Neuroactive ligand-receptor interaction	298	8 (1/7)	0.162035	0.883763	0.0401566	0.0401566	0.361278
rno01523	Antifolate resistance	31	2 (0/2)	0.10438	NA	0.0425451	0.0425451	0.364989
rno05412	Arrhythmogenic right ventricular cardiomyopathy (ARVC)	73	3 (0/3)	0.140127	NA	0.0425575	0.0425575	0.364989
rno03420	Nucleotide excision repair	47	2 (2/0)	0.202907	0.0444778	NA	0.0444778	0.71761
Regulated Genes in Pathways
Link to KEGG Pathway	Pathway Description (KEGG)	FAST DB STABLE ID	Gene Symbol	Gene Name	Link to Entrez Gene	Regulation	Fold-Change	P-Value
rno03010	Ribosome	GSRG0037505	Rpl37a	ribosomal protein L37a	100361520	up	1.65592	2.52843e-08
rno03010	Ribosome	GSRG0030102	Rps25	ribosomal protein s25	122799	up	1.98949	1.85366e-17
rno03010	Ribosome	GSRG0015085	Rps23	ribosomal protein S23	124323	up	1.70534	3.35816e-10
rno03010	Ribosome	GSRG0028338	Rpl41	ribosomal protein L41	124440	up	1.59721	1.56142e-07
rno03010	Ribosome	GSRG0002959	Rps5	ribosomal protein S5	25538	up	1.54271	2.52691e-08
rno03010	Ribosome	GSRG0035635	Rpl26	ribosomal protein L26	287417	up	1.65372	3.28401e-12
rno03010	Ribosome	GSRG0010510	Mrps18c	mitochondrial ribosomal protein S18C	289469	up	1.63235	8.19661e-12
rno03010	Ribosome	GSRG0000122	Mrpl18	mitochondrial ribosomal protein L18	292244	up	1.59978	5.02414e-17
rno03010	Ribosome	GSRG0001990	Fau	FAU, ubiquitin like and ribosomal protein S30 fusion	29752	up	1.93379	2.64281e-21
rno03010	Ribosome	GSRG0023849	Rpl7	ribosomal protein L7	297755	up	1.64987	2.24392e-08
rno03010	Ribosome	GSRG0037123	Rpl13a // Flt3lg	ribosomal protein L13A // fms-related tyrosine kinase 3 ligand	317646	up	1.6262	4.02431e-10
rno03010	Ribosome	GSRG0006642	Rpl23a	ribosomal protein L23a	360572	up	1.56153	2.66321e-11
rno03010	Ribosome	GSRG0015269	Rpl22l1	ribosomal protein L22 like 1	361923	up	2.25149	2.22014e-29
rno03010	Ribosome	GSRG0032269	Rpl31	ribosomal protein L31	64298	up	1.5774	1.32318e-10
rno03010	Ribosome	GSRG0007478	Rpl24	ribosomal protein L24	64307	up	1.58568	4.73953e-11
rno03010	Ribosome	GSRG0020132	Rps21	ribosomal protein S21	81775	up	2.41239	3.19782e-14
rno00190	Oxidative phosphorylation	GSRG0015814	Cox7c	cytochrome c oxidase subunit 7C	100188937	up	1.73227	1.40698e-36
rno00190	Oxidative phosphorylation	GSRG0010142	Atp5i	ATP synthase, H+ transporting, mitochondrial Fo complex, subunit E	140608	up	1.71763	4.94622e-21
rno00190	Oxidative phosphorylation	GSRG0022713	Ndufa5	NADH:ubiquinone oxidoreductase subunit A5	25488	up	1.51144	1.06749e-15
rno00190	Oxidative phosphorylation	GSRG0013871	Ndufa2	NADH:ubiquinone oxidoreductase subunit A2	291660	up	1.60528	1.5633e-23
rno00190	Oxidative phosphorylation	GSRG0031869	Cox7a2	cytochrome c oxidase subunit VIIa polypeptide 2	29507	up	1.69662	4.47855e-28
rno00190	Oxidative phosphorylation	GSRG0024733	Ndufb6	NADH:ubiquinone oxidoreductase subunit B6	297990	up	1.55346	9.93601e-17
rno00190	Oxidative phosphorylation	GSRG0034146	Cox7b	cytochrome c oxidase subunit 7B	303393	up	1.516	2.45076e-17
rno00190	Oxidative phosphorylation	GSRG0021469	Ndufb2	NADH:ubiquinone oxidoreductase subunit B2	362344	up	1.52737	1.54108e-19
rno00190	Oxidative phosphorylation	GSRG0022687	Ndufa4	NADH:ubiquinone oxidoreductase subunit A4	681024	up	1.59554	5.63057e-21
rno00190	Oxidative phosphorylation	GSRG0010765	Uqcr10	ubiquinol-cytochrome c reductase, complex III subunit X	685322	up	1.65837	1.32172e-19
rno05010	Alzheimer disease	GSRG0015814	Cox7c	cytochrome c oxidase subunit 7C	100188937	up	1.73227	1.40698e-36
rno05010	Alzheimer disease	GSRG0012218	Lpl	lipoprotein lipase	24539	up	1.64836	0.0286254
rno05010	Alzheimer disease	GSRG0022713	Ndufa5	NADH:ubiquinone oxidoreductase subunit A5	25488	up	1.51144	1.06749e-15
rno05010	Alzheimer disease	GSRG0013871	Ndufa2	NADH:ubiquinone oxidoreductase subunit A2	291660	up	1.60528	1.5633e-23
rno05010	Alzheimer disease	GSRG0031869	Cox7a2	cytochrome c oxidase subunit VIIa polypeptide 2	29507	up	1.69662	4.47855e-28
rno05010	Alzheimer disease	GSRG0012122	Cacna1d	calcium voltage-gated channel subunit alpha1 D	29716	down	1.5188	1.11024e-06
rno05010	Alzheimer disease	GSRG0024733	Ndufb6	NADH:ubiquinone oxidoreductase subunit B6	297990	up	1.55346	9.93601e-17
rno05010	Alzheimer disease	GSRG0034146	Cox7b	cytochrome c oxidase subunit 7B	303393	up	1.516	2.45076e-17
rno05010	Alzheimer disease	GSRG0021469	Ndufb2	NADH:ubiquinone oxidoreductase subunit B2	362344	up	1.52737	1.54108e-19
rno05010	Alzheimer disease	GSRG0002277	Casp7	caspase 7	64026	down	1.51521	0.0115892
rno05010	Alzheimer disease	GSRG0022687	Ndufa4	NADH:ubiquinone oxidoreductase subunit A4	681024	up	1.59554	5.63057e-21
rno05010	Alzheimer disease	GSRG0010765	Uqcr10	ubiquinol-cytochrome c reductase, complex III subunit X	685322	up	1.65837	1.32172e-19
rno05012	Parkinson disease	GSRG0015814	Cox7c	cytochrome c oxidase subunit 7C	100188937	up	1.73227	1.40698e-36
rno05012	Parkinson disease	GSRG0022713	Ndufa5	NADH:ubiquinone oxidoreductase subunit A5	25488	up	1.51144	1.06749e-15
rno05012	Parkinson disease	GSRG0013871	Ndufa2	NADH:ubiquinone oxidoreductase subunit A2	291660	up	1.60528	1.5633e-23
rno05012	Parkinson disease	GSRG0031869	Cox7a2	cytochrome c oxidase subunit VIIa polypeptide 2	29507	up	1.69662	4.47855e-28
rno05012	Parkinson disease	GSRG0024733	Ndufb6	NADH:ubiquinone oxidoreductase subunit B6	297990	up	1.55346	9.93601e-17
rno05012	Parkinson disease	GSRG0030515	Uba7	ubiquitin-like modifier activating enzyme 7	301000	down	1.5647	0.000368217
rno05012	Parkinson disease	GSRG0034146	Cox7b	cytochrome c oxidase subunit 7B	303393	up	1.516	2.45076e-17
rno05012	Parkinson disease	GSRG0021469	Ndufb2	NADH:ubiquinone oxidoreductase subunit B2	362344	up	1.52737	1.54108e-19
rno05012	Parkinson disease	GSRG0022687	Ndufa4	NADH:ubiquinone oxidoreductase subunit A4	681024	up	1.59554	5.63057e-21
rno05012	Parkinson disease	GSRG0010765	Uqcr10	ubiquinol-cytochrome c reductase, complex III subunit X	685322	up	1.65837	1.32172e-19
rno05016	Huntington disease	GSRG0015814	Cox7c	cytochrome c oxidase subunit 7C	100188937	up	1.73227	1.40698e-36
rno05016	Huntington disease	GSRG0027741	Polr2k	polymerase (RNA) II (DNA directed) polypeptide K	100361574	up	1.70679	5.76247e-14
rno05016	Huntington disease	GSRG0022713	Ndufa5	NADH:ubiquinone oxidoreductase subunit A5	25488	up	1.51144	1.06749e-15
rno05016	Huntington disease	GSRG0013871	Ndufa2	NADH:ubiquinone oxidoreductase subunit A2	291660	up	1.60528	1.5633e-23
rno05016	Huntington disease	GSRG0031869	Cox7a2	cytochrome c oxidase subunit VIIa polypeptide 2	29507	up	1.69662	4.47855e-28
rno05016	Huntington disease	GSRG0024733	Ndufb6	NADH:ubiquinone oxidoreductase subunit B6	297990	up	1.55346	9.93601e-17
rno05016	Huntington disease	GSRG0034146	Cox7b	cytochrome c oxidase subunit 7B	303393	up	1.516	2.45076e-17
rno05016	Huntington disease	GSRG0021469	Ndufb2	NADH:ubiquinone oxidoreductase subunit B2	362344	up	1.52737	1.54108e-19
rno05016	Huntington disease	GSRG0022687	Ndufa4	NADH:ubiquinone oxidoreductase subunit A4	681024	up	1.59554	5.63057e-21
rno05016	Huntington disease	GSRG0010765	Uqcr10	ubiquinol-cytochrome c reductase, complex III subunit X	685322	up	1.65837	1.32172e-19
rno04932	Non-alcoholic fatty liver disease (NAFLD)	GSRG0015814	Cox7c	cytochrome c oxidase subunit 7C	100188937	up	1.73227	1.40698e-36
rno04932	Non-alcoholic fatty liver disease (NAFLD)	GSRG0008929	Mlxipl	MLX interacting protein-like	171078	down	1.92826	8.31862e-10
rno04932	Non-alcoholic fatty liver disease (NAFLD)	GSRG0022713	Ndufa5	NADH:ubiquinone oxidoreductase subunit A5	25488	up	1.51144	1.06749e-15
rno04932	Non-alcoholic fatty liver disease (NAFLD)	GSRG0013871	Ndufa2	NADH:ubiquinone oxidoreductase subunit A2	291660	up	1.60528	1.5633e-23
rno04932	Non-alcoholic fatty liver disease (NAFLD)	GSRG0031869	Cox7a2	cytochrome c oxidase subunit VIIa polypeptide 2	29507	up	1.69662	4.47855e-28
rno04932	Non-alcoholic fatty liver disease (NAFLD)	GSRG0024733	Ndufb6	NADH:ubiquinone oxidoreductase subunit B6	297990	up	1.55346	9.93601e-17
rno04932	Non-alcoholic fatty liver disease (NAFLD)	GSRG0034146	Cox7b	cytochrome c oxidase subunit 7B	303393	up	1.516	2.45076e-17
rno04932	Non-alcoholic fatty liver disease (NAFLD)	GSRG0021469	Ndufb2	NADH:ubiquinone oxidoreductase subunit B2	362344	up	1.52737	1.54108e-19
rno04932	Non-alcoholic fatty liver disease (NAFLD)	GSRG0002277	Casp7	caspase 7	64026	down	1.51521	0.0115892
rno04932	Non-alcoholic fatty liver disease (NAFLD)	GSRG0022687	Ndufa4	NADH:ubiquinone oxidoreductase subunit A4	681024	up	1.59554	5.63057e-21
rno04932	Non-alcoholic fatty liver disease (NAFLD)	GSRG0010765	Uqcr10	ubiquinol-cytochrome c reductase, complex III subunit X	685322	up	1.65837	1.32172e-19
rno04714	Thermogenesis	GSRG0015814	Cox7c	cytochrome c oxidase subunit 7C	100188937	up	1.73227	1.40698e-36
rno04714	Thermogenesis	GSRG0010142	Atp5i	ATP synthase, H+ transporting, mitochondrial Fo complex, subunit E	140608	up	1.71763	4.94622e-21
rno04714	Thermogenesis	GSRG0029954	Smarca4	SWI/SNF related, matrix associated, actin dependent regulator of chromatin, subfamily a, member 4	171379	down	1.59325	1.23325e-15
rno04714	Thermogenesis	GSRG0022713	Ndufa5	NADH:ubiquinone oxidoreductase subunit A5	25488	up	1.51144	1.06749e-15
rno04714	Thermogenesis	GSRG0029702	Cpt1b	carnitine palmitoyltransferase 1B	25756	down	1.68958	8.53546e-06
rno04714	Thermogenesis	GSRG0013871	Ndufa2	NADH:ubiquinone oxidoreductase subunit A2	291660	up	1.60528	1.5633e-23
rno04714	Thermogenesis	GSRG0031869	Cox7a2	cytochrome c oxidase subunit VIIa polypeptide 2	29507	up	1.69662	4.47855e-28
rno04714	Thermogenesis	GSRG0024733	Ndufb6	NADH:ubiquinone oxidoreductase subunit B6	297990	up	1.55346	9.93601e-17
rno04714	Thermogenesis	GSRG0034146	Cox7b	cytochrome c oxidase subunit 7B	303393	up	1.516	2.45076e-17
rno04714	Thermogenesis	GSRG0004750	Rps6kb2	ribosomal protein S6 kinase, polypeptide 2	361696	down	1.52203	5.88776e-08
rno04714	Thermogenesis	GSRG0021469	Ndufb2	NADH:ubiquinone oxidoreductase subunit B2	362344	up	1.52737	1.54108e-19
rno04714	Thermogenesis	GSRG0022687	Ndufa4	NADH:ubiquinone oxidoreductase subunit A4	681024	up	1.59554	5.63057e-21
rno04714	Thermogenesis	GSRG0010765	Uqcr10	ubiquinol-cytochrome c reductase, complex III subunit X	685322	up	1.65837	1.32172e-19
rno04723	Retrograde endocannabinoid signaling	GSRG0024038	Gng10	G protein subunit gamma 10	114119	up	1.54856	1.38219e-12
rno04723	Retrograde endocannabinoid signaling	GSRG0022713	Ndufa5	NADH:ubiquinone oxidoreductase subunit A5	25488	up	1.51144	1.06749e-15
rno04723	Retrograde endocannabinoid signaling	GSRG0013871	Ndufa2	NADH:ubiquinone oxidoreductase subunit A2	291660	up	1.60528	1.5633e-23
rno04723	Retrograde endocannabinoid signaling	GSRG0012122	Cacna1d	calcium voltage-gated channel subunit alpha1 D	29716	down	1.5188	1.11024e-06
rno04723	Retrograde endocannabinoid signaling	GSRG0024733	Ndufb6	NADH:ubiquinone oxidoreductase subunit B6	297990	up	1.55346	9.93601e-17
rno04723	Retrograde endocannabinoid signaling	GSRG0021469	Ndufb2	NADH:ubiquinone oxidoreductase subunit B2	362344	up	1.52737	1.54108e-19
rno04723	Retrograde endocannabinoid signaling	GSRG0023482	Gnb3	G protein subunit beta 3	60449	down	1.66492	0.00572064
rno04723	Retrograde endocannabinoid signaling	GSRG0022687	Ndufa4	NADH:ubiquinone oxidoreductase subunit A4	681024	up	1.59554	5.63057e-21
rno04723	Retrograde endocannabinoid signaling	GSRG0015771	Gng5	G protein subunit gamma 5	79218	up	1.5412	5.12875e-09
rno05143	African trypanosomiasis	GSRG0004356	Hbb	hemoglobin subunit beta	24440	up	4.4088	7.94482e-11
rno05143	African trypanosomiasis	GSRG0006290	Hba1	hemoglobin, alpha 1	25632	up	2.12913	0.000160753
rno05143	African trypanosomiasis	GSRG0006287	Hba-a1	hemoglobin alpha, adult chain 1	287167	up	2.17247	8.31774e-05
rno05143	African trypanosomiasis	GSRG0006288	Hba2	hemoglobin, alpha 2	360504	up	2.36759	2.81765e-06
rno04010	MAPK signaling pathway	GSRG0037123	Rpl13a // Flt3lg	ribosomal protein L13A // fms-related tyrosine kinase 3 ligand	103691134	up	1.6262	4.02431e-10
rno04010	MAPK signaling pathway	GSRG0006265	Cacna1h	calcium voltage-gated channel subunit alpha1 H	114862	down	1.57771	0.000270966
rno04010	MAPK signaling pathway	GSRG0006938	Cacng5	calcium voltage-gated channel auxiliary subunit gamma 5	140726	down	1.73488	2.89691e-09
rno04010	MAPK signaling pathway	GSRG0013556	Map3k2	mitogen activated protein kinase kinase kinase 2	171492	down	1.50164	4.1988e-05
rno04010	MAPK signaling pathway	GSRG0000649	Igf1r	insulin-like growth factor 1 receptor	25718	down	1.531	0.00182681
rno04010	MAPK signaling pathway	GSRG0012122	Cacna1d	calcium voltage-gated channel subunit alpha1 D	29716	down	1.5188	1.11024e-06
rno04010	MAPK signaling pathway	GSRG0006745	Cacna1g	calcium voltage-gated channel subunit alpha1 G	29717	down	1.5373	1.59016e-05
rno04010	MAPK signaling pathway	GSRG0019608	Pla2g4b	phospholipase A2 group IVB	311341	down	1.93562	1.65751e-12
rno04010	MAPK signaling pathway	GSRG0033884	Elk1	ELK1, ETS transcription factor	314436	down	1.59	1.82585e-22
rno04010	MAPK signaling pathway	GSRG0021416	Flnc	filamin C	362332	down	1.60633	1.31827e-27
rno04010	MAPK signaling pathway	GSRG0004456	Rras2	related RAS viral (r-ras) oncogene homolog 2	365355	up	1.86236	1.3207e-10
rno04010	MAPK signaling pathway	GSRG0009900	Cacna1e	calcium voltage-gated channel subunit alpha1 E	54234	down	1.77945	7.53787e-07
rno04010	MAPK signaling pathway	GSRG0016421	Ntrk1	neurotrophic receptor tyrosine kinase 1	59109	down	1.72096	0.00368513
rno04713	Circadian entrainment	GSRG0024038	Gng10	G protein subunit gamma 10	114119	up	1.54856	1.38219e-12
rno04713	Circadian entrainment	GSRG0006265	Cacna1h	calcium voltage-gated channel subunit alpha1 H	114862	down	1.57771	0.000270966
rno04713	Circadian entrainment	GSRG0012122	Cacna1d	calcium voltage-gated channel subunit alpha1 D	29716	down	1.5188	1.11024e-06
rno04713	Circadian entrainment	GSRG0006745	Cacna1g	calcium voltage-gated channel subunit alpha1 G	29717	down	1.5373	1.59016e-05
rno04713	Circadian entrainment	GSRG0023482	Gnb3	G protein subunit beta 3	60449	down	1.66492	0.00572064
rno04713	Circadian entrainment	GSRG0033164	Per2	period circadian clock 2	63840	down	1.95707	5.09804e-15
rno04713	Circadian entrainment	GSRG0025754	Per3	period circadian clock 3	78962	down	2.05317	2.28078e-15
rno04713	Circadian entrainment	GSRG0015771	Gng5	G protein subunit gamma 5	79218	up	1.5412	5.12875e-09
rno04974	Protein digestion and absorption	GSRG0003068	Atp1a3	ATPase Na+/K+ transporting subunit alpha 3	24213	down	1.53974	2.09549e-07
rno04974	Protein digestion and absorption	GSRG0015663	Col11a1	collagen type XI alpha 1 chain	25654	down	2.48516	1.08729e-12
rno04974	Protein digestion and absorption	GSRG0016819	Col11a2	collagen, type XI, alpha 2	294279	down	1.76355	4.62764e-07
rno04974	Protein digestion and absorption	GSRG0024115	Col27a1	collagen, type XXVII, alpha 1	298101	down	2.00876	1.13427e-19
rno04974	Protein digestion and absorption	GSRG0034589	Ace2	angiotensin I converting enzyme 2	302668	up	1.52859	0.000381886
rno04974	Protein digestion and absorption	GSRG0024292	Col9a2	collagen, type IX, alpha 2	362584	down	1.86493	1.01457e-10
rno04974	Protein digestion and absorption	GSRG0032420	Col4a3	collagen type IV alpha 3 chain	363265	down	1.54981	6.39946e-06
rno04260	Cardiac muscle contraction	GSRG0015814	Cox7c	cytochrome c oxidase subunit 7C	100188937	up	1.73227	1.40698e-36
rno04260	Cardiac muscle contraction	GSRG0006938	Cacng5	calcium voltage-gated channel auxiliary subunit gamma 5	140726	down	1.73488	2.89691e-09
rno04260	Cardiac muscle contraction	GSRG0003068	Atp1a3	ATPase Na+/K+ transporting subunit alpha 3	24213	down	1.53974	2.09549e-07
rno04260	Cardiac muscle contraction	GSRG0031869	Cox7a2	cytochrome c oxidase subunit VIIa polypeptide 2	29507	up	1.69662	4.47855e-28
rno04260	Cardiac muscle contraction	GSRG0012122	Cacna1d	calcium voltage-gated channel subunit alpha1 D	29716	down	1.5188	1.11024e-06
rno04260	Cardiac muscle contraction	GSRG0034146	Cox7b	cytochrome c oxidase subunit 7B	303393	up	1.516	2.45076e-17
rno04260	Cardiac muscle contraction	GSRG0010765	Uqcr10	ubiquinol-cytochrome c reductase, complex III subunit X	685322	up	1.65837	1.32172e-19
rno05144	Malaria	GSRG0004356	Hbb	hemoglobin subunit beta	24440	up	4.4088	7.94482e-11
rno05144	Malaria	GSRG0006290	Hba1	hemoglobin, alpha 1	25632	up	2.12913	0.000160753
rno05144	Malaria	GSRG0006287	Hba-a1	hemoglobin alpha, adult chain 1	287167	up	2.17247	8.31774e-05
rno05144	Malaria	GSRG0006288	Hba2	hemoglobin, alpha 2	360504	up	2.36759	2.81765e-06
rno04931	Insulin resistance	GSRG0009080	Acacb	acetyl-CoA carboxylase beta	116719	down	1.54108	3.32752e-08
rno04931	Insulin resistance	GSRG0008929	Mlxipl	MLX interacting protein-like	171078	down	1.92826	8.31862e-10
rno04931	Insulin resistance	GSRG0029702	Cpt1b	carnitine palmitoyltransferase 1B	25756	down	1.68958	8.53546e-06
rno04931	Insulin resistance	GSRG0013933	Ppargc1b	PPARG coactivator 1 beta	291567	down	1.63737	2.09622e-05
rno04931	Insulin resistance	GSRG0015506	Crtc2	CREB regulated transcription coactivator 2	310615	down	1.60672	3.40857e-21
rno04931	Insulin resistance	GSRG0004750	Rps6kb2	ribosomal protein S6 kinase, polypeptide 2	361696	down	1.52203	5.88776e-08
rno04014	Ras signaling pathway	GSRG0037123	Rpl13a // Flt3lg	ribosomal protein L13A // fms-related tyrosine kinase 3 ligand	103691134	up	1.6262	4.02431e-10
rno04014	Ras signaling pathway	GSRG0024038	Gng10	G protein subunit gamma 10	114119	up	1.54856	1.38219e-12
rno04014	Ras signaling pathway	GSRG0002022	Pla2g16	phospholipase A2, group XVI	24913	up	1.72177	1.63062e-08
rno04014	Ras signaling pathway	GSRG0000649	Igf1r	insulin-like growth factor 1 receptor	25718	down	1.531	0.00182681
rno04014	Ras signaling pathway	GSRG0010359	Pla2g3	phospholipase A2, group III	289733	down	1.60759	3.84844e-06
rno04014	Ras signaling pathway	GSRG0019608	Pla2g4b	phospholipase A2 group IVB	311341	down	1.93562	1.65751e-12
rno04014	Ras signaling pathway	GSRG0033884	Elk1	ELK1, ETS transcription factor	314436	down	1.59	1.82585e-22
rno04014	Ras signaling pathway	GSRG0009031	Rasal1	RAS protein activator like 1 (GAP1 like)	360814	down	1.53421	0.0019662
rno04014	Ras signaling pathway	GSRG0004456	Rras2	related RAS viral (r-ras) oncogene homolog 2	365355	up	1.86236	1.3207e-10
rno04014	Ras signaling pathway	GSRG0016421	Ntrk1	neurotrophic receptor tyrosine kinase 1	59109	down	1.72096	0.00368513
rno04014	Ras signaling pathway	GSRG0023482	Gnb3	G protein subunit beta 3	60449	down	1.66492	0.00572064
rno04014	Ras signaling pathway	GSRG0015771	Gng5	G protein subunit gamma 5	79218	up	1.5412	5.12875e-09
rno02010	ABC transporters	GSRG0007272	Abcc5	ATP binding cassette subfamily C member 5	116721	down	1.62987	4.06218e-07
rno02010	ABC transporters	GSRG0006146	Abcc1	ATP binding cassette subfamily C member 1	24565	down	1.62695	1.35496e-09
rno02010	ABC transporters	GSRG0003399	Abcc8	ATP binding cassette subfamily C member 8	25559	down	1.67016	7.59901e-10
rno02010	ABC transporters	GSRG0028457	Abca7	ATP binding cassette subfamily A member 7	299609	down	1.64962	7.3394e-08
rno04930	Type II diabetes mellitus	GSRG0003399	Abcc8	ATP binding cassette subfamily C member 8	25559	down	1.67016	7.59901e-10
rno04930	Type II diabetes mellitus	GSRG0012122	Cacna1d	calcium voltage-gated channel subunit alpha1 D	29716	down	1.5188	1.11024e-06
rno04930	Type II diabetes mellitus	GSRG0006745	Cacna1g	calcium voltage-gated channel subunit alpha1 G	29717	down	1.5373	1.59016e-05
rno04930	Type II diabetes mellitus	GSRG0009900	Cacna1e	calcium voltage-gated channel subunit alpha1 E	54234	down	1.77945	7.53787e-07
rno04152	AMPK signaling pathway	GSRG0009080	Acacb	acetyl-CoA carboxylase beta	116719	down	1.54108	3.32752e-08
rno04152	AMPK signaling pathway	GSRG0000649	Igf1r	insulin-like growth factor 1 receptor	25718	down	1.531	0.00182681
rno04152	AMPK signaling pathway	GSRG0029702	Cpt1b	carnitine palmitoyltransferase 1B	25756	down	1.68958	8.53546e-06
rno04152	AMPK signaling pathway	GSRG0015506	Crtc2	CREB regulated transcription coactivator 2	310615	down	1.60672	3.40857e-21
rno04152	AMPK signaling pathway	GSRG0004750	Rps6kb2	ribosomal protein S6 kinase, polypeptide 2	361696	down	1.52203	5.88776e-08
rno04152	AMPK signaling pathway	GSRG0010131	Ppp2r3b	protein phosphatase 2, regulatory subunit B'', beta	682033	down	1.64985	1.25177e-09
rno04360	Axon guidance	GSRG0014276	Dcc	DCC netrin 1 receptor	25311	down	1.64508	7.58175e-08
rno04360	Axon guidance	GSRG0034966	Plxna3	plexin A3	309280	down	1.51213	2.98775e-13
rno04360	Axon guidance	GSRG0021210	Nfatc2	nuclear factor of activated T-cells 2	311658	down	1.53626	1.19052e-09
rno04360	Axon guidance	GSRG0004752	Ssh3	slingshot protein phosphatase 3	365396	down	1.58803	3.45496e-11
rno04360	Axon guidance	GSRG0013026	Unc5a	unc-5 netrin receptor A	60629	down	1.53052	1.08651e-06
rno04360	Axon guidance	GSRG0005047	Slit1	slit guidance ligand 1	65047	down	1.61092	2.13461e-10
rno04360	Axon guidance	GSRG0013782	Rock1	Rho-associated coiled-coil containing protein kinase 1	81762	down	1.58718	1.12798e-18
rno03440	Homologous recombination	GSRG0022684	Rpa3	replication protein A3	296883	up	1.57566	1.19567e-07
rno03440	Homologous recombination	GSRG0001956	Pold4	polymerase (DNA) delta 4, accessory subunit	361698	up	1.56263	2.88466e-06
rno03440	Homologous recombination	GSRG0022679	Shfm1	split hand/foot malformation (ectrodactyly) type 1	680532	up	1.56022	1.53859e-18
rno04710	Circadian rhythm	GSRG0006798	Nr1d1	nuclear receptor subfamily 1, group D, member 1	252917	down	1.86021	3.33509e-20
rno04710	Circadian rhythm	GSRG0033164	Per2	period circadian clock 2	63840	down	1.95707	5.09804e-15
rno04710	Circadian rhythm	GSRG0025754	Per3	period circadian clock 3	78962	down	2.05317	2.28078e-15
rno04921	Oxytocin signaling pathway	GSRG0006938	Cacng5	calcium voltage-gated channel auxiliary subunit gamma 5	140726	down	1.73488	2.89691e-09
rno04921	Oxytocin signaling pathway	GSRG0012122	Cacna1d	calcium voltage-gated channel subunit alpha1 D	29716	down	1.5188	1.11024e-06
rno04921	Oxytocin signaling pathway	GSRG0019608	Pla2g4b	phospholipase A2 group IVB	311341	down	1.93562	1.65751e-12
rno04921	Oxytocin signaling pathway	GSRG0021210	Nfatc2	nuclear factor of activated T-cells 2	311658	down	1.53626	1.19052e-09
rno04921	Oxytocin signaling pathway	GSRG0033884	Elk1	ELK1, ETS transcription factor	314436	down	1.59	1.82585e-22
rno04921	Oxytocin signaling pathway	GSRG0013782	Rock1	Rho-associated coiled-coil containing protein kinase 1	81762	down	1.58718	1.12798e-18
rno00100	Steroid biosynthesis	GSRG0011974	Msmo1	methylsterol monooxygenase 1	140910	up	1.60666	1.27987e-11
rno00100	Steroid biosynthesis	GSRG0021356	Cyp51	cytochrome P450, family 51	25427	up	1.60837	5.06246e-12
rno05034	Alcoholism	GSRG0024038	Gng10	G protein subunit gamma 10	114119	up	1.54856	1.38219e-12
rno05034	Alcoholism	GSRG0005416	Hist3h2ba	histone cluster 3, H2ba	303175	up	1.55588	1.81198e-13
rno05034	Alcoholism	GSRG0029692	Hdac10	histone deacetylase 10	362981	down	1.86302	6.70633e-11
rno05034	Alcoholism	GSRG0015733	H2afz	H2A histone family, member Z	58940	up	1.53361	3.53404e-21
rno05034	Alcoholism	GSRG0023482	Gnb3	G protein subunit beta 3	60449	down	1.66492	0.00572064
rno05034	Alcoholism	GSRG0010790	H2afv	H2A histone family, member V	685909	up	1.79266	5.76474e-13
rno05034	Alcoholism	GSRG0015771	Gng5	G protein subunit gamma 5	79218	up	1.5412	5.12875e-09
rno04022	cGMP-PKG signaling pathway	GSRG0003068	Atp1a3	ATPase Na+/K+ transporting subunit alpha 3	24213	down	1.53974	2.09549e-07
rno04022	cGMP-PKG signaling pathway	GSRG0025604	Oprd1	opioid receptor, delta 1	24613	down	1.70404	0.0232206
rno04022	cGMP-PKG signaling pathway	GSRG0012122	Cacna1d	calcium voltage-gated channel subunit alpha1 D	29716	down	1.5188	1.11024e-06
rno04022	cGMP-PKG signaling pathway	GSRG0021210	Nfatc2	nuclear factor of activated T-cells 2	311658	down	1.53626	1.19052e-09
rno04022	cGMP-PKG signaling pathway	GSRG0015461	Mef2d	myocyte enhancer factor 2D	81518	down	1.59214	1.34318e-11
rno04022	cGMP-PKG signaling pathway	GSRG0013782	Rock1	Rho-associated coiled-coil containing protein kinase 1	81762	down	1.58718	1.12798e-18
rno00592	alpha-Linolenic acid metabolism	GSRG0002022	Pla2g16	phospholipase A2, group XVI	24913	up	1.72177	1.63062e-08
rno00592	alpha-Linolenic acid metabolism	GSRG0010359	Pla2g3	phospholipase A2, group III	289733	down	1.60759	3.84844e-06
rno00592	alpha-Linolenic acid metabolism	GSRG0019608	Pla2g4b	phospholipase A2 group IVB	311341	down	1.93562	1.65751e-12
rno00565	Ether lipid metabolism	GSRG0002022	Pla2g16	phospholipase A2, group XVI	24913	up	1.72177	1.63062e-08
rno00565	Ether lipid metabolism	GSRG0010359	Pla2g3	phospholipase A2, group III	289733	down	1.60759	3.84844e-06
rno00565	Ether lipid metabolism	GSRG0019608	Pla2g4b	phospholipase A2 group IVB	311341	down	1.93562	1.65751e-12
rno00565	Ether lipid metabolism	GSRG0016677	Ugt8	UDP glycosyltransferase 8	50555	up	1.84253	1.17336e-12
rno04071	Sphingolipid signaling pathway	GSRG0004956	Asah2	N-acylsphingosine amidohydrolase 2	114104	down	1.50186	3.78411e-05
rno04071	Sphingolipid signaling pathway	GSRG0006146	Abcc1	ATP binding cassette subfamily C member 1	24565	down	1.62695	1.35496e-09
rno04071	Sphingolipid signaling pathway	GSRG0025604	Oprd1	opioid receptor, delta 1	24613	down	1.70404	0.0232206
rno04071	Sphingolipid signaling pathway	GSRG0010131	Ppp2r3b	protein phosphatase 2, regulatory subunit B'', beta	682033	down	1.64985	1.25177e-09
rno04071	Sphingolipid signaling pathway	GSRG0013782	Rock1	Rho-associated coiled-coil containing protein kinase 1	81762	down	1.58718	1.12798e-18
rno04270	Vascular smooth muscle contraction	GSRG0005134	Myh11	myosin heavy chain 11	24582	down	2.10084	0.00562274
rno04270	Vascular smooth muscle contraction	GSRG0010359	Pla2g3	phospholipase A2, group III	289733	down	1.60759	3.84844e-06
rno04270	Vascular smooth muscle contraction	GSRG0012122	Cacna1d	calcium voltage-gated channel subunit alpha1 D	29716	down	1.5188	1.11024e-06
rno04270	Vascular smooth muscle contraction	GSRG0019608	Pla2g4b	phospholipase A2 group IVB	311341	down	1.93562	1.65751e-12
rno04270	Vascular smooth muscle contraction	GSRG0013782	Rock1	Rho-associated coiled-coil containing protein kinase 1	81762	down	1.58718	1.12798e-18
rno00900	Terpenoid backbone biosynthesis	GSRG0015165	Hmgcs1	3-hydroxy-3-methylglutaryl-CoA synthase 1	29637	up	1.5233	9.08502e-07
rno00900	Terpenoid backbone biosynthesis	GSRG0013426	Idi1	isopentenyl-diphosphate delta isomerase 1	89784	up	1.75132	1.12854e-11
rno03430	Mismatch repair	GSRG0022684	Rpa3	replication protein A3	296883	up	1.57566	1.19567e-07
rno03430	Mismatch repair	GSRG0001956	Pold4	polymerase (DNA) delta 4, accessory subunit	361698	up	1.56263	2.88466e-06
rno04371	Apelin signaling pathway	GSRG0024038	Gng10	G protein subunit gamma 10	114119	up	1.54856	1.38219e-12
rno04371	Apelin signaling pathway	GSRG0004750	Rps6kb2	ribosomal protein S6 kinase, polypeptide 2	361696	down	1.52203	5.88776e-08
rno04371	Apelin signaling pathway	GSRG0004456	Rras2	related RAS viral (r-ras) oncogene homolog 2	365355	up	1.86236	1.3207e-10
rno04371	Apelin signaling pathway	GSRG0034874	Apln	apelin	58812	up	1.71516	3.16578e-18
rno04371	Apelin signaling pathway	GSRG0023482	Gnb3	G protein subunit beta 3	60449	down	1.66492	0.00572064
rno04371	Apelin signaling pathway	GSRG0015771	Gng5	G protein subunit gamma 5	79218	up	1.5412	5.12875e-09
rno04371	Apelin signaling pathway	GSRG0015461	Mef2d	myocyte enhancer factor 2D	81518	down	1.59214	1.34318e-11
rno04911	Insulin secretion	GSRG0003068	Atp1a3	ATPase Na+/K+ transporting subunit alpha 3	24213	down	1.53974	2.09549e-07
rno04911	Insulin secretion	GSRG0003399	Abcc8	ATP binding cassette subfamily C member 8	25559	down	1.67016	7.59901e-10
rno04911	Insulin secretion	GSRG0012122	Cacna1d	calcium voltage-gated channel subunit alpha1 D	29716	down	1.5188	1.11024e-06
rno04911	Insulin secretion	GSRG0022636	Pclo	piccolo (presynaptic cytomatrix protein)	56768	down	1.76491	3.37732e-08
rno03060	Protein export	GSRG0016273	Sec62	SEC62 homolog, preprotein translocation factor	294912	up	1.62175	2.43206e-27
rno03060	Protein export	GSRG0010807	Sec61g	Sec61 translocon gamma subunit	689134	up	1.79509	9.96228e-13
rno04020	Calcium signaling pathway	GSRG0006265	Cacna1h	calcium voltage-gated channel subunit alpha1 H	114862	down	1.57771	0.000270966
rno04020	Calcium signaling pathway	GSRG0021645	Tacr1	tachykinin receptor 1	24807	down	1.7507	3.22214e-07
rno04020	Calcium signaling pathway	GSRG0001671	Cckbr	cholecystokinin B receptor	25706	down	1.57173	0.00153362
rno04020	Calcium signaling pathway	GSRG0012122	Cacna1d	calcium voltage-gated channel subunit alpha1 D	29716	down	1.5188	1.11024e-06
rno04020	Calcium signaling pathway	GSRG0006745	Cacna1g	calcium voltage-gated channel subunit alpha1 G	29717	down	1.5373	1.59016e-05
rno04020	Calcium signaling pathway	GSRG0009900	Cacna1e	calcium voltage-gated channel subunit alpha1 E	54234	down	1.77945	7.53787e-07
rno04912	GnRH signaling pathway	GSRG0013556	Map3k2	mitogen activated protein kinase kinase kinase 2	171492	down	1.50164	4.1988e-05
rno04912	GnRH signaling pathway	GSRG0012122	Cacna1d	calcium voltage-gated channel subunit alpha1 D	29716	down	1.5188	1.11024e-06
rno04912	GnRH signaling pathway	GSRG0019608	Pla2g4b	phospholipase A2 group IVB	311341	down	1.93562	1.65751e-12
rno04912	GnRH signaling pathway	GSRG0033884	Elk1	ELK1, ETS transcription factor	314436	down	1.59	1.82585e-22
rno04912	GnRH signaling pathway	GSRG0010951	Mmp14	matrix metallopeptidase 14	81707	up	1.77622	0.00276062
rno04925	Aldosterone synthesis and secretion	GSRG0006265	Cacna1h	calcium voltage-gated channel subunit alpha1 H	114862	down	1.57771	0.000270966
rno04925	Aldosterone synthesis and secretion	GSRG0003068	Atp1a3	ATPase Na+/K+ transporting subunit alpha 3	24213	down	1.53974	2.09549e-07
rno04925	Aldosterone synthesis and secretion	GSRG0025890	Pomc	proopiomelanocortin	24664	up	1.99755	4.18743e-08
rno04925	Aldosterone synthesis and secretion	GSRG0012122	Cacna1d	calcium voltage-gated channel subunit alpha1 D	29716	down	1.5188	1.11024e-06
rno04925	Aldosterone synthesis and secretion	GSRG0006745	Cacna1g	calcium voltage-gated channel subunit alpha1 G	29717	down	1.5373	1.59016e-05
rno04510	Focal adhesion	GSRG0000649	Igf1r	insulin-like growth factor 1 receptor	25718	down	1.531	0.00182681
rno04510	Focal adhesion	GSRG0033884	Elk1	ELK1, ETS transcription factor	314436	down	1.59	1.82585e-22
rno04510	Focal adhesion	GSRG0021416	Flnc	filamin C	362332	down	1.60633	1.31827e-27
rno04510	Focal adhesion	GSRG0024292	Col9a2	collagen, type IX, alpha 2	362584	down	1.86493	1.01457e-10
rno04510	Focal adhesion	GSRG0032420	Col4a3	collagen type IV alpha 3 chain	363265	down	1.54981	6.39946e-06
rno04510	Focal adhesion	GSRG0030663	Birc2	baculoviral IAP repeat-containing 2	60371	up	1.60665	1.48966e-12
rno04510	Focal adhesion	GSRG0013782	Rock1	Rho-associated coiled-coil containing protein kinase 1	81762	down	1.58718	1.12798e-18
rno04215	Apoptosis	GSRG0036048	Birc7	baculoviral IAP repeat-containing 7	296468	down	2.00379	1.16031e-08
rno04215	Apoptosis	GSRG0030663	Birc2	baculoviral IAP repeat-containing 2	60371	up	1.60665	1.48966e-12
rno04215	Apoptosis	GSRG0002277	Casp7	caspase 7	64026	down	1.51521	0.0115892
rno04151	PI3K-Akt signaling pathway	GSRG0037123	Rpl13a // Flt3lg	ribosomal protein L13A // fms-related tyrosine kinase 3 ligand	103691134	up	1.6262	4.02431e-10
rno04151	PI3K-Akt signaling pathway	GSRG0024038	Gng10	G protein subunit gamma 10	114119	up	1.54856	1.38219e-12
rno04151	PI3K-Akt signaling pathway	GSRG0018493	Ddit4	DNA-damage-inducible transcript 4	140942	up	1.89593	6.72804e-15
rno04151	PI3K-Akt signaling pathway	GSRG0000649	Igf1r	insulin-like growth factor 1 receptor	25718	down	1.531	0.00182681
rno04151	PI3K-Akt signaling pathway	GSRG0015506	Crtc2	CREB regulated transcription coactivator 2	310615	down	1.60672	3.40857e-21
rno04151	PI3K-Akt signaling pathway	GSRG0004750	Rps6kb2	ribosomal protein S6 kinase, polypeptide 2	361696	down	1.52203	5.88776e-08
rno04151	PI3K-Akt signaling pathway	GSRG0024292	Col9a2	collagen, type IX, alpha 2	362584	down	1.86493	1.01457e-10
rno04151	PI3K-Akt signaling pathway	GSRG0032420	Col4a3	collagen type IV alpha 3 chain	363265	down	1.54981	6.39946e-06
rno04151	PI3K-Akt signaling pathway	GSRG0016421	Ntrk1	neurotrophic receptor tyrosine kinase 1	59109	down	1.72096	0.00368513
rno04151	PI3K-Akt signaling pathway	GSRG0023482	Gnb3	G protein subunit beta 3	60449	down	1.66492	0.00572064
rno04151	PI3K-Akt signaling pathway	GSRG0010131	Ppp2r3b	protein phosphatase 2, regulatory subunit B'', beta	682033	down	1.64985	1.25177e-09
rno04151	PI3K-Akt signaling pathway	GSRG0015771	Gng5	G protein subunit gamma 5	79218	up	1.5412	5.12875e-09
rno05032	Morphine addiction	GSRG0024038	Gng10	G protein subunit gamma 10	114119	up	1.54856	1.38219e-12
rno05032	Morphine addiction	GSRG0037086	Oprm1	opioid receptor, mu 1	25601	down	1.81699	0.000150626
rno05032	Morphine addiction	GSRG0023482	Gnb3	G protein subunit beta 3	60449	down	1.66492	0.00572064
rno05032	Morphine addiction	GSRG0015771	Gng5	G protein subunit gamma 5	79218	up	1.5412	5.12875e-09
rno05032	Morphine addiction	GSRG0016031	Pde7a	phosphodiesterase 7A	81744	down	1.5477	3.02012e-07
rno03030	DNA replication	GSRG0022684	Rpa3	replication protein A3	296883	up	1.57566	1.19567e-07
rno03030	DNA replication	GSRG0001956	Pold4	polymerase (DNA) delta 4, accessory subunit	361698	up	1.56263	2.88466e-06
rno04927	Cortisol synthesis and secretion	GSRG0006265	Cacna1h	calcium voltage-gated channel subunit alpha1 H	114862	down	1.57771	0.000270966
rno04927	Cortisol synthesis and secretion	GSRG0025890	Pomc	proopiomelanocortin	24664	up	1.99755	4.18743e-08
rno04927	Cortisol synthesis and secretion	GSRG0012122	Cacna1d	calcium voltage-gated channel subunit alpha1 D	29716	down	1.5188	1.11024e-06
rno04927	Cortisol synthesis and secretion	GSRG0006745	Cacna1g	calcium voltage-gated channel subunit alpha1 G	29717	down	1.5373	1.59016e-05
rno00591	Linoleic acid metabolism	GSRG0002022	Pla2g16	phospholipase A2, group XVI	24913	up	1.72177	1.63062e-08
rno00591	Linoleic acid metabolism	GSRG0010359	Pla2g3	phospholipase A2, group III	289733	down	1.60759	3.84844e-06
rno00591	Linoleic acid metabolism	GSRG0019608	Pla2g4b	phospholipase A2 group IVB	311341	down	1.93562	1.65751e-12
rno00240	Pyrimidine metabolism	GSRG0027741	Polr2k	polymerase (RNA) II (DNA directed) polypeptide K	100361574	up	1.70679	5.76247e-14
rno00240	Pyrimidine metabolism	GSRG0010926	Pnp	purine nucleoside phosphorylase	290029	up	1.51386	1.05053e-11
rno00240	Pyrimidine metabolism	GSRG0001956	Pold4	polymerase (DNA) delta 4, accessory subunit	361698	up	1.56263	2.88466e-06
rno04080	Neuroactive ligand-receptor interaction	GSRG0025604	Oprd1	opioid receptor, delta 1	24613	down	1.70404	0.0232206
rno04080	Neuroactive ligand-receptor interaction	GSRG0021645	Tacr1	tachykinin receptor 1	24807	down	1.7507	3.22214e-07
rno04080	Neuroactive ligand-receptor interaction	GSRG0003034	Gipr	gastric inhibitory polypeptide receptor	25024	down	3.15043	1.17932e-17
rno04080	Neuroactive ligand-receptor interaction	GSRG0015394	P2ry1	purinergic receptor P2Y1	25265	up	1.51275	4.35902e-06
rno04080	Neuroactive ligand-receptor interaction	GSRG0037086	Oprm1	opioid receptor, mu 1	25601	down	1.81699	0.000150626
rno04080	Neuroactive ligand-receptor interaction	GSRG0001671	Cckbr	cholecystokinin B receptor	25706	down	1.57173	0.00153362
rno04080	Neuroactive ligand-receptor interaction	GSRG0020155	Oprl1	opioid related nociceptin receptor 1	29256	down	1.5374	1.49437e-08
rno04080	Neuroactive ligand-receptor interaction	GSRG0034672	P2ry4	pyrimidinergic receptor P2Y4	63843	down	2.83622	5.15176e-09
rno01523	Antifolate resistance	GSRG0007272	Abcc5	ATP binding cassette subfamily C member 5	116721	down	1.62987	4.06218e-07
rno01523	Antifolate resistance	GSRG0006146	Abcc1	ATP binding cassette subfamily C member 1	24565	down	1.62695	1.35496e-09
rno05412	Arrhythmogenic right ventricular cardiomyopathy (ARVC)	GSRG0006938	Cacng5	calcium voltage-gated channel auxiliary subunit gamma 5	140726	down	1.73488	2.89691e-09
rno05412	Arrhythmogenic right ventricular cardiomyopathy (ARVC)	GSRG0013439	Actn2	actinin alpha 2	291245	down	1.51158	0.00435813
rno05412	Arrhythmogenic right ventricular cardiomyopathy (ARVC)	GSRG0012122	Cacna1d	calcium voltage-gated channel subunit alpha1 D	29716	down	1.5188	1.11024e-06
rno03420	Nucleotide excision repair	GSRG0022684	Rpa3	replication protein A3	296883	up	1.57566	1.19567e-07
rno03420	Nucleotide excision repair	GSRG0001956	Pold4	polymerase (DNA) delta 4, accessory subunit	361698	up	1.56263	2.88466e-06

## Sheet: PATHWAY ANALYSIS (REACTOME)
Supplemental Table 5: Rostral Naive vs. Caudal Naive				AN vs. BN
REACTOME Pathway Analysis
Significant Pathways (159)
Link to REACTOME Pathway	Pathway Description (REACTOME)	Nb Genes in Pathway	Nb Regulated Genes (Up / Down)	P-Value (All)	P-Value (Up)	P-Value (Down)	Min P-Value	min FDR
R-RNO-191273	Cholesterol biosynthesis	17	4 (4/0)	0.000193546	5.54965e-06	NA	5.54965e-06	0.00129831
R-RNO-8948216	Collagen chain trimerization	19	4 (0/4)	0.000306474	NA	4.20849e-05	4.20849e-05	0.010071
R-RNO-1650814	Collagen biosynthesis and modifying enzymes	38	5 (0/5)	0.000531739	NA	4.83693e-05	4.83693e-05	0.010071
R-RNO-1474290	Collagen formation	63	6 (0/6)	0.000870312	NA	5.45452e-05	5.45452e-05	0.010071
R-RNO-1247673	Erythrocytes take up oxygen and release carbon dioxide	11	3 (3/0)	0.00082318	5.66057e-05	NA	5.66057e-05	0.00916795
R-RNO-1237044	Erythrocytes take up carbon dioxide and release oxygen	13	3 (3/0)	0.00138968	9.70908e-05	NA	9.70908e-05	0.0140983
R-RNO-1480926	O2/CO2 exchange in erythrocytes	13	3 (3/0)	0.00138968	9.70908e-05	NA	9.70908e-05	0.0140983
R-RNO-202040	G-protein activation	27	5 (3/2)	0.000100362	0.000922723	0.0330094	0.000100362	0.0211312
R-RNO-2022090	Assembly of collagen fibrils and other multimeric structures	47	5 (0/5)	0.00142642	NA	0.000136796	0.000136796	0.017456
R-RNO-2168880	Scavenging of heme from plasma	17	3 (3/0)	0.00313467	0.000226048	NA	0.000226048	0.0288451
R-RNO-163200	Respiratory electron transport, ATP synthesis by chemiosmotic coupling, and heat production by uncoupling proteins.	81	5 (5/0)	0.0146328	0.000288825	NA	0.000288825	0.0357718
R-RNO-418592	ADP signalling through P2Y purinoceptor 1	21	4 (3/1)	0.000460142	0.000432949	0.200634	0.000432949	0.0460303
R-RNO-8957322	Metabolism of steroids	89	6 (5/1)	0.00507103	0.000446988	0.613484	0.000446988	0.0470567
R-RNO-6799198	Complex I biogenesis	57	4 (4/0)	0.0184387	0.000737783	NA	0.000737783	0.0690401
R-RNO-2173782	Binding and Uptake of Ligands by Scavenger Receptors	27	3 (3/0)	0.0118308	0.000922723	NA	0.000922723	0.076188
R-RNO-611105	Respiratory electron transport	62	4 (4/0)	0.0243189	0.00101355	NA	0.00101355	0.0801697
R-RNO-392518	Signal amplification	28	4 (3/1)	0.00142734	0.00102806	0.258167	0.00102806	0.0717206
R-RNO-500792	GPCR ligand binding	339	15 (7/8)	0.00115437	0.0111383	0.0286502	0.00115437	0.0682633
R-RNO-8874081	MET activates PTK2 signaling	21	3 (0/3)	0.00581773	NA	0.00135828	0.00135828	0.0560758
R-RNO-381038	XBP1(S) activates chaperone genes	8	2 (2/0)	0.00819571	0.00138094	NA	0.00138094	0.0928201
R-RNO-5358606	Mismatch repair (MMR) directed by MSH2:MSH3 (MutSbeta)	8	2 (2/0)	0.00819571	0.00138094	NA	0.00138094	0.0928201
R-RNO-174437	Removal of the Flap Intermediate from the C-strand	8	2 (2/0)	0.00819571	0.00138094	NA	0.00138094	0.0928201
R-RNO-420092	Glucagon-type ligand receptors	28	4 (2/2)	0.00142734	0.0169796	0.0353049	0.00142734	0.0717206
R-RNO-373080	Class B/2 (Secretin family receptors)	49	5 (3/2)	0.00172272	0.00518263	0.0952014	0.00172272	0.0800096
R-RNO-381070	IRE1alpha activates chaperones	9	2 (2/0)	0.0104144	0.00176718	NA	0.00176718	0.107849
R-RNO-174414	Processive synthesis on the C-strand of the telomere	9	2 (2/0)	0.0104144	0.00176718	NA	0.00176718	0.107849
R-RNO-69166	Removal of the Flap Intermediate	9	2 (2/0)	0.0104144	0.00176718	NA	0.00176718	0.107849
R-RNO-111465	Apoptotic cleavage of cellular proteins	30	4 (1/3)	0.00185788	0.193694	0.00386555	0.00185788	0.0800096
R-RNO-1428517	The citric acid (TCA) cycle and respiratory electron transport	124	5 (5/0)	0.0702646	0.00198623	NA	0.00198623	0.117803
R-RNO-5358565	Mismatch repair (MMR) directed by MSH2:MSH6 (MutSalpha)	10	2 (2/0)	0.0128663	0.00219862	NA	0.00219862	0.125114
R-RNO-69183	Processive synthesis on the lagging strand	10	2 (2/0)	0.0128663	0.00219862	NA	0.00219862	0.125114
R-RNO-5358508	Mismatch Repair	11	2 (2/0)	0.0155426	0.00267463	NA	0.00267463	0.146271
R-RNO-418594	G alpha (i) signalling events	299	13 (5/8)	0.00280391	0.0637916	0.01477	0.00280391	0.100061
R-RNO-8875878	MET promotes cell motility	27	3 (0/3)	0.0118308	NA	0.00285067	0.00285067	0.0805648
R-RNO-72766	Translation	135	5 (5/0)	0.0929224	0.00287335	NA	0.00287335	0.15316
R-RNO-392851	Prostacyclin signalling through prostacyclin receptor	17	3 (2/1)	0.00313467	0.00643039	0.165786	0.00313467	0.105601
R-RNO-418217	G beta:gamma signalling through PLC beta	17	3 (2/1)	0.00313467	0.00643039	0.165786	0.00313467	0.105601
R-RNO-75153	Apoptotic execution phase	36	4 (1/3)	0.00367351	0.227703	0.00648874	0.00367351	0.111024
R-RNO-500657	Presynaptic function of Kainate receptors	18	3 (2/1)	0.00371253	0.00720046	0.174637	0.00371253	0.111024
R-RNO-6814122	Cooperation of PDCL (PhLP1) and TRiC/CCT in G-protein beta folding	37	4 (2/2)	0.00406199	0.0286947	0.058486	0.00406199	0.117158
R-RNO-111885	Opioid Signalling	60	5 (3/2)	0.00421107	0.00909278	0.133096	0.00421107	0.118803
R-RNO-428930	Thromboxane signalling through TP receptor	19	3 (2/1)	0.00435117	0.00801007	0.183395	0.00435117	0.118803
R-RNO-5696397	Gap-filling DNA repair synthesis and ligation in GG-NER	14	2 (2/0)	0.0248315	0.00436351	NA	0.00436351	0.21366
R-RNO-69186	Lagging Strand Synthesis	14	2 (2/0)	0.0248315	0.00436351	NA	0.00436351	0.21366
R-RNO-391251	Protein folding	38	4 (2/2)	0.00447732	0.0301492	0.0613159	0.00447732	0.119329
R-RNO-390466	Chaperonin-mediated protein folding	38	4 (2/2)	0.00447732	0.0301492	0.0613159	0.00447732	0.119329
R-RNO-425381	Bicarbonate transporters	10	2 (0/2)	0.0128663	NA	0.00476143	0.00476143	0.109194
R-RNO-211976	Endogenous sterols	15	2 (2/0)	0.0283205	0.0050113	NA	0.0050113	0.2328
R-RNO-397014	Muscle contraction	150	8 (2/6)	0.00542585	0.290838	0.00536448	0.00536448	0.116442
R-RNO-556833	Metabolism of lipids	480	17 (9/8)	0.00569925	0.00773441	0.139359	0.00569925	0.135663
R-RNO-264870	Caspase-mediated cleavage of cytoskeletal proteins	11	2 (0/2)	0.0155426	NA	0.00577903	0.00577903	0.121678
R-RNO-1482839	Acyl chain remodelling of PE	21	3 (1/2)	0.00581773	0.139871	0.020584	0.00581773	0.135663
R-RNO-400042	Adrenaline,noradrenaline inhibits insulin secretion	21	3 (2/1)	0.00581773	0.00974554	0.200634	0.00581773	0.135663
R-RNO-392170	ADP signalling through P2Y purinoceptor 12	21	3 (2/1)	0.00581773	0.00974554	0.200634	0.00581773	0.135663
R-RNO-1482788	Acyl chain remodelling of PC	21	3 (1/2)	0.00581773	0.139871	0.020584	0.00581773	0.135663
R-RNO-1474244	Extracellular matrix organization	205	8 (1/7)	0.0304363	0.771732	0.00638073	0.00638073	0.127342
R-RNO-69190	DNA strand elongation	17	2 (2/0)	0.0358403	0.00643039	NA	0.00643039	0.266464
R-RNO-174417	Telomere C-strand (Lagging Strand) Synthesis	17	2 (2/0)	0.0358403	0.00643039	NA	0.00643039	0.266464
R-RNO-381119	Unfolded Protein Response (UPR)	17	2 (2/0)	0.0358403	0.00643039	NA	0.00643039	0.266464
R-RNO-6782135	Dual incision in TC-NER	53	3 (3/0)	0.0678356	0.00645437	NA	0.00645437	0.266464
R-RNO-6782210	Gap-filling DNA repair synthesis and ligation in TC-NER	54	3 (3/0)	0.0709211	0.00679871	NA	0.00679871	0.275053
R-RNO-180786	Extension of Telomeres	18	2 (2/0)	0.0398563	0.00720046	NA	0.00720046	0.278175
R-RNO-5651801	PCNA-Dependent Long Patch Base Excision Repair	18	2 (2/0)	0.0398563	0.00720046	NA	0.00720046	0.278175
R-RNO-8856825	Cargo recognition for clathrin-mediated endocytosis	72	5 (1/4)	0.00908424	0.403818	0.00721175	0.00721175	0.138939
R-RNO-157579	Telomere Maintenance	56	3 (3/0)	0.0772775	0.00751967	NA	0.00751967	0.287867
R-RNO-997272	Inhibition of voltage gated Ca2+ channels via Gbeta/gamma subunits	23	3 (2/1)	0.00754677	0.0116321	0.217511	0.00754677	0.158897
R-RNO-1296041	Activation of G protein gated Potassium channels	23	3 (2/1)	0.00754677	0.0116321	0.217511	0.00754677	0.158897
R-RNO-392451	G beta:gamma signalling through PI3Kgamma	23	3 (2/1)	0.00754677	0.0116321	0.217511	0.00754677	0.158897
R-RNO-5656169	Termination of translesion DNA synthesis	23	3 (2/1)	0.00754677	0.0116321	0.217511	0.00754677	0.158897
R-RNO-1296059	G protein gated Potassium channels	23	3 (2/1)	0.00754677	0.0116321	0.217511	0.00754677	0.158897
R-RNO-397795	G-protein beta:gamma signalling	24	3 (2/1)	0.00851298	0.0126306	0.225816	0.00851298	0.162696
R-RNO-438066	Unblocking of NMDA receptors, glutamate binding and activation	14	2 (0/2)	0.0248315	NA	0.00936379	0.00936379	0.162938
R-RNO-456926	Thrombin signalling through proteinase activated receptors (PARs)	25	3 (2/1)	0.00954844	0.0136652	0.234033	0.00954844	0.16831
R-RNO-110373	Resolution of AP sites via the multiple-nucleotide patch replacement pathway	21	2 (2/0)	0.0528432	0.00974554	NA	0.00974554	0.333646
R-RNO-5576891	Cardiac conduction	104	6 (2/4)	0.0106293	0.170384	0.0248497	0.0106293	0.17733
R-RNO-418597	G alpha (z) signalling events	26	3 (2/1)	0.0106541	0.0147352	0.242163	0.0106541	0.17733
R-RNO-1482925	Acyl chain remodelling of PG	15	2 (0/2)	0.0283205	NA	0.0107295	0.0107295	0.174986
R-RNO-6781827	Transcription-Coupled Nucleotide Excision Repair (TC-NER)	64	3 (3/0)	0.105021	0.0108443	NA	0.0108443	0.360167
R-RNO-76002	Platelet activation, signaling and aggregation	206	9 (5/4)	0.0115901	0.016348	0.175874	0.0115901	0.184578
R-RNO-381676	Glucagon-like Peptide-1 (GLP1) regulates insulin secretion	27	3 (2/1)	0.0118308	0.0158402	0.250208	0.0118308	0.184578
R-RNO-1296065	Inwardly rectifying K+ channels	27	3 (2/1)	0.0118308	0.0158402	0.250208	0.0118308	0.184578
R-RNO-451326	Activation of kainate receptors upon glutamate binding	27	3 (2/1)	0.0118308	0.0158402	0.250208	0.0118308	0.184578
R-RNO-442729	CREB phosphorylation through the activation of CaMKII	16	2 (0/2)	0.0319926	NA	0.0121773	0.0121773	0.191168
R-RNO-442982	Ras activation upon Ca2+ influx through NMDA receptor	16	2 (0/2)	0.0319926	NA	0.0121773	0.0121773	0.191168
R-RNO-432040	Vasopressin regulates renal water homeostasis via Aquaporins	28	3 (2/1)	0.0130792	0.0169796	0.258167	0.0130792	0.194022
R-RNO-110314	Recognition of DNA damage by PCNA-containing replication complex	25	2 (2/0)	0.0721031	0.0136652	NA	0.0136652	0.394137
R-RNO-674695	RNA Polymerase II Pre-transcription Events	70	3 (3/0)	0.128015	0.0138135	NA	0.0138135	0.395705
R-RNO-110313	Translesion synthesis by Y family DNA polymerases bypasses lesions on DNA template	29	3 (2/1)	0.0143999	0.0181529	0.266042	0.0143999	0.205553
R-RNO-417957	P2Y receptors	11	2 (1/1)	0.0155426	0.0758724	0.110657	0.0155426	0.211079
R-RNO-416482	G alpha (12/13) signalling events	55	4 (2/2)	0.0163626	0.0589011	0.115463	0.0163626	0.217944
R-RNO-73886	Chromosome Maintenance	76	3 (3/0)	0.152606	0.0172005	NA	0.0172005	0.441655
R-RNO-373076	Class A/1 (Rhodopsin-like receptors)	258	10 (4/6)	0.0173733	0.113964	0.0574833	0.0173733	0.225008
R-RNO-163685	Integration of energy metabolism	56	4 (2/2)	0.0173813	0.0608041	0.118939	0.0173813	0.225008
R-RNO-5696400	Dual Incision in GG-NER	29	2 (2/0)	0.0932283	0.0181529	NA	0.0181529	0.45501
R-RNO-382551	Transport of small molecules	554	15 (9/6)	0.070579	0.0182822	0.536426	0.0182822	0.455541
R-RNO-375276	Peptide ligand-binding receptors	151	7 (3/4)	0.0184158	0.09409	0.0772222	0.0184158	0.233872
R-RNO-72689	Formation of a pool of free 40S subunits	30	2 (2/0)	0.0987594	0.0193594	NA	0.0193594	0.47674
R-RNO-6806834	Signaling by MET	54	3 (0/3)	0.0709211	NA	0.0196204	0.0196204	0.249611
R-RNO-5389840	Mitochondrial translation elongation	80	3 (3/0)	0.169761	0.0196934	NA	0.0196934	0.482145
R-RNO-73884	Base Excision Repair	33	3 (2/1)	0.0204146	0.0231738	0.296719	0.0204146	0.248456
R-RNO-977444	GABA B receptor activation	33	3 (2/1)	0.0204146	0.0231738	0.296719	0.0204146	0.248456
R-RNO-73933	Resolution of Abasic Sites (AP sites)	33	3 (2/1)	0.0204146	0.0231738	0.296719	0.0204146	0.248456
R-RNO-991365	Activation of GABAB receptors	33	3 (2/1)	0.0204146	0.0231738	0.296719	0.0204146	0.248456
R-RNO-202433	Generation of second messenger molecules	21	2 (0/2)	0.0528432	NA	0.020584	0.020584	0.255691
R-RNO-5419276	Mitochondrial translation termination	82	3 (3/0)	0.178538	0.0210107	NA	0.0210107	0.511422
R-RNO-5368287	Mitochondrial translation	83	3 (3/0)	0.182973	0.021687	NA	0.021687	0.524851
R-RNO-8856828	Clathrin-mediated endocytosis	101	5 (1/4)	0.0340912	0.516172	0.022607	0.022607	0.266749
R-RNO-5653656	Vesicle-mediated transport	483	14 (8/6)	0.0506642	0.022995	0.405549	0.022995	0.422984
R-RNO-72695	Formation of the ternary complex, and subsequently, the 43S complex	33	2 (2/0)	0.115871	0.0231738	NA	0.0231738	0.536181
R-RNO-445717	Aquaporin-mediated transport	35	3 (2/1)	0.0238641	0.0258738	0.311576	0.0238641	0.276076
R-RNO-72312	rRNA processing	88	4 (3/1)	0.0715222	0.0252462	0.609325	0.0252462	0.48551
R-RNO-8868773	rRNA processing in the nucleus and cytosol	88	4 (3/1)	0.0715222	0.0252462	0.609325	0.0252462	0.48551
R-RNO-5696398	Nucleotide Excision Repair	88	4 (3/1)	0.0715222	0.0252462	0.609325	0.0252462	0.48551
R-RNO-6791226	Major pathway of rRNA processing in the nucleolus and cytosol	88	4 (3/1)	0.0715222	0.0252462	0.609325	0.0252462	0.48551
R-RNO-4086398	Ca2+ pathway	36	3 (2/1)	0.0256996	0.0272693	0.318886	0.0256996	0.287822
R-RNO-3000171	Non-integrin membrane-ECM interactions	24	2 (0/2)	0.0670987	NA	0.0264983	0.0264983	0.295979
R-RNO-442742	CREB phosphorylation through the activation of Ras	24	2 (0/2)	0.0670987	NA	0.0264983	0.0264983	0.295979
R-RNO-418038	Nucleotide-like (purinergic) receptors	15	2 (1/1)	0.0283205	0.10202	0.147798	0.0283205	0.303454
R-RNO-5576893	Phase 2 - plateau phase	15	2 (1/1)	0.0283205	0.10202	0.147798	0.0283205	0.303454
R-RNO-168928	DDX58/IFIH1-mediated induction of interferon-alpha/beta	25	2 (0/2)	0.0721031	NA	0.0286045	0.0286045	0.306987
R-RNO-6796648	TP53 Regulates Transcription of DNA Repair Genes	37	2 (2/0)	0.13972	0.0286947	NA	0.0286947	0.579736
R-RNO-975634	Retinoid metabolism and transport	38	3 (1/2)	0.0295915	0.23872	0.0613159	0.0295915	0.309205
R-RNO-72662	Activation of the mRNA upon binding of the cap-binding complex and eIFs, and subsequent binding to 43S	38	2 (2/0)	0.145839	0.0301492	NA	0.0301492	0.589962
R-RNO-156827	L13a-mediated translational silencing of Ceruloplasmin expression	38	2 (2/0)	0.145839	0.0301492	NA	0.0301492	0.589962
R-RNO-72649	Translation initiation complex formation	38	2 (2/0)	0.145839	0.0301492	NA	0.0301492	0.589962
R-RNO-416476	G alpha (q) signalling events	164	6 (4/2)	0.072645	0.0302617	0.52075	0.0302617	0.48634
R-RNO-6807505	RNA polymerase II transcribes snRNA genes	67	4 (2/2)	0.0312134	0.0830328	0.158695	0.0312134	0.321368
R-RNO-72706	GTP hydrolysis and joining of the 60S ribosomal subunit	39	2 (2/0)	0.152011	0.0316325	NA	0.0316325	0.605475
R-RNO-72702	Ribosomal scanning and start codon recognition	39	2 (2/0)	0.152011	0.0316325	NA	0.0316325	0.605475
R-RNO-73893	DNA Damage Bypass	40	3 (2/1)	0.0337762	0.0331441	0.347364	0.0331441	0.337042
R-RNO-5685942	HDR through Homologous Recombination (HRR)	40	2 (2/0)	0.158234	0.0331441	NA	0.0331441	0.62308
R-RNO-6806667	Metabolism of fat-soluble vitamins	40	3 (1/2)	0.0337762	0.249581	0.067112	0.0337762	0.337042
R-RNO-438064	Post NMDA receptor activation events	28	2 (0/2)	0.0877919	NA	0.0353049	0.0353049	0.339426
R-RNO-1500931	Cell-Cell communication	68	3 (0/3)	0.120161	NA	0.0356201	0.0356201	0.341677
R-RNO-109581	Apoptosis	70	4 (1/3)	0.0358473	0.395177	0.0383191	0.0358473	0.350239
R-RNO-422356	Regulation of insulin secretion	42	3 (2/1)	0.038251	0.0362502	0.361155	0.0362502	0.359542
R-RNO-114608	Platelet degranulation	103	5 (2/3)	0.0366327	0.16785	0.0965641	0.0366327	0.353928
R-RNO-8939243	RUNX1 interacts with co-factors whose precise effect on RUNX1 targets is not known	29	2 (0/2)	0.0932283	NA	0.0376603	0.0376603	0.348544
R-RNO-8953854	Metabolism of RNA	437	11 (7/4)	0.156587	0.0378335	0.683769	0.0378335	0.655804
R-RNO-75953	RNA Polymerase II Transcription Initiation	43	2 (2/0)	0.177168	0.0378438	NA	0.0378438	0.655804
R-RNO-76042	RNA Polymerase II Transcription Initiation And Promoter Clearance	43	2 (2/0)	0.177168	0.0378438	NA	0.0378438	0.655804
R-RNO-73776	RNA Polymerase II Promoter Escape	43	2 (2/0)	0.177168	0.0378438	NA	0.0378438	0.655804
R-RNO-73779	RNA Polymerase II Transcription Pre-Initiation And Promoter Opening	43	2 (2/0)	0.177168	0.0378438	NA	0.0378438	0.655804
R-RNO-72737	Cap-dependent Translation Initiation	43	2 (2/0)	0.177168	0.0378438	NA	0.0378438	0.655804
R-RNO-72613	Eukaryotic Translation Initiation	43	2 (2/0)	0.177168	0.0378438	NA	0.0378438	0.655804
R-RNO-211897	Cytochrome P450 - arranged by substrate type	44	3 (2/1)	0.0430119	0.0394638	0.374656	0.0394638	0.38619
R-RNO-1482801	Acyl chain remodelling of PS	18	2 (1/1)	0.0398563	0.121148	0.174637	0.0398563	0.368075
R-RNO-442755	Activation of NMDA receptors and postsynaptic events	30	2 (0/2)	0.0987594	NA	0.0400742	0.0400742	0.361278
R-RNO-5576892	Phase 0 - rapid depolarisation	30	2 (0/2)	0.0987594	NA	0.0400742	0.0400742	0.361278
R-RNO-76005	Response to elevated platelet cytosolic Ca2+	106	5 (2/3)	0.0406582	0.175472	0.103011	0.0406582	0.369788
R-RNO-5357801	Programmed Cell Death	73	4 (1/3)	0.0408576	0.408093	0.0425575	0.0408576	0.364989
R-RNO-977443	GABA receptor activation	45	3 (2/1)	0.0454983	0.0411098	0.3813	0.0411098	0.399986
R-RNO-72165	mRNA Splicing - Minor Pathway	47	2 (2/0)	0.202907	0.0444778	NA	0.0444778	0.71761
R-RNO-1442490	Collagen degradation	45	3 (1/2)	0.0454983	0.276063	0.0823394	0.0454983	0.399986
R-RNO-112314	Neurotransmitter receptors and postsynaptic signal transmission	110	5 (2/3)	0.0464272	0.185717	0.111864	0.0464272	0.406455
R-RNO-75955	RNA Polymerase II Transcription Elongation	49	2 (2/0)	0.215931	0.0479444	NA	0.0479444	0.756157
R-RNO-112382	Formation of RNA Pol II elongation complex	49	2 (2/0)	0.215931	0.0479444	NA	0.0479444	0.756157
R-RNO-2187338	Visual phototransduction	77	4 (1/3)	0.0481243	0.424889	0.0485577	0.0481243	0.392469
R-RNO-5693567	HDR through Homologous Recombination (HRR) or Single Strand Annealing (SSA)	50	2 (2/0)	0.222471	0.0497136	NA	0.0497136	0.764028
Regulated Genes in Pathways
Link to REACTOME Pathway	Pathway Description (REACTOME)	FAST DB STABLE ID	Gene Symbol	Gene Name	Link to Entrez Gene	Regulation	Fold-Change	P-Value
R-RNO-191273	Cholesterol biosynthesis	GSRG0011974	Msmo1	methylsterol monooxygenase 1	140910	up	1.60666	1.27987e-11
R-RNO-191273	Cholesterol biosynthesis	GSRG0021356	Cyp51	cytochrome P450, family 51	25427	up	1.60837	5.06246e-12
R-RNO-191273	Cholesterol biosynthesis	GSRG0015165	Hmgcs1	3-hydroxy-3-methylglutaryl-CoA synthase 1	29637	up	1.5233	9.08502e-07
R-RNO-191273	Cholesterol biosynthesis	GSRG0013426	Idi1	isopentenyl-diphosphate delta isomerase 1	89784	up	1.75132	1.12854e-11
R-RNO-8948216	Collagen chain trimerization	GSRG0015663	Col11a1	collagen type XI alpha 1 chain	25654	down	2.48516	1.08729e-12
R-RNO-8948216	Collagen chain trimerization	GSRG0016819	Col11a2	collagen, type XI, alpha 2	294279	down	1.76355	4.62764e-07
R-RNO-8948216	Collagen chain trimerization	GSRG0024115	Col27a1	collagen, type XXVII, alpha 1	298101	down	2.00876	1.13427e-19
R-RNO-8948216	Collagen chain trimerization	GSRG0024292	Col9a2	collagen, type IX, alpha 2	362584	down	1.86493	1.01457e-10
R-RNO-1650814	Collagen biosynthesis and modifying enzymes	GSRG0015663	Col11a1	collagen type XI alpha 1 chain	25654	down	2.48516	1.08729e-12
R-RNO-1650814	Collagen biosynthesis and modifying enzymes	GSRG0016819	Col11a2	collagen, type XI, alpha 2	294279	down	1.76355	4.62764e-07
R-RNO-1650814	Collagen biosynthesis and modifying enzymes	GSRG0024115	Col27a1	collagen, type XXVII, alpha 1	298101	down	2.00876	1.13427e-19
R-RNO-1650814	Collagen biosynthesis and modifying enzymes	GSRG0024292	Col9a2	collagen, type IX, alpha 2	362584	down	1.86493	1.01457e-10
R-RNO-1650814	Collagen biosynthesis and modifying enzymes	GSRG0032420	Col4a3	collagen type IV alpha 3 chain	363265	down	1.54981	6.39946e-06
R-RNO-1474290	Collagen formation	GSRG0015663	Col11a1	collagen type XI alpha 1 chain	25654	down	2.48516	1.08729e-12
R-RNO-1474290	Collagen formation	GSRG0016819	Col11a2	collagen, type XI, alpha 2	294279	down	1.76355	4.62764e-07
R-RNO-1474290	Collagen formation	GSRG0024115	Col27a1	collagen, type XXVII, alpha 1	298101	down	2.00876	1.13427e-19
R-RNO-1474290	Collagen formation	GSRG0024292	Col9a2	collagen, type IX, alpha 2	362584	down	1.86493	1.01457e-10
R-RNO-1474290	Collagen formation	GSRG0032420	Col4a3	collagen type IV alpha 3 chain	363265	down	1.54981	6.39946e-06
R-RNO-1474290	Collagen formation	GSRG0029349	Plec	plectin	64204	down	1.72529	1.66217e-12
R-RNO-1247673	Erythrocytes take up oxygen and release carbon dioxide	GSRG0006290	Hba1	hemoglobin, alpha 1	25632	up	2.12913	0.000160753
R-RNO-1247673	Erythrocytes take up oxygen and release carbon dioxide	GSRG0006287	Hba-a1	hemoglobin alpha, adult chain 1	287167	up	2.17247	8.31774e-05
R-RNO-1247673	Erythrocytes take up oxygen and release carbon dioxide	GSRG0006288	Hba2	hemoglobin, alpha 2	360504	up	2.36759	2.81765e-06
R-RNO-1237044	Erythrocytes take up carbon dioxide and release oxygen	GSRG0006290	Hba1	hemoglobin, alpha 1	25632	up	2.12913	0.000160753
R-RNO-1237044	Erythrocytes take up carbon dioxide and release oxygen	GSRG0006287	Hba-a1	hemoglobin alpha, adult chain 1	287167	up	2.17247	8.31774e-05
R-RNO-1237044	Erythrocytes take up carbon dioxide and release oxygen	GSRG0006288	Hba2	hemoglobin, alpha 2	360504	up	2.36759	2.81765e-06
R-RNO-1480926	O2/CO2 exchange in erythrocytes	GSRG0006290	Hba1	hemoglobin, alpha 1	25632	up	2.12913	0.000160753
R-RNO-1480926	O2/CO2 exchange in erythrocytes	GSRG0006287	Hba-a1	hemoglobin alpha, adult chain 1	287167	up	2.17247	8.31774e-05
R-RNO-1480926	O2/CO2 exchange in erythrocytes	GSRG0006288	Hba2	hemoglobin, alpha 2	360504	up	2.36759	2.81765e-06
R-RNO-202040	G-protein activation	GSRG0024038	Gng10	G protein subunit gamma 10	114119	up	1.54856	1.38219e-12
R-RNO-202040	G-protein activation	GSRG0025890	Pomc	proopiomelanocortin	24664	up	1.99755	4.18743e-08
R-RNO-202040	G-protein activation	GSRG0037086	Oprm1	opioid receptor, mu 1	25601	down	1.81699	0.000150626
R-RNO-202040	G-protein activation	GSRG0023482	Gnb3	G protein subunit beta 3	60449	down	1.66492	0.00572064
R-RNO-202040	G-protein activation	GSRG0015771	Gng5	G protein subunit gamma 5	79218	up	1.5412	5.12875e-09
R-RNO-2022090	Assembly of collagen fibrils and other multimeric structures	GSRG0015663	Col11a1	collagen type XI alpha 1 chain	25654	down	2.48516	1.08729e-12
R-RNO-2022090	Assembly of collagen fibrils and other multimeric structures	GSRG0016819	Col11a2	collagen, type XI, alpha 2	294279	down	1.76355	4.62764e-07
R-RNO-2022090	Assembly of collagen fibrils and other multimeric structures	GSRG0024115	Col27a1	collagen, type XXVII, alpha 1	298101	down	2.00876	1.13427e-19
R-RNO-2022090	Assembly of collagen fibrils and other multimeric structures	GSRG0024292	Col9a2	collagen, type IX, alpha 2	362584	down	1.86493	1.01457e-10
R-RNO-2022090	Assembly of collagen fibrils and other multimeric structures	GSRG0029349	Plec	plectin	64204	down	1.72529	1.66217e-12
R-RNO-2168880	Scavenging of heme from plasma	GSRG0006290	Hba1	hemoglobin, alpha 1	25632	up	2.12913	0.000160753
R-RNO-2168880	Scavenging of heme from plasma	GSRG0006287	Hba-a1	hemoglobin alpha, adult chain 1	287167	up	2.17247	8.31774e-05
R-RNO-2168880	Scavenging of heme from plasma	GSRG0006288	Hba2	hemoglobin, alpha 2	360504	up	2.36759	2.81765e-06
R-RNO-163200	Respiratory electron transport, ATP synthesis by chemiosmotic coupling, and heat production by uncoupling proteins.	GSRG0010142	Atp5i	ATP synthase, H+ transporting, mitochondrial Fo complex, subunit E	140608	up	1.71763	4.94622e-21
R-RNO-163200	Respiratory electron transport, ATP synthesis by chemiosmotic coupling, and heat production by uncoupling proteins.	GSRG0022713	Ndufa5	NADH:ubiquinone oxidoreductase subunit A5	25488	up	1.51144	1.06749e-15
R-RNO-163200	Respiratory electron transport, ATP synthesis by chemiosmotic coupling, and heat production by uncoupling proteins.	GSRG0013871	Ndufa2	NADH:ubiquinone oxidoreductase subunit A2	291660	up	1.60528	1.5633e-23
R-RNO-163200	Respiratory electron transport, ATP synthesis by chemiosmotic coupling, and heat production by uncoupling proteins.	GSRG0024733	Ndufb6	NADH:ubiquinone oxidoreductase subunit B6	297990	up	1.55346	9.93601e-17
R-RNO-163200	Respiratory electron transport, ATP synthesis by chemiosmotic coupling, and heat production by uncoupling proteins.	GSRG0021469	Ndufb2	NADH:ubiquinone oxidoreductase subunit B2	362344	up	1.52737	1.54108e-19
R-RNO-418592	ADP signalling through P2Y purinoceptor 1	GSRG0024038	Gng10	G protein subunit gamma 10	114119	up	1.54856	1.38219e-12
R-RNO-418592	ADP signalling through P2Y purinoceptor 1	GSRG0015394	P2ry1	purinergic receptor P2Y1	25265	up	1.51275	4.35902e-06
R-RNO-418592	ADP signalling through P2Y purinoceptor 1	GSRG0023482	Gnb3	G protein subunit beta 3	60449	down	1.66492	0.00572064
R-RNO-418592	ADP signalling through P2Y purinoceptor 1	GSRG0015771	Gng5	G protein subunit gamma 5	79218	up	1.5412	5.12875e-09
R-RNO-8957322	Metabolism of steroids	GSRG0011974	Msmo1	methylsterol monooxygenase 1	140910	up	1.60666	1.27987e-11
R-RNO-8957322	Metabolism of steroids	GSRG0025890	Pomc	proopiomelanocortin	24664	up	1.99755	4.18743e-08
R-RNO-8957322	Metabolism of steroids	GSRG0021356	Cyp51	cytochrome P450, family 51	25427	up	1.60837	5.06246e-12
R-RNO-8957322	Metabolism of steroids	GSRG0015165	Hmgcs1	3-hydroxy-3-methylglutaryl-CoA synthase 1	29637	up	1.5233	9.08502e-07
R-RNO-8957322	Metabolism of steroids	GSRG0012899	Akr1c12	aldo-keto reductase family 1, member C12	361266	down	1.54614	0.00406831
R-RNO-8957322	Metabolism of steroids	GSRG0013426	Idi1	isopentenyl-diphosphate delta isomerase 1	89784	up	1.75132	1.12854e-11
R-RNO-6799198	Complex I biogenesis	GSRG0022713	Ndufa5	NADH:ubiquinone oxidoreductase subunit A5	25488	up	1.51144	1.06749e-15
R-RNO-6799198	Complex I biogenesis	GSRG0013871	Ndufa2	NADH:ubiquinone oxidoreductase subunit A2	291660	up	1.60528	1.5633e-23
R-RNO-6799198	Complex I biogenesis	GSRG0024733	Ndufb6	NADH:ubiquinone oxidoreductase subunit B6	297990	up	1.55346	9.93601e-17
R-RNO-6799198	Complex I biogenesis	GSRG0021469	Ndufb2	NADH:ubiquinone oxidoreductase subunit B2	362344	up	1.52737	1.54108e-19
R-RNO-2173782	Binding and Uptake of Ligands by Scavenger Receptors	GSRG0006290	Hba1	hemoglobin, alpha 1	25632	up	2.12913	0.000160753
R-RNO-2173782	Binding and Uptake of Ligands by Scavenger Receptors	GSRG0006287	Hba-a1	hemoglobin alpha, adult chain 1	287167	up	2.17247	8.31774e-05
R-RNO-2173782	Binding and Uptake of Ligands by Scavenger Receptors	GSRG0006288	Hba2	hemoglobin, alpha 2	360504	up	2.36759	2.81765e-06
R-RNO-611105	Respiratory electron transport	GSRG0022713	Ndufa5	NADH:ubiquinone oxidoreductase subunit A5	25488	up	1.51144	1.06749e-15
R-RNO-611105	Respiratory electron transport	GSRG0013871	Ndufa2	NADH:ubiquinone oxidoreductase subunit A2	291660	up	1.60528	1.5633e-23
R-RNO-611105	Respiratory electron transport	GSRG0024733	Ndufb6	NADH:ubiquinone oxidoreductase subunit B6	297990	up	1.55346	9.93601e-17
R-RNO-611105	Respiratory electron transport	GSRG0021469	Ndufb2	NADH:ubiquinone oxidoreductase subunit B2	362344	up	1.52737	1.54108e-19
R-RNO-392518	Signal amplification	GSRG0024038	Gng10	G protein subunit gamma 10	114119	up	1.54856	1.38219e-12
R-RNO-392518	Signal amplification	GSRG0015394	P2ry1	purinergic receptor P2Y1	25265	up	1.51275	4.35902e-06
R-RNO-392518	Signal amplification	GSRG0023482	Gnb3	G protein subunit beta 3	60449	down	1.66492	0.00572064
R-RNO-392518	Signal amplification	GSRG0015771	Gng5	G protein subunit gamma 5	79218	up	1.5412	5.12875e-09
R-RNO-500792	GPCR ligand binding	GSRG0024038	Gng10	G protein subunit gamma 10	114119	up	1.54856	1.38219e-12
R-RNO-500792	GPCR ligand binding	GSRG0037126	Calca	calcitonin-related polypeptide alpha	24241	up	1.66352	0.00136354
R-RNO-500792	GPCR ligand binding	GSRG0025604	Oprd1	opioid receptor, delta 1	24613	down	1.70404	0.0232206
R-RNO-500792	GPCR ligand binding	GSRG0025890	Pomc	proopiomelanocortin	24664	up	1.99755	4.18743e-08
R-RNO-500792	GPCR ligand binding	GSRG0021645	Tacr1	tachykinin receptor 1	24807	down	1.7507	3.22214e-07
R-RNO-500792	GPCR ligand binding	GSRG0003034	Gipr	gastric inhibitory polypeptide receptor	25024	down	3.15043	1.17932e-17
R-RNO-500792	GPCR ligand binding	GSRG0015394	P2ry1	purinergic receptor P2Y1	25265	up	1.51275	4.35902e-06
R-RNO-500792	GPCR ligand binding	GSRG0037086	Oprm1	opioid receptor, mu 1	25601	down	1.81699	0.000150626
R-RNO-500792	GPCR ligand binding	GSRG0020155	Oprl1	opioid related nociceptin receptor 1	29256	down	1.5374	1.49437e-08
R-RNO-500792	GPCR ligand binding	GSRG0028748	Nts	neurotensin	299757	up	1.6548	2.21015e-06
R-RNO-500792	GPCR ligand binding	GSRG0034874	Apln	apelin	58812	up	1.71516	3.16578e-18
R-RNO-500792	GPCR ligand binding	GSRG0023482	Gnb3	G protein subunit beta 3	60449	down	1.66492	0.00572064
R-RNO-500792	GPCR ligand binding	GSRG0008199	Cmklr1	chemerin chemokine-like receptor 1	60669	down	1.53743	0.00133779
R-RNO-500792	GPCR ligand binding	GSRG0034672	P2ry4	pyrimidinergic receptor P2Y4	63843	down	2.83622	5.15176e-09
R-RNO-500792	GPCR ligand binding	GSRG0015771	Gng5	G protein subunit gamma 5	79218	up	1.5412	5.12875e-09
R-RNO-8874081	MET activates PTK2 signaling	GSRG0015663	Col11a1	collagen type XI alpha 1 chain	25654	down	2.48516	1.08729e-12
R-RNO-8874081	MET activates PTK2 signaling	GSRG0016819	Col11a2	collagen, type XI, alpha 2	294279	down	1.76355	4.62764e-07
R-RNO-8874081	MET activates PTK2 signaling	GSRG0024115	Col27a1	collagen, type XXVII, alpha 1	298101	down	2.00876	1.13427e-19
R-RNO-381038	XBP1(S) activates chaperone genes	GSRG0016273	Sec62	SEC62 homolog, preprotein translocation factor	294912	up	1.62175	2.43206e-27
R-RNO-381038	XBP1(S) activates chaperone genes	GSRG0010807	Sec61g	Sec61 translocon gamma subunit	689134	up	1.79509	9.96228e-13
R-RNO-5358606	Mismatch repair (MMR) directed by MSH2:MSH3 (MutSbeta)	GSRG0022684	Rpa3	replication protein A3	296883	up	1.57566	1.19567e-07
R-RNO-5358606	Mismatch repair (MMR) directed by MSH2:MSH3 (MutSbeta)	GSRG0001956	Pold4	polymerase (DNA) delta 4, accessory subunit	361698	up	1.56263	2.88466e-06
R-RNO-174437	Removal of the Flap Intermediate from the C-strand	GSRG0022684	Rpa3	replication protein A3	296883	up	1.57566	1.19567e-07
R-RNO-174437	Removal of the Flap Intermediate from the C-strand	GSRG0001956	Pold4	polymerase (DNA) delta 4, accessory subunit	361698	up	1.56263	2.88466e-06
R-RNO-420092	Glucagon-type ligand receptors	GSRG0024038	Gng10	G protein subunit gamma 10	114119	up	1.54856	1.38219e-12
R-RNO-420092	Glucagon-type ligand receptors	GSRG0003034	Gipr	gastric inhibitory polypeptide receptor	25024	down	3.15043	1.17932e-17
R-RNO-420092	Glucagon-type ligand receptors	GSRG0023482	Gnb3	G protein subunit beta 3	60449	down	1.66492	0.00572064
R-RNO-420092	Glucagon-type ligand receptors	GSRG0015771	Gng5	G protein subunit gamma 5	79218	up	1.5412	5.12875e-09
R-RNO-373080	Class B/2 (Secretin family receptors)	GSRG0024038	Gng10	G protein subunit gamma 10	114119	up	1.54856	1.38219e-12
R-RNO-373080	Class B/2 (Secretin family receptors)	GSRG0037126	Calca	calcitonin-related polypeptide alpha	24241	up	1.66352	0.00136354
R-RNO-373080	Class B/2 (Secretin family receptors)	GSRG0003034	Gipr	gastric inhibitory polypeptide receptor	25024	down	3.15043	1.17932e-17
R-RNO-373080	Class B/2 (Secretin family receptors)	GSRG0023482	Gnb3	G protein subunit beta 3	60449	down	1.66492	0.00572064
R-RNO-373080	Class B/2 (Secretin family receptors)	GSRG0015771	Gng5	G protein subunit gamma 5	79218	up	1.5412	5.12875e-09
R-RNO-381070	IRE1alpha activates chaperones	GSRG0016273	Sec62	SEC62 homolog, preprotein translocation factor	294912	up	1.62175	2.43206e-27
R-RNO-381070	IRE1alpha activates chaperones	GSRG0010807	Sec61g	Sec61 translocon gamma subunit	689134	up	1.79509	9.96228e-13
R-RNO-174414	Processive synthesis on the C-strand of the telomere	GSRG0022684	Rpa3	replication protein A3	296883	up	1.57566	1.19567e-07
R-RNO-174414	Processive synthesis on the C-strand of the telomere	GSRG0001956	Pold4	polymerase (DNA) delta 4, accessory subunit	361698	up	1.56263	2.88466e-06
R-RNO-69166	Removal of the Flap Intermediate	GSRG0022684	Rpa3	replication protein A3	296883	up	1.57566	1.19567e-07
R-RNO-69166	Removal of the Flap Intermediate	GSRG0001956	Pold4	polymerase (DNA) delta 4, accessory subunit	361698	up	1.56263	2.88466e-06
R-RNO-111465	Apoptotic cleavage of cellular proteins	GSRG0030663	Birc2	baculoviral IAP repeat-containing 2	60371	up	1.60665	1.48966e-12
R-RNO-111465	Apoptotic cleavage of cellular proteins	GSRG0002277	Casp7	caspase 7	64026	down	1.51521	0.0115892
R-RNO-111465	Apoptotic cleavage of cellular proteins	GSRG0029349	Plec	plectin	64204	down	1.72529	1.66217e-12
R-RNO-111465	Apoptotic cleavage of cellular proteins	GSRG0013782	Rock1	Rho-associated coiled-coil containing protein kinase 1	81762	down	1.58718	1.12798e-18
R-RNO-1428517	The citric acid (TCA) cycle and respiratory electron transport	GSRG0010142	Atp5i	ATP synthase, H+ transporting, mitochondrial Fo complex, subunit E	140608	up	1.71763	4.94622e-21
R-RNO-1428517	The citric acid (TCA) cycle and respiratory electron transport	GSRG0022713	Ndufa5	NADH:ubiquinone oxidoreductase subunit A5	25488	up	1.51144	1.06749e-15
R-RNO-1428517	The citric acid (TCA) cycle and respiratory electron transport	GSRG0013871	Ndufa2	NADH:ubiquinone oxidoreductase subunit A2	291660	up	1.60528	1.5633e-23
R-RNO-1428517	The citric acid (TCA) cycle and respiratory electron transport	GSRG0024733	Ndufb6	NADH:ubiquinone oxidoreductase subunit B6	297990	up	1.55346	9.93601e-17
R-RNO-1428517	The citric acid (TCA) cycle and respiratory electron transport	GSRG0021469	Ndufb2	NADH:ubiquinone oxidoreductase subunit B2	362344	up	1.52737	1.54108e-19
R-RNO-5358565	Mismatch repair (MMR) directed by MSH2:MSH6 (MutSalpha)	GSRG0022684	Rpa3	replication protein A3	296883	up	1.57566	1.19567e-07
R-RNO-5358565	Mismatch repair (MMR) directed by MSH2:MSH6 (MutSalpha)	GSRG0001956	Pold4	polymerase (DNA) delta 4, accessory subunit	361698	up	1.56263	2.88466e-06
R-RNO-69183	Processive synthesis on the lagging strand	GSRG0022684	Rpa3	replication protein A3	296883	up	1.57566	1.19567e-07
R-RNO-69183	Processive synthesis on the lagging strand	GSRG0001956	Pold4	polymerase (DNA) delta 4, accessory subunit	361698	up	1.56263	2.88466e-06
R-RNO-5358508	Mismatch Repair	GSRG0022684	Rpa3	replication protein A3	296883	up	1.57566	1.19567e-07
R-RNO-5358508	Mismatch Repair	GSRG0001956	Pold4	polymerase (DNA) delta 4, accessory subunit	361698	up	1.56263	2.88466e-06
R-RNO-418594	G alpha (i) signalling events	GSRG0024038	Gng10	G protein subunit gamma 10	114119	up	1.54856	1.38219e-12
R-RNO-418594	G alpha (i) signalling events	GSRG0012218	Lpl	lipoprotein lipase	24539	up	1.64836	0.0286254
R-RNO-418594	G alpha (i) signalling events	GSRG0025604	Oprd1	opioid receptor, delta 1	24613	down	1.70404	0.0232206
R-RNO-418594	G alpha (i) signalling events	GSRG0025890	Pomc	proopiomelanocortin	24664	up	1.99755	4.18743e-08
R-RNO-418594	G alpha (i) signalling events	GSRG0037086	Oprm1	opioid receptor, mu 1	25601	down	1.81699	0.000150626
R-RNO-418594	G alpha (i) signalling events	GSRG0020155	Oprl1	opioid related nociceptin receptor 1	29256	down	1.5374	1.49437e-08
R-RNO-418594	G alpha (i) signalling events	GSRG0006949	Rgs9	regulator of G-protein signaling 9	29481	down	1.52703	4.35514e-06
R-RNO-418594	G alpha (i) signalling events	GSRG0030944	Bco2	beta-carotene oxygenase 2	315644	down	1.55902	0.000338217
R-RNO-418594	G alpha (i) signalling events	GSRG0012899	Akr1c12	aldo-keto reductase family 1, member C12	361266	down	1.54614	0.00406831
R-RNO-418594	G alpha (i) signalling events	GSRG0034874	Apln	apelin	58812	up	1.71516	3.16578e-18
R-RNO-418594	G alpha (i) signalling events	GSRG0023482	Gnb3	G protein subunit beta 3	60449	down	1.66492	0.00572064
R-RNO-418594	G alpha (i) signalling events	GSRG0034672	P2ry4	pyrimidinergic receptor P2Y4	63843	down	2.83622	5.15176e-09
R-RNO-418594	G alpha (i) signalling events	GSRG0015771	Gng5	G protein subunit gamma 5	79218	up	1.5412	5.12875e-09
R-RNO-8875878	MET promotes cell motility	GSRG0015663	Col11a1	collagen type XI alpha 1 chain	25654	down	2.48516	1.08729e-12
R-RNO-8875878	MET promotes cell motility	GSRG0016819	Col11a2	collagen, type XI, alpha 2	294279	down	1.76355	4.62764e-07
R-RNO-8875878	MET promotes cell motility	GSRG0024115	Col27a1	collagen, type XXVII, alpha 1	298101	down	2.00876	1.13427e-19
R-RNO-72766	Translation	GSRG0002959	Rps5	ribosomal protein S5	25538	up	1.54271	2.52691e-08
R-RNO-72766	Translation	GSRG0010510	Mrps18c	mitochondrial ribosomal protein S18C	289469	up	1.63235	8.19661e-12
R-RNO-72766	Translation	GSRG0000122	Mrpl18	mitochondrial ribosomal protein L18	292244	up	1.59978	5.02414e-17
R-RNO-72766	Translation	GSRG0027436	Mrpl54	mitochondrial ribosomal protein L54	299628	up	1.53975	3.98107e-08
R-RNO-72766	Translation	GSRG0009712	Eif3e	eukaryotic translation initiation factor 3, subunit E	299872	up	1.71814	4.75731e-16
R-RNO-392851	Prostacyclin signalling through prostacyclin receptor	GSRG0024038	Gng10	G protein subunit gamma 10	114119	up	1.54856	1.38219e-12
R-RNO-392851	Prostacyclin signalling through prostacyclin receptor	GSRG0023482	Gnb3	G protein subunit beta 3	60449	down	1.66492	0.00572064
R-RNO-392851	Prostacyclin signalling through prostacyclin receptor	GSRG0015771	Gng5	G protein subunit gamma 5	79218	up	1.5412	5.12875e-09
R-RNO-418217	G beta:gamma signalling through PLC beta	GSRG0024038	Gng10	G protein subunit gamma 10	114119	up	1.54856	1.38219e-12
R-RNO-418217	G beta:gamma signalling through PLC beta	GSRG0023482	Gnb3	G protein subunit beta 3	60449	down	1.66492	0.00572064
R-RNO-418217	G beta:gamma signalling through PLC beta	GSRG0015771	Gng5	G protein subunit gamma 5	79218	up	1.5412	5.12875e-09
R-RNO-75153	Apoptotic execution phase	GSRG0030663	Birc2	baculoviral IAP repeat-containing 2	60371	up	1.60665	1.48966e-12
R-RNO-75153	Apoptotic execution phase	GSRG0002277	Casp7	caspase 7	64026	down	1.51521	0.0115892
R-RNO-75153	Apoptotic execution phase	GSRG0029349	Plec	plectin	64204	down	1.72529	1.66217e-12
R-RNO-75153	Apoptotic execution phase	GSRG0013782	Rock1	Rho-associated coiled-coil containing protein kinase 1	81762	down	1.58718	1.12798e-18
R-RNO-500657	Presynaptic function of Kainate receptors	GSRG0024038	Gng10	G protein subunit gamma 10	114119	up	1.54856	1.38219e-12
R-RNO-500657	Presynaptic function of Kainate receptors	GSRG0023482	Gnb3	G protein subunit beta 3	60449	down	1.66492	0.00572064
R-RNO-500657	Presynaptic function of Kainate receptors	GSRG0015771	Gng5	G protein subunit gamma 5	79218	up	1.5412	5.12875e-09
R-RNO-6814122	Cooperation of PDCL (PhLP1) and TRiC/CCT in G-protein beta folding	GSRG0024038	Gng10	G protein subunit gamma 10	114119	up	1.54856	1.38219e-12
R-RNO-6814122	Cooperation of PDCL (PhLP1) and TRiC/CCT in G-protein beta folding	GSRG0006949	Rgs9	regulator of G-protein signaling 9	29481	down	1.52703	4.35514e-06
R-RNO-6814122	Cooperation of PDCL (PhLP1) and TRiC/CCT in G-protein beta folding	GSRG0023482	Gnb3	G protein subunit beta 3	60449	down	1.66492	0.00572064
R-RNO-6814122	Cooperation of PDCL (PhLP1) and TRiC/CCT in G-protein beta folding	GSRG0015771	Gng5	G protein subunit gamma 5	79218	up	1.5412	5.12875e-09
R-RNO-111885	Opioid Signalling	GSRG0024038	Gng10	G protein subunit gamma 10	114119	up	1.54856	1.38219e-12
R-RNO-111885	Opioid Signalling	GSRG0025890	Pomc	proopiomelanocortin	24664	up	1.99755	4.18743e-08
R-RNO-111885	Opioid Signalling	GSRG0037086	Oprm1	opioid receptor, mu 1	25601	down	1.81699	0.000150626
R-RNO-111885	Opioid Signalling	GSRG0023482	Gnb3	G protein subunit beta 3	60449	down	1.66492	0.00572064
R-RNO-111885	Opioid Signalling	GSRG0015771	Gng5	G protein subunit gamma 5	79218	up	1.5412	5.12875e-09
R-RNO-428930	Thromboxane signalling through TP receptor	GSRG0024038	Gng10	G protein subunit gamma 10	114119	up	1.54856	1.38219e-12
R-RNO-428930	Thromboxane signalling through TP receptor	GSRG0023482	Gnb3	G protein subunit beta 3	60449	down	1.66492	0.00572064
R-RNO-428930	Thromboxane signalling through TP receptor	GSRG0015771	Gng5	G protein subunit gamma 5	79218	up	1.5412	5.12875e-09
R-RNO-5696397	Gap-filling DNA repair synthesis and ligation in GG-NER	GSRG0022684	Rpa3	replication protein A3	296883	up	1.57566	1.19567e-07
R-RNO-5696397	Gap-filling DNA repair synthesis and ligation in GG-NER	GSRG0001956	Pold4	polymerase (DNA) delta 4, accessory subunit	361698	up	1.56263	2.88466e-06
R-RNO-69186	Lagging Strand Synthesis	GSRG0022684	Rpa3	replication protein A3	296883	up	1.57566	1.19567e-07
R-RNO-69186	Lagging Strand Synthesis	GSRG0001956	Pold4	polymerase (DNA) delta 4, accessory subunit	361698	up	1.56263	2.88466e-06
R-RNO-391251	Protein folding	GSRG0024038	Gng10	G protein subunit gamma 10	114119	up	1.54856	1.38219e-12
R-RNO-391251	Protein folding	GSRG0006949	Rgs9	regulator of G-protein signaling 9	29481	down	1.52703	4.35514e-06
R-RNO-391251	Protein folding	GSRG0023482	Gnb3	G protein subunit beta 3	60449	down	1.66492	0.00572064
R-RNO-391251	Protein folding	GSRG0015771	Gng5	G protein subunit gamma 5	79218	up	1.5412	5.12875e-09
R-RNO-390466	Chaperonin-mediated protein folding	GSRG0024038	Gng10	G protein subunit gamma 10	114119	up	1.54856	1.38219e-12
R-RNO-390466	Chaperonin-mediated protein folding	GSRG0006949	Rgs9	regulator of G-protein signaling 9	29481	down	1.52703	4.35514e-06
R-RNO-390466	Chaperonin-mediated protein folding	GSRG0023482	Gnb3	G protein subunit beta 3	60449	down	1.66492	0.00572064
R-RNO-390466	Chaperonin-mediated protein folding	GSRG0015771	Gng5	G protein subunit gamma 5	79218	up	1.5412	5.12875e-09
R-RNO-425381	Bicarbonate transporters	GSRG0011511	Slc4a7	solute carrier family 4 member 7	117955	down	1.53637	2.36221e-10
R-RNO-425381	Bicarbonate transporters	GSRG0028288	Slc4a8	solute carrier family 4 member 8	315311	down	1.6248	5.11103e-05
R-RNO-211976	Endogenous sterols	GSRG0025890	Pomc	proopiomelanocortin	24664	up	1.99755	4.18743e-08
R-RNO-211976	Endogenous sterols	GSRG0021356	Cyp51	cytochrome P450, family 51	25427	up	1.60837	5.06246e-12
R-RNO-397014	Muscle contraction	GSRG0003243	Fxyd3	FXYD domain-containing ion transport regulator 3	116831	up	1.88962	0.000781928
R-RNO-397014	Muscle contraction	GSRG0006938	Cacng5	calcium voltage-gated channel auxiliary subunit gamma 5	140726	down	1.73488	2.89691e-09
R-RNO-397014	Muscle contraction	GSRG0003068	Atp1a3	ATPase Na+/K+ transporting subunit alpha 3	24213	down	1.53974	2.09549e-07
R-RNO-397014	Muscle contraction	GSRG0005134	Myh11	myosin heavy chain 11	24582	down	2.10084	0.00562274
R-RNO-397014	Muscle contraction	GSRG0013439	Actn2	actinin alpha 2	291245	down	1.51158	0.00435813
R-RNO-397014	Muscle contraction	GSRG0011815	Fgf14	fibroblast growth factor 14	63851	down	1.60606	1.36727e-06
R-RNO-397014	Muscle contraction	GSRG0015619	Kcnd3	potassium voltage-gated channel subfamily D member 3	65195	down	1.65299	1.30769e-14
R-RNO-397014	Muscle contraction	GSRG0034806	Kcne5	potassium voltage-gated channel subfamily E regulatory subunit 5	681190	up	1.61792	2.66409e-05
R-RNO-556833	Metabolism of lipids	GSRG0004956	Asah2	N-acylsphingosine amidohydrolase 2	114104	down	1.50186	3.78411e-05
R-RNO-556833	Metabolism of lipids	GSRG0009080	Acacb	acetyl-CoA carboxylase beta	116719	down	1.54108	3.32752e-08
R-RNO-556833	Metabolism of lipids	GSRG0011974	Msmo1	methylsterol monooxygenase 1	140910	up	1.60666	1.27987e-11
R-RNO-556833	Metabolism of lipids	GSRG0010754	Inpp5j	inositol polyphosphate-5-phosphatase J	171088	down	1.5098	7.24469e-07
R-RNO-556833	Metabolism of lipids	GSRG0025890	Pomc	proopiomelanocortin	24664	up	1.99755	4.18743e-08
R-RNO-556833	Metabolism of lipids	GSRG0002022	Pla2g16	phospholipase A2, group XVI	24913	up	1.72177	1.63062e-08
R-RNO-556833	Metabolism of lipids	GSRG0009783	Dbi	diazepam binding inhibitor, acyl-CoA binding protein	25045	up	1.65654	5.74137e-12
R-RNO-556833	Metabolism of lipids	GSRG0021356	Cyp51	cytochrome P450, family 51	25427	up	1.60837	5.06246e-12
R-RNO-556833	Metabolism of lipids	GSRG0005493	Aloxe3	arachidonate lipoxygenase 3	287424	down	1.83033	1.07706e-09
R-RNO-556833	Metabolism of lipids	GSRG0010359	Pla2g3	phospholipase A2, group III	289733	down	1.60759	3.84844e-06
R-RNO-556833	Metabolism of lipids	GSRG0015165	Hmgcs1	3-hydroxy-3-methylglutaryl-CoA synthase 1	29637	up	1.5233	9.08502e-07
R-RNO-556833	Metabolism of lipids	GSRG0019608	Pla2g4b	phospholipase A2 group IVB	311341	down	1.93562	1.65751e-12
R-RNO-556833	Metabolism of lipids	GSRG0012899	Akr1c12	aldo-keto reductase family 1, member C12	361266	down	1.54614	0.00406831
R-RNO-556833	Metabolism of lipids	GSRG0020036	Lpin3	lipin 3	362261	down	1.51173	0.000145147
R-RNO-556833	Metabolism of lipids	GSRG0026706	Sptssa	serine palmitoyltransferase, small subunit A	500651	up	1.62688	2.51449e-13
R-RNO-556833	Metabolism of lipids	GSRG0016677	Ugt8	UDP glycosyltransferase 8	50555	up	1.84253	1.17336e-12
R-RNO-556833	Metabolism of lipids	GSRG0013426	Idi1	isopentenyl-diphosphate delta isomerase 1	89784	up	1.75132	1.12854e-11
R-RNO-264870	Caspase-mediated cleavage of cytoskeletal proteins	GSRG0002277	Casp7	caspase 7	64026	down	1.51521	0.0115892
R-RNO-264870	Caspase-mediated cleavage of cytoskeletal proteins	GSRG0029349	Plec	plectin	64204	down	1.72529	1.66217e-12
R-RNO-1482839	Acyl chain remodelling of PE	GSRG0002022	Pla2g16	phospholipase A2, group XVI	24913	up	1.72177	1.63062e-08
R-RNO-1482839	Acyl chain remodelling of PE	GSRG0010359	Pla2g3	phospholipase A2, group III	289733	down	1.60759	3.84844e-06
R-RNO-1482839	Acyl chain remodelling of PE	GSRG0019608	Pla2g4b	phospholipase A2 group IVB	311341	down	1.93562	1.65751e-12
R-RNO-400042	Adrenaline,noradrenaline inhibits insulin secretion	GSRG0024038	Gng10	G protein subunit gamma 10	114119	up	1.54856	1.38219e-12
R-RNO-400042	Adrenaline,noradrenaline inhibits insulin secretion	GSRG0023482	Gnb3	G protein subunit beta 3	60449	down	1.66492	0.00572064
R-RNO-400042	Adrenaline,noradrenaline inhibits insulin secretion	GSRG0015771	Gng5	G protein subunit gamma 5	79218	up	1.5412	5.12875e-09
R-RNO-392170	ADP signalling through P2Y purinoceptor 12	GSRG0024038	Gng10	G protein subunit gamma 10	114119	up	1.54856	1.38219e-12
R-RNO-392170	ADP signalling through P2Y purinoceptor 12	GSRG0023482	Gnb3	G protein subunit beta 3	60449	down	1.66492	0.00572064
R-RNO-392170	ADP signalling through P2Y purinoceptor 12	GSRG0015771	Gng5	G protein subunit gamma 5	79218	up	1.5412	5.12875e-09
R-RNO-1482788	Acyl chain remodelling of PC	GSRG0002022	Pla2g16	phospholipase A2, group XVI	24913	up	1.72177	1.63062e-08
R-RNO-1482788	Acyl chain remodelling of PC	GSRG0010359	Pla2g3	phospholipase A2, group III	289733	down	1.60759	3.84844e-06
R-RNO-1482788	Acyl chain remodelling of PC	GSRG0019608	Pla2g4b	phospholipase A2 group IVB	311341	down	1.93562	1.65751e-12
R-RNO-1474244	Extracellular matrix organization	GSRG0015663	Col11a1	collagen type XI alpha 1 chain	25654	down	2.48516	1.08729e-12
R-RNO-1474244	Extracellular matrix organization	GSRG0003095	Ltbp4	latent transforming growth factor beta binding protein 4	292734	down	1.53016	8.60599e-05
R-RNO-1474244	Extracellular matrix organization	GSRG0016819	Col11a2	collagen, type XI, alpha 2	294279	down	1.76355	4.62764e-07
R-RNO-1474244	Extracellular matrix organization	GSRG0024115	Col27a1	collagen, type XXVII, alpha 1	298101	down	2.00876	1.13427e-19
R-RNO-1474244	Extracellular matrix organization	GSRG0024292	Col9a2	collagen, type IX, alpha 2	362584	down	1.86493	1.01457e-10
R-RNO-1474244	Extracellular matrix organization	GSRG0032420	Col4a3	collagen type IV alpha 3 chain	363265	down	1.54981	6.39946e-06
R-RNO-1474244	Extracellular matrix organization	GSRG0029349	Plec	plectin	64204	down	1.72529	1.66217e-12
R-RNO-1474244	Extracellular matrix organization	GSRG0010951	Mmp14	matrix metallopeptidase 14	81707	up	1.77622	0.00276062
R-RNO-69190	DNA strand elongation	GSRG0022684	Rpa3	replication protein A3	296883	up	1.57566	1.19567e-07
R-RNO-69190	DNA strand elongation	GSRG0001956	Pold4	polymerase (DNA) delta 4, accessory subunit	361698	up	1.56263	2.88466e-06
R-RNO-174417	Telomere C-strand (Lagging Strand) Synthesis	GSRG0022684	Rpa3	replication protein A3	296883	up	1.57566	1.19567e-07
R-RNO-174417	Telomere C-strand (Lagging Strand) Synthesis	GSRG0001956	Pold4	polymerase (DNA) delta 4, accessory subunit	361698	up	1.56263	2.88466e-06
R-RNO-381119	Unfolded Protein Response (UPR)	GSRG0016273	Sec62	SEC62 homolog, preprotein translocation factor	294912	up	1.62175	2.43206e-27
R-RNO-381119	Unfolded Protein Response (UPR)	GSRG0010807	Sec61g	Sec61 translocon gamma subunit	689134	up	1.79509	9.96228e-13
R-RNO-6782135	Dual incision in TC-NER	GSRG0027741	Polr2k	polymerase (RNA) II (DNA directed) polypeptide K	100361574	up	1.70679	5.76247e-14
R-RNO-6782135	Dual incision in TC-NER	GSRG0022684	Rpa3	replication protein A3	296883	up	1.57566	1.19567e-07
R-RNO-6782135	Dual incision in TC-NER	GSRG0001956	Pold4	polymerase (DNA) delta 4, accessory subunit	361698	up	1.56263	2.88466e-06
R-RNO-6782210	Gap-filling DNA repair synthesis and ligation in TC-NER	GSRG0027741	Polr2k	polymerase (RNA) II (DNA directed) polypeptide K	100361574	up	1.70679	5.76247e-14
R-RNO-6782210	Gap-filling DNA repair synthesis and ligation in TC-NER	GSRG0022684	Rpa3	replication protein A3	296883	up	1.57566	1.19567e-07
R-RNO-6782210	Gap-filling DNA repair synthesis and ligation in TC-NER	GSRG0001956	Pold4	polymerase (DNA) delta 4, accessory subunit	361698	up	1.56263	2.88466e-06
R-RNO-180786	Extension of Telomeres	GSRG0022684	Rpa3	replication protein A3	296883	up	1.57566	1.19567e-07
R-RNO-180786	Extension of Telomeres	GSRG0001956	Pold4	polymerase (DNA) delta 4, accessory subunit	361698	up	1.56263	2.88466e-06
R-RNO-5651801	PCNA-Dependent Long Patch Base Excision Repair	GSRG0022684	Rpa3	replication protein A3	296883	up	1.57566	1.19567e-07
R-RNO-5651801	PCNA-Dependent Long Patch Base Excision Repair	GSRG0001956	Pold4	polymerase (DNA) delta 4, accessory subunit	361698	up	1.56263	2.88466e-06
R-RNO-8856825	Cargo recognition for clathrin-mediated endocytosis	GSRG0021645	Tacr1	tachykinin receptor 1	24807	down	1.7507	3.22214e-07
R-RNO-8856825	Cargo recognition for clathrin-mediated endocytosis	GSRG0023485	Cd4	Cd4 molecule	24932	down	1.58938	0.00946427
R-RNO-8856825	Cargo recognition for clathrin-mediated endocytosis	GSRG0000125	Igf2r	insulin-like growth factor 2 receptor	25151	down	1.52914	1.45811e-09
R-RNO-8856825	Cargo recognition for clathrin-mediated endocytosis	GSRG0011623	Nedd8	neural precursor cell expressed, developmentally down-regulated 8	25490	up	1.50901	1.30416e-24
R-RNO-8856825	Cargo recognition for clathrin-mediated endocytosis	GSRG0012184	Fcho1	FCH domain only 1	290639	down	1.64737	4.47973e-07
R-RNO-157579	Telomere Maintenance	GSRG0022684	Rpa3	replication protein A3	296883	up	1.57566	1.19567e-07
R-RNO-157579	Telomere Maintenance	GSRG0001956	Pold4	polymerase (DNA) delta 4, accessory subunit	361698	up	1.56263	2.88466e-06
R-RNO-157579	Telomere Maintenance	GSRG0010790	H2afv	H2A histone family, member V	685909	up	1.79266	5.76474e-13
R-RNO-997272	Inhibition of voltage gated Ca2+ channels via Gbeta/gamma subunits	GSRG0024038	Gng10	G protein subunit gamma 10	114119	up	1.54856	1.38219e-12
R-RNO-997272	Inhibition of voltage gated Ca2+ channels via Gbeta/gamma subunits	GSRG0023482	Gnb3	G protein subunit beta 3	60449	down	1.66492	0.00572064
R-RNO-997272	Inhibition of voltage gated Ca2+ channels via Gbeta/gamma subunits	GSRG0015771	Gng5	G protein subunit gamma 5	79218	up	1.5412	5.12875e-09
R-RNO-1296041	Activation of G protein gated Potassium channels	GSRG0024038	Gng10	G protein subunit gamma 10	114119	up	1.54856	1.38219e-12
R-RNO-1296041	Activation of G protein gated Potassium channels	GSRG0023482	Gnb3	G protein subunit beta 3	60449	down	1.66492	0.00572064
R-RNO-1296041	Activation of G protein gated Potassium channels	GSRG0015771	Gng5	G protein subunit gamma 5	79218	up	1.5412	5.12875e-09
R-RNO-392451	G beta:gamma signalling through PI3Kgamma	GSRG0024038	Gng10	G protein subunit gamma 10	114119	up	1.54856	1.38219e-12
R-RNO-392451	G beta:gamma signalling through PI3Kgamma	GSRG0023482	Gnb3	G protein subunit beta 3	60449	down	1.66492	0.00572064
R-RNO-392451	G beta:gamma signalling through PI3Kgamma	GSRG0015771	Gng5	G protein subunit gamma 5	79218	up	1.5412	5.12875e-09
R-RNO-5656169	Termination of translesion DNA synthesis	GSRG0022684	Rpa3	replication protein A3	296883	up	1.57566	1.19567e-07
R-RNO-5656169	Termination of translesion DNA synthesis	GSRG0030515	Uba7	ubiquitin-like modifier activating enzyme 7	301000	down	1.5647	0.000368217
R-RNO-5656169	Termination of translesion DNA synthesis	GSRG0001956	Pold4	polymerase (DNA) delta 4, accessory subunit	361698	up	1.56263	2.88466e-06
R-RNO-1296059	G protein gated Potassium channels	GSRG0024038	Gng10	G protein subunit gamma 10	114119	up	1.54856	1.38219e-12
R-RNO-1296059	G protein gated Potassium channels	GSRG0023482	Gnb3	G protein subunit beta 3	60449	down	1.66492	0.00572064
R-RNO-1296059	G protein gated Potassium channels	GSRG0015771	Gng5	G protein subunit gamma 5	79218	up	1.5412	5.12875e-09
R-RNO-397795	G-protein beta:gamma signalling	GSRG0024038	Gng10	G protein subunit gamma 10	114119	up	1.54856	1.38219e-12
R-RNO-397795	G-protein beta:gamma signalling	GSRG0023482	Gnb3	G protein subunit beta 3	60449	down	1.66492	0.00572064
R-RNO-397795	G-protein beta:gamma signalling	GSRG0015771	Gng5	G protein subunit gamma 5	79218	up	1.5412	5.12875e-09
R-RNO-438066	Unblocking of NMDA receptors, glutamate binding and activation	GSRG0016752	Lrrc7	leucine rich repeat containing 7	117284	down	1.5025	0.000181162
R-RNO-438066	Unblocking of NMDA receptors, glutamate binding and activation	GSRG0013439	Actn2	actinin alpha 2	291245	down	1.51158	0.00435813
R-RNO-456926	Thrombin signalling through proteinase activated receptors (PARs)	GSRG0024038	Gng10	G protein subunit gamma 10	114119	up	1.54856	1.38219e-12
R-RNO-456926	Thrombin signalling through proteinase activated receptors (PARs)	GSRG0023482	Gnb3	G protein subunit beta 3	60449	down	1.66492	0.00572064
R-RNO-456926	Thrombin signalling through proteinase activated receptors (PARs)	GSRG0015771	Gng5	G protein subunit gamma 5	79218	up	1.5412	5.12875e-09
R-RNO-110373	Resolution of AP sites via the multiple-nucleotide patch replacement pathway	GSRG0022684	Rpa3	replication protein A3	296883	up	1.57566	1.19567e-07
R-RNO-110373	Resolution of AP sites via the multiple-nucleotide patch replacement pathway	GSRG0001956	Pold4	polymerase (DNA) delta 4, accessory subunit	361698	up	1.56263	2.88466e-06
R-RNO-5576891	Cardiac conduction	GSRG0003243	Fxyd3	FXYD domain-containing ion transport regulator 3	116831	up	1.88962	0.000781928
R-RNO-5576891	Cardiac conduction	GSRG0006938	Cacng5	calcium voltage-gated channel auxiliary subunit gamma 5	140726	down	1.73488	2.89691e-09
R-RNO-5576891	Cardiac conduction	GSRG0003068	Atp1a3	ATPase Na+/K+ transporting subunit alpha 3	24213	down	1.53974	2.09549e-07
R-RNO-5576891	Cardiac conduction	GSRG0011815	Fgf14	fibroblast growth factor 14	63851	down	1.60606	1.36727e-06
R-RNO-5576891	Cardiac conduction	GSRG0015619	Kcnd3	potassium voltage-gated channel subfamily D member 3	65195	down	1.65299	1.30769e-14
R-RNO-5576891	Cardiac conduction	GSRG0034806	Kcne5	potassium voltage-gated channel subfamily E regulatory subunit 5	681190	up	1.61792	2.66409e-05
R-RNO-418597	G alpha (z) signalling events	GSRG0024038	Gng10	G protein subunit gamma 10	114119	up	1.54856	1.38219e-12
R-RNO-418597	G alpha (z) signalling events	GSRG0023482	Gnb3	G protein subunit beta 3	60449	down	1.66492	0.00572064
R-RNO-418597	G alpha (z) signalling events	GSRG0015771	Gng5	G protein subunit gamma 5	79218	up	1.5412	5.12875e-09
R-RNO-1482925	Acyl chain remodelling of PG	GSRG0010359	Pla2g3	phospholipase A2, group III	289733	down	1.60759	3.84844e-06
R-RNO-1482925	Acyl chain remodelling of PG	GSRG0019608	Pla2g4b	phospholipase A2 group IVB	311341	down	1.93562	1.65751e-12
R-RNO-6781827	Transcription-Coupled Nucleotide Excision Repair (TC-NER)	GSRG0027741	Polr2k	polymerase (RNA) II (DNA directed) polypeptide K	100361574	up	1.70679	5.76247e-14
R-RNO-6781827	Transcription-Coupled Nucleotide Excision Repair (TC-NER)	GSRG0022684	Rpa3	replication protein A3	296883	up	1.57566	1.19567e-07
R-RNO-6781827	Transcription-Coupled Nucleotide Excision Repair (TC-NER)	GSRG0001956	Pold4	polymerase (DNA) delta 4, accessory subunit	361698	up	1.56263	2.88466e-06
R-RNO-76002	Platelet activation, signaling and aggregation	GSRG0024038	Gng10	G protein subunit gamma 10	114119	up	1.54856	1.38219e-12
R-RNO-76002	Platelet activation, signaling and aggregation	GSRG0016504	Ecm1	extracellular matrix protein 1	116662	down	1.5358	0.0221861
R-RNO-76002	Platelet activation, signaling and aggregation	GSRG0007015	Lgals3bp	galectin 3 binding protein	245955	down	1.63359	0.000324307
R-RNO-76002	Platelet activation, signaling and aggregation	GSRG0023495	Cd9	CD9 molecule	24936	up	1.52324	0.00990927
R-RNO-76002	Platelet activation, signaling and aggregation	GSRG0015394	P2ry1	purinergic receptor P2Y1	25265	up	1.51275	4.35902e-06
R-RNO-76002	Platelet activation, signaling and aggregation	GSRG0013439	Actn2	actinin alpha 2	291245	down	1.51158	0.00435813
R-RNO-76002	Platelet activation, signaling and aggregation	GSRG0027397	Cd63	Cd63 molecule	29186	up	1.51704	2.14149e-06
R-RNO-76002	Platelet activation, signaling and aggregation	GSRG0023482	Gnb3	G protein subunit beta 3	60449	down	1.66492	0.00572064
R-RNO-76002	Platelet activation, signaling and aggregation	GSRG0015771	Gng5	G protein subunit gamma 5	79218	up	1.5412	5.12875e-09
R-RNO-381676	Glucagon-like Peptide-1 (GLP1) regulates insulin secretion	GSRG0024038	Gng10	G protein subunit gamma 10	114119	up	1.54856	1.38219e-12
R-RNO-381676	Glucagon-like Peptide-1 (GLP1) regulates insulin secretion	GSRG0023482	Gnb3	G protein subunit beta 3	60449	down	1.66492	0.00572064
R-RNO-381676	Glucagon-like Peptide-1 (GLP1) regulates insulin secretion	GSRG0015771	Gng5	G protein subunit gamma 5	79218	up	1.5412	5.12875e-09
R-RNO-1296065	Inwardly rectifying K+ channels	GSRG0024038	Gng10	G protein subunit gamma 10	114119	up	1.54856	1.38219e-12
R-RNO-1296065	Inwardly rectifying K+ channels	GSRG0023482	Gnb3	G protein subunit beta 3	60449	down	1.66492	0.00572064
R-RNO-1296065	Inwardly rectifying K+ channels	GSRG0015771	Gng5	G protein subunit gamma 5	79218	up	1.5412	5.12875e-09
R-RNO-451326	Activation of kainate receptors upon glutamate binding	GSRG0024038	Gng10	G protein subunit gamma 10	114119	up	1.54856	1.38219e-12
R-RNO-451326	Activation of kainate receptors upon glutamate binding	GSRG0023482	Gnb3	G protein subunit beta 3	60449	down	1.66492	0.00572064
R-RNO-451326	Activation of kainate receptors upon glutamate binding	GSRG0015771	Gng5	G protein subunit gamma 5	79218	up	1.5412	5.12875e-09
R-RNO-442729	CREB phosphorylation through the activation of CaMKII	GSRG0016752	Lrrc7	leucine rich repeat containing 7	117284	down	1.5025	0.000181162
R-RNO-442729	CREB phosphorylation through the activation of CaMKII	GSRG0013439	Actn2	actinin alpha 2	291245	down	1.51158	0.00435813
R-RNO-442982	Ras activation upon Ca2+ influx through NMDA receptor	GSRG0016752	Lrrc7	leucine rich repeat containing 7	117284	down	1.5025	0.000181162
R-RNO-442982	Ras activation upon Ca2+ influx through NMDA receptor	GSRG0013439	Actn2	actinin alpha 2	291245	down	1.51158	0.00435813
R-RNO-432040	Vasopressin regulates renal water homeostasis via Aquaporins	GSRG0024038	Gng10	G protein subunit gamma 10	114119	up	1.54856	1.38219e-12
R-RNO-432040	Vasopressin regulates renal water homeostasis via Aquaporins	GSRG0023482	Gnb3	G protein subunit beta 3	60449	down	1.66492	0.00572064
R-RNO-432040	Vasopressin regulates renal water homeostasis via Aquaporins	GSRG0015771	Gng5	G protein subunit gamma 5	79218	up	1.5412	5.12875e-09
R-RNO-110314	Recognition of DNA damage by PCNA-containing replication complex	GSRG0022684	Rpa3	replication protein A3	296883	up	1.57566	1.19567e-07
R-RNO-110314	Recognition of DNA damage by PCNA-containing replication complex	GSRG0001956	Pold4	polymerase (DNA) delta 4, accessory subunit	361698	up	1.56263	2.88466e-06
R-RNO-674695	RNA Polymerase II Pre-transcription Events	GSRG0027741	Polr2k	polymerase (RNA) II (DNA directed) polypeptide K	100361574	up	1.70679	5.76247e-14
R-RNO-674695	RNA Polymerase II Pre-transcription Events	GSRG0035884	Taf13	TAF13 RNA polymerase II, TATA box binding protein (TBP)-associated factor	310784	up	1.50037	4.3945e-06
R-RNO-674695	RNA Polymerase II Pre-transcription Events	GSRG0023847	Tceb1	transcription elongation factor B subunit 1	64525	up	1.50332	5.82004e-22
R-RNO-110313	Translesion synthesis by Y family DNA polymerases bypasses lesions on DNA template	GSRG0022684	Rpa3	replication protein A3	296883	up	1.57566	1.19567e-07
R-RNO-110313	Translesion synthesis by Y family DNA polymerases bypasses lesions on DNA template	GSRG0030515	Uba7	ubiquitin-like modifier activating enzyme 7	301000	down	1.5647	0.000368217
R-RNO-110313	Translesion synthesis by Y family DNA polymerases bypasses lesions on DNA template	GSRG0001956	Pold4	polymerase (DNA) delta 4, accessory subunit	361698	up	1.56263	2.88466e-06
R-RNO-417957	P2Y receptors	GSRG0015394	P2ry1	purinergic receptor P2Y1	25265	up	1.51275	4.35902e-06
R-RNO-417957	P2Y receptors	GSRG0034672	P2ry4	pyrimidinergic receptor P2Y4	63843	down	2.83622	5.15176e-09
R-RNO-416482	G alpha (12/13) signalling events	GSRG0024038	Gng10	G protein subunit gamma 10	114119	up	1.54856	1.38219e-12
R-RNO-416482	G alpha (12/13) signalling events	GSRG0023482	Gnb3	G protein subunit beta 3	60449	down	1.66492	0.00572064
R-RNO-416482	G alpha (12/13) signalling events	GSRG0015771	Gng5	G protein subunit gamma 5	79218	up	1.5412	5.12875e-09
R-RNO-416482	G alpha (12/13) signalling events	GSRG0013782	Rock1	Rho-associated coiled-coil containing protein kinase 1	81762	down	1.58718	1.12798e-18
R-RNO-73886	Chromosome Maintenance	GSRG0022684	Rpa3	replication protein A3	296883	up	1.57566	1.19567e-07
R-RNO-73886	Chromosome Maintenance	GSRG0001956	Pold4	polymerase (DNA) delta 4, accessory subunit	361698	up	1.56263	2.88466e-06
R-RNO-73886	Chromosome Maintenance	GSRG0010790	H2afv	H2A histone family, member V	685909	up	1.79266	5.76474e-13
R-RNO-373076	Class A/1 (Rhodopsin-like receptors)	GSRG0025604	Oprd1	opioid receptor, delta 1	24613	down	1.70404	0.0232206
R-RNO-373076	Class A/1 (Rhodopsin-like receptors)	GSRG0025890	Pomc	proopiomelanocortin	24664	up	1.99755	4.18743e-08
R-RNO-373076	Class A/1 (Rhodopsin-like receptors)	GSRG0021645	Tacr1	tachykinin receptor 1	24807	down	1.7507	3.22214e-07
R-RNO-373076	Class A/1 (Rhodopsin-like receptors)	GSRG0015394	P2ry1	purinergic receptor P2Y1	25265	up	1.51275	4.35902e-06
R-RNO-373076	Class A/1 (Rhodopsin-like receptors)	GSRG0037086	Oprm1	opioid receptor, mu 1	25601	down	1.81699	0.000150626
R-RNO-373076	Class A/1 (Rhodopsin-like receptors)	GSRG0020155	Oprl1	opioid related nociceptin receptor 1	29256	down	1.5374	1.49437e-08
R-RNO-373076	Class A/1 (Rhodopsin-like receptors)	GSRG0028748	Nts	neurotensin	299757	up	1.6548	2.21015e-06
R-RNO-373076	Class A/1 (Rhodopsin-like receptors)	GSRG0034874	Apln	apelin	58812	up	1.71516	3.16578e-18
R-RNO-373076	Class A/1 (Rhodopsin-like receptors)	GSRG0008199	Cmklr1	chemerin chemokine-like receptor 1	60669	down	1.53743	0.00133779
R-RNO-373076	Class A/1 (Rhodopsin-like receptors)	GSRG0034672	P2ry4	pyrimidinergic receptor P2Y4	63843	down	2.83622	5.15176e-09
R-RNO-163685	Integration of energy metabolism	GSRG0024038	Gng10	G protein subunit gamma 10	114119	up	1.54856	1.38219e-12
R-RNO-163685	Integration of energy metabolism	GSRG0009080	Acacb	acetyl-CoA carboxylase beta	116719	down	1.54108	3.32752e-08
R-RNO-163685	Integration of energy metabolism	GSRG0023482	Gnb3	G protein subunit beta 3	60449	down	1.66492	0.00572064
R-RNO-163685	Integration of energy metabolism	GSRG0015771	Gng5	G protein subunit gamma 5	79218	up	1.5412	5.12875e-09
R-RNO-5696400	Dual Incision in GG-NER	GSRG0022684	Rpa3	replication protein A3	296883	up	1.57566	1.19567e-07
R-RNO-5696400	Dual Incision in GG-NER	GSRG0001956	Pold4	polymerase (DNA) delta 4, accessory subunit	361698	up	1.56263	2.88466e-06
R-RNO-382551	Transport of small molecules	GSRG0024038	Gng10	G protein subunit gamma 10	114119	up	1.54856	1.38219e-12
R-RNO-382551	Transport of small molecules	GSRG0003243	Fxyd3	FXYD domain-containing ion transport regulator 3	116831	up	1.88962	0.000781928
R-RNO-382551	Transport of small molecules	GSRG0011511	Slc4a7	solute carrier family 4 member 7	117955	down	1.53637	2.36221e-10
R-RNO-382551	Transport of small molecules	GSRG0003068	Atp1a3	ATPase Na+/K+ transporting subunit alpha 3	24213	down	1.53974	2.09549e-07
R-RNO-382551	Transport of small molecules	GSRG0012218	Lpl	lipoprotein lipase	24539	up	1.64836	0.0286254
R-RNO-382551	Transport of small molecules	GSRG0011623	Nedd8	neural precursor cell expressed, developmentally down-regulated 8	25490	up	1.50901	1.30416e-24
R-RNO-382551	Transport of small molecules	GSRG0006290	Hba1	hemoglobin, alpha 1	25632	up	2.12913	0.000160753
R-RNO-382551	Transport of small molecules	GSRG0006566	Slc13a5	solute carrier family 13 member 5	266998	up	1.53974	2.51944e-05
R-RNO-382551	Transport of small molecules	GSRG0006287	Hba-a1	hemoglobin alpha, adult chain 1	287167	up	2.17247	8.31774e-05
R-RNO-382551	Transport of small molecules	GSRG0028457	Abca7	ATP binding cassette subfamily A member 7	299609	down	1.64962	7.3394e-08
R-RNO-382551	Transport of small molecules	GSRG0028288	Slc4a8	solute carrier family 4 member 8	315311	down	1.6248	5.11103e-05
R-RNO-382551	Transport of small molecules	GSRG0006288	Hba2	hemoglobin, alpha 2	360504	up	2.36759	2.81765e-06
R-RNO-382551	Transport of small molecules	GSRG0023482	Gnb3	G protein subunit beta 3	60449	down	1.66492	0.00572064
R-RNO-382551	Transport of small molecules	GSRG0020185	Lcn12	lipocalin 12	680602	down	1.5101	0.0033791
R-RNO-382551	Transport of small molecules	GSRG0015771	Gng5	G protein subunit gamma 5	79218	up	1.5412	5.12875e-09
R-RNO-375276	Peptide ligand-binding receptors	GSRG0025604	Oprd1	opioid receptor, delta 1	24613	down	1.70404	0.0232206
R-RNO-375276	Peptide ligand-binding receptors	GSRG0025890	Pomc	proopiomelanocortin	24664	up	1.99755	4.18743e-08
R-RNO-375276	Peptide ligand-binding receptors	GSRG0021645	Tacr1	tachykinin receptor 1	24807	down	1.7507	3.22214e-07
R-RNO-375276	Peptide ligand-binding receptors	GSRG0037086	Oprm1	opioid receptor, mu 1	25601	down	1.81699	0.000150626
R-RNO-375276	Peptide ligand-binding receptors	GSRG0020155	Oprl1	opioid related nociceptin receptor 1	29256	down	1.5374	1.49437e-08
R-RNO-375276	Peptide ligand-binding receptors	GSRG0028748	Nts	neurotensin	299757	up	1.6548	2.21015e-06
R-RNO-375276	Peptide ligand-binding receptors	GSRG0034874	Apln	apelin	58812	up	1.71516	3.16578e-18
R-RNO-72689	Formation of a pool of free 40S subunits	GSRG0002959	Rps5	ribosomal protein S5	25538	up	1.54271	2.52691e-08
R-RNO-72689	Formation of a pool of free 40S subunits	GSRG0009712	Eif3e	eukaryotic translation initiation factor 3, subunit E	299872	up	1.71814	4.75731e-16
R-RNO-6806834	Signaling by MET	GSRG0015663	Col11a1	collagen type XI alpha 1 chain	25654	down	2.48516	1.08729e-12
R-RNO-6806834	Signaling by MET	GSRG0016819	Col11a2	collagen, type XI, alpha 2	294279	down	1.76355	4.62764e-07
R-RNO-6806834	Signaling by MET	GSRG0024115	Col27a1	collagen, type XXVII, alpha 1	298101	down	2.00876	1.13427e-19
R-RNO-5389840	Mitochondrial translation elongation	GSRG0010510	Mrps18c	mitochondrial ribosomal protein S18C	289469	up	1.63235	8.19661e-12
R-RNO-5389840	Mitochondrial translation elongation	GSRG0000122	Mrpl18	mitochondrial ribosomal protein L18	292244	up	1.59978	5.02414e-17
R-RNO-5389840	Mitochondrial translation elongation	GSRG0027436	Mrpl54	mitochondrial ribosomal protein L54	299628	up	1.53975	3.98107e-08
R-RNO-73884	Base Excision Repair	GSRG0024255	Mutyh	mutY DNA glycosylase	170841	down	1.62409	1.05482e-05
R-RNO-73884	Base Excision Repair	GSRG0022684	Rpa3	replication protein A3	296883	up	1.57566	1.19567e-07
R-RNO-73884	Base Excision Repair	GSRG0001956	Pold4	polymerase (DNA) delta 4, accessory subunit	361698	up	1.56263	2.88466e-06
R-RNO-977444	GABA B receptor activation	GSRG0024038	Gng10	G protein subunit gamma 10	114119	up	1.54856	1.38219e-12
R-RNO-977444	GABA B receptor activation	GSRG0023482	Gnb3	G protein subunit beta 3	60449	down	1.66492	0.00572064
R-RNO-977444	GABA B receptor activation	GSRG0015771	Gng5	G protein subunit gamma 5	79218	up	1.5412	5.12875e-09
R-RNO-73933	Resolution of Abasic Sites (AP sites)	GSRG0024255	Mutyh	mutY DNA glycosylase	170841	down	1.62409	1.05482e-05
R-RNO-73933	Resolution of Abasic Sites (AP sites)	GSRG0022684	Rpa3	replication protein A3	296883	up	1.57566	1.19567e-07
R-RNO-73933	Resolution of Abasic Sites (AP sites)	GSRG0001956	Pold4	polymerase (DNA) delta 4, accessory subunit	361698	up	1.56263	2.88466e-06
R-RNO-991365	Activation of GABAB receptors	GSRG0024038	Gng10	G protein subunit gamma 10	114119	up	1.54856	1.38219e-12
R-RNO-991365	Activation of GABAB receptors	GSRG0023482	Gnb3	G protein subunit beta 3	60449	down	1.66492	0.00572064
R-RNO-991365	Activation of GABAB receptors	GSRG0015771	Gng5	G protein subunit gamma 5	79218	up	1.5412	5.12875e-09
R-RNO-202433	Generation of second messenger molecules	GSRG0023485	Cd4	Cd4 molecule	24932	down	1.58938	0.00946427
R-RNO-202433	Generation of second messenger molecules	GSRG0015180	Fyb	FYN binding protein	499537	down	1.82303	9.78659e-05
R-RNO-5419276	Mitochondrial translation termination	GSRG0010510	Mrps18c	mitochondrial ribosomal protein S18C	289469	up	1.63235	8.19661e-12
R-RNO-5419276	Mitochondrial translation termination	GSRG0000122	Mrpl18	mitochondrial ribosomal protein L18	292244	up	1.59978	5.02414e-17
R-RNO-5419276	Mitochondrial translation termination	GSRG0027436	Mrpl54	mitochondrial ribosomal protein L54	299628	up	1.53975	3.98107e-08
R-RNO-5368287	Mitochondrial translation	GSRG0010510	Mrps18c	mitochondrial ribosomal protein S18C	289469	up	1.63235	8.19661e-12
R-RNO-5368287	Mitochondrial translation	GSRG0000122	Mrpl18	mitochondrial ribosomal protein L18	292244	up	1.59978	5.02414e-17
R-RNO-5368287	Mitochondrial translation	GSRG0027436	Mrpl54	mitochondrial ribosomal protein L54	299628	up	1.53975	3.98107e-08
R-RNO-8856828	Clathrin-mediated endocytosis	GSRG0021645	Tacr1	tachykinin receptor 1	24807	down	1.7507	3.22214e-07
R-RNO-8856828	Clathrin-mediated endocytosis	GSRG0023485	Cd4	Cd4 molecule	24932	down	1.58938	0.00946427
R-RNO-8856828	Clathrin-mediated endocytosis	GSRG0000125	Igf2r	insulin-like growth factor 2 receptor	25151	down	1.52914	1.45811e-09
R-RNO-8856828	Clathrin-mediated endocytosis	GSRG0011623	Nedd8	neural precursor cell expressed, developmentally down-regulated 8	25490	up	1.50901	1.30416e-24
R-RNO-8856828	Clathrin-mediated endocytosis	GSRG0012184	Fcho1	FCH domain only 1	290639	down	1.64737	4.47973e-07
R-RNO-5653656	Vesicle-mediated transport	GSRG0020210	Sec16a	SEC16 homolog A, endoplasmic reticulum export factor	100360302	down	1.56829	1.13001e-12
R-RNO-5653656	Vesicle-mediated transport	GSRG0005056	Hps1	HPS1, biogenesis of lysosomal organelles complex 3 subunit 1	114638	down	1.53312	5.478e-11
R-RNO-5653656	Vesicle-mediated transport	GSRG0021645	Tacr1	tachykinin receptor 1	24807	down	1.7507	3.22214e-07
R-RNO-5653656	Vesicle-mediated transport	GSRG0023485	Cd4	Cd4 molecule	24932	down	1.58938	0.00946427
R-RNO-5653656	Vesicle-mediated transport	GSRG0000125	Igf2r	insulin-like growth factor 2 receptor	25151	down	1.52914	1.45811e-09
R-RNO-5653656	Vesicle-mediated transport	GSRG0011623	Nedd8	neural precursor cell expressed, developmentally down-regulated 8	25490	up	1.50901	1.30416e-24
R-RNO-5653656	Vesicle-mediated transport	GSRG0006290	Hba1	hemoglobin, alpha 1	25632	up	2.12913	0.000160753
R-RNO-5653656	Vesicle-mediated transport	GSRG0006884	Gjc1	gap junction protein, gamma 1	266706	up	1.83817	0.00047573
R-RNO-5653656	Vesicle-mediated transport	GSRG0006287	Hba-a1	hemoglobin alpha, adult chain 1	287167	up	2.17247	8.31774e-05
R-RNO-5653656	Vesicle-mediated transport	GSRG0012184	Fcho1	FCH domain only 1	290639	down	1.64737	4.47973e-07
R-RNO-5653656	Vesicle-mediated transport	GSRG0022673	Bet1	Bet1 golgi vesicular membrane trafficking protein	29631	up	1.54335	1.71687e-12
R-RNO-5653656	Vesicle-mediated transport	GSRG0006288	Hba2	hemoglobin, alpha 2	360504	up	2.36759	2.81765e-06
R-RNO-5653656	Vesicle-mediated transport	GSRG0013013	Tmed9	transmembrane p24 trafficking protein 9	361207	up	1.50581	4.41706e-16
R-RNO-5653656	Vesicle-mediated transport	GSRG0009422	Rab7b	Rab7b, member RAS oncogene family	501854	up	1.50863	2.60272e-06
R-RNO-72695	Formation of the ternary complex, and subsequently, the 43S complex	GSRG0002959	Rps5	ribosomal protein S5	25538	up	1.54271	2.52691e-08
R-RNO-72695	Formation of the ternary complex, and subsequently, the 43S complex	GSRG0009712	Eif3e	eukaryotic translation initiation factor 3, subunit E	299872	up	1.71814	4.75731e-16
R-RNO-445717	Aquaporin-mediated transport	GSRG0024038	Gng10	G protein subunit gamma 10	114119	up	1.54856	1.38219e-12
R-RNO-445717	Aquaporin-mediated transport	GSRG0023482	Gnb3	G protein subunit beta 3	60449	down	1.66492	0.00572064
R-RNO-445717	Aquaporin-mediated transport	GSRG0015771	Gng5	G protein subunit gamma 5	79218	up	1.5412	5.12875e-09
R-RNO-72312	rRNA processing	GSRG0002959	Rps5	ribosomal protein S5	25538	up	1.54271	2.52691e-08
R-RNO-72312	rRNA processing	GSRG0010414	C1d	C1D nuclear receptor co-repressor	289810	up	1.56079	7.9313e-12
R-RNO-72312	rRNA processing	GSRG0012939	Rpp38	ribonuclease P/MRP 38 subunit	291317	up	1.55822	7.26098e-07
R-RNO-72312	rRNA processing	GSRG0028680	Utp20	UTP20 small subunit processome component	314713	down	1.79046	1.1544e-07
R-RNO-8868773	rRNA processing in the nucleus and cytosol	GSRG0002959	Rps5	ribosomal protein S5	25538	up	1.54271	2.52691e-08
R-RNO-8868773	rRNA processing in the nucleus and cytosol	GSRG0010414	C1d	C1D nuclear receptor co-repressor	289810	up	1.56079	7.9313e-12
R-RNO-8868773	rRNA processing in the nucleus and cytosol	GSRG0012939	Rpp38	ribonuclease P/MRP 38 subunit	291317	up	1.55822	7.26098e-07
R-RNO-8868773	rRNA processing in the nucleus and cytosol	GSRG0028680	Utp20	UTP20 small subunit processome component	314713	down	1.79046	1.1544e-07
R-RNO-5696398	Nucleotide Excision Repair	GSRG0027741	Polr2k	polymerase (RNA) II (DNA directed) polypeptide K	100361574	up	1.70679	5.76247e-14
R-RNO-5696398	Nucleotide Excision Repair	GSRG0022684	Rpa3	replication protein A3	296883	up	1.57566	1.19567e-07
R-RNO-5696398	Nucleotide Excision Repair	GSRG0033026	Ino80d	INO80 complex subunit D	316440	down	1.56376	0.000420637
R-RNO-5696398	Nucleotide Excision Repair	GSRG0001956	Pold4	polymerase (DNA) delta 4, accessory subunit	361698	up	1.56263	2.88466e-06
R-RNO-6791226	Major pathway of rRNA processing in the nucleolus and cytosol	GSRG0002959	Rps5	ribosomal protein S5	25538	up	1.54271	2.52691e-08
R-RNO-6791226	Major pathway of rRNA processing in the nucleolus and cytosol	GSRG0010414	C1d	C1D nuclear receptor co-repressor	289810	up	1.56079	7.9313e-12
R-RNO-6791226	Major pathway of rRNA processing in the nucleolus and cytosol	GSRG0012939	Rpp38	ribonuclease P/MRP 38 subunit	291317	up	1.55822	7.26098e-07
R-RNO-6791226	Major pathway of rRNA processing in the nucleolus and cytosol	GSRG0028680	Utp20	UTP20 small subunit processome component	314713	down	1.79046	1.1544e-07
R-RNO-4086398	Ca2+ pathway	GSRG0024038	Gng10	G protein subunit gamma 10	114119	up	1.54856	1.38219e-12
R-RNO-4086398	Ca2+ pathway	GSRG0023482	Gnb3	G protein subunit beta 3	60449	down	1.66492	0.00572064
R-RNO-4086398	Ca2+ pathway	GSRG0015771	Gng5	G protein subunit gamma 5	79218	up	1.5412	5.12875e-09
R-RNO-3000171	Non-integrin membrane-ECM interactions	GSRG0015663	Col11a1	collagen type XI alpha 1 chain	25654	down	2.48516	1.08729e-12
R-RNO-3000171	Non-integrin membrane-ECM interactions	GSRG0016819	Col11a2	collagen, type XI, alpha 2	294279	down	1.76355	4.62764e-07
R-RNO-442742	CREB phosphorylation through the activation of Ras	GSRG0016752	Lrrc7	leucine rich repeat containing 7	117284	down	1.5025	0.000181162
R-RNO-442742	CREB phosphorylation through the activation of Ras	GSRG0013439	Actn2	actinin alpha 2	291245	down	1.51158	0.00435813
R-RNO-418038	Nucleotide-like (purinergic) receptors	GSRG0015394	P2ry1	purinergic receptor P2Y1	25265	up	1.51275	4.35902e-06
R-RNO-418038	Nucleotide-like (purinergic) receptors	GSRG0034672	P2ry4	pyrimidinergic receptor P2Y4	63843	down	2.83622	5.15176e-09
R-RNO-5576893	Phase 2 - plateau phase	GSRG0006938	Cacng5	calcium voltage-gated channel auxiliary subunit gamma 5	140726	down	1.73488	2.89691e-09
R-RNO-5576893	Phase 2 - plateau phase	GSRG0034806	Kcne5	potassium voltage-gated channel subfamily E regulatory subunit 5	681190	up	1.61792	2.66409e-05
R-RNO-168928	DDX58/IFIH1-mediated induction of interferon-alpha/beta	GSRG0009808	Ikbke	inhibitor of kappa light polypeptide gene enhancer in B-cells, kinase epsilon	363984	down	1.72989	7.41123e-05
R-RNO-168928	DDX58/IFIH1-mediated induction of interferon-alpha/beta	GSRG0016834	Ager	advanced glycosylation end product-specific receptor	81722	down	1.70456	2.58482e-05
R-RNO-6796648	TP53 Regulates Transcription of DNA Repair Genes	GSRG0027741	Polr2k	polymerase (RNA) II (DNA directed) polypeptide K	100361574	up	1.70679	5.76247e-14
R-RNO-6796648	TP53 Regulates Transcription of DNA Repair Genes	GSRG0023847	Tceb1	transcription elongation factor B subunit 1	64525	up	1.50332	5.82004e-22
R-RNO-975634	Retinoid metabolism and transport	GSRG0012218	Lpl	lipoprotein lipase	24539	up	1.64836	0.0286254
R-RNO-975634	Retinoid metabolism and transport	GSRG0030944	Bco2	beta-carotene oxygenase 2	315644	down	1.55902	0.000338217
R-RNO-975634	Retinoid metabolism and transport	GSRG0012899	Akr1c12	aldo-keto reductase family 1, member C12	361266	down	1.54614	0.00406831
R-RNO-72662	Activation of the mRNA upon binding of the cap-binding complex and eIFs, and subsequent binding to 43S	GSRG0002959	Rps5	ribosomal protein S5	25538	up	1.54271	2.52691e-08
R-RNO-72662	Activation of the mRNA upon binding of the cap-binding complex and eIFs, and subsequent binding to 43S	GSRG0009712	Eif3e	eukaryotic translation initiation factor 3, subunit E	299872	up	1.71814	4.75731e-16
R-RNO-156827	L13a-mediated translational silencing of Ceruloplasmin expression	GSRG0002959	Rps5	ribosomal protein S5	25538	up	1.54271	2.52691e-08
R-RNO-156827	L13a-mediated translational silencing of Ceruloplasmin expression	GSRG0009712	Eif3e	eukaryotic translation initiation factor 3, subunit E	299872	up	1.71814	4.75731e-16
R-RNO-72649	Translation initiation complex formation	GSRG0002959	Rps5	ribosomal protein S5	25538	up	1.54271	2.52691e-08
R-RNO-72649	Translation initiation complex formation	GSRG0009712	Eif3e	eukaryotic translation initiation factor 3, subunit E	299872	up	1.71814	4.75731e-16
R-RNO-416476	G alpha (q) signalling events	GSRG0024038	Gng10	G protein subunit gamma 10	114119	up	1.54856	1.38219e-12
R-RNO-416476	G alpha (q) signalling events	GSRG0021645	Tacr1	tachykinin receptor 1	24807	down	1.7507	3.22214e-07
R-RNO-416476	G alpha (q) signalling events	GSRG0015394	P2ry1	purinergic receptor P2Y1	25265	up	1.51275	4.35902e-06
R-RNO-416476	G alpha (q) signalling events	GSRG0028748	Nts	neurotensin	299757	up	1.6548	2.21015e-06
R-RNO-416476	G alpha (q) signalling events	GSRG0023482	Gnb3	G protein subunit beta 3	60449	down	1.66492	0.00572064
R-RNO-416476	G alpha (q) signalling events	GSRG0015771	Gng5	G protein subunit gamma 5	79218	up	1.5412	5.12875e-09
R-RNO-6807505	RNA polymerase II transcribes snRNA genes	GSRG0027741	Polr2k	polymerase (RNA) II (DNA directed) polypeptide K	100361574	up	1.70679	5.76247e-14
R-RNO-6807505	RNA polymerase II transcribes snRNA genes	GSRG0003070	Pou2f2	POU class 2 homeobox 2	117058	down	1.66637	0.00109456
R-RNO-6807505	RNA polymerase II transcribes snRNA genes	GSRG0009977	Pou2f1	POU class 2 homeobox 1	171068	down	1.91667	2.493e-05
R-RNO-6807505	RNA polymerase II transcribes snRNA genes	GSRG0035884	Taf13	TAF13 RNA polymerase II, TATA box binding protein (TBP)-associated factor	310784	up	1.50037	4.3945e-06
R-RNO-72706	GTP hydrolysis and joining of the 60S ribosomal subunit	GSRG0002959	Rps5	ribosomal protein S5	25538	up	1.54271	2.52691e-08
R-RNO-72706	GTP hydrolysis and joining of the 60S ribosomal subunit	GSRG0009712	Eif3e	eukaryotic translation initiation factor 3, subunit E	299872	up	1.71814	4.75731e-16
R-RNO-72702	Ribosomal scanning and start codon recognition	GSRG0002959	Rps5	ribosomal protein S5	25538	up	1.54271	2.52691e-08
R-RNO-72702	Ribosomal scanning and start codon recognition	GSRG0009712	Eif3e	eukaryotic translation initiation factor 3, subunit E	299872	up	1.71814	4.75731e-16
R-RNO-73893	DNA Damage Bypass	GSRG0022684	Rpa3	replication protein A3	296883	up	1.57566	1.19567e-07
R-RNO-73893	DNA Damage Bypass	GSRG0030515	Uba7	ubiquitin-like modifier activating enzyme 7	301000	down	1.5647	0.000368217
R-RNO-73893	DNA Damage Bypass	GSRG0001956	Pold4	polymerase (DNA) delta 4, accessory subunit	361698	up	1.56263	2.88466e-06
R-RNO-5685942	HDR through Homologous Recombination (HRR)	GSRG0022684	Rpa3	replication protein A3	296883	up	1.57566	1.19567e-07
R-RNO-5685942	HDR through Homologous Recombination (HRR)	GSRG0001956	Pold4	polymerase (DNA) delta 4, accessory subunit	361698	up	1.56263	2.88466e-06
R-RNO-6806667	Metabolism of fat-soluble vitamins	GSRG0012218	Lpl	lipoprotein lipase	24539	up	1.64836	0.0286254
R-RNO-6806667	Metabolism of fat-soluble vitamins	GSRG0030944	Bco2	beta-carotene oxygenase 2	315644	down	1.55902	0.000338217
R-RNO-6806667	Metabolism of fat-soluble vitamins	GSRG0012899	Akr1c12	aldo-keto reductase family 1, member C12	361266	down	1.54614	0.00406831
R-RNO-438064	Post NMDA receptor activation events	GSRG0016752	Lrrc7	leucine rich repeat containing 7	117284	down	1.5025	0.000181162
R-RNO-438064	Post NMDA receptor activation events	GSRG0013439	Actn2	actinin alpha 2	291245	down	1.51158	0.00435813
R-RNO-1500931	Cell-Cell communication	GSRG0021416	Flnc	filamin C	362332	down	1.60633	1.31827e-27
R-RNO-1500931	Cell-Cell communication	GSRG0015180	Fyb	FYN binding protein	499537	down	1.82303	9.78659e-05
R-RNO-1500931	Cell-Cell communication	GSRG0029349	Plec	plectin	64204	down	1.72529	1.66217e-12
R-RNO-109581	Apoptosis	GSRG0030663	Birc2	baculoviral IAP repeat-containing 2	60371	up	1.60665	1.48966e-12
R-RNO-109581	Apoptosis	GSRG0002277	Casp7	caspase 7	64026	down	1.51521	0.0115892
R-RNO-109581	Apoptosis	GSRG0029349	Plec	plectin	64204	down	1.72529	1.66217e-12
R-RNO-109581	Apoptosis	GSRG0013782	Rock1	Rho-associated coiled-coil containing protein kinase 1	81762	down	1.58718	1.12798e-18
R-RNO-422356	Regulation of insulin secretion	GSRG0024038	Gng10	G protein subunit gamma 10	114119	up	1.54856	1.38219e-12
R-RNO-422356	Regulation of insulin secretion	GSRG0023482	Gnb3	G protein subunit beta 3	60449	down	1.66492	0.00572064
R-RNO-422356	Regulation of insulin secretion	GSRG0015771	Gng5	G protein subunit gamma 5	79218	up	1.5412	5.12875e-09
R-RNO-114608	Platelet degranulation	GSRG0016504	Ecm1	extracellular matrix protein 1	116662	down	1.5358	0.0221861
R-RNO-114608	Platelet degranulation	GSRG0007015	Lgals3bp	galectin 3 binding protein	245955	down	1.63359	0.000324307
R-RNO-114608	Platelet degranulation	GSRG0023495	Cd9	CD9 molecule	24936	up	1.52324	0.00990927
R-RNO-114608	Platelet degranulation	GSRG0013439	Actn2	actinin alpha 2	291245	down	1.51158	0.00435813
R-RNO-114608	Platelet degranulation	GSRG0027397	Cd63	Cd63 molecule	29186	up	1.51704	2.14149e-06
R-RNO-8939243	RUNX1 interacts with co-factors whose precise effect on RUNX1 targets is not known	GSRG0029954	Smarca4	SWI/SNF related, matrix associated, actin dependent regulator of chromatin, subfamily a, member 4	171379	down	1.59325	1.23325e-15
R-RNO-8939243	RUNX1 interacts with co-factors whose precise effect on RUNX1 targets is not known	GSRG0015271	Phc3	polyhomeotic homolog 3	310258	down	1.53186	7.24172e-08
R-RNO-8953854	Metabolism of RNA	GSRG0027741	Polr2k	polymerase (RNA) II (DNA directed) polypeptide K	100361574	up	1.70679	5.76247e-14
R-RNO-8953854	Metabolism of RNA	GSRG0028338	Rpl41	ribosomal protein L41	124440	up	1.59721	1.56142e-07
R-RNO-8953854	Metabolism of RNA	GSRG0002959	Rps5	ribosomal protein S5	25538	up	1.54271	2.52691e-08
R-RNO-8953854	Metabolism of RNA	GSRG0010414	C1d	C1D nuclear receptor co-repressor	289810	up	1.56079	7.9313e-12
R-RNO-8953854	Metabolism of RNA	GSRG0011910	Cherp	calcium homeostasis endoplasmic reticulum protein	290614	down	1.50242	7.40694e-19
R-RNO-8953854	Metabolism of RNA	GSRG0012939	Rpp38	ribonuclease P/MRP 38 subunit	291317	up	1.55822	7.26098e-07
R-RNO-8953854	Metabolism of RNA	GSRG0031985	Rbm5	RNA binding motif protein 5	300996	down	1.50638	3.01233e-08
R-RNO-8953854	Metabolism of RNA	GSRG0022850	Lsm5	LSM5 homolog, U6 small nuclear RNA and mRNA degradation associated	306222	up	1.94859	6.17694e-09
R-RNO-8953854	Metabolism of RNA	GSRG0028680	Utp20	UTP20 small subunit processome component	314713	down	1.79046	1.1544e-07
R-RNO-8953854	Metabolism of RNA	GSRG0037710	Pan2	PAN2 poly(A) specific ribonuclease subunit	408200	down	1.71752	1.91761e-12
R-RNO-8953854	Metabolism of RNA	GSRG0000380	Snrpd2	small nuclear ribonucleoprotein D2 polypeptide	680309	up	1.5985	5.09437e-12
R-RNO-75953	RNA Polymerase II Transcription Initiation	GSRG0027741	Polr2k	polymerase (RNA) II (DNA directed) polypeptide K	100361574	up	1.70679	5.76247e-14
R-RNO-75953	RNA Polymerase II Transcription Initiation	GSRG0035884	Taf13	TAF13 RNA polymerase II, TATA box binding protein (TBP)-associated factor	310784	up	1.50037	4.3945e-06
R-RNO-76042	RNA Polymerase II Transcription Initiation And Promoter Clearance	GSRG0027741	Polr2k	polymerase (RNA) II (DNA directed) polypeptide K	100361574	up	1.70679	5.76247e-14
R-RNO-76042	RNA Polymerase II Transcription Initiation And Promoter Clearance	GSRG0035884	Taf13	TAF13 RNA polymerase II, TATA box binding protein (TBP)-associated factor	310784	up	1.50037	4.3945e-06
R-RNO-73776	RNA Polymerase II Promoter Escape	GSRG0027741	Polr2k	polymerase (RNA) II (DNA directed) polypeptide K	100361574	up	1.70679	5.76247e-14
R-RNO-73776	RNA Polymerase II Promoter Escape	GSRG0035884	Taf13	TAF13 RNA polymerase II, TATA box binding protein (TBP)-associated factor	310784	up	1.50037	4.3945e-06
R-RNO-73779	RNA Polymerase II Transcription Pre-Initiation And Promoter Opening	GSRG0027741	Polr2k	polymerase (RNA) II (DNA directed) polypeptide K	100361574	up	1.70679	5.76247e-14
R-RNO-73779	RNA Polymerase II Transcription Pre-Initiation And Promoter Opening	GSRG0035884	Taf13	TAF13 RNA polymerase II, TATA box binding protein (TBP)-associated factor	310784	up	1.50037	4.3945e-06
R-RNO-72737	Cap-dependent Translation Initiation	GSRG0002959	Rps5	ribosomal protein S5	25538	up	1.54271	2.52691e-08
R-RNO-72737	Cap-dependent Translation Initiation	GSRG0009712	Eif3e	eukaryotic translation initiation factor 3, subunit E	299872	up	1.71814	4.75731e-16
R-RNO-72613	Eukaryotic Translation Initiation	GSRG0002959	Rps5	ribosomal protein S5	25538	up	1.54271	2.52691e-08
R-RNO-72613	Eukaryotic Translation Initiation	GSRG0009712	Eif3e	eukaryotic translation initiation factor 3, subunit E	299872	up	1.71814	4.75731e-16
R-RNO-211897	Cytochrome P450 - arranged by substrate type	GSRG0025890	Pomc	proopiomelanocortin	24664	up	1.99755	4.18743e-08
R-RNO-211897	Cytochrome P450 - arranged by substrate type	GSRG0021356	Cyp51	cytochrome P450, family 51	25427	up	1.60837	5.06246e-12
R-RNO-211897	Cytochrome P450 - arranged by substrate type	GSRG0003084	Cyp2s1	cytochrome P450, family 2, subfamily s, polypeptide 1	308445	down	1.568	0.00200418
R-RNO-1482801	Acyl chain remodelling of PS	GSRG0002022	Pla2g16	phospholipase A2, group XVI	24913	up	1.72177	1.63062e-08
R-RNO-1482801	Acyl chain remodelling of PS	GSRG0019608	Pla2g4b	phospholipase A2 group IVB	311341	down	1.93562	1.65751e-12
R-RNO-442755	Activation of NMDA receptors and postsynaptic events	GSRG0016752	Lrrc7	leucine rich repeat containing 7	117284	down	1.5025	0.000181162
R-RNO-442755	Activation of NMDA receptors and postsynaptic events	GSRG0013439	Actn2	actinin alpha 2	291245	down	1.51158	0.00435813
R-RNO-5576892	Phase 0 - rapid depolarisation	GSRG0006938	Cacng5	calcium voltage-gated channel auxiliary subunit gamma 5	140726	down	1.73488	2.89691e-09
R-RNO-5576892	Phase 0 - rapid depolarisation	GSRG0011815	Fgf14	fibroblast growth factor 14	63851	down	1.60606	1.36727e-06
R-RNO-76005	Response to elevated platelet cytosolic Ca2+	GSRG0016504	Ecm1	extracellular matrix protein 1	116662	down	1.5358	0.0221861
R-RNO-76005	Response to elevated platelet cytosolic Ca2+	GSRG0007015	Lgals3bp	galectin 3 binding protein	245955	down	1.63359	0.000324307
R-RNO-76005	Response to elevated platelet cytosolic Ca2+	GSRG0023495	Cd9	CD9 molecule	24936	up	1.52324	0.00990927
R-RNO-76005	Response to elevated platelet cytosolic Ca2+	GSRG0013439	Actn2	actinin alpha 2	291245	down	1.51158	0.00435813
R-RNO-76005	Response to elevated platelet cytosolic Ca2+	GSRG0027397	Cd63	Cd63 molecule	29186	up	1.51704	2.14149e-06
R-RNO-5357801	Programmed Cell Death	GSRG0030663	Birc2	baculoviral IAP repeat-containing 2	60371	up	1.60665	1.48966e-12
R-RNO-5357801	Programmed Cell Death	GSRG0002277	Casp7	caspase 7	64026	down	1.51521	0.0115892
R-RNO-5357801	Programmed Cell Death	GSRG0029349	Plec	plectin	64204	down	1.72529	1.66217e-12
R-RNO-5357801	Programmed Cell Death	GSRG0013782	Rock1	Rho-associated coiled-coil containing protein kinase 1	81762	down	1.58718	1.12798e-18
R-RNO-977443	GABA receptor activation	GSRG0024038	Gng10	G protein subunit gamma 10	114119	up	1.54856	1.38219e-12
R-RNO-977443	GABA receptor activation	GSRG0023482	Gnb3	G protein subunit beta 3	60449	down	1.66492	0.00572064
R-RNO-977443	GABA receptor activation	GSRG0015771	Gng5	G protein subunit gamma 5	79218	up	1.5412	5.12875e-09
R-RNO-72165	mRNA Splicing - Minor Pathway	GSRG0027741	Polr2k	polymerase (RNA) II (DNA directed) polypeptide K	100361574	up	1.70679	5.76247e-14
R-RNO-72165	mRNA Splicing - Minor Pathway	GSRG0000380	Snrpd2	small nuclear ribonucleoprotein D2 polypeptide	680309	up	1.5985	5.09437e-12
R-RNO-1442490	Collagen degradation	GSRG0015663	Col11a1	collagen type XI alpha 1 chain	25654	down	2.48516	1.08729e-12
R-RNO-1442490	Collagen degradation	GSRG0016819	Col11a2	collagen, type XI, alpha 2	294279	down	1.76355	4.62764e-07
R-RNO-1442490	Collagen degradation	GSRG0010951	Mmp14	matrix metallopeptidase 14	81707	up	1.77622	0.00276062
R-RNO-112314	Neurotransmitter receptors and postsynaptic signal transmission	GSRG0024038	Gng10	G protein subunit gamma 10	114119	up	1.54856	1.38219e-12
R-RNO-112314	Neurotransmitter receptors and postsynaptic signal transmission	GSRG0016752	Lrrc7	leucine rich repeat containing 7	117284	down	1.5025	0.000181162
R-RNO-112314	Neurotransmitter receptors and postsynaptic signal transmission	GSRG0013439	Actn2	actinin alpha 2	291245	down	1.51158	0.00435813
R-RNO-112314	Neurotransmitter receptors and postsynaptic signal transmission	GSRG0023482	Gnb3	G protein subunit beta 3	60449	down	1.66492	0.00572064
R-RNO-112314	Neurotransmitter receptors and postsynaptic signal transmission	GSRG0015771	Gng5	G protein subunit gamma 5	79218	up	1.5412	5.12875e-09
R-RNO-75955	RNA Polymerase II Transcription Elongation	GSRG0027741	Polr2k	polymerase (RNA) II (DNA directed) polypeptide K	100361574	up	1.70679	5.76247e-14
R-RNO-75955	RNA Polymerase II Transcription Elongation	GSRG0023847	Tceb1	transcription elongation factor B subunit 1	64525	up	1.50332	5.82004e-22
R-RNO-112382	Formation of RNA Pol II elongation complex	GSRG0027741	Polr2k	polymerase (RNA) II (DNA directed) polypeptide K	100361574	up	1.70679	5.76247e-14
R-RNO-112382	Formation of RNA Pol II elongation complex	GSRG0023847	Tceb1	transcription elongation factor B subunit 1	64525	up	1.50332	5.82004e-22
R-RNO-2187338	Visual phototransduction	GSRG0012218	Lpl	lipoprotein lipase	24539	up	1.64836	0.0286254
R-RNO-2187338	Visual phototransduction	GSRG0006949	Rgs9	regulator of G-protein signaling 9	29481	down	1.52703	4.35514e-06
R-RNO-2187338	Visual phototransduction	GSRG0030944	Bco2	beta-carotene oxygenase 2	315644	down	1.55902	0.000338217
R-RNO-2187338	Visual phototransduction	GSRG0012899	Akr1c12	aldo-keto reductase family 1, member C12	361266	down	1.54614	0.00406831
R-RNO-5693567	HDR through Homologous Recombination (HRR) or Single Strand Annealing (SSA)	GSRG0022684	Rpa3	replication protein A3	296883	up	1.57566	1.19567e-07
R-RNO-5693567	HDR through Homologous Recombination (HRR) or Single Strand Annealing (SSA)	GSRG0001956	Pold4	polymerase (DNA) delta 4, accessory subunit	361698	up	1.56263	2.88466e-06

## Sheet: PATHWAY ANALYSIS (PANTHER)
Supplemental Table 5: Rostral Naive vs. Caudal Naive				AN vs. BN
PANTHER Pathway Analysis
Significant Pathways (33)
Link to PANTHER Pathway	Pathway Description (PANTHER)	Nb Genes in Pathway	Nb Regulated Genes (Up / Down)	P-Value (All)	P-Value (Up)	P-Value (Down)	Min P-Value	min FDR
P05913	Enkephalin release	25	6 (3/3)	3.99926e-06	0.00073319	0.00227674	3.99926e-06	0.00421022
P05917	Opioid proopiomelanocortin pathway	25	5 (2/3)	6.80053e-05	0.0136652	0.00227674	6.80053e-05	0.0178981
P05915	Opioid proenkephalin pathway	25	5 (2/3)	6.80053e-05	0.0136652	0.00227674	6.80053e-05	0.0178981
P00032	Insulin/IGF pathway-mitogen activated protein kinase kinase/MAP kinase cascade	25	4 (0/4)	0.000919595	NA	0.000130662	0.000130662	0.017456
P00009	Axon guidance mediated by netrin	21	3 (0/3)	0.00581773	NA	0.00135828	0.00135828	0.0560758
P04378	Beta2 adrenergic receptor signaling pathway	28	4 (2/2)	0.00142734	0.0169796	0.0353049	0.00142734	0.0717206
P04377	Beta1 adrenergic receptor signaling pathway	29	4 (2/2)	0.00163277	0.0181529	0.0376603	0.00163277	0.0781319
P00014	Cholesterol biosynthesis	9	2 (2/0)	0.0104144	0.00176718	NA	0.00176718	0.107849
P00015	Circadian clock system	7	2 (0/2)	0.00621946	NA	0.00226912	0.00226912	0.0715475
P04386	Histamine H2 receptor mediated signaling pathway	18	3 (2/1)	0.00371253	0.00720046	0.174637	0.00371253	0.111024
P04379	Beta3 adrenergic receptor signaling pathway	19	3 (2/1)	0.00435117	0.00801007	0.183395	0.00435117	0.118803
P05730	Endogenous cannabinoid signaling	19	3 (2/1)	0.00435117	0.00801007	0.183395	0.00435117	0.118803
P00027	Heterotrimeric G-protein signaling pathway-Gq alpha and Go alpha mediated pathway	87	6 (2/4)	0.00453817	0.128375	0.0138067	0.00453817	0.12019
P00008	Axon guidance mediated by Slit/Robo	10	2 (0/2)	0.0128663	NA	0.00476143	0.00476143	0.109194
P04391	Oxytocin receptor mediated signaling pathway	40	4 (2/2)	0.00539177	0.0331441	0.067112	0.00539177	0.135061
P04380	Cortocotropin releasing factor receptor signaling pathway	21	3 (2/1)	0.00581773	0.00974554	0.200634	0.00581773	0.135663
P04376	5HT4 type receptor mediated signaling pathway	24	3 (2/1)	0.00851298	0.0126306	0.225816	0.00851298	0.162696
P05916	Opioid prodynorphin pathway	24	3 (2/1)	0.00851298	0.0126306	0.225816	0.00851298	0.162696
P05731	GABA-B receptor II signaling	26	3 (2/1)	0.0106541	0.0147352	0.242163	0.0106541	0.17733
P04374	5HT2 type receptor mediated signaling pathway	49	4 (2/2)	0.0110389	0.0479444	0.0952014	0.0110389	0.183011
P00028	Heterotrimeric G-protein signaling pathway-rod outer segment phototransduction	23	2 (2/0)	0.0622166	0.0116321	NA	0.0116321	0.360167
P00040	Metabotropic glutamate receptor group II pathway	29	3 (2/1)	0.0143999	0.0181529	0.266042	0.0143999	0.205553
P05911	Angiotensin II-stimulated signaling through G proteins and beta-arrestin	29	3 (1/2)	0.0143999	0.187883	0.0376603	0.0143999	0.205553
P00047	PDGF signaling pathway	95	4 (0/4)	0.0889285	NA	0.0185048	0.0185048	0.240723
P04385	Histamine H1 receptor mediated signaling pathway	32	3 (2/1)	0.0188006	0.0218704	0.289172	0.0188006	0.236326
P04373	5HT1 type receptor mediated signaling pathway	34	3 (2/1)	0.0221024	0.0245084	0.304187	0.0221024	0.259981
P05918	p38 MAPK pathway	25	2 (0/2)	0.0721031	NA	0.0286045	0.0286045	0.306987
P00043	Muscarinic acetylcholine receptor 2 and 4 signaling pathway	42	3 (2/1)	0.038251	0.0362502	0.361155	0.0362502	0.359542
P04394	Thyrotropin-releasing hormone receptor signaling pathway	42	3 (2/1)	0.038251	0.0362502	0.361155	0.0362502	0.359542
P00042	Muscarinic acetylcholine receptor 1 and 3 signaling pathway	43	3 (2/1)	0.040596	0.0378438	0.367942	0.0378438	0.369788
P00033	Insulin/IGF pathway-protein kinase B signaling cascade	30	2 (0/2)	0.0987594	NA	0.0400742	0.0400742	0.361278
P00039	Metabotropic glutamate receptor group III pathway	48	3 (2/1)	0.0533729	0.046199	0.400812	0.046199	0.433532
P00026	Heterotrimeric G-protein signaling pathway-Gi alpha and Gs alpha mediated pathway	111	5 (2/3)	0.0479416	0.188292	0.114122	0.0479416	0.41395
Regulated Genes in Pathways
Link to PANTHER Pathway	Pathway Description (PANTHER)	FAST DB STABLE ID	Gene Symbol	Gene Name	Link to Entrez Gene	Regulation	Fold-Change	P-Value
P05913	Enkephalin release	GSRG0025604	Oprd1	opioid receptor, delta 1	24613	down	1.70404	0.0232206
P05913	Enkephalin release	GSRG0037086	Oprm1	opioid receptor, mu 1	25601	down	1.81699	0.000150626
P05913	Enkephalin release	GSRG0023482	Gnb3	G protein subunit beta 3	60449	down	1.66492	0.00572064
P05913	Enkephalin release	GSRG0015771	Gng5	G protein subunit gamma 5	79218	up	1.5412	5.12875e-09
P05913	Enkephalin release	GSRG0012880	Crem	cAMP responsive element modulator	25620	up	1.52745	1.15548e-08
P05913	Enkephalin release	GSRG0024038	Gng10	G protein subunit gamma 10	114119	up	1.54856	1.38219e-12
P05917	Opioid proopiomelanocortin pathway	GSRG0025604	Oprd1	opioid receptor, delta 1	24613	down	1.70404	0.0232206
P05917	Opioid proopiomelanocortin pathway	GSRG0037086	Oprm1	opioid receptor, mu 1	25601	down	1.81699	0.000150626
P05917	Opioid proopiomelanocortin pathway	GSRG0023482	Gnb3	G protein subunit beta 3	60449	down	1.66492	0.00572064
P05917	Opioid proopiomelanocortin pathway	GSRG0015771	Gng5	G protein subunit gamma 5	79218	up	1.5412	5.12875e-09
P05917	Opioid proopiomelanocortin pathway	GSRG0024038	Gng10	G protein subunit gamma 10	114119	up	1.54856	1.38219e-12
P05915	Opioid proenkephalin pathway	GSRG0025604	Oprd1	opioid receptor, delta 1	24613	down	1.70404	0.0232206
P05915	Opioid proenkephalin pathway	GSRG0037086	Oprm1	opioid receptor, mu 1	25601	down	1.81699	0.000150626
P05915	Opioid proenkephalin pathway	GSRG0023482	Gnb3	G protein subunit beta 3	60449	down	1.66492	0.00572064
P05915	Opioid proenkephalin pathway	GSRG0015771	Gng5	G protein subunit gamma 5	79218	up	1.5412	5.12875e-09
P05915	Opioid proenkephalin pathway	GSRG0024038	Gng10	G protein subunit gamma 10	114119	up	1.54856	1.38219e-12
P00032	Insulin/IGF pathway-mitogen activated protein kinase kinase/MAP kinase cascade	GSRG0033884	Elk1	ELK1, ETS transcription factor	314436	down	1.59	1.82585e-22
P00032	Insulin/IGF pathway-mitogen activated protein kinase kinase/MAP kinase cascade	GSRG0004750	Rps6kb2	ribosomal protein S6 kinase, polypeptide 2	361696	down	1.52203	5.88776e-08
P00032	Insulin/IGF pathway-mitogen activated protein kinase kinase/MAP kinase cascade	GSRG0000125	Igf2r	insulin-like growth factor 2 receptor	25151	down	1.52914	1.45811e-09
P00032	Insulin/IGF pathway-mitogen activated protein kinase kinase/MAP kinase cascade	GSRG0000649	Igf1r	insulin-like growth factor 1 receptor	25718	down	1.531	0.00182681
P00009	Axon guidance mediated by netrin	GSRG0021210	Nfatc2	nuclear factor of activated T-cells 2	311658	down	1.53626	1.19052e-09
P00009	Axon guidance mediated by netrin	GSRG0013026	Unc5a	unc-5 netrin receptor A	60629	down	1.53052	1.08651e-06
P00009	Axon guidance mediated by netrin	GSRG0014276	Dcc	DCC netrin 1 receptor	25311	down	1.64508	7.58175e-08
P04378	Beta2 adrenergic receptor signaling pathway	GSRG0012122	Cacna1d	calcium voltage-gated channel subunit alpha1 D	29716	down	1.5188	1.11024e-06
P04378	Beta2 adrenergic receptor signaling pathway	GSRG0023482	Gnb3	G protein subunit beta 3	60449	down	1.66492	0.00572064
P04378	Beta2 adrenergic receptor signaling pathway	GSRG0015771	Gng5	G protein subunit gamma 5	79218	up	1.5412	5.12875e-09
P04378	Beta2 adrenergic receptor signaling pathway	GSRG0024038	Gng10	G protein subunit gamma 10	114119	up	1.54856	1.38219e-12
P04377	Beta1 adrenergic receptor signaling pathway	GSRG0012122	Cacna1d	calcium voltage-gated channel subunit alpha1 D	29716	down	1.5188	1.11024e-06
P04377	Beta1 adrenergic receptor signaling pathway	GSRG0023482	Gnb3	G protein subunit beta 3	60449	down	1.66492	0.00572064
P04377	Beta1 adrenergic receptor signaling pathway	GSRG0015771	Gng5	G protein subunit gamma 5	79218	up	1.5412	5.12875e-09
P04377	Beta1 adrenergic receptor signaling pathway	GSRG0024038	Gng10	G protein subunit gamma 10	114119	up	1.54856	1.38219e-12
P00014	Cholesterol biosynthesis	GSRG0013426	Idi1	isopentenyl-diphosphate delta isomerase 1	89784	up	1.75132	1.12854e-11
P00014	Cholesterol biosynthesis	GSRG0015165	Hmgcs1	3-hydroxy-3-methylglutaryl-CoA synthase 1	29637	up	1.5233	9.08502e-07
P00015	Circadian clock system	GSRG0025754	Per3	period circadian clock 3	78962	down	2.05317	2.28078e-15
P00015	Circadian clock system	GSRG0033164	Per2	period circadian clock 2	63840	down	1.95707	5.09804e-15
P04386	Histamine H2 receptor mediated signaling pathway	GSRG0023482	Gnb3	G protein subunit beta 3	60449	down	1.66492	0.00572064
P04386	Histamine H2 receptor mediated signaling pathway	GSRG0015771	Gng5	G protein subunit gamma 5	79218	up	1.5412	5.12875e-09
P04386	Histamine H2 receptor mediated signaling pathway	GSRG0024038	Gng10	G protein subunit gamma 10	114119	up	1.54856	1.38219e-12
P04379	Beta3 adrenergic receptor signaling pathway	GSRG0023482	Gnb3	G protein subunit beta 3	60449	down	1.66492	0.00572064
P04379	Beta3 adrenergic receptor signaling pathway	GSRG0015771	Gng5	G protein subunit gamma 5	79218	up	1.5412	5.12875e-09
P04379	Beta3 adrenergic receptor signaling pathway	GSRG0024038	Gng10	G protein subunit gamma 10	114119	up	1.54856	1.38219e-12
P05730	Endogenous cannabinoid signaling	GSRG0023482	Gnb3	G protein subunit beta 3	60449	down	1.66492	0.00572064
P05730	Endogenous cannabinoid signaling	GSRG0015771	Gng5	G protein subunit gamma 5	79218	up	1.5412	5.12875e-09
P05730	Endogenous cannabinoid signaling	GSRG0024038	Gng10	G protein subunit gamma 10	114119	up	1.54856	1.38219e-12
P00027	Heterotrimeric G-protein signaling pathway-Gq alpha and Go alpha mediated pathway	GSRG0025604	Oprd1	opioid receptor, delta 1	24613	down	1.70404	0.0232206
P00027	Heterotrimeric G-protein signaling pathway-Gq alpha and Go alpha mediated pathway	GSRG0037086	Oprm1	opioid receptor, mu 1	25601	down	1.81699	0.000150626
P00027	Heterotrimeric G-protein signaling pathway-Gq alpha and Go alpha mediated pathway	GSRG0020155	Oprl1	opioid related nociceptin receptor 1	29256	down	1.5374	1.49437e-08
P00027	Heterotrimeric G-protein signaling pathway-Gq alpha and Go alpha mediated pathway	GSRG0023482	Gnb3	G protein subunit beta 3	60449	down	1.66492	0.00572064
P00027	Heterotrimeric G-protein signaling pathway-Gq alpha and Go alpha mediated pathway	GSRG0015771	Gng5	G protein subunit gamma 5	79218	up	1.5412	5.12875e-09
P00027	Heterotrimeric G-protein signaling pathway-Gq alpha and Go alpha mediated pathway	GSRG0024038	Gng10	G protein subunit gamma 10	114119	up	1.54856	1.38219e-12
P00008	Axon guidance mediated by Slit/Robo	GSRG0005047	Slit1	slit guidance ligand 1	65047	down	1.61092	2.13461e-10
P00008	Axon guidance mediated by Slit/Robo	GSRG0014276	Dcc	DCC netrin 1 receptor	25311	down	1.64508	7.58175e-08
P04391	Oxytocin receptor mediated signaling pathway	GSRG0012122	Cacna1d	calcium voltage-gated channel subunit alpha1 D	29716	down	1.5188	1.11024e-06
P04391	Oxytocin receptor mediated signaling pathway	GSRG0023482	Gnb3	G protein subunit beta 3	60449	down	1.66492	0.00572064
P04391	Oxytocin receptor mediated signaling pathway	GSRG0015771	Gng5	G protein subunit gamma 5	79218	up	1.5412	5.12875e-09
P04391	Oxytocin receptor mediated signaling pathway	GSRG0024038	Gng10	G protein subunit gamma 10	114119	up	1.54856	1.38219e-12
P04380	Cortocotropin releasing factor receptor signaling pathway	GSRG0023482	Gnb3	G protein subunit beta 3	60449	down	1.66492	0.00572064
P04380	Cortocotropin releasing factor receptor signaling pathway	GSRG0015771	Gng5	G protein subunit gamma 5	79218	up	1.5412	5.12875e-09
P04380	Cortocotropin releasing factor receptor signaling pathway	GSRG0024038	Gng10	G protein subunit gamma 10	114119	up	1.54856	1.38219e-12
P04376	5HT4 type receptor mediated signaling pathway	GSRG0023482	Gnb3	G protein subunit beta 3	60449	down	1.66492	0.00572064
P04376	5HT4 type receptor mediated signaling pathway	GSRG0015771	Gng5	G protein subunit gamma 5	79218	up	1.5412	5.12875e-09
P04376	5HT4 type receptor mediated signaling pathway	GSRG0024038	Gng10	G protein subunit gamma 10	114119	up	1.54856	1.38219e-12
P05916	Opioid prodynorphin pathway	GSRG0023482	Gnb3	G protein subunit beta 3	60449	down	1.66492	0.00572064
P05916	Opioid prodynorphin pathway	GSRG0015771	Gng5	G protein subunit gamma 5	79218	up	1.5412	5.12875e-09
P05916	Opioid prodynorphin pathway	GSRG0024038	Gng10	G protein subunit gamma 10	114119	up	1.54856	1.38219e-12
P05731	GABA-B receptor II signaling	GSRG0023482	Gnb3	G protein subunit beta 3	60449	down	1.66492	0.00572064
P05731	GABA-B receptor II signaling	GSRG0015771	Gng5	G protein subunit gamma 5	79218	up	1.5412	5.12875e-09
P05731	GABA-B receptor II signaling	GSRG0024038	Gng10	G protein subunit gamma 10	114119	up	1.54856	1.38219e-12
P04374	5HT2 type receptor mediated signaling pathway	GSRG0012122	Cacna1d	calcium voltage-gated channel subunit alpha1 D	29716	down	1.5188	1.11024e-06
P04374	5HT2 type receptor mediated signaling pathway	GSRG0023482	Gnb3	G protein subunit beta 3	60449	down	1.66492	0.00572064
P04374	5HT2 type receptor mediated signaling pathway	GSRG0015771	Gng5	G protein subunit gamma 5	79218	up	1.5412	5.12875e-09
P04374	5HT2 type receptor mediated signaling pathway	GSRG0024038	Gng10	G protein subunit gamma 10	114119	up	1.54856	1.38219e-12
P00028	Heterotrimeric G-protein signaling pathway-rod outer segment phototransduction	GSRG0015771	Gng5	G protein subunit gamma 5	79218	up	1.5412	5.12875e-09
P00028	Heterotrimeric G-protein signaling pathway-rod outer segment phototransduction	GSRG0024038	Gng10	G protein subunit gamma 10	114119	up	1.54856	1.38219e-12
P00040	Metabotropic glutamate receptor group II pathway	GSRG0023482	Gnb3	G protein subunit beta 3	60449	down	1.66492	0.00572064
P00040	Metabotropic glutamate receptor group II pathway	GSRG0015771	Gng5	G protein subunit gamma 5	79218	up	1.5412	5.12875e-09
P00040	Metabotropic glutamate receptor group II pathway	GSRG0024038	Gng10	G protein subunit gamma 10	114119	up	1.54856	1.38219e-12
P05911	Angiotensin II-stimulated signaling through G proteins and beta-arrestin	GSRG0033884	Elk1	ELK1, ETS transcription factor	314436	down	1.59	1.82585e-22
P05911	Angiotensin II-stimulated signaling through G proteins and beta-arrestin	GSRG0023482	Gnb3	G protein subunit beta 3	60449	down	1.66492	0.00572064
P05911	Angiotensin II-stimulated signaling through G proteins and beta-arrestin	GSRG0024038	Gng10	G protein subunit gamma 10	114119	up	1.54856	1.38219e-12
P00047	PDGF signaling pathway	GSRG0034460	Arhgap4	Rho GTPase activating protein 4	246249	down	1.70517	1.19406e-07
P00047	PDGF signaling pathway	GSRG0033884	Elk1	ELK1, ETS transcription factor	314436	down	1.59	1.82585e-22
P00047	PDGF signaling pathway	GSRG0004750	Rps6kb2	ribosomal protein S6 kinase, polypeptide 2	361696	down	1.52203	5.88776e-08
P00047	PDGF signaling pathway	GSRG0013556	Map3k2	mitogen activated protein kinase kinase kinase 2	171492	down	1.50164	4.1988e-05
P04385	Histamine H1 receptor mediated signaling pathway	GSRG0023482	Gnb3	G protein subunit beta 3	60449	down	1.66492	0.00572064
P04385	Histamine H1 receptor mediated signaling pathway	GSRG0015771	Gng5	G protein subunit gamma 5	79218	up	1.5412	5.12875e-09
P04385	Histamine H1 receptor mediated signaling pathway	GSRG0024038	Gng10	G protein subunit gamma 10	114119	up	1.54856	1.38219e-12
P04373	5HT1 type receptor mediated signaling pathway	GSRG0023482	Gnb3	G protein subunit beta 3	60449	down	1.66492	0.00572064
P04373	5HT1 type receptor mediated signaling pathway	GSRG0015771	Gng5	G protein subunit gamma 5	79218	up	1.5412	5.12875e-09
P04373	5HT1 type receptor mediated signaling pathway	GSRG0024038	Gng10	G protein subunit gamma 10	114119	up	1.54856	1.38219e-12
P05918	p38 MAPK pathway	GSRG0033884	Elk1	ELK1, ETS transcription factor	314436	down	1.59	1.82585e-22
P05918	p38 MAPK pathway	GSRG0015461	Mef2d	myocyte enhancer factor 2D	81518	down	1.59214	1.34318e-11
P00043	Muscarinic acetylcholine receptor 2 and 4 signaling pathway	GSRG0023482	Gnb3	G protein subunit beta 3	60449	down	1.66492	0.00572064
P00043	Muscarinic acetylcholine receptor 2 and 4 signaling pathway	GSRG0015771	Gng5	G protein subunit gamma 5	79218	up	1.5412	5.12875e-09
P00043	Muscarinic acetylcholine receptor 2 and 4 signaling pathway	GSRG0024038	Gng10	G protein subunit gamma 10	114119	up	1.54856	1.38219e-12
P04394	Thyrotropin-releasing hormone receptor signaling pathway	GSRG0023482	Gnb3	G protein subunit beta 3	60449	down	1.66492	0.00572064
P04394	Thyrotropin-releasing hormone receptor signaling pathway	GSRG0015771	Gng5	G protein subunit gamma 5	79218	up	1.5412	5.12875e-09
P04394	Thyrotropin-releasing hormone receptor signaling pathway	GSRG0024038	Gng10	G protein subunit gamma 10	114119	up	1.54856	1.38219e-12
P00042	Muscarinic acetylcholine receptor 1 and 3 signaling pathway	GSRG0023482	Gnb3	G protein subunit beta 3	60449	down	1.66492	0.00572064
P00042	Muscarinic acetylcholine receptor 1 and 3 signaling pathway	GSRG0015771	Gng5	G protein subunit gamma 5	79218	up	1.5412	5.12875e-09
P00042	Muscarinic acetylcholine receptor 1 and 3 signaling pathway	GSRG0024038	Gng10	G protein subunit gamma 10	114119	up	1.54856	1.38219e-12
P00033	Insulin/IGF pathway-protein kinase B signaling cascade	GSRG0000125	Igf2r	insulin-like growth factor 2 receptor	25151	down	1.52914	1.45811e-09
P00033	Insulin/IGF pathway-protein kinase B signaling cascade	GSRG0000649	Igf1r	insulin-like growth factor 1 receptor	25718	down	1.531	0.00182681
P00039	Metabotropic glutamate receptor group III pathway	GSRG0023482	Gnb3	G protein subunit beta 3	60449	down	1.66492	0.00572064
P00039	Metabotropic glutamate receptor group III pathway	GSRG0015771	Gng5	G protein subunit gamma 5	79218	up	1.5412	5.12875e-09
P00039	Metabotropic glutamate receptor group III pathway	GSRG0024038	Gng10	G protein subunit gamma 10	114119	up	1.54856	1.38219e-12
P00026	Heterotrimeric G-protein signaling pathway-Gi alpha and Gs alpha mediated pathway	GSRG0025604	Oprd1	opioid receptor, delta 1	24613	down	1.70404	0.0232206
P00026	Heterotrimeric G-protein signaling pathway-Gi alpha and Gs alpha mediated pathway	GSRG0037086	Oprm1	opioid receptor, mu 1	25601	down	1.81699	0.000150626
P00026	Heterotrimeric G-protein signaling pathway-Gi alpha and Gs alpha mediated pathway	GSRG0020155	Oprl1	opioid related nociceptin receptor 1	29256	down	1.5374	1.49437e-08
P00026	Heterotrimeric G-protein signaling pathway-Gi alpha and Gs alpha mediated pathway	GSRG0015771	Gng5	G protein subunit gamma 5	79218	up	1.5412	5.12875e-09
P00026	Heterotrimeric G-protein signaling pathway-Gi alpha and Gs alpha mediated pathway	GSRG0024038	Gng10	G protein subunit gamma 10	114119	up	1.54856	1.38219e-12

## Sheet: PATHWAY ANALYSIS (WIKI)
Supplemental Table 5: Rostral Naive vs. Caudal Naive				AN vs. BN
WikiPathways Analysis
Significant Pathways (13)
Link to WIKIPATHWAYS Pathway	Pathway Description (WIKIPATHWAYS)	Nb Genes in Pathway	Nb Regulated Genes (Up / Down)	P-Value (All)	P-Value (Up)	P-Value (Down)	Min P-Value	min FDR
WP30	Cytoplasmic Ribosomal Proteins	108	12 (11/1)	4.95508e-07	3.28617e-10	0.684638	3.28617e-10	6.91904e-07
WP59	Electron Transport Chain	93	9 (9/0)	4.11311e-05	2.21208e-08	NA	2.21208e-08	1.16438e-05
WP461	Cholesterol Biosynthesis	15	4 (4/0)	0.000114169	3.21855e-06	NA	3.21855e-06	0.000847083
WP1283	Oxidative phosphorylation	60	6 (6/0)	0.000670453	4.39456e-06	NA	4.39456e-06	0.00108856
WP632	Cholesterol metabolism	23	4 (4/0)	0.000661985	1.99697e-05	NA	1.99697e-05	0.00365619
WP358	MAPK Signaling Pathway	234	12 (1/11)	0.00102318	0.814994	4.29359e-05	4.29359e-05	0.010071
WP131	Peptide GPCRs	69	5 (0/5)	0.00761649	NA	0.000829873	0.000829873	0.0427007
WP446	MAPK Cascade	27	3 (0/3)	0.0118308	NA	0.00285067	0.00285067	0.0805648
WP153	Urea cycle and metabolism of amino groups	19	2 (0/2)	0.0440334	NA	0.016995	0.016995	0.22924
WP502	Nucleotide GPCRs	12	2 (1/1)	0.0184345	0.0824795	0.120091	0.0184345	0.233872
WP590	Cardiovascular Signaling	37	3 (2/1)	0.0276088	0.0286947	0.32612	0.0276088	0.302762
WP484	DNA Replication	38	2 (2/0)	0.145839	0.0301492	NA	0.0301492	0.589962
WP473	GPCRs, Class A Rhodopsin-like	228	7 (1/6)	0.112584	0.806768	0.035043	0.035043	0.339426
Regulated Genes in Pathways
Link to WIKIPATHWAYS Pathway	Pathway Description (WIKIPATHWAYS)	FAST DB STABLE ID	Gene Symbol	Gene Name	Link to Entrez Gene	Regulation	Fold-Change	P-Value
WP30	Cytoplasmic Ribosomal Proteins	GSRG0037123	Rpl13a // Flt3lg	ribosomal protein L13A // fms-related tyrosine kinase 3 ligand	317646	up	1.6262	4.02431e-10
WP30	Cytoplasmic Ribosomal Proteins	GSRG0032269	Rpl31	ribosomal protein L31	64298	up	1.5774	1.32318e-10
WP30	Cytoplasmic Ribosomal Proteins	GSRG0035635	Rpl26	ribosomal protein L26	287417	up	1.65372	3.28401e-12
WP30	Cytoplasmic Ribosomal Proteins	GSRG0020132	Rps21	ribosomal protein S21	81775	up	2.41239	3.19782e-14
WP30	Cytoplasmic Ribosomal Proteins	GSRG0006642	Rpl23a	ribosomal protein L23a	360572	up	1.56153	2.66321e-11
WP30	Cytoplasmic Ribosomal Proteins	GSRG0001990	Fau	FAU, ubiquitin like and ribosomal protein S30 fusion	29752	up	1.93379	2.64281e-21
WP30	Cytoplasmic Ribosomal Proteins	GSRG0023849	Rpl7	ribosomal protein L7	297755	up	1.64987	2.24392e-08
WP30	Cytoplasmic Ribosomal Proteins	GSRG0015085	Rps23	ribosomal protein S23	124323	up	1.70534	3.35816e-10
WP30	Cytoplasmic Ribosomal Proteins	GSRG0028338	Rpl41	ribosomal protein L41	124440	up	1.59721	1.56142e-07
WP30	Cytoplasmic Ribosomal Proteins	GSRG0007478	Rpl24	ribosomal protein L24	64307	up	1.58568	4.73953e-11
WP30	Cytoplasmic Ribosomal Proteins	GSRG0002959	Rps5	ribosomal protein S5	25538	up	1.54271	2.52691e-08
WP30	Cytoplasmic Ribosomal Proteins	GSRG0004750	Rps6kb2	ribosomal protein S6 kinase, polypeptide 2	361696	down	1.52203	5.88776e-08
WP59	Electron Transport Chain	GSRG0031869	Cox7a2	cytochrome c oxidase subunit VIIa polypeptide 2	29507	up	1.69662	4.47855e-28
WP59	Electron Transport Chain	GSRG0034146	Cox7b	cytochrome c oxidase subunit 7B	303393	up	1.516	2.45076e-17
WP59	Electron Transport Chain	GSRG0010142	Atp5i	ATP synthase, H+ transporting, mitochondrial Fo complex, subunit E	140608	up	1.71763	4.94622e-21
WP59	Electron Transport Chain	GSRG0022687	Ndufa4	NADH:ubiquinone oxidoreductase subunit A4	681024	up	1.59554	5.63057e-21
WP59	Electron Transport Chain	GSRG0022713	Ndufa5	NADH:ubiquinone oxidoreductase subunit A5	25488	up	1.51144	1.06749e-15
WP59	Electron Transport Chain	GSRG0024733	Ndufb6	NADH:ubiquinone oxidoreductase subunit B6	297990	up	1.55346	9.93601e-17
WP59	Electron Transport Chain	GSRG0013871	Ndufa2	NADH:ubiquinone oxidoreductase subunit A2	291660	up	1.60528	1.5633e-23
WP59	Electron Transport Chain	GSRG0010765	Uqcr10	ubiquinol-cytochrome c reductase, complex III subunit X	685322	up	1.65837	1.32172e-19
WP59	Electron Transport Chain	GSRG0021469	Ndufb2	NADH:ubiquinone oxidoreductase subunit B2	362344	up	1.52737	1.54108e-19
WP461	Cholesterol Biosynthesis	GSRG0015165	Hmgcs1	3-hydroxy-3-methylglutaryl-CoA synthase 1	29637	up	1.5233	9.08502e-07
WP461	Cholesterol Biosynthesis	GSRG0021356	Cyp51	cytochrome P450, family 51	25427	up	1.60837	5.06246e-12
WP461	Cholesterol Biosynthesis	GSRG0011974	Msmo1	methylsterol monooxygenase 1	140910	up	1.60666	1.27987e-11
WP461	Cholesterol Biosynthesis	GSRG0013426	Idi1	isopentenyl-diphosphate delta isomerase 1	89784	up	1.75132	1.12854e-11
WP1283	Oxidative phosphorylation	GSRG0010142	Atp5i	ATP synthase, H+ transporting, mitochondrial Fo complex, subunit E	140608	up	1.71763	4.94622e-21
WP1283	Oxidative phosphorylation	GSRG0022687	Ndufa4	NADH:ubiquinone oxidoreductase subunit A4	681024	up	1.59554	5.63057e-21
WP1283	Oxidative phosphorylation	GSRG0022713	Ndufa5	NADH:ubiquinone oxidoreductase subunit A5	25488	up	1.51144	1.06749e-15
WP1283	Oxidative phosphorylation	GSRG0024733	Ndufb6	NADH:ubiquinone oxidoreductase subunit B6	297990	up	1.55346	9.93601e-17
WP1283	Oxidative phosphorylation	GSRG0013871	Ndufa2	NADH:ubiquinone oxidoreductase subunit A2	291660	up	1.60528	1.5633e-23
WP1283	Oxidative phosphorylation	GSRG0021469	Ndufb2	NADH:ubiquinone oxidoreductase subunit B2	362344	up	1.52737	1.54108e-19
WP632	Cholesterol metabolism	GSRG0012218	Lpl	lipoprotein lipase	24539	up	1.64836	0.0286254
WP632	Cholesterol metabolism	GSRG0015165	Hmgcs1	3-hydroxy-3-methylglutaryl-CoA synthase 1	29637	up	1.5233	9.08502e-07
WP632	Cholesterol metabolism	GSRG0011974	Msmo1	methylsterol monooxygenase 1	140910	up	1.60666	1.27987e-11
WP632	Cholesterol metabolism	GSRG0013426	Idi1	isopentenyl-diphosphate delta isomerase 1	89784	up	1.75132	1.12854e-11
WP358	MAPK Signaling Pathway	GSRG0006265	Cacna1h	calcium voltage-gated channel subunit alpha1 H	114862	down	1.57771	0.000270966
WP358	MAPK Signaling Pathway	GSRG0009900	Cacna1e	calcium voltage-gated channel subunit alpha1 E	54234	down	1.77945	7.53787e-07
WP358	MAPK Signaling Pathway	GSRG0006745	Cacna1g	calcium voltage-gated channel subunit alpha1 G	29717	down	1.5373	1.59016e-05
WP358	MAPK Signaling Pathway	GSRG0012122	Cacna1d	calcium voltage-gated channel subunit alpha1 D	29716	down	1.5188	1.11024e-06
WP358	MAPK Signaling Pathway	GSRG0019608	Pla2g4b	phospholipase A2 group IVB	311341	down	1.93562	1.65751e-12
WP358	MAPK Signaling Pathway	GSRG0004456	Rras2	related RAS viral (r-ras) oncogene homolog 2	365355	up	1.86236	1.3207e-10
WP358	MAPK Signaling Pathway	GSRG0013556	Map3k2	mitogen activated protein kinase kinase kinase 2	171492	down	1.50164	4.1988e-05
WP358	MAPK Signaling Pathway	GSRG0021416	Flnc	filamin C	362332	down	1.60633	1.31827e-27
WP358	MAPK Signaling Pathway	GSRG0033884	Elk1	ELK1, ETS transcription factor	314436	down	1.59	1.82585e-22
WP358	MAPK Signaling Pathway	GSRG0006938	Cacng5	calcium voltage-gated channel auxiliary subunit gamma 5	140726	down	1.73488	2.89691e-09
WP358	MAPK Signaling Pathway	GSRG0016421	Ntrk1	neurotrophic receptor tyrosine kinase 1	59109	down	1.72096	0.00368513
WP358	MAPK Signaling Pathway	GSRG0011815	Fgf14	fibroblast growth factor 14	63851	down	1.60606	1.36727e-06
WP131	Peptide GPCRs	GSRG0001671	Cckbr	cholecystokinin B receptor	25706	down	1.57173	0.00153362
WP131	Peptide GPCRs	GSRG0025604	Oprd1	opioid receptor, delta 1	24613	down	1.70404	0.0232206
WP131	Peptide GPCRs	GSRG0037086	Oprm1	opioid receptor, mu 1	25601	down	1.81699	0.000150626
WP131	Peptide GPCRs	GSRG0021645	Tacr1	tachykinin receptor 1	24807	down	1.7507	3.22214e-07
WP131	Peptide GPCRs	GSRG0020155	Oprl1	opioid related nociceptin receptor 1	29256	down	1.5374	1.49437e-08
WP446	MAPK Cascade	GSRG0033884	Elk1	ELK1, ETS transcription factor	314436	down	1.59	1.82585e-22
WP446	MAPK Cascade	GSRG0013556	Map3k2	mitogen activated protein kinase kinase kinase 2	171492	down	1.50164	4.1988e-05
WP446	MAPK Cascade	GSRG0013764	Mbp	myelin basic protein	24547	down	1.5528	0.000483069
WP153	Urea cycle and metabolism of amino groups	GSRG0007039	Pycr1	pyrroline-5-carboxylate reductase 1	287877	down	1.6862	0.00016191
WP153	Urea cycle and metabolism of amino groups	GSRG0020264	Ass1	argininosuccinate synthase 1	25698	down	2.19317	5.99196e-30
WP502	Nucleotide GPCRs	GSRG0015394	P2ry1	purinergic receptor P2Y1	25265	up	1.51275	4.35902e-06
WP502	Nucleotide GPCRs	GSRG0034672	P2ry4	pyrimidinergic receptor P2Y4	63843	down	2.83622	5.15176e-09
WP590	Cardiovascular Signaling	GSRG0015663	Col11a1	collagen type XI alpha 1 chain	25654	down	2.48516	1.08729e-12
WP590	Cardiovascular Signaling	GSRG0034811	Capn6	calpain 6	83685	up	1.52064	3.43327e-05
WP590	Cardiovascular Signaling	GSRG0004456	Rras2	related RAS viral (r-ras) oncogene homolog 2	365355	up	1.86236	1.3207e-10
WP484	DNA Replication	GSRG0022684	Rpa3	replication protein A3	296883	up	1.57566	1.19567e-07
WP484	DNA Replication	GSRG0001956	Pold4	polymerase (DNA) delta 4, accessory subunit	361698	up	1.56263	2.88466e-06
WP473	GPCRs, Class A Rhodopsin-like	GSRG0020155	Oprl1	opioid related nociceptin receptor 1	29256	down	1.5374	1.49437e-08
WP473	GPCRs, Class A Rhodopsin-like	GSRG0037086	Oprm1	opioid receptor, mu 1	25601	down	1.81699	0.000150626
WP473	GPCRs, Class A Rhodopsin-like	GSRG0008199	Cmklr1	chemerin chemokine-like receptor 1	60669	down	1.53743	0.00133779
WP473	GPCRs, Class A Rhodopsin-like	GSRG0001671	Cckbr	cholecystokinin B receptor	25706	down	1.57173	0.00153362
WP473	GPCRs, Class A Rhodopsin-like	GSRG0025604	Oprd1	opioid receptor, delta 1	24613	down	1.70404	0.0232206
WP473	GPCRs, Class A Rhodopsin-like	GSRG0015394	P2ry1	purinergic receptor P2Y1	25265	up	1.51275	4.35902e-06
WP473	GPCRs, Class A Rhodopsin-like	GSRG0034672	P2ry4	pyrimidinergic receptor P2Y4	63843	down	2.83622	5.15176e-09

## Sheet: GO ANALYSIS
Supplemental Table 5: Rostral Naive vs. Caudal Naive					AN vs. BN
Gene Ontology Analysis
Significant GO terms (210)
Term Type	GO ID with Link	GO term	Nb Genes in Term	Nb Regulated Genes (Up / Down)	P-Value (All)	P-Value (Up)	P-Value (Down)	Min P-Value	min FDR
Cellular Component	GO:0044445	cytosolic part	233	15 (14/1)	1.95101e-05	1.38856e-09	0.917676	1.38856e-09	1.94908e-06
Cellular Component	GO:0005840	ribosome	218	14 (13/1)	3.77935e-05	6.03516e-09	0.903238	6.03516e-09	6.35351e-06
Cellular Component	GO:0098798	mitochondrial protein complex	223	14 (13/1)	4.84085e-05	7.92649e-09	0.908311	7.92649e-09	6.67569e-06
Cellular Component	GO:0019866	organelle inner membrane	318	15 (15/0)	0.000604767	9.52754e-09	NA	9.52754e-09	6.68675e-06
Molecular Function	GO:0003735	structural constituent of ribosome	160	11 (11/0)	0.000139702	2.15102e-08	NA	2.15102e-08	1.16438e-05
Cellular Component	GO:0070469	respiratory chain	81	8 (8/0)	9.512e-05	1.17036e-07	NA	1.17036e-07	4.92838e-05
Cellular Component	GO:0005740	mitochondrial envelope	497	21 (16/5)	0.000240714	5.76354e-07	0.608988	5.76354e-07	0.000220639
Biological Process	GO:0034762	regulation of transmembrane transport	407	20 (4/16)	4.47215e-05	0.331952	7.78649e-06	7.78649e-06	0.00364321
Biological Process	GO:0048511	rhythmic process	277	17 (5/12)	1.03142e-05	0.0490163	4.29009e-05	1.03142e-05	0.00559592
Cellular Component	GO:0030964	NADH dehydrogenase complex	41	5 (5/0)	0.000760087	1.06263e-05	NA	1.06263e-05	0.00223737
Biological Process	GO:0019233	sensory perception of pain	121	11 (3/8)	1.06311e-05	0.0560132	4.5421e-05	1.06311e-05	0.00559592
Molecular Function	GO:0019825	oxygen binding	22	4 (4/0)	0.000554569	1.65888e-05	NA	1.65888e-05	0.00332644
Molecular Function	GO:0015002	heme-copper terminal oxidase activity	23	4 (4/0)	0.000661985	1.99697e-05	NA	1.99697e-05	0.00365619
Molecular Function	GO:0016675	oxidoreductase activity, acting on a heme group of donors	24	4 (4/0)	0.000783341	2.38307e-05	NA	2.38307e-05	0.0041813
Biological Process	GO:0098754	detoxification	86	6 (6/0)	0.00428778	3.5429e-05	NA	3.5429e-05	0.00596765
Molecular Function	GO:0005201	extracellular matrix structural constituent	39	5 (0/5)	0.000601151	NA	5.50064e-05	5.50064e-05	0.010071
Molecular Function	GO:0140104	molecular carrier activity	32	4 (4/0)	0.00237086	7.71396e-05	NA	7.71396e-05	0.0120309
Molecular Function	GO:0016209	antioxidant activity	65	5 (5/0)	0.00592781	0.000102045	NA	0.000102045	0.0143237
Molecular Function	GO:0019838	growth factor binding	105	9 (4/5)	0.000106657	0.00685835	0.00524743	0.000106657	0.0213873
Biological Process	GO:0061564	axon development	305	14 (2/12)	0.00118156	0.643523	0.000107531	0.000107531	0.0156142
Cellular Component	GO:0044309	neuron spine	182	11 (2/9)	0.00042613	0.374196	0.000146126	0.000146126	0.0175163
Biological Process	GO:0023061	signal release	371	17 (4/13)	0.000373139	0.274192	0.000176825	0.000176825	0.0190926
Biological Process	GO:0032990	cell part morphogenesis	428	17 (3/14)	0.00179227	0.592946	0.000204145	0.000204145	0.0204622
Cellular Component	GO:0005581	collagen trimer	52	5 (0/5)	0.00224847	NA	0.000222023	0.000222023	0.0207764
Biological Process	GO:0042391	regulation of membrane potential	334	14 (2/12)	0.00273624	0.692131	0.000249366	0.000249366	0.0217722
Biological Process	GO:0008202	steroid metabolic process	200	12 (7/5)	0.000252689	0.000600094	0.0622672	0.000252689	0.0332523
Biological Process	GO:0032355	response to estradiol	202	12 (4/8)	0.000276835	0.0572145	0.00145361	0.000276835	0.0353258
Cellular Component	GO:0033267	axon part	389	15 (2/13)	0.00428724	0.769351	0.000279832	0.000279832	0.0222334
Molecular Function	GO:0016684	oxidoreductase activity, acting on peroxide as acceptor	46	4 (4/0)	0.00886104	0.000323909	NA	0.000323909	0.0378883
Molecular Function	GO:0046906	tetrapyrrole binding	129	7 (6/1)	0.0082722	0.000333314	0.748198	0.000333314	0.0379347
Cellular Component	GO:0042383	sarcolemma	125	7 (0/7)	0.00700497	NA	0.000379623	0.000379623	0.0272174
Biological Process	GO:0000904	cell morphogenesis involved in differentiation	462	16 (2/14)	0.00881721	0.845601	0.000441073	0.000441073	0.0293934
Cellular Component	GO:1990204	oxidoreductase complex	89	5 (5/0)	0.0211617	0.000446988	NA	0.000446988	0.0470567
Molecular Function	GO:0022890	inorganic cation transmembrane transporter activity	484	20 (7/13)	0.000447185	0.0592969	0.00207218	0.000447185	0.0459291
Biological Process	GO:0007610	behavior	464	19 (5/14)	0.000688197	0.238417	0.000460349	0.000460349	0.0293934
Biological Process	GO:0007200	phospholipase C-activating G protein-coupled receptor signaling pathway	78	7 (2/5)	0.000470032	0.107303	0.00144348	0.000470032	0.0460303
Biological Process	GO:0072593	reactive oxygen species metabolic process	192	10 (7/3)	0.00234912	0.000470669	0.333033	0.000470669	0.0483411
Molecular Function	GO:0001653	peptide receptor activity	132	7 (0/7)	0.00932781	NA	0.000527153	0.000527153	0.031712
Biological Process	GO:0032409	regulation of transporter activity	187	11 (3/8)	0.000535354	0.150066	0.000886967	0.000535354	0.0444645
Cellular Component	GO:1990351	transporter complex	264	11 (1/10)	0.00782723	0.851184	0.000540984	0.000540984	0.0320857
Biological Process	GO:0010975	regulation of neuron projection development	422	17 (4/13)	0.00154425	0.356276	0.000603757	0.000603757	0.0348277
Biological Process	GO:0097237	cellular response to toxic substance	205	10 (7/3)	0.00375666	0.000694371	0.370606	0.000694371	0.0679999
Biological Process	GO:0042063	gliogenesis	225	12 (7/5)	0.000727661	0.00119497	0.0919188	0.000727661	0.0528307
Biological Process	GO:0007272	ensheathment of neurons	100	7 (5/2)	0.00204437	0.000761414	0.286533	0.000761414	0.0697025
Biological Process	GO:0043043	peptide biosynthetic process	490	17 (11/6)	0.00694473	0.000814316	0.418762	0.000814316	0.0729593
Cellular Component	GO:0031012	extracellular matrix	231	11 (2/9)	0.0029168	0.493137	0.000835529	0.000835529	0.0427007
Biological Process	GO:0008610	lipid biosynthetic process	417	16 (10/6)	0.00339174	0.000854871	0.282123	0.000854871	0.0749971
Biological Process	GO:0061024	membrane organization	438	18 (9/9)	0.000907005	0.00432805	0.0446036	0.000907005	0.0582539
Molecular Function	GO:0019843	rRNA binding	61	4 (4/0)	0.0230627	0.000953407	NA	0.000953407	0.0772076
Cellular Component	GO:0097060	synaptic membrane	396	14 (2/12)	0.0116879	0.777875	0.00112092	0.00112092	0.0502148
Cellular Component	GO:0070069	cytochrome complex	29	3 (3/0)	0.0143999	0.00114071	NA	0.00114071	0.086891
Biological Process	GO:0042737	drug catabolic process	110	7 (5/2)	0.00349792	0.00116922	0.325598	0.00116922	0.086891
Biological Process	GO:0072511	divalent inorganic cation transport	345	14 (3/11)	0.00365311	0.448655	0.00119597	0.00119597	0.0519201
Molecular Function	GO:0009055	electron transfer activity	65	5 (4/1)	0.00592781	0.00120993	0.500353	0.00120993	0.086891
Biological Process	GO:0016999	antibiotic metabolic process	111	5 (5/0)	0.0479416	0.00121742	NA	0.00121742	0.086891
Biological Process	GO:0051129	negative regulation of cellular component organization	491	19 (8/11)	0.00133497	0.0250457	0.0160799	0.00133497	0.0717206
Biological Process	GO:0010257	NADH dehydrogenase complex assembly	31	3 (3/0)	0.0172603	0.00138866	NA	0.00138866	0.0928201
Biological Process	GO:0007215	glutamate receptor signaling pathway	78	5 (0/5)	0.0125826	NA	0.00144348	0.00144348	0.0577468
Biological Process	GO:0015672	monovalent inorganic cation transport	421	17 (8/9)	0.00150588	0.0109414	0.0361888	0.00150588	0.0746029
Biological Process	GO:0006091	generation of precursor metabolites and energy	304	12 (8/4)	0.00845996	0.00157689	0.4032	0.00157689	0.103754
Cellular Component	GO:0030427	site of polarized growth	160	7 (0/7)	0.0243776	NA	0.00162638	0.00162638	0.062261
Biological Process	GO:0051493	regulation of cytoskeleton organization	361	13 (2/11)	0.0128759	0.732385	0.00171295	0.00171295	0.0627237
Biological Process	GO:0072521	purine-containing compound metabolic process	381	12 (9/3)	0.0403812	0.0017147	0.771788	0.0017147	0.107849
Molecular Function	GO:0005506	iron ion binding	154	9 (5/4)	0.00176151	0.00503082	0.0816483	0.00176151	0.0800096
Cellular Component	GO:0098797	plasma membrane protein complex	418	16 (4/12)	0.00347119	0.349785	0.0017672	0.0017672	0.0637516
Molecular Function	GO:0008134	transcription factor binding	478	15 (2/13)	0.02445	0.858935	0.00185848	0.00185848	0.0652172
Biological Process	GO:0051186	cofactor metabolic process	386	11 (9/2)	0.0844911	0.00187355	0.917977	0.00187355	0.112708
Biological Process	GO:0007005	mitochondrion organization	318	10 (8/2)	0.0584755	0.00208851	0.853382	0.00208851	0.122149
Biological Process	GO:0090066	regulation of anatomical structure size	397	16 (5/11)	0.0020914	0.155711	0.00355593	0.0020914	0.0863419
Biological Process	GO:0002790	peptide secretion	398	16 (6/10)	0.00214462	0.0664982	0.0102907	0.00214462	0.0876797
Cellular Component	GO:0016592	mediator complex	25	3 (0/3)	0.00954844	NA	0.00227674	0.00227674	0.0715475
Molecular Function	GO:0022804	active transmembrane transporter activity	268	11 (2/9)	0.00870852	0.573069	0.00232694	0.00232694	0.0725834
Cellular Component	GO:0032993	protein-DNA complex	129	5 (5/0)	0.0801433	0.00236007	NA	0.00236007	0.13251
Biological Process	GO:0034330	cell junction organization	161	9 (4/5)	0.00238504	0.0285457	0.0287285	0.00238504	0.0895646
Cellular Component	GO:0098984	neuron to neuron synapse	322	13 (3/10)	0.00521931	0.405093	0.00239685	0.00239685	0.0731385
Biological Process	GO:0010959	regulation of metal ion transport	294	13 (4/9)	0.00242509	0.15972	0.0042863	0.00242509	0.0895795
Biological Process	GO:0010817	regulation of hormone levels	382	15 (4/11)	0.00362889	0.291691	0.0026552	0.0026552	0.0792982
Cellular Component	GO:0099572	postsynaptic specialization	327	13 (3/10)	0.00591855	0.414656	0.00267765	0.00267765	0.0794056
Cellular Component	GO:0031252	cell leading edge	276	9 (0/9)	0.0587437	NA	0.00283207	0.00283207	0.0805648
Molecular Function	GO:0001965	G-protein alpha-subunit binding	27	3 (0/3)	0.0118308	NA	0.00285067	0.00285067	0.0805648
Cellular Component	GO:0031253	cell projection membrane	227	8 (0/8)	0.0503007	NA	0.00300178	0.00300178	0.0826176
Biological Process	GO:0097435	supramolecular fiber organization	449	15 (3/12)	0.0148538	0.625425	0.00317109	0.00317109	0.0850539
Biological Process	GO:0051961	negative regulation of nervous system development	235	11 (4/7)	0.00332432	0.0883371	0.012927	0.00332432	0.110425
Biological Process	GO:0009314	response to radiation	345	14 (5/9)	0.00365311	0.101876	0.0116501	0.00365311	0.111024
Cellular Component	GO:0005844	polysome	45	4 (3/1)	0.00820297	0.00407542	0.3813	0.00407542	0.162696
Molecular Function	GO:0033218	amide binding	279	12 (5/7)	0.00437295	0.0502661	0.0297074	0.00437295	0.118803
Cellular Component	GO:0098858	actin-based cell projection	144	6 (0/6)	0.043732	NA	0.00440456	0.00440456	0.104839
Biological Process	GO:0019693	ribose phosphate metabolic process	360	10 (8/2)	0.109567	0.00443637	0.897272	0.00443637	0.214731
Biological Process	GO:0044057	regulation of system process	429	16 (5/11)	0.00445094	0.193645	0.00629564	0.00445094	0.119329
Molecular Function	GO:0005509	calcium ion binding	476	16 (4/12)	0.0114839	0.443239	0.00503078	0.00503078	0.112713
Molecular Function	GO:0003712	transcription coregulator activity	302	12 (3/9)	0.00805102	0.366455	0.00509522	0.00509522	0.113134
Molecular Function	GO:0008022	protein C-terminus binding	149	8 (2/6)	0.0052148	0.288196	0.00519475	0.00519475	0.114529
Biological Process	GO:0070482	response to oxygen levels	372	10 (8/2)	0.127751	0.00538471	0.907368	0.00538471	0.241223
Biological Process	GO:0006753	nucleoside phosphate metabolic process	455	12 (9/3)	0.113149	0.00552528	0.863926	0.00552528	0.244915
Biological Process	GO:1901615	organic hydroxy compound metabolic process	325	13 (7/6)	0.0056304	0.00897294	0.132667	0.0056304	0.135663
Biological Process	GO:0055067	monovalent inorganic cation homeostasis	108	5 (0/5)	0.0434851	NA	0.00590556	0.00590556	0.122504
Cellular Component	GO:0098978	glutamatergic synapse	368	11 (1/10)	0.0651471	0.930197	0.00610803	0.00610803	0.124859
Biological Process	GO:0030029	actin filament-based process	490	14 (2/12)	0.0557605	0.86824	0.00629133	0.00629133	0.126847
Molecular Function	GO:0043177	organic acid binding	165	8 (5/3)	0.00943696	0.00670471	0.255222	0.00670471	0.16831
Biological Process	GO:0043270	positive regulation of ion transport	223	10 (3/7)	0.00672518	0.214028	0.00990153	0.00672518	0.14984
Biological Process	GO:0048871	multicellular organismal homeostasis	319	11 (2/9)	0.0278995	0.667701	0.00720483	0.00720483	0.138939
Molecular Function	GO:0000977	RNA polymerase II regulatory region sequence-specific DNA binding	499	14 (2/12)	0.0628142	0.874848	0.00722573	0.00722573	0.138939
Biological Process	GO:0043062	extracellular structure organization	163	8 (2/6)	0.00880288	0.325038	0.00795749	0.00795749	0.149594
Biological Process	GO:0050890	cognition	215	8 (1/7)	0.0386439	0.78768	0.00819574	0.00819574	0.152036
Biological Process	GO:0009612	response to mechanical stimulus	216	9 (2/7)	0.015382	0.458171	0.00839615	0.00839615	0.153723
Biological Process	GO:0051962	positive regulation of nervous system development	447	13 (2/11)	0.0569839	0.832079	0.00844264	0.00844264	0.153905
Molecular Function	GO:0043028	cysteine-type endopeptidase regulator activity involved in apoptotic process	24	3 (2/1)	0.00851298	0.0126306	0.225816	0.00851298	0.162696
Biological Process	GO:0140115	export across plasma membrane	24	3 (1/2)	0.00851298	0.158197	0.0264983	0.00851298	0.162696
Biological Process	GO:0010927	cellular component assembly involved in morphogenesis	71	5 (3/2)	0.00857503	0.0143488	0.173705	0.00857503	0.162696
Cellular Component	GO:0070161	anchoring junction	219	7 (0/7)	0.0962816	NA	0.00901906	0.00901906	0.158247
Biological Process	GO:0001503	ossification	233	10 (5/5)	0.00902181	0.0261716	0.102709	0.00902181	0.165899
Biological Process	GO:0071806	protein transmembrane transport	60	3 (3/0)	0.0907028	0.00909278	NA	0.00909278	0.321762
Biological Process	GO:0006875	cellular metal ion homeostasis	455	15 (4/11)	0.0165481	0.409674	0.00956242	0.00956242	0.16503
Biological Process	GO:0022604	regulation of cell morphogenesis	348	13 (5/8)	0.00971158	0.104685	0.0327141	0.00971158	0.170398
Molecular Function	GO:1901681	sulfur compound binding	166	8 (3/5)	0.00976647	0.116219	0.03217	0.00976647	0.17065
Biological Process	GO:0015893	drug transport	182	8 (5/3)	0.0162777	0.0100047	0.304068	0.0100047	0.217604
Molecular Function	GO:0003779	actin binding	279	9 (1/8)	0.0620007	0.866547	0.0100672	0.0100672	0.169857
Biological Process	GO:0035637	multicellular organismal signaling	103	6 (2/4)	0.0101635	0.16785	0.0240878	0.0101635	0.175404
Molecular Function	GO:0001228	DNA-binding transcription activator activity, RNA polymerase II-specific	280	8 (0/8)	0.126923	NA	0.0102717	0.0102717	0.171281
Biological Process	GO:1990845	adaptive thermogenesis	125	5 (0/5)	0.0721835	NA	0.0107626	0.0107626	0.174986
Biological Process	GO:0003013	circulatory system process	355	13 (7/6)	0.0113293	0.0140518	0.176617	0.0113293	0.184578
Cellular Component	GO:0016323	basolateral plasma membrane	176	8 (2/6)	0.013549	0.358809	0.0113502	0.0113502	0.181044
Biological Process	GO:0072507	divalent inorganic cation homeostasis	409	14 (4/10)	0.0150982	0.335192	0.0122759	0.0122759	0.191458
Biological Process	GO:0051259	protein complex oligomerization	439	15 (7/8)	0.012332	0.0386227	0.0965407	0.012332	0.191624
Cellular Component	GO:0044815	DNA packaging complex	68	3 (3/0)	0.120161	0.0127777	NA	0.0127777	0.378921
Biological Process	GO:0001505	regulation of neurotransmitter levels	292	9 (1/8)	0.0774286	0.878579	0.0129723	0.0129723	0.197922
Biological Process	GO:0048589	developmental growth	477	12 (1/11)	0.144074	0.968556	0.0132371	0.0132371	0.199226
Biological Process	GO:0007218	neuropeptide signaling pathway	86	5 (1/4)	0.0185265	0.460969	0.0132795	0.0132795	0.199226
Biological Process	GO:0042490	mechanoreceptor differentiation	47	3 (0/3)	0.0506795	NA	0.0135355	0.0135355	0.20064
Molecular Function	GO:0000987	proximal promoter sequence-specific DNA binding	354	10 (1/9)	0.101066	0.922692	0.0135883	0.0135883	0.20064
Biological Process	GO:0009410	response to xenobiotic stimulus	296	10 (2/8)	0.0393873	0.627266	0.0139787	0.0139787	0.20159
Biological Process	GO:0050808	synapse organization	296	9 (1/8)	0.0826086	0.88206	0.0139787	0.0139787	0.20159
Cellular Component	GO:0098589	membrane region	297	10 (2/8)	0.0401467	0.6291	0.0142389	0.0142389	0.204642
Biological Process	GO:0090087	regulation of peptide transport	488	16 (5/11)	0.0142431	0.27064	0.0154352	0.0142431	0.205553
Biological Process	GO:0017004	cytochrome complex assembly	26	2 (2/0)	0.0772238	0.0147352	NA	0.0147352	0.402922
Biological Process	GO:0007031	peroxisome organization	26	2 (2/0)	0.0772238	0.0147352	NA	0.0147352	0.402922
Biological Process	GO:0006839	mitochondrial transport	132	4 (4/0)	0.207737	0.0149644	NA	0.0149644	0.406549
Biological Process	GO:0070371	ERK1 and ERK2 cascade	252	10 (3/7)	0.0149864	0.269056	0.0182791	0.0149864	0.208277
Biological Process	GO:0098739	import across plasma membrane	90	4 (0/4)	0.0763014	NA	0.0154674	0.0154674	0.214961
Biological Process	GO:0008277	regulation of G protein-coupled receptor signaling pathway	91	5 (1/4)	0.0230476	0.480032	0.0160477	0.0160477	0.220561
Biological Process	GO:0042330	taxis	367	11 (2/9)	0.0641657	0.740704	0.0167974	0.0167974	0.228173
Molecular Function	GO:0051540	metal cluster binding	51	3 (0/3)	0.0618548	NA	0.0168568	0.0168568	0.228244
Molecular Function	GO:0005543	phospholipid binding	307	9 (1/8)	0.0979061	0.89113	0.0170392	0.0170392	0.22924
Molecular Function	GO:0022803	passive transmembrane transporter activity	370	11 (2/9)	0.0671391	0.744781	0.0176107	0.0176107	0.234679
Molecular Function	GO:0008013	beta-catenin binding	52	3 (0/3)	0.0648132	NA	0.0177519	0.0177519	0.235815
Biological Process	GO:0001101	response to acid chemical	378	13 (4/9)	0.0181488	0.285308	0.0199198	0.0181488	0.232293
Biological Process	GO:0009743	response to carbohydrate	252	9 (2/7)	0.0366451	0.539645	0.0182791	0.0182791	0.239506
Molecular Function	GO:0016887	ATPase activity	312	9 (1/8)	0.105367	0.89502	0.0185791	0.0185791	0.240723
Biological Process	GO:0034248	regulation of cellular amide metabolic process	253	9 (2/7)	0.03743	0.541786	0.0186359	0.0186359	0.240723
Biological Process	GO:0032787	monocarboxylic acid metabolic process	422	14 (5/9)	0.0192271	0.185076	0.0366509	0.0192271	0.239543
Biological Process	GO:0033555	multicellular organismal response to stress	58	4 (1/3)	0.0195352	0.340652	0.0236707	0.0195352	0.242663
Cellular Component	GO:0060076	excitatory synapse	54	3 (0/3)	0.0709211	NA	0.0196204	0.0196204	0.249611
Biological Process	GO:0016042	lipid catabolic process	228	9 (5/4)	0.0210526	0.0241227	0.223564	0.0210526	0.252571
Cellular Component	GO:0043204	perikaryon	149	6 (1/5)	0.0501367	0.657772	0.0214512	0.0214512	0.260547
Biological Process	GO:0031346	positive regulation of cell projection organization	321	10 (2/8)	0.0614766	0.671046	0.0215983	0.0215983	0.260603
Biological Process	GO:0010720	positive regulation of cell development	448	12 (2/10)	0.104198	0.833013	0.0216915	0.0216915	0.26098
Biological Process	GO:0014075	response to amine	57	3 (0/3)	0.0805463	NA	0.0226189	0.0226189	0.266749
Biological Process	GO:0050954	sensory perception of mechanical stimulus	102	4 (0/4)	0.108168	NA	0.0233402	0.0233402	0.273016
Biological Process	GO:0009755	hormone-mediated signaling pathway	154	5 (0/5)	0.139641	NA	0.0243177	0.0243177	0.279787
Biological Process	GO:0006820	anion transport	457	12 (2/10)	0.115786	0.841207	0.0244589	0.0244589	0.280644
Biological Process	GO:0070265	necrotic cell death	34	2 (2/0)	0.121731	0.0245084	NA	0.0245084	0.557865
Cellular Component	GO:0043235	receptor complex	271	8 (1/7)	0.11102	0.85856	0.0259196	0.0259196	0.294198
Biological Process	GO:0051346	negative regulation of hydrolase activity	316	8 (6/2)	0.201148	0.0262491	0.850917	0.0262491	0.572721
Cellular Component	GO:0005791	rough endoplasmic reticulum	90	3 (3/0)	0.214772	0.0267526	NA	0.0267526	0.577709
Molecular Function	GO:0005539	glycosaminoglycan binding	128	6 (3/3)	0.0268043	0.064093	0.154939	0.0268043	0.296255
Biological Process	GO:0017038	protein import	158	5 (4/1)	0.150589	0.0268893	0.815536	0.0268893	0.577709
Biological Process	GO:0033500	carbohydrate homeostasis	215	8 (2/6)	0.0386439	0.455791	0.0274175	0.0274175	0.302057
Biological Process	GO:0062012	regulation of small molecule metabolic process	236	8 (5/3)	0.0603953	0.0274528	0.458108	0.0274528	0.460733
Molecular Function	GO:0004672	protein kinase activity	466	10 (0/10)	0.315546	NA	0.0274727	0.0274727	0.302057
Biological Process	GO:0090407	organophosphate biosynthetic process	408	8 (7/1)	0.437805	0.02757	0.987609	0.02757	0.579736
Biological Process	GO:0097006	regulation of plasma lipoprotein particle levels	37	3 (1/2)	0.0276088	0.233231	0.058486	0.0276088	0.302762
Biological Process	GO:0022613	ribonucleoprotein complex biogenesis	322	10 (6/4)	0.0624988	0.0284227	0.445819	0.0284227	0.468296
Molecular Function	GO:0016701	oxidoreductase activity, acting on single donors with incorporation of molecular oxygen	25	2 (0/2)	0.0721031	NA	0.0286045	0.0286045	0.306987
Cellular Component	GO:0005759	mitochondrial matrix	239	5 (5/0)	0.418942	0.0287734	NA	0.0287734	0.579736
Molecular Function	GO:0038024	cargo receptor activity	63	3 (0/3)	0.101362	NA	0.0293212	0.0293212	0.310664
Molecular Function	GO:0051213	dioxygenase activity	64	3 (0/3)	0.105021	NA	0.0305294	0.0305294	0.315714
Biological Process	GO:0050878	regulation of body fluid levels	244	8 (5/3)	0.0703668	0.0310626	0.479899	0.0310626	0.48551
Biological Process	GO:0033002	muscle cell proliferation	169	7 (3/4)	0.0315474	0.120862	0.105581	0.0315474	0.324015
Biological Process	GO:0044089	positive regulation of cellular component biogenesis	349	8 (0/8)	0.281131	NA	0.0331887	0.0331887	0.329617
Biological Process	GO:0043087	regulation of GTPase activity	286	7 (0/7)	0.246809	NA	0.0333145	0.0333145	0.330087
Biological Process	GO:0007492	endoderm development	40	3 (1/2)	0.0337762	0.249581	0.067112	0.0337762	0.337042
Biological Process	GO:0006836	neurotransmitter transport	230	8 (2/6)	0.0535347	0.49085	0.0363259	0.0363259	0.344502
Molecular Function	GO:0004497	monooxygenase activity	103	5 (2/3)	0.0366327	0.16785	0.0965641	0.0366327	0.353928
Cellular Component	GO:0030055	cell-substrate junction	119	4 (0/4)	0.161626	NA	0.0380306	0.0380306	0.350248
Biological Process	GO:0008285	negative regulation of cell proliferation	438	13 (7/6)	0.0500634	0.0382268	0.320791	0.0382268	0.422984
Biological Process	GO:0050817	coagulation	104	3 (3/0)	0.281172	0.0386099	NA	0.0386099	0.658463
Molecular Function	GO:0048037	cofactor binding	440	12 (7/5)	0.0945038	0.0390213	0.50081	0.0390213	0.548904
Biological Process	GO:0035094	response to nicotine	71	3 (0/3)	0.13201	NA	0.0397067	0.0397067	0.361278
Biological Process	GO:0051932	synaptic transmission, GABAergic	43	3 (1/2)	0.040596	0.265584	0.0761281	0.040596	0.369788
Biological Process	GO:0007249	I-kappaB kinase/NF-kappaB signaling	142	6 (2/4)	0.0413217	0.269679	0.0646984	0.0413217	0.373032
Cellular Component	GO:0030133	transport vesicle	300	9 (2/7)	0.087993	0.634561	0.0413798	0.0413798	0.363167
Molecular Function	GO:0004857	enzyme inhibitor activity	265	6 (5/1)	0.3313	0.0419082	0.941702	0.0419082	0.698318
Biological Process	GO:0007164	establishment of tissue polarity	31	2 (0/2)	0.10438	NA	0.0425451	0.0425451	0.364989
Biological Process	GO:0090559	regulation of membrane permeability	46	2 (2/0)	0.196429	0.0427813	NA	0.0427813	0.706479
Biological Process	GO:0010638	positive regulation of organelle organization	369	9 (1/8)	0.211159	0.930705	0.0436852	0.0436852	0.371633
Biological Process	GO:0050673	epithelial cell proliferation	269	9 (5/4)	0.0515794	0.0442032	0.319231	0.0442032	0.429251
Molecular Function	GO:0005507	copper ion binding	47	2 (2/0)	0.202907	0.0444778	NA	0.0444778	0.71761
Molecular Function	GO:0050840	extracellular matrix binding	32	2 (0/2)	0.110085	NA	0.0450715	0.0450715	0.375091
Biological Process	GO:0007212	dopamine receptor signaling pathway	32	2 (0/2)	0.110085	NA	0.0450715	0.0450715	0.375091
Biological Process	GO:0071526	semaphorin-plexin signaling pathway	32	2 (0/2)	0.110085	NA	0.0450715	0.0450715	0.375091
Biological Process	GO:0022411	cellular component disassembly	245	7 (1/6)	0.147038	0.82918	0.0469091	0.0469091	0.386837
Biological Process	GO:0099177	regulation of trans-synaptic signaling	375	11 (3/8)	0.0722904	0.503458	0.0472179	0.0472179	0.386837
Biological Process	GO:0048483	autonomic nervous system development	33	2 (0/2)	0.115871	NA	0.0476519	0.0476519	0.38888
Molecular Function	GO:0016502	nucleotide receptor activity	20	2 (1/1)	0.0483646	0.133674	0.19206	0.0483646	0.41395
Biological Process	GO:0023058	adaptation of signaling pathway	20	2 (1/1)	0.0483646	0.133674	0.19206	0.0483646	0.41395
Molecular Function	GO:0003682	chromatin binding	377	8 (0/8)	0.35449	NA	0.0484358	0.0484358	0.392469
Biological Process	GO:0051090	regulation of DNA-binding transcription factor activity	247	7 (1/6)	0.151389	0.831641	0.0484504	0.0484504	0.392469
Biological Process	GO:0001501	skeletal system development	311	9 (2/7)	0.10385	0.65405	0.0485399	0.0485399	0.392469
Cellular Component	GO:0005657	replication fork	50	2 (2/0)	0.222471	0.0497136	NA	0.0497136	0.764028
Biological Process	GO:0051668	localization within membrane	130	5 (1/4)	0.0822037	0.607464	0.0498123	0.0498123	0.400304
Regulated Genes in GO term
Term Type	GO ID with Link	GO term	FAST DB STABLE ID	Gene Symbol	Gene Name	Link to Entrez Gene	Regulation	Fold-Change	P-Value
Cellular Component	GO:0044445	cytosolic part	GSRG0004356	Hbb	hemoglobin subunit beta	24440	up	4.4088	7.94482e-11
Cellular Component	GO:0044445	cytosolic part	GSRG0006290	Hba1	hemoglobin, alpha 1	25632	up	2.12913	0.000160753
Cellular Component	GO:0044445	cytosolic part	GSRG0032269	Rpl31	ribosomal protein L31	64298	up	1.5774	1.32318e-10
Cellular Component	GO:0044445	cytosolic part	GSRG0007478	Rpl24	ribosomal protein L24	64307	up	1.58568	4.73953e-11
Cellular Component	GO:0044445	cytosolic part	GSRG0020132	Rps21	ribosomal protein S21	81775	up	2.41239	3.19782e-14
Cellular Component	GO:0044445	cytosolic part	GSRG0005056	Hps1	HPS1, biogenesis of lysosomal organelles complex 3 subunit 1	114638	down	1.53312	5.478e-11
Cellular Component	GO:0044445	cytosolic part	GSRG0030102	Rps25	ribosomal protein s25	122799	up	1.98949	1.85366e-17
Cellular Component	GO:0044445	cytosolic part	GSRG0015085	Rps23	ribosomal protein S23	124323	up	1.70534	3.35816e-10
Cellular Component	GO:0044445	cytosolic part	GSRG0028338	Rpl41	ribosomal protein L41	124440	up	1.59721	1.56142e-07
Cellular Component	GO:0044445	cytosolic part	GSRG0006287	Hba-a1	hemoglobin alpha, adult chain 1	287167	up	2.17247	8.31774e-05
Cellular Component	GO:0044445	cytosolic part	GSRG0005067	Bloc1s2	biogenesis of lysosomal organelles complex-1, subunit 2	293938	up	1.62114	1.09232e-05
Cellular Component	GO:0044445	cytosolic part	GSRG0006288	Hba2	hemoglobin, alpha 2	360504	up	2.36759	2.81765e-06
Cellular Component	GO:0044445	cytosolic part	GSRG0006642	Rpl23a	ribosomal protein L23a	360572	up	1.56153	2.66321e-11
Cellular Component	GO:0044445	cytosolic part	GSRG0015269	Rpl22l1	ribosomal protein L22 like 1	361923	up	2.25149	2.22014e-29
Cellular Component	GO:0044445	cytosolic part	GSRG0037505	Rpl37a	ribosomal protein L37a	100361520	up	1.65592	2.52843e-08
Cellular Component	GO:0005840	ribosome	GSRG0032269	Rpl31	ribosomal protein L31	64298	up	1.5774	1.32318e-10
Cellular Component	GO:0005840	ribosome	GSRG0007478	Rpl24	ribosomal protein L24	64307	up	1.58568	4.73953e-11
Cellular Component	GO:0005840	ribosome	GSRG0020132	Rps21	ribosomal protein S21	81775	up	2.41239	3.19782e-14
Cellular Component	GO:0005840	ribosome	GSRG0014743	Mt3	metallothionein 3	117038	up	1.62196	6.34761e-15
Cellular Component	GO:0005840	ribosome	GSRG0030102	Rps25	ribosomal protein s25	122799	up	1.98949	1.85366e-17
Cellular Component	GO:0005840	ribosome	GSRG0015085	Rps23	ribosomal protein S23	124323	up	1.70534	3.35816e-10
Cellular Component	GO:0005840	ribosome	GSRG0028338	Rpl41	ribosomal protein L41	124440	up	1.59721	1.56142e-07
Cellular Component	GO:0005840	ribosome	GSRG0010510	Mrps18c	mitochondrial ribosomal protein S18C	289469	up	1.63235	8.19661e-12
Cellular Component	GO:0005840	ribosome	GSRG0000122	Mrpl18	mitochondrial ribosomal protein L18	292244	up	1.59978	5.02414e-17
Cellular Component	GO:0005840	ribosome	GSRG0027436	Mrpl54	mitochondrial ribosomal protein L54	299628	up	1.53975	3.98107e-08
Cellular Component	GO:0005840	ribosome	GSRG0006642	Rpl23a	ribosomal protein L23a	360572	up	1.56153	2.66321e-11
Cellular Component	GO:0005840	ribosome	GSRG0004750	Rps6kb2	ribosomal protein S6 kinase, polypeptide 2	361696	down	1.52203	5.88776e-08
Cellular Component	GO:0005840	ribosome	GSRG0015269	Rpl22l1	ribosomal protein L22 like 1	361923	up	2.25149	2.22014e-29
Cellular Component	GO:0005840	ribosome	GSRG0037505	Rpl37a	ribosomal protein L37a	100361520	up	1.65592	2.52843e-08
Cellular Component	GO:0098798	mitochondrial protein complex	GSRG0022713	Ndufa5	NADH:ubiquinone oxidoreductase subunit A5	25488	up	1.51144	1.06749e-15
Cellular Component	GO:0098798	mitochondrial protein complex	GSRG0031869	Cox7a2	cytochrome c oxidase subunit VIIa polypeptide 2	29507	up	1.69662	4.47855e-28
Cellular Component	GO:0098798	mitochondrial protein complex	GSRG0010142	Atp5i	ATP synthase, H+ transporting, mitochondrial Fo complex, subunit E	140608	up	1.71763	4.94622e-21
Cellular Component	GO:0098798	mitochondrial protein complex	GSRG0010510	Mrps18c	mitochondrial ribosomal protein S18C	289469	up	1.63235	8.19661e-12
Cellular Component	GO:0098798	mitochondrial protein complex	GSRG0013871	Ndufa2	NADH:ubiquinone oxidoreductase subunit A2	291660	up	1.60528	1.5633e-23
Cellular Component	GO:0098798	mitochondrial protein complex	GSRG0000122	Mrpl18	mitochondrial ribosomal protein L18	292244	up	1.59978	5.02414e-17
Cellular Component	GO:0098798	mitochondrial protein complex	GSRG0024733	Ndufb6	NADH:ubiquinone oxidoreductase subunit B6	297990	up	1.55346	9.93601e-17
Cellular Component	GO:0098798	mitochondrial protein complex	GSRG0027436	Mrpl54	mitochondrial ribosomal protein L54	299628	up	1.53975	3.98107e-08
Cellular Component	GO:0098798	mitochondrial protein complex	GSRG0021469	Ndufb2	NADH:ubiquinone oxidoreductase subunit B2	362344	up	1.52737	1.54108e-19
Cellular Component	GO:0098798	mitochondrial protein complex	GSRG0025687	Minos1	mitochondrial inner membrane organizing system 1	362641	up	1.60218	7.8276e-19
Cellular Component	GO:0098798	mitochondrial protein complex	GSRG0032395	Ankzf1	ankyrin repeat and zinc finger domain containing 1	363255	down	1.50552	2.75923e-08
Cellular Component	GO:0098798	mitochondrial protein complex	GSRG0005178	Pam16	presequence translocase-associated motor 16 homolog (S. cerevisiae)	679907	up	1.62373	9.42358e-16
Cellular Component	GO:0098798	mitochondrial protein complex	GSRG0022687	Ndufa4	NADH:ubiquinone oxidoreductase subunit A4	681024	up	1.59554	5.63057e-21
Cellular Component	GO:0098798	mitochondrial protein complex	GSRG0015814	Cox7c	cytochrome c oxidase subunit 7C	100188937	up	1.73227	1.40698e-36
Cellular Component	GO:0019866	organelle inner membrane	GSRG0022713	Ndufa5	NADH:ubiquinone oxidoreductase subunit A5	25488	up	1.51144	1.06749e-15
Cellular Component	GO:0019866	organelle inner membrane	GSRG0031869	Cox7a2	cytochrome c oxidase subunit VIIa polypeptide 2	29507	up	1.69662	4.47855e-28
Cellular Component	GO:0019866	organelle inner membrane	GSRG0030140	Timm8b	translocase of inner mitochondrial membrane 8 homolog B	64372	up	1.73507	1.27697e-18
Cellular Component	GO:0019866	organelle inner membrane	GSRG0010142	Atp5i	ATP synthase, H+ transporting, mitochondrial Fo complex, subunit E	140608	up	1.71763	4.94622e-21
Cellular Component	GO:0019866	organelle inner membrane	GSRG0013871	Ndufa2	NADH:ubiquinone oxidoreductase subunit A2	291660	up	1.60528	1.5633e-23
Cellular Component	GO:0019866	organelle inner membrane	GSRG0024733	Ndufb6	NADH:ubiquinone oxidoreductase subunit B6	297990	up	1.55346	9.93601e-17
Cellular Component	GO:0019866	organelle inner membrane	GSRG0034146	Cox7b	cytochrome c oxidase subunit 7B	303393	up	1.516	2.45076e-17
Cellular Component	GO:0019866	organelle inner membrane	GSRG0017914	Uqcc2	ubiquinol-cytochrome c reductase complex assembly factor 2	361805	up	1.57309	1.22491e-12
Cellular Component	GO:0019866	organelle inner membrane	GSRG0021469	Ndufb2	NADH:ubiquinone oxidoreductase subunit B2	362344	up	1.52737	1.54108e-19
Cellular Component	GO:0019866	organelle inner membrane	GSRG0025687	Minos1	mitochondrial inner membrane organizing system 1	362641	up	1.60218	7.8276e-19
Cellular Component	GO:0019866	organelle inner membrane	GSRG0005178	Pam16	presequence translocase-associated motor 16 homolog (S. cerevisiae)	679907	up	1.62373	9.42358e-16
Cellular Component	GO:0019866	organelle inner membrane	GSRG0022687	Ndufa4	NADH:ubiquinone oxidoreductase subunit A4	681024	up	1.59554	5.63057e-21
Cellular Component	GO:0019866	organelle inner membrane	GSRG0007854	Pet100	PET100 homolog	688786	up	1.57118	8.14738e-06
Cellular Component	GO:0019866	organelle inner membrane	GSRG0015814	Cox7c	cytochrome c oxidase subunit 7C	100188937	up	1.73227	1.40698e-36
Cellular Component	GO:0019866	organelle inner membrane	GSRG0009611	Mpc2	mitochondrial pyruvate carrier 2	100359982	up	1.52008	4.39828e-35
Molecular Function	GO:0003735	structural constituent of ribosome	GSRG0032269	Rpl31	ribosomal protein L31	64298	up	1.5774	1.32318e-10
Molecular Function	GO:0003735	structural constituent of ribosome	GSRG0007478	Rpl24	ribosomal protein L24	64307	up	1.58568	4.73953e-11
Molecular Function	GO:0003735	structural constituent of ribosome	GSRG0020132	Rps21	ribosomal protein S21	81775	up	2.41239	3.19782e-14
Molecular Function	GO:0003735	structural constituent of ribosome	GSRG0030102	Rps25	ribosomal protein s25	122799	up	1.98949	1.85366e-17
Molecular Function	GO:0003735	structural constituent of ribosome	GSRG0015085	Rps23	ribosomal protein S23	124323	up	1.70534	3.35816e-10
Molecular Function	GO:0003735	structural constituent of ribosome	GSRG0028338	Rpl41	ribosomal protein L41	124440	up	1.59721	1.56142e-07
Molecular Function	GO:0003735	structural constituent of ribosome	GSRG0010510	Mrps18c	mitochondrial ribosomal protein S18C	289469	up	1.63235	8.19661e-12
Molecular Function	GO:0003735	structural constituent of ribosome	GSRG0000122	Mrpl18	mitochondrial ribosomal protein L18	292244	up	1.59978	5.02414e-17
Molecular Function	GO:0003735	structural constituent of ribosome	GSRG0006642	Rpl23a	ribosomal protein L23a	360572	up	1.56153	2.66321e-11
Molecular Function	GO:0003735	structural constituent of ribosome	GSRG0015269	Rpl22l1	ribosomal protein L22 like 1	361923	up	2.25149	2.22014e-29
Molecular Function	GO:0003735	structural constituent of ribosome	GSRG0037505	Rpl37a	ribosomal protein L37a	100361520	up	1.65592	2.52843e-08
Cellular Component	GO:0070469	respiratory chain	GSRG0022713	Ndufa5	NADH:ubiquinone oxidoreductase subunit A5	25488	up	1.51144	1.06749e-15
Cellular Component	GO:0070469	respiratory chain	GSRG0031869	Cox7a2	cytochrome c oxidase subunit VIIa polypeptide 2	29507	up	1.69662	4.47855e-28
Cellular Component	GO:0070469	respiratory chain	GSRG0013871	Ndufa2	NADH:ubiquinone oxidoreductase subunit A2	291660	up	1.60528	1.5633e-23
Cellular Component	GO:0070469	respiratory chain	GSRG0024733	Ndufb6	NADH:ubiquinone oxidoreductase subunit B6	297990	up	1.55346	9.93601e-17
Cellular Component	GO:0070469	respiratory chain	GSRG0034146	Cox7b	cytochrome c oxidase subunit 7B	303393	up	1.516	2.45076e-17
Cellular Component	GO:0070469	respiratory chain	GSRG0021469	Ndufb2	NADH:ubiquinone oxidoreductase subunit B2	362344	up	1.52737	1.54108e-19
Cellular Component	GO:0070469	respiratory chain	GSRG0022687	Ndufa4	NADH:ubiquinone oxidoreductase subunit A4	681024	up	1.59554	5.63057e-21
Cellular Component	GO:0070469	respiratory chain	GSRG0015814	Cox7c	cytochrome c oxidase subunit 7C	100188937	up	1.73227	1.40698e-36
Cellular Component	GO:0005740	mitochondrial envelope	GSRG0022713	Ndufa5	NADH:ubiquinone oxidoreductase subunit A5	25488	up	1.51144	1.06749e-15
Cellular Component	GO:0005740	mitochondrial envelope	GSRG0020264	Ass1	argininosuccinate synthase 1	25698	down	2.19317	5.99196e-30
Cellular Component	GO:0005740	mitochondrial envelope	GSRG0031869	Cox7a2	cytochrome c oxidase subunit VIIa polypeptide 2	29507	up	1.69662	4.47855e-28
Cellular Component	GO:0005740	mitochondrial envelope	GSRG0030140	Timm8b	translocase of inner mitochondrial membrane 8 homolog B	64372	up	1.73507	1.27697e-18
Cellular Component	GO:0005740	mitochondrial envelope	GSRG0014743	Mt3	metallothionein 3	117038	up	1.62196	6.34761e-15
Cellular Component	GO:0005740	mitochondrial envelope	GSRG0010142	Atp5i	ATP synthase, H+ transporting, mitochondrial Fo complex, subunit E	140608	up	1.71763	4.94622e-21
Cellular Component	GO:0005740	mitochondrial envelope	GSRG0013871	Ndufa2	NADH:ubiquinone oxidoreductase subunit A2	291660	up	1.60528	1.5633e-23
Cellular Component	GO:0005740	mitochondrial envelope	GSRG0024733	Ndufb6	NADH:ubiquinone oxidoreductase subunit B6	297990	up	1.55346	9.93601e-17
Cellular Component	GO:0005740	mitochondrial envelope	GSRG0025796	Plekhn1	pleckstrin homology domain containing N1	298694	down	1.85303	3.93427e-13
Cellular Component	GO:0005740	mitochondrial envelope	GSRG0034146	Cox7b	cytochrome c oxidase subunit 7B	303393	up	1.516	2.45076e-17
Cellular Component	GO:0005740	mitochondrial envelope	GSRG0017914	Uqcc2	ubiquinol-cytochrome c reductase complex assembly factor 2	361805	up	1.57309	1.22491e-12
Cellular Component	GO:0005740	mitochondrial envelope	GSRG0021469	Ndufb2	NADH:ubiquinone oxidoreductase subunit B2	362344	up	1.52737	1.54108e-19
Cellular Component	GO:0005740	mitochondrial envelope	GSRG0025687	Minos1	mitochondrial inner membrane organizing system 1	362641	up	1.60218	7.8276e-19
Cellular Component	GO:0005740	mitochondrial envelope	GSRG0032395	Ankzf1	ankyrin repeat and zinc finger domain containing 1	363255	down	1.50552	2.75923e-08
Cellular Component	GO:0005740	mitochondrial envelope	GSRG0009808	Ikbke	inhibitor of kappa light polypeptide gene enhancer in B-cells, kinase epsilon	363984	down	1.72989	7.41123e-05
Cellular Component	GO:0005740	mitochondrial envelope	GSRG0005685	Myo19	myosin XIX	497974	down	1.85152	2.73919e-07
Cellular Component	GO:0005740	mitochondrial envelope	GSRG0005178	Pam16	presequence translocase-associated motor 16 homolog (S. cerevisiae)	679907	up	1.62373	9.42358e-16
Cellular Component	GO:0005740	mitochondrial envelope	GSRG0022687	Ndufa4	NADH:ubiquinone oxidoreductase subunit A4	681024	up	1.59554	5.63057e-21
Cellular Component	GO:0005740	mitochondrial envelope	GSRG0007854	Pet100	PET100 homolog	688786	up	1.57118	8.14738e-06
Cellular Component	GO:0005740	mitochondrial envelope	GSRG0015814	Cox7c	cytochrome c oxidase subunit 7C	100188937	up	1.73227	1.40698e-36
Cellular Component	GO:0005740	mitochondrial envelope	GSRG0009611	Mpc2	mitochondrial pyruvate carrier 2	100359982	up	1.52008	4.39828e-35
Biological Process	GO:0034762	regulation of transmembrane transport	GSRG0006146	Abcc1	ATP binding cassette subfamily C member 1	24565	down	1.62695	1.35496e-09
Biological Process	GO:0034762	regulation of transmembrane transport	GSRG0009783	Dbi	diazepam binding inhibitor, acyl-CoA binding protein	25045	up	1.65654	5.74137e-12
Biological Process	GO:0034762	regulation of transmembrane transport	GSRG0003399	Abcc8	ATP binding cassette subfamily C member 8	25559	down	1.67016	7.59901e-10
Biological Process	GO:0034762	regulation of transmembrane transport	GSRG0037086	Oprm1	opioid receptor, mu 1	25601	down	1.81699	0.000150626
Biological Process	GO:0034762	regulation of transmembrane transport	GSRG0020155	Oprl1	opioid related nociceptin receptor 1	29256	down	1.5374	1.49437e-08
Biological Process	GO:0034762	regulation of transmembrane transport	GSRG0006949	Rgs9	regulator of G-protein signaling 9	29481	down	1.52703	4.35514e-06
Biological Process	GO:0034762	regulation of transmembrane transport	GSRG0028290	Scn8a	sodium voltage-gated channel alpha subunit 8	29710	down	1.55985	5.42005e-05
Biological Process	GO:0034762	regulation of transmembrane transport	GSRG0012122	Cacna1d	calcium voltage-gated channel subunit alpha1 D	29716	down	1.5188	1.11024e-06
Biological Process	GO:0034762	regulation of transmembrane transport	GSRG0033164	Per2	period circadian clock 2	63840	down	1.95707	5.09804e-15
Biological Process	GO:0034762	regulation of transmembrane transport	GSRG0011815	Fgf14	fibroblast growth factor 14	63851	down	1.60606	1.36727e-06
Biological Process	GO:0034762	regulation of transmembrane transport	GSRG0015619	Kcnd3	potassium voltage-gated channel subfamily D member 3	65195	down	1.65299	1.30769e-14
Biological Process	GO:0034762	regulation of transmembrane transport	GSRG0006265	Cacna1h	calcium voltage-gated channel subunit alpha1 H	114862	down	1.57771	0.000270966
Biological Process	GO:0034762	regulation of transmembrane transport	GSRG0003243	Fxyd3	FXYD domain-containing ion transport regulator 3	116831	up	1.88962	0.000781928
Biological Process	GO:0034762	regulation of transmembrane transport	GSRG0006938	Cacng5	calcium voltage-gated channel auxiliary subunit gamma 5	140726	down	1.73488	2.89691e-09
Biological Process	GO:0034762	regulation of transmembrane transport	GSRG0013439	Actn2	actinin alpha 2	291245	down	1.51158	0.00435813
Biological Process	GO:0034762	regulation of transmembrane transport	GSRG0007104	Clic6	chloride intracellular channel 6	304081	down	2.24194	3.69579e-15
Biological Process	GO:0034762	regulation of transmembrane transport	GSRG0020148	Lime1	Lck interacting transmembrane adaptor 1	362289	down	1.53817	0.000113215
Biological Process	GO:0034762	regulation of transmembrane transport	GSRG0019961	Rem1	RRAD and GEM like GTPase 1	366232	up	1.55217	0.0117621
Biological Process	GO:0034762	regulation of transmembrane transport	GSRG0034806	Kcne5	potassium voltage-gated channel subfamily E regulatory subunit 5	681190	up	1.61792	2.66409e-05
Biological Process	GO:0034762	regulation of transmembrane transport	GSRG0000314	Shisa7	shisa family member 7	691429	down	1.75162	3.1758e-12
Biological Process	GO:0048511	rhythmic process	GSRG0000579	Dbp	D-box binding PAR bZIP transcription factor	24309	down	1.5148	4.49743e-07
Biological Process	GO:0048511	rhythmic process	GSRG0021639	Reg3b	regenerating islet-derived 3 beta	24618	up	4.8648	1.90607e-09
Biological Process	GO:0048511	rhythmic process	GSRG0037371	Ptn	pleiotrophin	24924	up	1.60821	9.1378e-06
Biological Process	GO:0048511	rhythmic process	GSRG0026650	Id2	inhibitor of DNA binding 2, HLH protein	25587	up	1.50938	1.92082e-09
Biological Process	GO:0048511	rhythmic process	GSRG0037086	Oprm1	opioid receptor, mu 1	25601	down	1.81699	0.000150626
Biological Process	GO:0048511	rhythmic process	GSRG0012880	Crem	cAMP responsive element modulator	25620	up	1.52745	1.15548e-08
Biological Process	GO:0048511	rhythmic process	GSRG0020264	Ass1	argininosuccinate synthase 1	25698	down	2.19317	5.99196e-30
Biological Process	GO:0048511	rhythmic process	GSRG0001671	Cckbr	cholecystokinin B receptor	25706	down	1.57173	0.00153362
Biological Process	GO:0048511	rhythmic process	GSRG0000649	Igf1r	insulin-like growth factor 1 receptor	25718	down	1.531	0.00182681
Biological Process	GO:0048511	rhythmic process	GSRG0020155	Oprl1	opioid related nociceptin receptor 1	29256	down	1.5374	1.49437e-08
Biological Process	GO:0048511	rhythmic process	GSRG0016421	Ntrk1	neurotrophic receptor tyrosine kinase 1	59109	down	1.72096	0.00368513
Biological Process	GO:0048511	rhythmic process	GSRG0033164	Per2	period circadian clock 2	63840	down	1.95707	5.09804e-15
Biological Process	GO:0048511	rhythmic process	GSRG0025754	Per3	period circadian clock 3	78962	down	2.05317	2.28078e-15
Biological Process	GO:0048511	rhythmic process	GSRG0012486	Nfil3	nuclear factor, interleukin 3 regulated	114519	up	1.78625	2.96741e-15
Biological Process	GO:0048511	rhythmic process	GSRG0006798	Nr1d1	nuclear receptor subfamily 1, group D, member 1	252917	down	1.86021	3.33509e-20
Biological Process	GO:0048511	rhythmic process	GSRG0024495	Gpr157	G protein-coupled receptor 157	313725	down	1.66862	2.81076e-07
Biological Process	GO:0048511	rhythmic process	GSRG0016508	Ciart	circadian associated repressor of transcription	365871	down	1.91539	8.11095e-12
Cellular Component	GO:0030964	NADH dehydrogenase complex	GSRG0022713	Ndufa5	NADH:ubiquinone oxidoreductase subunit A5	25488	up	1.51144	1.06749e-15
Cellular Component	GO:0030964	NADH dehydrogenase complex	GSRG0013871	Ndufa2	NADH:ubiquinone oxidoreductase subunit A2	291660	up	1.60528	1.5633e-23
Cellular Component	GO:0030964	NADH dehydrogenase complex	GSRG0024733	Ndufb6	NADH:ubiquinone oxidoreductase subunit B6	297990	up	1.55346	9.93601e-17
Cellular Component	GO:0030964	NADH dehydrogenase complex	GSRG0021469	Ndufb2	NADH:ubiquinone oxidoreductase subunit B2	362344	up	1.52737	1.54108e-19
Cellular Component	GO:0030964	NADH dehydrogenase complex	GSRG0022687	Ndufa4	NADH:ubiquinone oxidoreductase subunit A4	681024	up	1.59554	5.63057e-21
Biological Process	GO:0019233	sensory perception of pain	GSRG0037126	Calca	calcitonin-related polypeptide alpha	24241	up	1.66352	0.00136354
Biological Process	GO:0019233	sensory perception of pain	GSRG0025604	Oprd1	opioid receptor, delta 1	24613	down	1.70404	0.0232206
Biological Process	GO:0019233	sensory perception of pain	GSRG0021645	Tacr1	tachykinin receptor 1	24807	down	1.7507	3.22214e-07
Biological Process	GO:0019233	sensory perception of pain	GSRG0015394	P2ry1	purinergic receptor P2Y1	25265	up	1.51275	4.35902e-06
Biological Process	GO:0019233	sensory perception of pain	GSRG0037086	Oprm1	opioid receptor, mu 1	25601	down	1.81699	0.000150626
Biological Process	GO:0019233	sensory perception of pain	GSRG0006290	Hba1	hemoglobin, alpha 1	25632	up	2.12913	0.000160753
Biological Process	GO:0019233	sensory perception of pain	GSRG0001671	Cckbr	cholecystokinin B receptor	25706	down	1.57173	0.00153362
Biological Process	GO:0019233	sensory perception of pain	GSRG0020155	Oprl1	opioid related nociceptin receptor 1	29256	down	1.5374	1.49437e-08
Biological Process	GO:0019233	sensory perception of pain	GSRG0016421	Ntrk1	neurotrophic receptor tyrosine kinase 1	59109	down	1.72096	0.00368513
Biological Process	GO:0019233	sensory perception of pain	GSRG0006265	Cacna1h	calcium voltage-gated channel subunit alpha1 H	114862	down	1.57771	0.000270966
Biological Process	GO:0019233	sensory perception of pain	GSRG0005493	Aloxe3	arachidonate lipoxygenase 3	287424	down	1.83033	1.07706e-09
Molecular Function	GO:0019825	oxygen binding	GSRG0004356	Hbb	hemoglobin subunit beta	24440	up	4.4088	7.94482e-11
Molecular Function	GO:0019825	oxygen binding	GSRG0006290	Hba1	hemoglobin, alpha 1	25632	up	2.12913	0.000160753
Molecular Function	GO:0019825	oxygen binding	GSRG0006287	Hba-a1	hemoglobin alpha, adult chain 1	287167	up	2.17247	8.31774e-05
Molecular Function	GO:0019825	oxygen binding	GSRG0006288	Hba2	hemoglobin, alpha 2	360504	up	2.36759	2.81765e-06
Molecular Function	GO:0015002	heme-copper terminal oxidase activity	GSRG0031869	Cox7a2	cytochrome c oxidase subunit VIIa polypeptide 2	29507	up	1.69662	4.47855e-28
Molecular Function	GO:0015002	heme-copper terminal oxidase activity	GSRG0034146	Cox7b	cytochrome c oxidase subunit 7B	303393	up	1.516	2.45076e-17
Molecular Function	GO:0015002	heme-copper terminal oxidase activity	GSRG0022687	Ndufa4	NADH:ubiquinone oxidoreductase subunit A4	681024	up	1.59554	5.63057e-21
Molecular Function	GO:0015002	heme-copper terminal oxidase activity	GSRG0015814	Cox7c	cytochrome c oxidase subunit 7C	100188937	up	1.73227	1.40698e-36
Molecular Function	GO:0016675	oxidoreductase activity, acting on a heme group of donors	GSRG0031869	Cox7a2	cytochrome c oxidase subunit VIIa polypeptide 2	29507	up	1.69662	4.47855e-28
Molecular Function	GO:0016675	oxidoreductase activity, acting on a heme group of donors	GSRG0034146	Cox7b	cytochrome c oxidase subunit 7B	303393	up	1.516	2.45076e-17
Molecular Function	GO:0016675	oxidoreductase activity, acting on a heme group of donors	GSRG0022687	Ndufa4	NADH:ubiquinone oxidoreductase subunit A4	681024	up	1.59554	5.63057e-21
Molecular Function	GO:0016675	oxidoreductase activity, acting on a heme group of donors	GSRG0015814	Cox7c	cytochrome c oxidase subunit 7C	100188937	up	1.73227	1.40698e-36
Biological Process	GO:0098754	detoxification	GSRG0004356	Hbb	hemoglobin subunit beta	24440	up	4.4088	7.94482e-11
Biological Process	GO:0098754	detoxification	GSRG0006290	Hba1	hemoglobin, alpha 1	25632	up	2.12913	0.000160753
Biological Process	GO:0098754	detoxification	GSRG0024876	Txn1	thioredoxin 1	116484	up	1.76628	4.14694e-08
Biological Process	GO:0098754	detoxification	GSRG0014743	Mt3	metallothionein 3	117038	up	1.62196	6.34761e-15
Biological Process	GO:0098754	detoxification	GSRG0006287	Hba-a1	hemoglobin alpha, adult chain 1	287167	up	2.17247	8.31774e-05
Biological Process	GO:0098754	detoxification	GSRG0006288	Hba2	hemoglobin, alpha 2	360504	up	2.36759	2.81765e-06
Molecular Function	GO:0005201	extracellular matrix structural constituent	GSRG0015663	Col11a1	collagen type XI alpha 1 chain	25654	down	2.48516	1.08729e-12
Molecular Function	GO:0005201	extracellular matrix structural constituent	GSRG0012135	Colq	collagen like tail subunit of asymmetric acetylcholinesterase	29755	down	2.16375	7.2053e-11
Molecular Function	GO:0005201	extracellular matrix structural constituent	GSRG0024115	Col27a1	collagen, type XXVII, alpha 1	298101	down	2.00876	1.13427e-19
Molecular Function	GO:0005201	extracellular matrix structural constituent	GSRG0024292	Col9a2	collagen, type IX, alpha 2	362584	down	1.86493	1.01457e-10
Molecular Function	GO:0005201	extracellular matrix structural constituent	GSRG0032420	Col4a3	collagen type IV alpha 3 chain	363265	down	1.54981	6.39946e-06
Molecular Function	GO:0140104	molecular carrier activity	GSRG0004356	Hbb	hemoglobin subunit beta	24440	up	4.4088	7.94482e-11
Molecular Function	GO:0140104	molecular carrier activity	GSRG0006290	Hba1	hemoglobin, alpha 1	25632	up	2.12913	0.000160753
Molecular Function	GO:0140104	molecular carrier activity	GSRG0006287	Hba-a1	hemoglobin alpha, adult chain 1	287167	up	2.17247	8.31774e-05
Molecular Function	GO:0140104	molecular carrier activity	GSRG0006288	Hba2	hemoglobin, alpha 2	360504	up	2.36759	2.81765e-06
Molecular Function	GO:0016209	antioxidant activity	GSRG0004356	Hbb	hemoglobin subunit beta	24440	up	4.4088	7.94482e-11
Molecular Function	GO:0016209	antioxidant activity	GSRG0006290	Hba1	hemoglobin, alpha 1	25632	up	2.12913	0.000160753
Molecular Function	GO:0016209	antioxidant activity	GSRG0024876	Txn1	thioredoxin 1	116484	up	1.76628	4.14694e-08
Molecular Function	GO:0016209	antioxidant activity	GSRG0006287	Hba-a1	hemoglobin alpha, adult chain 1	287167	up	2.17247	8.31774e-05
Molecular Function	GO:0016209	antioxidant activity	GSRG0006288	Hba2	hemoglobin, alpha 2	360504	up	2.36759	2.81765e-06
Molecular Function	GO:0019838	growth factor binding	GSRG0021639	Reg3b	regenerating islet-derived 3 beta	24618	up	4.8648	1.90607e-09
Molecular Function	GO:0019838	growth factor binding	GSRG0037371	Ptn	pleiotrophin	24924	up	1.60821	9.1378e-06
Molecular Function	GO:0019838	growth factor binding	GSRG0000125	Igf2r	insulin-like growth factor 2 receptor	25151	down	1.52914	1.45811e-09
Molecular Function	GO:0019838	growth factor binding	GSRG0025794	Agrn	agrin	25592	down	1.56421	2.67664e-10
Molecular Function	GO:0019838	growth factor binding	GSRG0000649	Igf1r	insulin-like growth factor 1 receptor	25718	down	1.531	0.00182681
Molecular Function	GO:0019838	growth factor binding	GSRG0016421	Ntrk1	neurotrophic receptor tyrosine kinase 1	59109	down	1.72096	0.00368513
Molecular Function	GO:0019838	growth factor binding	GSRG0003095	Ltbp4	latent transforming growth factor beta binding protein 4	292734	down	1.53016	8.60599e-05
Molecular Function	GO:0019838	growth factor binding	GSRG0015510	S100a13	S100 calcium binding protein A13	295213	up	1.6761	8.06806e-08
Molecular Function	GO:0019838	growth factor binding	GSRG0024791	Igfbpl1	insulin-like growth factor binding protein-like 1	366366	up	1.51417	0.0160403
Biological Process	GO:0061564	axon development	GSRG0013764	Mbp	myelin basic protein	24547	down	1.5528	0.000483069
Biological Process	GO:0061564	axon development	GSRG0014276	Dcc	DCC netrin 1 receptor	25311	down	1.64508	7.58175e-08
Biological Process	GO:0061564	axon development	GSRG0025794	Agrn	agrin	25592	down	1.56421	2.67664e-10
Biological Process	GO:0061564	axon development	GSRG0000649	Igf1r	insulin-like growth factor 1 receptor	25718	down	1.531	0.00182681
Biological Process	GO:0061564	axon development	GSRG0015855	Map1b	microtubule-associated protein 1B	29456	down	1.63671	4.85008e-07
Biological Process	GO:0061564	axon development	GSRG0016421	Ntrk1	neurotrophic receptor tyrosine kinase 1	59109	down	1.72096	0.00368513
Biological Process	GO:0061564	axon development	GSRG0013026	Unc5a	unc-5 netrin receptor A	60629	down	1.53052	1.08651e-06
Biological Process	GO:0061564	axon development	GSRG0005047	Slit1	slit guidance ligand 1	65047	down	1.61092	2.13461e-10
Biological Process	GO:0061564	axon development	GSRG0030544	Celsr3	cadherin, EGF LAG seven-pass G-type receptor 3	83466	down	1.72465	6.48848e-07
Biological Process	GO:0061564	axon development	GSRG0014743	Mt3	metallothionein 3	117038	up	1.62196	6.34761e-15
Biological Process	GO:0061564	axon development	GSRG0034460	Arhgap4	Rho GTPase activating protein 4	246249	down	1.70517	1.19406e-07
Biological Process	GO:0061564	axon development	GSRG0006273	Metrn	meteorin, glial cell differentiation regulator	287151	up	1.70242	3.22111e-17
Biological Process	GO:0061564	axon development	GSRG0034966	Plxna3	plexin A3	309280	down	1.51213	2.98775e-13
Biological Process	GO:0061564	axon development	GSRG0004752	Ssh3	slingshot protein phosphatase 3	365396	down	1.58803	3.45496e-11
Cellular Component	GO:0044309	neuron spine	GSRG0003068	Atp1a3	ATPase Na+/K+ transporting subunit alpha 3	24213	down	1.53974	2.09549e-07
Cellular Component	GO:0044309	neuron spine	GSRG0025604	Oprd1	opioid receptor, delta 1	24613	down	1.70404	0.0232206
Cellular Component	GO:0044309	neuron spine	GSRG0030142	Cryab	crystallin, alpha B	25420	up	1.5647	0.00365045
Cellular Component	GO:0044309	neuron spine	GSRG0037086	Oprm1	opioid receptor, mu 1	25601	down	1.81699	0.000150626
Cellular Component	GO:0044309	neuron spine	GSRG0015855	Map1b	microtubule-associated protein 1B	29456	down	1.63671	4.85008e-07
Cellular Component	GO:0044309	neuron spine	GSRG0013925	Synpo	synaptopodin	60324	down	1.5211	2.55388e-12
Cellular Component	GO:0044309	neuron spine	GSRG0012373	Dlgap2	DLG associated protein 2	116681	down	1.53434	6.54097e-05
Cellular Component	GO:0044309	neuron spine	GSRG0014743	Mt3	metallothionein 3	117038	up	1.62196	6.34761e-15
Cellular Component	GO:0044309	neuron spine	GSRG0016752	Lrrc7	leucine rich repeat containing 7	117284	down	1.5025	0.000181162
Cellular Component	GO:0044309	neuron spine	GSRG0006798	Nr1d1	nuclear receptor subfamily 1, group D, member 1	252917	down	1.86021	3.33509e-20
Cellular Component	GO:0044309	neuron spine	GSRG0000314	Shisa7	shisa family member 7	691429	down	1.75162	3.1758e-12
Biological Process	GO:0023061	signal release	GSRG0021645	Tacr1	tachykinin receptor 1	24807	down	1.7507	3.22214e-07
Biological Process	GO:0023061	signal release	GSRG0003034	Gipr	gastric inhibitory polypeptide receptor	25024	down	3.15043	1.17932e-17
Biological Process	GO:0023061	signal release	GSRG0015394	P2ry1	purinergic receptor P2Y1	25265	up	1.51275	4.35902e-06
Biological Process	GO:0023061	signal release	GSRG0003399	Abcc8	ATP binding cassette subfamily C member 8	25559	down	1.67016	7.59901e-10
Biological Process	GO:0023061	signal release	GSRG0037086	Oprm1	opioid receptor, mu 1	25601	down	1.81699	0.000150626
Biological Process	GO:0023061	signal release	GSRG0001671	Cckbr	cholecystokinin B receptor	25706	down	1.57173	0.00153362
Biological Process	GO:0023061	signal release	GSRG0027589	Syn3	synapsin III	29130	down	1.5322	3.62766e-08
Biological Process	GO:0023061	signal release	GSRG0012122	Cacna1d	calcium voltage-gated channel subunit alpha1 D	29716	down	1.5188	1.11024e-06
Biological Process	GO:0023061	signal release	GSRG0022636	Pclo	piccolo (presynaptic cytomatrix protein)	56768	down	1.76491	3.37732e-08
Biological Process	GO:0023061	signal release	GSRG0034874	Apln	apelin	58812	up	1.71516	3.16578e-18
Biological Process	GO:0023061	signal release	GSRG0033164	Per2	period circadian clock 2	63840	down	1.95707	5.09804e-15
Biological Process	GO:0023061	signal release	GSRG0034672	P2ry4	pyrimidinergic receptor P2Y4	63843	down	2.83622	5.15176e-09
Biological Process	GO:0023061	signal release	GSRG0025874	Otof	otoferlin	84573	down	1.57162	4.09653e-07
Biological Process	GO:0023061	signal release	GSRG0006798	Nr1d1	nuclear receptor subfamily 1, group D, member 1	252917	down	1.86021	3.33509e-20
Biological Process	GO:0023061	signal release	GSRG0003095	Ltbp4	latent transforming growth factor beta binding protein 4	292734	down	1.53016	8.60599e-05
Biological Process	GO:0023061	signal release	GSRG0017914	Uqcc2	ubiquinol-cytochrome c reductase complex assembly factor 2	361805	up	1.57309	1.22491e-12
Biological Process	GO:0023061	signal release	GSRG0009611	Mpc2	mitochondrial pyruvate carrier 2	100359982	up	1.52008	4.39828e-35
Biological Process	GO:0032990	cell part morphogenesis	GSRG0013764	Mbp	myelin basic protein	24547	down	1.5528	0.000483069
Biological Process	GO:0032990	cell part morphogenesis	GSRG0014276	Dcc	DCC netrin 1 receptor	25311	down	1.64508	7.58175e-08
Biological Process	GO:0032990	cell part morphogenesis	GSRG0025794	Agrn	agrin	25592	down	1.56421	2.67664e-10
Biological Process	GO:0032990	cell part morphogenesis	GSRG0000649	Igf1r	insulin-like growth factor 1 receptor	25718	down	1.531	0.00182681
Biological Process	GO:0032990	cell part morphogenesis	GSRG0015855	Map1b	microtubule-associated protein 1B	29456	down	1.63671	4.85008e-07
Biological Process	GO:0032990	cell part morphogenesis	GSRG0016677	Ugt8	UDP glycosyltransferase 8	50555	up	1.84253	1.17336e-12
Biological Process	GO:0032990	cell part morphogenesis	GSRG0016421	Ntrk1	neurotrophic receptor tyrosine kinase 1	59109	down	1.72096	0.00368513
Biological Process	GO:0032990	cell part morphogenesis	GSRG0013026	Unc5a	unc-5 netrin receptor A	60629	down	1.53052	1.08651e-06
Biological Process	GO:0032990	cell part morphogenesis	GSRG0005047	Slit1	slit guidance ligand 1	65047	down	1.61092	2.13461e-10
Biological Process	GO:0032990	cell part morphogenesis	GSRG0030544	Celsr3	cadherin, EGF LAG seven-pass G-type receptor 3	83466	down	1.72465	6.48848e-07
Biological Process	GO:0032990	cell part morphogenesis	GSRG0024498	Rere	arginine-glutamic acid dipeptide repeats	116665	down	1.53999	8.99805e-15
Biological Process	GO:0032990	cell part morphogenesis	GSRG0014743	Mt3	metallothionein 3	117038	up	1.62196	6.34761e-15
Biological Process	GO:0032990	cell part morphogenesis	GSRG0034460	Arhgap4	Rho GTPase activating protein 4	246249	down	1.70517	1.19406e-07
Biological Process	GO:0032990	cell part morphogenesis	GSRG0006273	Metrn	meteorin, glial cell differentiation regulator	287151	up	1.70242	3.22111e-17
Biological Process	GO:0032990	cell part morphogenesis	GSRG0034966	Plxna3	plexin A3	309280	down	1.51213	2.98775e-13
Biological Process	GO:0032990	cell part morphogenesis	GSRG0009031	Rasal1	RAS protein activator like 1 (GAP1 like)	360814	down	1.53421	0.0019662
Biological Process	GO:0032990	cell part morphogenesis	GSRG0004752	Ssh3	slingshot protein phosphatase 3	365396	down	1.58803	3.45496e-11
Cellular Component	GO:0005581	collagen trimer	GSRG0015663	Col11a1	collagen type XI alpha 1 chain	25654	down	2.48516	1.08729e-12
Cellular Component	GO:0005581	collagen trimer	GSRG0012135	Colq	collagen like tail subunit of asymmetric acetylcholinesterase	29755	down	2.16375	7.2053e-11
Cellular Component	GO:0005581	collagen trimer	GSRG0024115	Col27a1	collagen, type XXVII, alpha 1	298101	down	2.00876	1.13427e-19
Cellular Component	GO:0005581	collagen trimer	GSRG0024292	Col9a2	collagen, type IX, alpha 2	362584	down	1.86493	1.01457e-10
Cellular Component	GO:0005581	collagen trimer	GSRG0032420	Col4a3	collagen type IV alpha 3 chain	363265	down	1.54981	6.39946e-06
Biological Process	GO:0042391	regulation of membrane potential	GSRG0003068	Atp1a3	ATPase Na+/K+ transporting subunit alpha 3	24213	down	1.53974	2.09549e-07
Biological Process	GO:0042391	regulation of membrane potential	GSRG0025604	Oprd1	opioid receptor, delta 1	24613	down	1.70404	0.0232206
Biological Process	GO:0042391	regulation of membrane potential	GSRG0021645	Tacr1	tachykinin receptor 1	24807	down	1.7507	3.22214e-07
Biological Process	GO:0042391	regulation of membrane potential	GSRG0037371	Ptn	pleiotrophin	24924	up	1.60821	9.1378e-06
Biological Process	GO:0042391	regulation of membrane potential	GSRG0037086	Oprm1	opioid receptor, mu 1	25601	down	1.81699	0.000150626
Biological Process	GO:0042391	regulation of membrane potential	GSRG0028290	Scn8a	sodium voltage-gated channel alpha subunit 8	29710	down	1.55985	5.42005e-05
Biological Process	GO:0042391	regulation of membrane potential	GSRG0012122	Cacna1d	calcium voltage-gated channel subunit alpha1 D	29716	down	1.5188	1.11024e-06
Biological Process	GO:0042391	regulation of membrane potential	GSRG0018607	Kcnt1	potassium sodium-activated channel subfamily T member 1	60444	down	1.65862	3.36102e-07
Biological Process	GO:0042391	regulation of membrane potential	GSRG0011815	Fgf14	fibroblast growth factor 14	63851	down	1.60606	1.36727e-06
Biological Process	GO:0042391	regulation of membrane potential	GSRG0007072	Cxadr	coxsackie virus and adenovirus receptor	89843	down	1.53807	0.00028971
Biological Process	GO:0042391	regulation of membrane potential	GSRG0006265	Cacna1h	calcium voltage-gated channel subunit alpha1 H	114862	down	1.57771	0.000270966
Biological Process	GO:0042391	regulation of membrane potential	GSRG0013439	Actn2	actinin alpha 2	291245	down	1.51158	0.00435813
Biological Process	GO:0042391	regulation of membrane potential	GSRG0030944	Bco2	beta-carotene oxygenase 2	315644	down	1.55902	0.000338217
Biological Process	GO:0042391	regulation of membrane potential	GSRG0034806	Kcne5	potassium voltage-gated channel subfamily E regulatory subunit 5	681190	up	1.61792	2.66409e-05
Biological Process	GO:0008202	steroid metabolic process	GSRG0009783	Dbi	diazepam binding inhibitor, acyl-CoA binding protein	25045	up	1.65654	5.74137e-12
Biological Process	GO:0008202	steroid metabolic process	GSRG0021356	Cyp51	cytochrome P450, family 51	25427	up	1.60837	5.06246e-12
Biological Process	GO:0008202	steroid metabolic process	GSRG0000649	Igf1r	insulin-like growth factor 1 receptor	25718	down	1.531	0.00182681
Biological Process	GO:0008202	steroid metabolic process	GSRG0015165	Hmgcs1	3-hydroxy-3-methylglutaryl-CoA synthase 1	29637	up	1.5233	9.08502e-07
Biological Process	GO:0008202	steroid metabolic process	GSRG0023482	Gnb3	G protein subunit beta 3	60449	down	1.66492	0.00572064
Biological Process	GO:0008202	steroid metabolic process	GSRG0013426	Idi1	isopentenyl-diphosphate delta isomerase 1	89784	up	1.75132	1.12854e-11
Biological Process	GO:0008202	steroid metabolic process	GSRG0006265	Cacna1h	calcium voltage-gated channel subunit alpha1 H	114862	down	1.57771	0.000270966
Biological Process	GO:0008202	steroid metabolic process	GSRG0014743	Mt3	metallothionein 3	117038	up	1.62196	6.34761e-15
Biological Process	GO:0008202	steroid metabolic process	GSRG0011974	Msmo1	methylsterol monooxygenase 1	140910	up	1.60666	1.27987e-11
Biological Process	GO:0008202	steroid metabolic process	GSRG0006798	Nr1d1	nuclear receptor subfamily 1, group D, member 1	252917	down	1.86021	3.33509e-20
Biological Process	GO:0008202	steroid metabolic process	GSRG0011673	Ebpl	emopamil binding protein-like	361054	up	1.6449	6.39747e-09
Biological Process	GO:0008202	steroid metabolic process	GSRG0012899	Akr1c12	aldo-keto reductase family 1, member C12	361266	down	1.54614	0.00406831
Biological Process	GO:0032355	response to estradiol	GSRG0021639	Reg3b	regenerating islet-derived 3 beta	24618	up	4.8648	1.90607e-09
Biological Process	GO:0032355	response to estradiol	GSRG0021645	Tacr1	tachykinin receptor 1	24807	down	1.7507	3.22214e-07
Biological Process	GO:0032355	response to estradiol	GSRG0037371	Ptn	pleiotrophin	24924	up	1.60821	9.1378e-06
Biological Process	GO:0032355	response to estradiol	GSRG0023485	Cd4	Cd4 molecule	24932	down	1.58938	0.00946427
Biological Process	GO:0032355	response to estradiol	GSRG0030142	Cryab	crystallin, alpha B	25420	up	1.5647	0.00365045
Biological Process	GO:0032355	response to estradiol	GSRG0020264	Ass1	argininosuccinate synthase 1	25698	down	2.19317	5.99196e-30
Biological Process	GO:0032355	response to estradiol	GSRG0000649	Igf1r	insulin-like growth factor 1 receptor	25718	down	1.531	0.00182681
Biological Process	GO:0032355	response to estradiol	GSRG0020155	Oprl1	opioid related nociceptin receptor 1	29256	down	1.5374	1.49437e-08
Biological Process	GO:0032355	response to estradiol	GSRG0015855	Map1b	microtubule-associated protein 1B	29456	down	1.63671	4.85008e-07
Biological Process	GO:0032355	response to estradiol	GSRG0006949	Rgs9	regulator of G-protein signaling 9	29481	down	1.52703	4.35514e-06
Biological Process	GO:0032355	response to estradiol	GSRG0012122	Cacna1d	calcium voltage-gated channel subunit alpha1 D	29716	down	1.5188	1.11024e-06
Biological Process	GO:0032355	response to estradiol	GSRG0006288	Hba2	hemoglobin, alpha 2	360504	up	2.36759	2.81765e-06
Cellular Component	GO:0033267	axon part	GSRG0003068	Atp1a3	ATPase Na+/K+ transporting subunit alpha 3	24213	down	1.53974	2.09549e-07
Cellular Component	GO:0033267	axon part	GSRG0037126	Calca	calcitonin-related polypeptide alpha	24241	up	1.66352	0.00136354
Cellular Component	GO:0033267	axon part	GSRG0013764	Mbp	myelin basic protein	24547	down	1.5528	0.000483069
Cellular Component	GO:0033267	axon part	GSRG0025604	Oprd1	opioid receptor, delta 1	24613	down	1.70404	0.0232206
Cellular Component	GO:0033267	axon part	GSRG0014276	Dcc	DCC netrin 1 receptor	25311	down	1.64508	7.58175e-08
Cellular Component	GO:0033267	axon part	GSRG0025794	Agrn	agrin	25592	down	1.56421	2.67664e-10
Cellular Component	GO:0033267	axon part	GSRG0015855	Map1b	microtubule-associated protein 1B	29456	down	1.63671	4.85008e-07
Cellular Component	GO:0033267	axon part	GSRG0028290	Scn8a	sodium voltage-gated channel alpha subunit 8	29710	down	1.55985	5.42005e-05
Cellular Component	GO:0033267	axon part	GSRG0022636	Pclo	piccolo (presynaptic cytomatrix protein)	56768	down	1.76491	3.37732e-08
Cellular Component	GO:0033267	axon part	GSRG0007072	Cxadr	coxsackie virus and adenovirus receptor	89843	down	1.53807	0.00028971
Cellular Component	GO:0033267	axon part	GSRG0016752	Lrrc7	leucine rich repeat containing 7	117284	down	1.5025	0.000181162
Cellular Component	GO:0033267	axon part	GSRG0010754	Inpp5j	inositol polyphosphate-5-phosphatase J	171088	down	1.5098	7.24469e-07
Cellular Component	GO:0033267	axon part	GSRG0034460	Arhgap4	Rho GTPase activating protein 4	246249	down	1.70517	1.19406e-07
Cellular Component	GO:0033267	axon part	GSRG0005067	Bloc1s2	biogenesis of lysosomal organelles complex-1, subunit 2	293938	up	1.62114	1.09232e-05
Cellular Component	GO:0033267	axon part	GSRG0033884	Elk1	ELK1, ETS transcription factor	314436	down	1.59	1.82585e-22
Molecular Function	GO:0016684	oxidoreductase activity, acting on peroxide as acceptor	GSRG0004356	Hbb	hemoglobin subunit beta	24440	up	4.4088	7.94482e-11
Molecular Function	GO:0016684	oxidoreductase activity, acting on peroxide as acceptor	GSRG0006290	Hba1	hemoglobin, alpha 1	25632	up	2.12913	0.000160753
Molecular Function	GO:0016684	oxidoreductase activity, acting on peroxide as acceptor	GSRG0006287	Hba-a1	hemoglobin alpha, adult chain 1	287167	up	2.17247	8.31774e-05
Molecular Function	GO:0016684	oxidoreductase activity, acting on peroxide as acceptor	GSRG0006288	Hba2	hemoglobin, alpha 2	360504	up	2.36759	2.81765e-06
Molecular Function	GO:0046906	tetrapyrrole binding	GSRG0004356	Hbb	hemoglobin subunit beta	24440	up	4.4088	7.94482e-11
Molecular Function	GO:0046906	tetrapyrrole binding	GSRG0021356	Cyp51	cytochrome P450, family 51	25427	up	1.60837	5.06246e-12
Molecular Function	GO:0046906	tetrapyrrole binding	GSRG0006290	Hba1	hemoglobin, alpha 1	25632	up	2.12913	0.000160753
Molecular Function	GO:0046906	tetrapyrrole binding	GSRG0006287	Hba-a1	hemoglobin alpha, adult chain 1	287167	up	2.17247	8.31774e-05
Molecular Function	GO:0046906	tetrapyrrole binding	GSRG0003084	Cyp2s1	cytochrome P450, family 2, subfamily s, polypeptide 1	308445	down	1.568	0.00200418
Molecular Function	GO:0046906	tetrapyrrole binding	GSRG0006288	Hba2	hemoglobin, alpha 2	360504	up	2.36759	2.81765e-06
Molecular Function	GO:0046906	tetrapyrrole binding	GSRG0031977	Cyb561d2	cytochrome b561 family, member D2	363137	up	1.53804	5.11456e-08
Cellular Component	GO:0042383	sarcolemma	GSRG0003068	Atp1a3	ATPase Na+/K+ transporting subunit alpha 3	24213	down	1.53974	2.09549e-07
Cellular Component	GO:0042383	sarcolemma	GSRG0003399	Abcc8	ATP binding cassette subfamily C member 8	25559	down	1.67016	7.59901e-10
Cellular Component	GO:0042383	sarcolemma	GSRG0037086	Oprm1	opioid receptor, mu 1	25601	down	1.81699	0.000150626
Cellular Component	GO:0042383	sarcolemma	GSRG0000649	Igf1r	insulin-like growth factor 1 receptor	25718	down	1.531	0.00182681
Cellular Component	GO:0042383	sarcolemma	GSRG0012122	Cacna1d	calcium voltage-gated channel subunit alpha1 D	29716	down	1.5188	1.11024e-06
Cellular Component	GO:0042383	sarcolemma	GSRG0015619	Kcnd3	potassium voltage-gated channel subfamily D member 3	65195	down	1.65299	1.30769e-14
Cellular Component	GO:0042383	sarcolemma	GSRG0021416	Flnc	filamin C	362332	down	1.60633	1.31827e-27
Biological Process	GO:0000904	cell morphogenesis involved in differentiation	GSRG0013764	Mbp	myelin basic protein	24547	down	1.5528	0.000483069
Biological Process	GO:0000904	cell morphogenesis involved in differentiation	GSRG0014276	Dcc	DCC netrin 1 receptor	25311	down	1.64508	7.58175e-08
Biological Process	GO:0000904	cell morphogenesis involved in differentiation	GSRG0025794	Agrn	agrin	25592	down	1.56421	2.67664e-10
Biological Process	GO:0000904	cell morphogenesis involved in differentiation	GSRG0000649	Igf1r	insulin-like growth factor 1 receptor	25718	down	1.531	0.00182681
Biological Process	GO:0000904	cell morphogenesis involved in differentiation	GSRG0015855	Map1b	microtubule-associated protein 1B	29456	down	1.63671	4.85008e-07
Biological Process	GO:0000904	cell morphogenesis involved in differentiation	GSRG0016421	Ntrk1	neurotrophic receptor tyrosine kinase 1	59109	down	1.72096	0.00368513
Biological Process	GO:0000904	cell morphogenesis involved in differentiation	GSRG0013026	Unc5a	unc-5 netrin receptor A	60629	down	1.53052	1.08651e-06
Biological Process	GO:0000904	cell morphogenesis involved in differentiation	GSRG0005047	Slit1	slit guidance ligand 1	65047	down	1.61092	2.13461e-10
Biological Process	GO:0000904	cell morphogenesis involved in differentiation	GSRG0030544	Celsr3	cadherin, EGF LAG seven-pass G-type receptor 3	83466	down	1.72465	6.48848e-07
Biological Process	GO:0000904	cell morphogenesis involved in differentiation	GSRG0024498	Rere	arginine-glutamic acid dipeptide repeats	116665	down	1.53999	8.99805e-15
Biological Process	GO:0000904	cell morphogenesis involved in differentiation	GSRG0014743	Mt3	metallothionein 3	117038	up	1.62196	6.34761e-15
Biological Process	GO:0000904	cell morphogenesis involved in differentiation	GSRG0034460	Arhgap4	Rho GTPase activating protein 4	246249	down	1.70517	1.19406e-07
Biological Process	GO:0000904	cell morphogenesis involved in differentiation	GSRG0006273	Metrn	meteorin, glial cell differentiation regulator	287151	up	1.70242	3.22111e-17
Biological Process	GO:0000904	cell morphogenesis involved in differentiation	GSRG0005074	Pdzd7	PDZ domain containing 7	293996	down	2.03943	1.02119e-11
Biological Process	GO:0000904	cell morphogenesis involved in differentiation	GSRG0034966	Plxna3	plexin A3	309280	down	1.51213	2.98775e-13
Biological Process	GO:0000904	cell morphogenesis involved in differentiation	GSRG0004752	Ssh3	slingshot protein phosphatase 3	365396	down	1.58803	3.45496e-11
Cellular Component	GO:1990204	oxidoreductase complex	GSRG0022713	Ndufa5	NADH:ubiquinone oxidoreductase subunit A5	25488	up	1.51144	1.06749e-15
Cellular Component	GO:1990204	oxidoreductase complex	GSRG0013871	Ndufa2	NADH:ubiquinone oxidoreductase subunit A2	291660	up	1.60528	1.5633e-23
Cellular Component	GO:1990204	oxidoreductase complex	GSRG0024733	Ndufb6	NADH:ubiquinone oxidoreductase subunit B6	297990	up	1.55346	9.93601e-17
Cellular Component	GO:1990204	oxidoreductase complex	GSRG0021469	Ndufb2	NADH:ubiquinone oxidoreductase subunit B2	362344	up	1.52737	1.54108e-19
Cellular Component	GO:1990204	oxidoreductase complex	GSRG0022687	Ndufa4	NADH:ubiquinone oxidoreductase subunit A4	681024	up	1.59554	5.63057e-21
Molecular Function	GO:0022890	inorganic cation transmembrane transporter activity	GSRG0003068	Atp1a3	ATPase Na+/K+ transporting subunit alpha 3	24213	down	1.53974	2.09549e-07
Molecular Function	GO:0022890	inorganic cation transmembrane transporter activity	GSRG0003399	Abcc8	ATP binding cassette subfamily C member 8	25559	down	1.67016	7.59901e-10
Molecular Function	GO:0022890	inorganic cation transmembrane transporter activity	GSRG0037086	Oprm1	opioid receptor, mu 1	25601	down	1.81699	0.000150626
Molecular Function	GO:0022890	inorganic cation transmembrane transporter activity	GSRG0031869	Cox7a2	cytochrome c oxidase subunit VIIa polypeptide 2	29507	up	1.69662	4.47855e-28
Molecular Function	GO:0022890	inorganic cation transmembrane transporter activity	GSRG0028290	Scn8a	sodium voltage-gated channel alpha subunit 8	29710	down	1.55985	5.42005e-05
Molecular Function	GO:0022890	inorganic cation transmembrane transporter activity	GSRG0012122	Cacna1d	calcium voltage-gated channel subunit alpha1 D	29716	down	1.5188	1.11024e-06
Molecular Function	GO:0022890	inorganic cation transmembrane transporter activity	GSRG0019637	Slc28a2	solute carrier family 28 member 2	60423	down	2.23588	6.2088e-12
Molecular Function	GO:0022890	inorganic cation transmembrane transporter activity	GSRG0018607	Kcnt1	potassium sodium-activated channel subfamily T member 1	60444	down	1.65862	3.36102e-07
Molecular Function	GO:0022890	inorganic cation transmembrane transporter activity	GSRG0015619	Kcnd3	potassium voltage-gated channel subfamily D member 3	65195	down	1.65299	1.30769e-14
Molecular Function	GO:0022890	inorganic cation transmembrane transporter activity	GSRG0006265	Cacna1h	calcium voltage-gated channel subunit alpha1 H	114862	down	1.57771	0.000270966
Molecular Function	GO:0022890	inorganic cation transmembrane transporter activity	GSRG0011511	Slc4a7	solute carrier family 4 member 7	117955	down	1.53637	2.36221e-10
Molecular Function	GO:0022890	inorganic cation transmembrane transporter activity	GSRG0010142	Atp5i	ATP synthase, H+ transporting, mitochondrial Fo complex, subunit E	140608	up	1.71763	4.94622e-21
Molecular Function	GO:0022890	inorganic cation transmembrane transporter activity	GSRG0006938	Cacng5	calcium voltage-gated channel auxiliary subunit gamma 5	140726	down	1.73488	2.89691e-09
Molecular Function	GO:0022890	inorganic cation transmembrane transporter activity	GSRG0014551	Slc9a5	solute carrier family 9 member A5	192215	down	1.51135	7.46905e-06
Molecular Function	GO:0022890	inorganic cation transmembrane transporter activity	GSRG0006566	Slc13a5	solute carrier family 13 member 5	266998	up	1.53974	2.51944e-05
Molecular Function	GO:0022890	inorganic cation transmembrane transporter activity	GSRG0034146	Cox7b	cytochrome c oxidase subunit 7B	303393	up	1.516	2.45076e-17
Molecular Function	GO:0022890	inorganic cation transmembrane transporter activity	GSRG0028288	Slc4a8	solute carrier family 4 member 8	315311	down	1.6248	5.11103e-05
Molecular Function	GO:0022890	inorganic cation transmembrane transporter activity	GSRG0022687	Ndufa4	NADH:ubiquinone oxidoreductase subunit A4	681024	up	1.59554	5.63057e-21
Molecular Function	GO:0022890	inorganic cation transmembrane transporter activity	GSRG0034806	Kcne5	potassium voltage-gated channel subfamily E regulatory subunit 5	681190	up	1.61792	2.66409e-05
Molecular Function	GO:0022890	inorganic cation transmembrane transporter activity	GSRG0015814	Cox7c	cytochrome c oxidase subunit 7C	100188937	up	1.73227	1.40698e-36
Biological Process	GO:0007610	behavior	GSRG0003068	Atp1a3	ATPase Na+/K+ transporting subunit alpha 3	24213	down	1.53974	2.09549e-07
Biological Process	GO:0007610	behavior	GSRG0037126	Calca	calcitonin-related polypeptide alpha	24241	up	1.66352	0.00136354
Biological Process	GO:0007610	behavior	GSRG0025604	Oprd1	opioid receptor, delta 1	24613	down	1.70404	0.0232206
Biological Process	GO:0007610	behavior	GSRG0021645	Tacr1	tachykinin receptor 1	24807	down	1.7507	3.22214e-07
Biological Process	GO:0007610	behavior	GSRG0037371	Ptn	pleiotrophin	24924	up	1.60821	9.1378e-06
Biological Process	GO:0007610	behavior	GSRG0015394	P2ry1	purinergic receptor P2Y1	25265	up	1.51275	4.35902e-06
Biological Process	GO:0007610	behavior	GSRG0003399	Abcc8	ATP binding cassette subfamily C member 8	25559	down	1.67016	7.59901e-10
Biological Process	GO:0007610	behavior	GSRG0026650	Id2	inhibitor of DNA binding 2, HLH protein	25587	up	1.50938	1.92082e-09
Biological Process	GO:0007610	behavior	GSRG0037086	Oprm1	opioid receptor, mu 1	25601	down	1.81699	0.000150626
Biological Process	GO:0007610	behavior	GSRG0001671	Cckbr	cholecystokinin B receptor	25706	down	1.57173	0.00153362
Biological Process	GO:0007610	behavior	GSRG0020155	Oprl1	opioid related nociceptin receptor 1	29256	down	1.5374	1.49437e-08
Biological Process	GO:0007610	behavior	GSRG0012122	Cacna1d	calcium voltage-gated channel subunit alpha1 D	29716	down	1.5188	1.11024e-06
Biological Process	GO:0007610	behavior	GSRG0034874	Apln	apelin	58812	up	1.71516	3.16578e-18
Biological Process	GO:0007610	behavior	GSRG0016421	Ntrk1	neurotrophic receptor tyrosine kinase 1	59109	down	1.72096	0.00368513
Biological Process	GO:0007610	behavior	GSRG0025754	Per3	period circadian clock 3	78962	down	2.05317	2.28078e-15
Biological Process	GO:0007610	behavior	GSRG0028457	Abca7	ATP binding cassette subfamily A member 7	299609	down	1.64962	7.3394e-08
Biological Process	GO:0007610	behavior	GSRG0024495	Gpr157	G protein-coupled receptor 157	313725	down	1.66862	2.81076e-07
Biological Process	GO:0007610	behavior	GSRG0016508	Ciart	circadian associated repressor of transcription	365871	down	1.91539	8.11095e-12
Biological Process	GO:0007610	behavior	GSRG0000314	Shisa7	shisa family member 7	691429	down	1.75162	3.1758e-12
Biological Process	GO:0007200	phospholipase C-activating G protein-coupled receptor signaling pathway	GSRG0037126	Calca	calcitonin-related polypeptide alpha	24241	up	1.66352	0.00136354
Biological Process	GO:0007200	phospholipase C-activating G protein-coupled receptor signaling pathway	GSRG0025604	Oprd1	opioid receptor, delta 1	24613	down	1.70404	0.0232206
Biological Process	GO:0007200	phospholipase C-activating G protein-coupled receptor signaling pathway	GSRG0015394	P2ry1	purinergic receptor P2Y1	25265	up	1.51275	4.35902e-06
Biological Process	GO:0007200	phospholipase C-activating G protein-coupled receptor signaling pathway	GSRG0037086	Oprm1	opioid receptor, mu 1	25601	down	1.81699	0.000150626
Biological Process	GO:0007200	phospholipase C-activating G protein-coupled receptor signaling pathway	GSRG0020155	Oprl1	opioid related nociceptin receptor 1	29256	down	1.5374	1.49437e-08
Biological Process	GO:0007200	phospholipase C-activating G protein-coupled receptor signaling pathway	GSRG0013439	Actn2	actinin alpha 2	291245	down	1.51158	0.00435813
Biological Process	GO:0007200	phospholipase C-activating G protein-coupled receptor signaling pathway	GSRG0024495	Gpr157	G protein-coupled receptor 157	313725	down	1.66862	2.81076e-07
Biological Process	GO:0072593	reactive oxygen species metabolic process	GSRG0004356	Hbb	hemoglobin subunit beta	24440	up	4.4088	7.94482e-11
Biological Process	GO:0072593	reactive oxygen species metabolic process	GSRG0030142	Cryab	crystallin, alpha B	25420	up	1.5647	0.00365045
Biological Process	GO:0072593	reactive oxygen species metabolic process	GSRG0037086	Oprm1	opioid receptor, mu 1	25601	down	1.81699	0.000150626
Biological Process	GO:0072593	reactive oxygen species metabolic process	GSRG0006290	Hba1	hemoglobin, alpha 1	25632	up	2.12913	0.000160753
Biological Process	GO:0072593	reactive oxygen species metabolic process	GSRG0020264	Ass1	argininosuccinate synthase 1	25698	down	2.19317	5.99196e-30
Biological Process	GO:0072593	reactive oxygen species metabolic process	GSRG0030663	Birc2	baculoviral IAP repeat-containing 2	60371	up	1.60665	1.48966e-12
Biological Process	GO:0072593	reactive oxygen species metabolic process	GSRG0014743	Mt3	metallothionein 3	117038	up	1.62196	6.34761e-15
Biological Process	GO:0072593	reactive oxygen species metabolic process	GSRG0006287	Hba-a1	hemoglobin alpha, adult chain 1	287167	up	2.17247	8.31774e-05
Biological Process	GO:0072593	reactive oxygen species metabolic process	GSRG0030944	Bco2	beta-carotene oxygenase 2	315644	down	1.55902	0.000338217
Biological Process	GO:0072593	reactive oxygen species metabolic process	GSRG0006288	Hba2	hemoglobin, alpha 2	360504	up	2.36759	2.81765e-06
Molecular Function	GO:0001653	peptide receptor activity	GSRG0025604	Oprd1	opioid receptor, delta 1	24613	down	1.70404	0.0232206
Molecular Function	GO:0001653	peptide receptor activity	GSRG0021645	Tacr1	tachykinin receptor 1	24807	down	1.7507	3.22214e-07
Molecular Function	GO:0001653	peptide receptor activity	GSRG0003034	Gipr	gastric inhibitory polypeptide receptor	25024	down	3.15043	1.17932e-17
Molecular Function	GO:0001653	peptide receptor activity	GSRG0037086	Oprm1	opioid receptor, mu 1	25601	down	1.81699	0.000150626
Molecular Function	GO:0001653	peptide receptor activity	GSRG0001671	Cckbr	cholecystokinin B receptor	25706	down	1.57173	0.00153362
Molecular Function	GO:0001653	peptide receptor activity	GSRG0020155	Oprl1	opioid related nociceptin receptor 1	29256	down	1.5374	1.49437e-08
Molecular Function	GO:0001653	peptide receptor activity	GSRG0028776	Lgr5	leucine rich repeat containing G protein coupled receptor 5	299802	down	1.75188	1.06754e-12
Biological Process	GO:0032409	regulation of transporter activity	GSRG0003399	Abcc8	ATP binding cassette subfamily C member 8	25559	down	1.67016	7.59901e-10
Biological Process	GO:0032409	regulation of transporter activity	GSRG0037086	Oprm1	opioid receptor, mu 1	25601	down	1.81699	0.000150626
Biological Process	GO:0032409	regulation of transporter activity	GSRG0020155	Oprl1	opioid related nociceptin receptor 1	29256	down	1.5374	1.49437e-08
Biological Process	GO:0032409	regulation of transporter activity	GSRG0006949	Rgs9	regulator of G-protein signaling 9	29481	down	1.52703	4.35514e-06
Biological Process	GO:0032409	regulation of transporter activity	GSRG0011815	Fgf14	fibroblast growth factor 14	63851	down	1.60606	1.36727e-06
Biological Process	GO:0032409	regulation of transporter activity	GSRG0003243	Fxyd3	FXYD domain-containing ion transport regulator 3	116831	up	1.88962	0.000781928
Biological Process	GO:0032409	regulation of transporter activity	GSRG0006938	Cacng5	calcium voltage-gated channel auxiliary subunit gamma 5	140726	down	1.73488	2.89691e-09
Biological Process	GO:0032409	regulation of transporter activity	GSRG0013439	Actn2	actinin alpha 2	291245	down	1.51158	0.00435813
Biological Process	GO:0032409	regulation of transporter activity	GSRG0019961	Rem1	RRAD and GEM like GTPase 1	366232	up	1.55217	0.0117621
Biological Process	GO:0032409	regulation of transporter activity	GSRG0034806	Kcne5	potassium voltage-gated channel subfamily E regulatory subunit 5	681190	up	1.61792	2.66409e-05
Biological Process	GO:0032409	regulation of transporter activity	GSRG0000314	Shisa7	shisa family member 7	691429	down	1.75162	3.1758e-12
Cellular Component	GO:1990351	transporter complex	GSRG0003068	Atp1a3	ATPase Na+/K+ transporting subunit alpha 3	24213	down	1.53974	2.09549e-07
Cellular Component	GO:1990351	transporter complex	GSRG0003399	Abcc8	ATP binding cassette subfamily C member 8	25559	down	1.67016	7.59901e-10
Cellular Component	GO:1990351	transporter complex	GSRG0028290	Scn8a	sodium voltage-gated channel alpha subunit 8	29710	down	1.55985	5.42005e-05
Cellular Component	GO:1990351	transporter complex	GSRG0012122	Cacna1d	calcium voltage-gated channel subunit alpha1 D	29716	down	1.5188	1.11024e-06
Cellular Component	GO:1990351	transporter complex	GSRG0015619	Kcnd3	potassium voltage-gated channel subfamily D member 3	65195	down	1.65299	1.30769e-14
Cellular Component	GO:1990351	transporter complex	GSRG0006265	Cacna1h	calcium voltage-gated channel subunit alpha1 H	114862	down	1.57771	0.000270966
Cellular Component	GO:1990351	transporter complex	GSRG0016752	Lrrc7	leucine rich repeat containing 7	117284	down	1.5025	0.000181162
Cellular Component	GO:1990351	transporter complex	GSRG0006938	Cacng5	calcium voltage-gated channel auxiliary subunit gamma 5	140726	down	1.73488	2.89691e-09
Cellular Component	GO:1990351	transporter complex	GSRG0007104	Clic6	chloride intracellular channel 6	304081	down	2.24194	3.69579e-15
Cellular Component	GO:1990351	transporter complex	GSRG0034806	Kcne5	potassium voltage-gated channel subfamily E regulatory subunit 5	681190	up	1.61792	2.66409e-05
Cellular Component	GO:1990351	transporter complex	GSRG0000314	Shisa7	shisa family member 7	691429	down	1.75162	3.1758e-12
Biological Process	GO:0010975	regulation of neuron projection development	GSRG0013764	Mbp	myelin basic protein	24547	down	1.5528	0.000483069
Biological Process	GO:0010975	regulation of neuron projection development	GSRG0005461	Pmp22	peripheral myelin protein 22	24660	up	2.57926	0.0331337
Biological Process	GO:0010975	regulation of neuron projection development	GSRG0037371	Ptn	pleiotrophin	24924	up	1.60821	9.1378e-06
Biological Process	GO:0010975	regulation of neuron projection development	GSRG0014276	Dcc	DCC netrin 1 receptor	25311	down	1.64508	7.58175e-08
Biological Process	GO:0010975	regulation of neuron projection development	GSRG0025794	Agrn	agrin	25592	down	1.56421	2.67664e-10
Biological Process	GO:0010975	regulation of neuron projection development	GSRG0000649	Igf1r	insulin-like growth factor 1 receptor	25718	down	1.531	0.00182681
Biological Process	GO:0010975	regulation of neuron projection development	GSRG0015855	Map1b	microtubule-associated protein 1B	29456	down	1.63671	4.85008e-07
Biological Process	GO:0010975	regulation of neuron projection development	GSRG0016421	Ntrk1	neurotrophic receptor tyrosine kinase 1	59109	down	1.72096	0.00368513
Biological Process	GO:0010975	regulation of neuron projection development	GSRG0005047	Slit1	slit guidance ligand 1	65047	down	1.61092	2.13461e-10
Biological Process	GO:0010975	regulation of neuron projection development	GSRG0014743	Mt3	metallothionein 3	117038	up	1.62196	6.34761e-15
Biological Process	GO:0010975	regulation of neuron projection development	GSRG0016752	Lrrc7	leucine rich repeat containing 7	117284	down	1.5025	0.000181162
Biological Process	GO:0010975	regulation of neuron projection development	GSRG0010754	Inpp5j	inositol polyphosphate-5-phosphatase J	171088	down	1.5098	7.24469e-07
Biological Process	GO:0010975	regulation of neuron projection development	GSRG0034460	Arhgap4	Rho GTPase activating protein 4	246249	down	1.70517	1.19406e-07
Biological Process	GO:0010975	regulation of neuron projection development	GSRG0006273	Metrn	meteorin, glial cell differentiation regulator	287151	up	1.70242	3.22111e-17
Biological Process	GO:0010975	regulation of neuron projection development	GSRG0034966	Plxna3	plexin A3	309280	down	1.51213	2.98775e-13
Biological Process	GO:0010975	regulation of neuron projection development	GSRG0009031	Rasal1	RAS protein activator like 1 (GAP1 like)	360814	down	1.53421	0.0019662
Biological Process	GO:0010975	regulation of neuron projection development	GSRG0004752	Ssh3	slingshot protein phosphatase 3	365396	down	1.58803	3.45496e-11
Biological Process	GO:0097237	cellular response to toxic substance	GSRG0004356	Hbb	hemoglobin subunit beta	24440	up	4.4088	7.94482e-11
Biological Process	GO:0097237	cellular response to toxic substance	GSRG0025604	Oprd1	opioid receptor, delta 1	24613	down	1.70404	0.0232206
Biological Process	GO:0097237	cellular response to toxic substance	GSRG0021639	Reg3b	regenerating islet-derived 3 beta	24618	up	4.8648	1.90607e-09
Biological Process	GO:0097237	cellular response to toxic substance	GSRG0006290	Hba1	hemoglobin, alpha 1	25632	up	2.12913	0.000160753
Biological Process	GO:0097237	cellular response to toxic substance	GSRG0016421	Ntrk1	neurotrophic receptor tyrosine kinase 1	59109	down	1.72096	0.00368513
Biological Process	GO:0097237	cellular response to toxic substance	GSRG0024876	Txn1	thioredoxin 1	116484	up	1.76628	4.14694e-08
Biological Process	GO:0097237	cellular response to toxic substance	GSRG0014743	Mt3	metallothionein 3	117038	up	1.62196	6.34761e-15
Biological Process	GO:0097237	cellular response to toxic substance	GSRG0006287	Hba-a1	hemoglobin alpha, adult chain 1	287167	up	2.17247	8.31774e-05
Biological Process	GO:0097237	cellular response to toxic substance	GSRG0006288	Hba2	hemoglobin, alpha 2	360504	up	2.36759	2.81765e-06
Biological Process	GO:0097237	cellular response to toxic substance	GSRG0032395	Ankzf1	ankyrin repeat and zinc finger domain containing 1	363255	down	1.50552	2.75923e-08
Biological Process	GO:0042063	gliogenesis	GSRG0037371	Ptn	pleiotrophin	24924	up	1.60821	9.1378e-06
Biological Process	GO:0042063	gliogenesis	GSRG0023495	Cd9	CD9 molecule	24936	up	1.52324	0.00990927
Biological Process	GO:0042063	gliogenesis	GSRG0009783	Dbi	diazepam binding inhibitor, acyl-CoA binding protein	25045	up	1.65654	5.74137e-12
Biological Process	GO:0042063	gliogenesis	GSRG0015394	P2ry1	purinergic receptor P2Y1	25265	up	1.51275	4.35902e-06
Biological Process	GO:0042063	gliogenesis	GSRG0003399	Abcc8	ATP binding cassette subfamily C member 8	25559	down	1.67016	7.59901e-10
Biological Process	GO:0042063	gliogenesis	GSRG0010951	Mmp14	matrix metallopeptidase 14	81707	up	1.77622	0.00276062
Biological Process	GO:0042063	gliogenesis	GSRG0014743	Mt3	metallothionein 3	117038	up	1.62196	6.34761e-15
Biological Process	GO:0042063	gliogenesis	GSRG0006273	Metrn	meteorin, glial cell differentiation regulator	287151	up	1.70242	3.22111e-17
Biological Process	GO:0042063	gliogenesis	GSRG0024594	Plag1	PLAG1 zinc finger	297804	down	1.58361	1.18788e-08
Biological Process	GO:0042063	gliogenesis	GSRG0024495	Gpr157	G protein-coupled receptor 157	313725	down	1.66862	2.81076e-07
Biological Process	GO:0042063	gliogenesis	GSRG0029692	Hdac10	histone deacetylase 10	362981	down	1.86302	6.70633e-11
Biological Process	GO:0042063	gliogenesis	GSRG0034070	Med12	mediator complex subunit 12	679693	down	1.66485	6.84418e-17
Biological Process	GO:0007272	ensheathment of neurons	GSRG0013764	Mbp	myelin basic protein	24547	down	1.5528	0.000483069
Biological Process	GO:0007272	ensheathment of neurons	GSRG0005461	Pmp22	peripheral myelin protein 22	24660	up	2.57926	0.0331337
Biological Process	GO:0007272	ensheathment of neurons	GSRG0023495	Cd9	CD9 molecule	24936	up	1.52324	0.00990927
Biological Process	GO:0007272	ensheathment of neurons	GSRG0020792	Mal	mal, T-cell differentiation protein	25263	up	1.98093	3.06026e-05
Biological Process	GO:0007272	ensheathment of neurons	GSRG0028290	Scn8a	sodium voltage-gated channel alpha subunit 8	29710	down	1.55985	5.42005e-05
Biological Process	GO:0007272	ensheathment of neurons	GSRG0016677	Ugt8	UDP glycosyltransferase 8	50555	up	1.84253	1.17336e-12
Biological Process	GO:0007272	ensheathment of neurons	GSRG0032033	Cmtm8	CKLF-like MARVEL transmembrane domain containing 8	301045	up	1.56574	0.0040239
Biological Process	GO:0043043	peptide biosynthetic process	GSRG0029318	Ago2	argonaute 2, RISC catalytic component	59117	down	1.90928	1.04001e-06
Biological Process	GO:0043043	peptide biosynthetic process	GSRG0033164	Per2	period circadian clock 2	63840	down	1.95707	5.09804e-15
Biological Process	GO:0043043	peptide biosynthetic process	GSRG0032269	Rpl31	ribosomal protein L31	64298	up	1.5774	1.32318e-10
Biological Process	GO:0043043	peptide biosynthetic process	GSRG0007478	Rpl24	ribosomal protein L24	64307	up	1.58568	4.73953e-11
Biological Process	GO:0043043	peptide biosynthetic process	GSRG0020132	Rps21	ribosomal protein S21	81775	up	2.41239	3.19782e-14
Biological Process	GO:0043043	peptide biosynthetic process	GSRG0015085	Rps23	ribosomal protein S23	124323	up	1.70534	3.35816e-10
Biological Process	GO:0043043	peptide biosynthetic process	GSRG0028338	Rpl41	ribosomal protein L41	124440	up	1.59721	1.56142e-07
Biological Process	GO:0043043	peptide biosynthetic process	GSRG0006601	Ovca2 // Dph1	ovarian tumor suppressor candidate 2 // diphthamide biosynthesis 1	287523	down	1.52722	3.13198e-07
Biological Process	GO:0043043	peptide biosynthetic process	GSRG0010510	Mrps18c	mitochondrial ribosomal protein S18C	289469	up	1.63235	8.19661e-12
Biological Process	GO:0043043	peptide biosynthetic process	GSRG0000122	Mrpl18	mitochondrial ribosomal protein L18	292244	up	1.59978	5.02414e-17
Biological Process	GO:0043043	peptide biosynthetic process	GSRG0025796	Plekhn1	pleckstrin homology domain containing N1	298694	down	1.85303	3.93427e-13
Biological Process	GO:0043043	peptide biosynthetic process	GSRG0010356	Eif4enif1	eukaryotic translation initiation factor 4E nuclear import factor 1	305468	down	1.5593	2.1263e-08
Biological Process	GO:0043043	peptide biosynthetic process	GSRG0006642	Rpl23a	ribosomal protein L23a	360572	up	1.56153	2.66321e-11
Biological Process	GO:0043043	peptide biosynthetic process	GSRG0004750	Rps6kb2	ribosomal protein S6 kinase, polypeptide 2	361696	down	1.52203	5.88776e-08
Biological Process	GO:0043043	peptide biosynthetic process	GSRG0017914	Uqcc2	ubiquinol-cytochrome c reductase complex assembly factor 2	361805	up	1.57309	1.22491e-12
Biological Process	GO:0043043	peptide biosynthetic process	GSRG0015269	Rpl22l1	ribosomal protein L22 like 1	361923	up	2.25149	2.22014e-29
Biological Process	GO:0043043	peptide biosynthetic process	GSRG0037505	Rpl37a	ribosomal protein L37a	100361520	up	1.65592	2.52843e-08
Cellular Component	GO:0031012	extracellular matrix	GSRG0037371	Ptn	pleiotrophin	24924	up	1.60821	9.1378e-06
Cellular Component	GO:0031012	extracellular matrix	GSRG0025794	Agrn	agrin	25592	down	1.56421	2.67664e-10
Cellular Component	GO:0031012	extracellular matrix	GSRG0015663	Col11a1	collagen type XI alpha 1 chain	25654	down	2.48516	1.08729e-12
Cellular Component	GO:0031012	extracellular matrix	GSRG0012135	Colq	collagen like tail subunit of asymmetric acetylcholinesterase	29755	down	2.16375	7.2053e-11
Cellular Component	GO:0031012	extracellular matrix	GSRG0010951	Mmp14	matrix metallopeptidase 14	81707	up	1.77622	0.00276062
Cellular Component	GO:0031012	extracellular matrix	GSRG0016504	Ecm1	extracellular matrix protein 1	116662	down	1.5358	0.0221861
Cellular Component	GO:0031012	extracellular matrix	GSRG0003095	Ltbp4	latent transforming growth factor beta binding protein 4	292734	down	1.53016	8.60599e-05
Cellular Component	GO:0031012	extracellular matrix	GSRG0024115	Col27a1	collagen, type XXVII, alpha 1	298101	down	2.00876	1.13427e-19
Cellular Component	GO:0031012	extracellular matrix	GSRG0002994	Ssc5d	scavenger receptor cysteine rich family member with 5 domains	308341	down	1.89507	8.5716e-11
Cellular Component	GO:0031012	extracellular matrix	GSRG0024292	Col9a2	collagen, type IX, alpha 2	362584	down	1.86493	1.01457e-10
Cellular Component	GO:0031012	extracellular matrix	GSRG0032420	Col4a3	collagen type IV alpha 3 chain	363265	down	1.54981	6.39946e-06
Biological Process	GO:0008610	lipid biosynthetic process	GSRG0012218	Lpl	lipoprotein lipase	24539	up	1.64836	0.0286254
Biological Process	GO:0008610	lipid biosynthetic process	GSRG0002022	Pla2g16	phospholipase A2, group XVI	24913	up	1.72177	1.63062e-08
Biological Process	GO:0008610	lipid biosynthetic process	GSRG0009783	Dbi	diazepam binding inhibitor, acyl-CoA binding protein	25045	up	1.65654	5.74137e-12
Biological Process	GO:0008610	lipid biosynthetic process	GSRG0021356	Cyp51	cytochrome P450, family 51	25427	up	1.60837	5.06246e-12
Biological Process	GO:0008610	lipid biosynthetic process	GSRG0000649	Igf1r	insulin-like growth factor 1 receptor	25718	down	1.531	0.00182681
Biological Process	GO:0008610	lipid biosynthetic process	GSRG0015165	Hmgcs1	3-hydroxy-3-methylglutaryl-CoA synthase 1	29637	up	1.5233	9.08502e-07
Biological Process	GO:0008610	lipid biosynthetic process	GSRG0016677	Ugt8	UDP glycosyltransferase 8	50555	up	1.84253	1.17336e-12
Biological Process	GO:0008610	lipid biosynthetic process	GSRG0013426	Idi1	isopentenyl-diphosphate delta isomerase 1	89784	up	1.75132	1.12854e-11
Biological Process	GO:0008610	lipid biosynthetic process	GSRG0004956	Asah2	N-acylsphingosine amidohydrolase 2	114104	down	1.50186	3.78411e-05
Biological Process	GO:0008610	lipid biosynthetic process	GSRG0006265	Cacna1h	calcium voltage-gated channel subunit alpha1 H	114862	down	1.57771	0.000270966
Biological Process	GO:0008610	lipid biosynthetic process	GSRG0011974	Msmo1	methylsterol monooxygenase 1	140910	up	1.60666	1.27987e-11
Biological Process	GO:0008610	lipid biosynthetic process	GSRG0006798	Nr1d1	nuclear receptor subfamily 1, group D, member 1	252917	down	1.86021	3.33509e-20
Biological Process	GO:0008610	lipid biosynthetic process	GSRG0005493	Aloxe3	arachidonate lipoxygenase 3	287424	down	1.83033	1.07706e-09
Biological Process	GO:0008610	lipid biosynthetic process	GSRG0002497	Pex7	peroxisomal biogenesis factor 7	308718	up	1.5519	8.78577e-07
Biological Process	GO:0008610	lipid biosynthetic process	GSRG0020036	Lpin3	lipin 3	362261	down	1.51173	0.000145147
Biological Process	GO:0008610	lipid biosynthetic process	GSRG0026706	Sptssa	serine palmitoyltransferase, small subunit A	500651	up	1.62688	2.51449e-13
Biological Process	GO:0061024	membrane organization	GSRG0037371	Ptn	pleiotrophin	24924	up	1.60821	9.1378e-06
Biological Process	GO:0061024	membrane organization	GSRG0023495	Cd9	CD9 molecule	24936	up	1.52324	0.00990927
Biological Process	GO:0061024	membrane organization	GSRG0020792	Mal	mal, T-cell differentiation protein	25263	up	1.98093	3.06026e-05
Biological Process	GO:0061024	membrane organization	GSRG0025794	Agrn	agrin	25592	down	1.56421	2.67664e-10
Biological Process	GO:0061024	membrane organization	GSRG0022673	Bet1	Bet1 golgi vesicular membrane trafficking protein	29631	up	1.54335	1.71687e-12
Biological Process	GO:0061024	membrane organization	GSRG0014743	Mt3	metallothionein 3	117038	up	1.62196	6.34761e-15
Biological Process	GO:0061024	membrane organization	GSRG0016752	Lrrc7	leucine rich repeat containing 7	117284	down	1.5025	0.000181162
Biological Process	GO:0061024	membrane organization	GSRG0006938	Cacng5	calcium voltage-gated channel auxiliary subunit gamma 5	140726	down	1.73488	2.89691e-09
Biological Process	GO:0061024	membrane organization	GSRG0012184	Fcho1	FCH domain only 1	290639	down	1.64737	4.47973e-07
Biological Process	GO:0061024	membrane organization	GSRG0005067	Bloc1s2	biogenesis of lysosomal organelles complex-1, subunit 2	293938	up	1.62114	1.09232e-05
Biological Process	GO:0061024	membrane organization	GSRG0028457	Abca7	ATP binding cassette subfamily A member 7	299609	down	1.64962	7.3394e-08
Biological Process	GO:0061024	membrane organization	GSRG0028130	Sh3bp1	SH3-domain binding protein 1	300067	down	1.68111	4.24917e-11
Biological Process	GO:0061024	membrane organization	GSRG0032292	Gulp1	GULP, engulfment adaptor PTB domain containing 1	314543	up	1.51677	0.00162973
Biological Process	GO:0061024	membrane organization	GSRG0013013	Tmed9	transmembrane p24 trafficking protein 9	361207	up	1.50581	4.41706e-16
Biological Process	GO:0061024	membrane organization	GSRG0009422	Rab7b	Rab7b, member RAS oncogene family	501854	up	1.50863	2.60272e-06
Biological Process	GO:0061024	membrane organization	GSRG0000232	LOC688452	hypothetical protein LOC688452	688452	down	1.56514	8.15164e-06
Biological Process	GO:0061024	membrane organization	GSRG0000314	Shisa7	shisa family member 7	691429	down	1.75162	3.1758e-12
Biological Process	GO:0061024	membrane organization	GSRG0020210	Sec16a	SEC16 homolog A, endoplasmic reticulum export factor	100360302	down	1.56829	1.13001e-12
Molecular Function	GO:0019843	rRNA binding	GSRG0010510	Mrps18c	mitochondrial ribosomal protein S18C	289469	up	1.63235	8.19661e-12
Molecular Function	GO:0019843	rRNA binding	GSRG0000122	Mrpl18	mitochondrial ribosomal protein L18	292244	up	1.59978	5.02414e-17
Molecular Function	GO:0019843	rRNA binding	GSRG0006642	Rpl23a	ribosomal protein L23a	360572	up	1.56153	2.66321e-11
Molecular Function	GO:0019843	rRNA binding	GSRG0037505	Rpl37a	ribosomal protein L37a	100361520	up	1.65592	2.52843e-08
Cellular Component	GO:0097060	synaptic membrane	GSRG0003068	Atp1a3	ATPase Na+/K+ transporting subunit alpha 3	24213	down	1.53974	2.09549e-07
Cellular Component	GO:0097060	synaptic membrane	GSRG0025604	Oprd1	opioid receptor, delta 1	24613	down	1.70404	0.0232206
Cellular Component	GO:0097060	synaptic membrane	GSRG0015394	P2ry1	purinergic receptor P2Y1	25265	up	1.51275	4.35902e-06
Cellular Component	GO:0097060	synaptic membrane	GSRG0030142	Cryab	crystallin, alpha B	25420	up	1.5647	0.00365045
Cellular Component	GO:0097060	synaptic membrane	GSRG0037086	Oprm1	opioid receptor, mu 1	25601	down	1.81699	0.000150626
Cellular Component	GO:0097060	synaptic membrane	GSRG0006949	Rgs9	regulator of G-protein signaling 9	29481	down	1.52703	4.35514e-06
Cellular Component	GO:0097060	synaptic membrane	GSRG0028290	Scn8a	sodium voltage-gated channel alpha subunit 8	29710	down	1.55985	5.42005e-05
Cellular Component	GO:0097060	synaptic membrane	GSRG0013925	Synpo	synaptopodin	60324	down	1.5211	2.55388e-12
Cellular Component	GO:0097060	synaptic membrane	GSRG0034672	P2ry4	pyrimidinergic receptor P2Y4	63843	down	2.83622	5.15176e-09
Cellular Component	GO:0097060	synaptic membrane	GSRG0012373	Dlgap2	DLG associated protein 2	116681	down	1.53434	6.54097e-05
Cellular Component	GO:0097060	synaptic membrane	GSRG0016752	Lrrc7	leucine rich repeat containing 7	117284	down	1.5025	0.000181162
Cellular Component	GO:0097060	synaptic membrane	GSRG0006938	Cacng5	calcium voltage-gated channel auxiliary subunit gamma 5	140726	down	1.73488	2.89691e-09
Cellular Component	GO:0097060	synaptic membrane	GSRG0013439	Actn2	actinin alpha 2	291245	down	1.51158	0.00435813
Cellular Component	GO:0097060	synaptic membrane	GSRG0000314	Shisa7	shisa family member 7	691429	down	1.75162	3.1758e-12
Cellular Component	GO:0070069	cytochrome complex	GSRG0034146	Cox7b	cytochrome c oxidase subunit 7B	303393	up	1.516	2.45076e-17
Cellular Component	GO:0070069	cytochrome complex	GSRG0022687	Ndufa4	NADH:ubiquinone oxidoreductase subunit A4	681024	up	1.59554	5.63057e-21
Cellular Component	GO:0070069	cytochrome complex	GSRG0015814	Cox7c	cytochrome c oxidase subunit 7C	100188937	up	1.73227	1.40698e-36
Biological Process	GO:0042737	drug catabolic process	GSRG0004356	Hbb	hemoglobin subunit beta	24440	up	4.4088	7.94482e-11
Biological Process	GO:0042737	drug catabolic process	GSRG0006290	Hba1	hemoglobin, alpha 1	25632	up	2.12913	0.000160753
Biological Process	GO:0042737	drug catabolic process	GSRG0014743	Mt3	metallothionein 3	117038	up	1.62196	6.34761e-15
Biological Process	GO:0042737	drug catabolic process	GSRG0006287	Hba-a1	hemoglobin alpha, adult chain 1	287167	up	2.17247	8.31774e-05
Biological Process	GO:0042737	drug catabolic process	GSRG0003084	Cyp2s1	cytochrome P450, family 2, subfamily s, polypeptide 1	308445	down	1.568	0.00200418
Biological Process	GO:0042737	drug catabolic process	GSRG0006288	Hba2	hemoglobin, alpha 2	360504	up	2.36759	2.81765e-06
Biological Process	GO:0042737	drug catabolic process	GSRG0010463	Idua	iduronidase, alpha-L-	360904	down	1.94913	9.87334e-16
Biological Process	GO:0072511	divalent inorganic cation transport	GSRG0025604	Oprd1	opioid receptor, delta 1	24613	down	1.70404	0.0232206
Biological Process	GO:0072511	divalent inorganic cation transport	GSRG0023485	Cd4	Cd4 molecule	24932	down	1.58938	0.00946427
Biological Process	GO:0072511	divalent inorganic cation transport	GSRG0009783	Dbi	diazepam binding inhibitor, acyl-CoA binding protein	25045	up	1.65654	5.74137e-12
Biological Process	GO:0072511	divalent inorganic cation transport	GSRG0037086	Oprm1	opioid receptor, mu 1	25601	down	1.81699	0.000150626
Biological Process	GO:0072511	divalent inorganic cation transport	GSRG0020155	Oprl1	opioid related nociceptin receptor 1	29256	down	1.5374	1.49437e-08
Biological Process	GO:0072511	divalent inorganic cation transport	GSRG0006949	Rgs9	regulator of G-protein signaling 9	29481	down	1.52703	4.35514e-06
Biological Process	GO:0072511	divalent inorganic cation transport	GSRG0012122	Cacna1d	calcium voltage-gated channel subunit alpha1 D	29716	down	1.5188	1.11024e-06
Biological Process	GO:0072511	divalent inorganic cation transport	GSRG0011815	Fgf14	fibroblast growth factor 14	63851	down	1.60606	1.36727e-06
Biological Process	GO:0072511	divalent inorganic cation transport	GSRG0006265	Cacna1h	calcium voltage-gated channel subunit alpha1 H	114862	down	1.57771	0.000270966
Biological Process	GO:0072511	divalent inorganic cation transport	GSRG0014743	Mt3	metallothionein 3	117038	up	1.62196	6.34761e-15
Biological Process	GO:0072511	divalent inorganic cation transport	GSRG0006938	Cacng5	calcium voltage-gated channel auxiliary subunit gamma 5	140726	down	1.73488	2.89691e-09
Biological Process	GO:0072511	divalent inorganic cation transport	GSRG0011910	Cherp	calcium homeostasis endoplasmic reticulum protein	290614	down	1.50242	7.40694e-19
Biological Process	GO:0072511	divalent inorganic cation transport	GSRG0020148	Lime1	Lck interacting transmembrane adaptor 1	362289	down	1.53817	0.000113215
Biological Process	GO:0072511	divalent inorganic cation transport	GSRG0019961	Rem1	RRAD and GEM like GTPase 1	366232	up	1.55217	0.0117621
Molecular Function	GO:0009055	electron transfer activity	GSRG0031869	Cox7a2	cytochrome c oxidase subunit VIIa polypeptide 2	29507	up	1.69662	4.47855e-28
Molecular Function	GO:0009055	electron transfer activity	GSRG0032318	Aox1	aldehyde oxidase 1	54349	down	1.52058	1.15636e-09
Molecular Function	GO:0009055	electron transfer activity	GSRG0034146	Cox7b	cytochrome c oxidase subunit 7B	303393	up	1.516	2.45076e-17
Molecular Function	GO:0009055	electron transfer activity	GSRG0022687	Ndufa4	NADH:ubiquinone oxidoreductase subunit A4	681024	up	1.59554	5.63057e-21
Molecular Function	GO:0009055	electron transfer activity	GSRG0015814	Cox7c	cytochrome c oxidase subunit 7C	100188937	up	1.73227	1.40698e-36
Biological Process	GO:0016999	antibiotic metabolic process	GSRG0004356	Hbb	hemoglobin subunit beta	24440	up	4.4088	7.94482e-11
Biological Process	GO:0016999	antibiotic metabolic process	GSRG0006290	Hba1	hemoglobin, alpha 1	25632	up	2.12913	0.000160753
Biological Process	GO:0016999	antibiotic metabolic process	GSRG0014743	Mt3	metallothionein 3	117038	up	1.62196	6.34761e-15
Biological Process	GO:0016999	antibiotic metabolic process	GSRG0006287	Hba-a1	hemoglobin alpha, adult chain 1	287167	up	2.17247	8.31774e-05
Biological Process	GO:0016999	antibiotic metabolic process	GSRG0006288	Hba2	hemoglobin, alpha 2	360504	up	2.36759	2.81765e-06
Biological Process	GO:0051129	negative regulation of cellular component organization	GSRG0013764	Mbp	myelin basic protein	24547	down	1.5528	0.000483069
Biological Process	GO:0051129	negative regulation of cellular component organization	GSRG0025604	Oprd1	opioid receptor, delta 1	24613	down	1.70404	0.0232206
Biological Process	GO:0051129	negative regulation of cellular component organization	GSRG0005461	Pmp22	peripheral myelin protein 22	24660	up	2.57926	0.0331337
Biological Process	GO:0051129	negative regulation of cellular component organization	GSRG0037371	Ptn	pleiotrophin	24924	up	1.60821	9.1378e-06
Biological Process	GO:0051129	negative regulation of cellular component organization	GSRG0030142	Cryab	crystallin, alpha B	25420	up	1.5647	0.00365045
Biological Process	GO:0051129	negative regulation of cellular component organization	GSRG0015855	Map1b	microtubule-associated protein 1B	29456	down	1.63671	4.85008e-07
Biological Process	GO:0051129	negative regulation of cellular component organization	GSRG0030663	Birc2	baculoviral IAP repeat-containing 2	60371	up	1.60665	1.48966e-12
Biological Process	GO:0051129	negative regulation of cellular component organization	GSRG0005047	Slit1	slit guidance ligand 1	65047	down	1.61092	2.13461e-10
Biological Process	GO:0051129	negative regulation of cellular component organization	GSRG0010951	Mmp14	matrix metallopeptidase 14	81707	up	1.77622	0.00276062
Biological Process	GO:0051129	negative regulation of cellular component organization	GSRG0014743	Mt3	metallothionein 3	117038	up	1.62196	6.34761e-15
Biological Process	GO:0051129	negative regulation of cellular component organization	GSRG0010754	Inpp5j	inositol polyphosphate-5-phosphatase J	171088	down	1.5098	7.24469e-07
Biological Process	GO:0051129	negative regulation of cellular component organization	GSRG0034460	Arhgap4	Rho GTPase activating protein 4	246249	down	1.70517	1.19406e-07
Biological Process	GO:0051129	negative regulation of cellular component organization	GSRG0034784	Tmsbl1	thymosin beta-like protein 1	286978	up	2.09326	1.47371e-22
Biological Process	GO:0051129	negative regulation of cellular component organization	GSRG0006966	Cd300lf	Cd300 molecule-like family member F	287818	down	1.68465	0.00854115
Biological Process	GO:0051129	negative regulation of cellular component organization	GSRG0034966	Plxna3	plexin A3	309280	down	1.51213	2.98775e-13
Biological Process	GO:0051129	negative regulation of cellular component organization	GSRG0028807	Irak3	interleukin-1 receptor-associated kinase 3	314870	down	1.69068	6.98727e-07
Biological Process	GO:0051129	negative regulation of cellular component organization	GSRG0033956	Phf8	PHD finger protein 8	317425	down	1.57363	9.46714e-06
Biological Process	GO:0051129	negative regulation of cellular component organization	GSRG0020146	Rtel1	regulator of telomere elongation helicase 1	362288	down	1.70624	6.40962e-05
Biological Process	GO:0051129	negative regulation of cellular component organization	GSRG0005178	Pam16	presequence translocase-associated motor 16 homolog (S. cerevisiae)	679907	up	1.62373	9.42358e-16
Biological Process	GO:0010257	NADH dehydrogenase complex assembly	GSRG0022713	Ndufa5	NADH:ubiquinone oxidoreductase subunit A5	25488	up	1.51144	1.06749e-15
Biological Process	GO:0010257	NADH dehydrogenase complex assembly	GSRG0024733	Ndufb6	NADH:ubiquinone oxidoreductase subunit B6	297990	up	1.55346	9.93601e-17
Biological Process	GO:0010257	NADH dehydrogenase complex assembly	GSRG0021469	Ndufb2	NADH:ubiquinone oxidoreductase subunit B2	362344	up	1.52737	1.54108e-19
Biological Process	GO:0007215	glutamate receptor signaling pathway	GSRG0003068	Atp1a3	ATPase Na+/K+ transporting subunit alpha 3	24213	down	1.53974	2.09549e-07
Biological Process	GO:0007215	glutamate receptor signaling pathway	GSRG0037086	Oprm1	opioid receptor, mu 1	25601	down	1.81699	0.000150626
Biological Process	GO:0007215	glutamate receptor signaling pathway	GSRG0006949	Rgs9	regulator of G-protein signaling 9	29481	down	1.52703	4.35514e-06
Biological Process	GO:0007215	glutamate receptor signaling pathway	GSRG0006938	Cacng5	calcium voltage-gated channel auxiliary subunit gamma 5	140726	down	1.73488	2.89691e-09
Biological Process	GO:0007215	glutamate receptor signaling pathway	GSRG0000314	Shisa7	shisa family member 7	691429	down	1.75162	3.1758e-12
Biological Process	GO:0015672	monovalent inorganic cation transport	GSRG0003068	Atp1a3	ATPase Na+/K+ transporting subunit alpha 3	24213	down	1.53974	2.09549e-07
Biological Process	GO:0015672	monovalent inorganic cation transport	GSRG0003399	Abcc8	ATP binding cassette subfamily C member 8	25559	down	1.67016	7.59901e-10
Biological Process	GO:0015672	monovalent inorganic cation transport	GSRG0031869	Cox7a2	cytochrome c oxidase subunit VIIa polypeptide 2	29507	up	1.69662	4.47855e-28
Biological Process	GO:0015672	monovalent inorganic cation transport	GSRG0028290	Scn8a	sodium voltage-gated channel alpha subunit 8	29710	down	1.55985	5.42005e-05
Biological Process	GO:0015672	monovalent inorganic cation transport	GSRG0018607	Kcnt1	potassium sodium-activated channel subfamily T member 1	60444	down	1.65862	3.36102e-07
Biological Process	GO:0015672	monovalent inorganic cation transport	GSRG0015619	Kcnd3	potassium voltage-gated channel subfamily D member 3	65195	down	1.65299	1.30769e-14
Biological Process	GO:0015672	monovalent inorganic cation transport	GSRG0003243	Fxyd3	FXYD domain-containing ion transport regulator 3	116831	up	1.88962	0.000781928
Biological Process	GO:0015672	monovalent inorganic cation transport	GSRG0011511	Slc4a7	solute carrier family 4 member 7	117955	down	1.53637	2.36221e-10
Biological Process	GO:0015672	monovalent inorganic cation transport	GSRG0010142	Atp5i	ATP synthase, H+ transporting, mitochondrial Fo complex, subunit E	140608	up	1.71763	4.94622e-21
Biological Process	GO:0015672	monovalent inorganic cation transport	GSRG0014551	Slc9a5	solute carrier family 9 member A5	192215	down	1.51135	7.46905e-06
Biological Process	GO:0015672	monovalent inorganic cation transport	GSRG0006566	Slc13a5	solute carrier family 13 member 5	266998	up	1.53974	2.51944e-05
Biological Process	GO:0015672	monovalent inorganic cation transport	GSRG0013439	Actn2	actinin alpha 2	291245	down	1.51158	0.00435813
Biological Process	GO:0015672	monovalent inorganic cation transport	GSRG0034146	Cox7b	cytochrome c oxidase subunit 7B	303393	up	1.516	2.45076e-17
Biological Process	GO:0015672	monovalent inorganic cation transport	GSRG0028288	Slc4a8	solute carrier family 4 member 8	315311	down	1.6248	5.11103e-05
Biological Process	GO:0015672	monovalent inorganic cation transport	GSRG0022687	Ndufa4	NADH:ubiquinone oxidoreductase subunit A4	681024	up	1.59554	5.63057e-21
Biological Process	GO:0015672	monovalent inorganic cation transport	GSRG0034806	Kcne5	potassium voltage-gated channel subfamily E regulatory subunit 5	681190	up	1.61792	2.66409e-05
Biological Process	GO:0015672	monovalent inorganic cation transport	GSRG0015814	Cox7c	cytochrome c oxidase subunit 7C	100188937	up	1.73227	1.40698e-36
Biological Process	GO:0006091	generation of precursor metabolites and energy	GSRG0022713	Ndufa5	NADH:ubiquinone oxidoreductase subunit A5	25488	up	1.51144	1.06749e-15
Biological Process	GO:0006091	generation of precursor metabolites and energy	GSRG0031869	Cox7a2	cytochrome c oxidase subunit VIIa polypeptide 2	29507	up	1.69662	4.47855e-28
Biological Process	GO:0006091	generation of precursor metabolites and energy	GSRG0032318	Aox1	aldehyde oxidase 1	54349	down	1.52058	1.15636e-09
Biological Process	GO:0006091	generation of precursor metabolites and energy	GSRG0033164	Per2	period circadian clock 2	63840	down	1.95707	5.09804e-15
Biological Process	GO:0006091	generation of precursor metabolites and energy	GSRG0014743	Mt3	metallothionein 3	117038	up	1.62196	6.34761e-15
Biological Process	GO:0006091	generation of precursor metabolites and energy	GSRG0008929	Mlxipl	MLX interacting protein-like	171078	down	1.92826	8.31862e-10
Biological Process	GO:0006091	generation of precursor metabolites and energy	GSRG0006798	Nr1d1	nuclear receptor subfamily 1, group D, member 1	252917	down	1.86021	3.33509e-20
Biological Process	GO:0006091	generation of precursor metabolites and energy	GSRG0024733	Ndufb6	NADH:ubiquinone oxidoreductase subunit B6	297990	up	1.55346	9.93601e-17
Biological Process	GO:0006091	generation of precursor metabolites and energy	GSRG0034146	Cox7b	cytochrome c oxidase subunit 7B	303393	up	1.516	2.45076e-17
Biological Process	GO:0006091	generation of precursor metabolites and energy	GSRG0017914	Uqcc2	ubiquinol-cytochrome c reductase complex assembly factor 2	361805	up	1.57309	1.22491e-12
Biological Process	GO:0006091	generation of precursor metabolites and energy	GSRG0022687	Ndufa4	NADH:ubiquinone oxidoreductase subunit A4	681024	up	1.59554	5.63057e-21
Biological Process	GO:0006091	generation of precursor metabolites and energy	GSRG0015814	Cox7c	cytochrome c oxidase subunit 7C	100188937	up	1.73227	1.40698e-36
Cellular Component	GO:0030427	site of polarized growth	GSRG0014276	Dcc	DCC netrin 1 receptor	25311	down	1.64508	7.58175e-08
Cellular Component	GO:0030427	site of polarized growth	GSRG0025794	Agrn	agrin	25592	down	1.56421	2.67664e-10
Cellular Component	GO:0030427	site of polarized growth	GSRG0015855	Map1b	microtubule-associated protein 1B	29456	down	1.63671	4.85008e-07
Cellular Component	GO:0030427	site of polarized growth	GSRG0022636	Pclo	piccolo (presynaptic cytomatrix protein)	56768	down	1.76491	3.37732e-08
Cellular Component	GO:0030427	site of polarized growth	GSRG0007072	Cxadr	coxsackie virus and adenovirus receptor	89843	down	1.53807	0.00028971
Cellular Component	GO:0030427	site of polarized growth	GSRG0010754	Inpp5j	inositol polyphosphate-5-phosphatase J	171088	down	1.5098	7.24469e-07
Cellular Component	GO:0030427	site of polarized growth	GSRG0034460	Arhgap4	Rho GTPase activating protein 4	246249	down	1.70517	1.19406e-07
Biological Process	GO:0051493	regulation of cytoskeleton organization	GSRG0021645	Tacr1	tachykinin receptor 1	24807	down	1.7507	3.22214e-07
Biological Process	GO:0051493	regulation of cytoskeleton organization	GSRG0025794	Agrn	agrin	25592	down	1.56421	2.67664e-10
Biological Process	GO:0051493	regulation of cytoskeleton organization	GSRG0015855	Map1b	microtubule-associated protein 1B	29456	down	1.63671	4.85008e-07
Biological Process	GO:0051493	regulation of cytoskeleton organization	GSRG0013925	Synpo	synaptopodin	60324	down	1.5211	2.55388e-12
Biological Process	GO:0051493	regulation of cytoskeleton organization	GSRG0013782	Rock1	Rho-associated coiled-coil containing protein kinase 1	81762	down	1.58718	1.12798e-18
Biological Process	GO:0051493	regulation of cytoskeleton organization	GSRG0034811	Capn6	calpain 6	83685	up	1.52064	3.43327e-05
Biological Process	GO:0051493	regulation of cytoskeleton organization	GSRG0010754	Inpp5j	inositol polyphosphate-5-phosphatase J	171088	down	1.5098	7.24469e-07
Biological Process	GO:0051493	regulation of cytoskeleton organization	GSRG0034784	Tmsbl1	thymosin beta-like protein 1	286978	up	2.09326	1.47371e-22
Biological Process	GO:0051493	regulation of cytoskeleton organization	GSRG0013439	Actn2	actinin alpha 2	291245	down	1.51158	0.00435813
Biological Process	GO:0051493	regulation of cytoskeleton organization	GSRG0028130	Sh3bp1	SH3-domain binding protein 1	300067	down	1.68111	4.24917e-11
Biological Process	GO:0051493	regulation of cytoskeleton organization	GSRG0034966	Plxna3	plexin A3	309280	down	1.51213	2.98775e-13
Biological Process	GO:0051493	regulation of cytoskeleton organization	GSRG0004752	Ssh3	slingshot protein phosphatase 3	365396	down	1.58803	3.45496e-11
Biological Process	GO:0051493	regulation of cytoskeleton organization	GSRG0016642	Synpo2	synaptopodin 2	499702	down	1.56758	1.35876e-05
Biological Process	GO:0072521	purine-containing compound metabolic process	GSRG0009783	Dbi	diazepam binding inhibitor, acyl-CoA binding protein	25045	up	1.65654	5.74137e-12
Biological Process	GO:0072521	purine-containing compound metabolic process	GSRG0031869	Cox7a2	cytochrome c oxidase subunit VIIa polypeptide 2	29507	up	1.69662	4.47855e-28
Biological Process	GO:0072521	purine-containing compound metabolic process	GSRG0015165	Hmgcs1	3-hydroxy-3-methylglutaryl-CoA synthase 1	29637	up	1.5233	9.08502e-07
Biological Process	GO:0072521	purine-containing compound metabolic process	GSRG0032318	Aox1	aldehyde oxidase 1	54349	down	1.52058	1.15636e-09
Biological Process	GO:0072521	purine-containing compound metabolic process	GSRG0012373	Dlgap2	DLG associated protein 2	116681	down	1.53434	6.54097e-05
Biological Process	GO:0072521	purine-containing compound metabolic process	GSRG0010142	Atp5i	ATP synthase, H+ transporting, mitochondrial Fo complex, subunit E	140608	up	1.71763	4.94622e-21
Biological Process	GO:0072521	purine-containing compound metabolic process	GSRG0008929	Mlxipl	MLX interacting protein-like	171078	down	1.92826	8.31862e-10
Biological Process	GO:0072521	purine-containing compound metabolic process	GSRG0010926	Pnp	purine nucleoside phosphorylase	290029	up	1.51386	1.05053e-11
Biological Process	GO:0072521	purine-containing compound metabolic process	GSRG0024733	Ndufb6	NADH:ubiquinone oxidoreductase subunit B6	297990	up	1.55346	9.93601e-17
Biological Process	GO:0072521	purine-containing compound metabolic process	GSRG0017914	Uqcc2	ubiquinol-cytochrome c reductase complex assembly factor 2	361805	up	1.57309	1.22491e-12
Biological Process	GO:0072521	purine-containing compound metabolic process	GSRG0015814	Cox7c	cytochrome c oxidase subunit 7C	100188937	up	1.73227	1.40698e-36
Biological Process	GO:0072521	purine-containing compound metabolic process	GSRG0009611	Mpc2	mitochondrial pyruvate carrier 2	100359982	up	1.52008	4.39828e-35
Molecular Function	GO:0005506	iron ion binding	GSRG0021356	Cyp51	cytochrome P450, family 51	25427	up	1.60837	5.06246e-12
Molecular Function	GO:0005506	iron ion binding	GSRG0006290	Hba1	hemoglobin, alpha 1	25632	up	2.12913	0.000160753
Molecular Function	GO:0005506	iron ion binding	GSRG0032318	Aox1	aldehyde oxidase 1	54349	down	1.52058	1.15636e-09
Molecular Function	GO:0005506	iron ion binding	GSRG0011974	Msmo1	methylsterol monooxygenase 1	140910	up	1.60666	1.27987e-11
Molecular Function	GO:0005506	iron ion binding	GSRG0006287	Hba-a1	hemoglobin alpha, adult chain 1	287167	up	2.17247	8.31774e-05
Molecular Function	GO:0005506	iron ion binding	GSRG0005493	Aloxe3	arachidonate lipoxygenase 3	287424	down	1.83033	1.07706e-09
Molecular Function	GO:0005506	iron ion binding	GSRG0003084	Cyp2s1	cytochrome P450, family 2, subfamily s, polypeptide 1	308445	down	1.568	0.00200418
Molecular Function	GO:0005506	iron ion binding	GSRG0033956	Phf8	PHD finger protein 8	317425	down	1.57363	9.46714e-06
Molecular Function	GO:0005506	iron ion binding	GSRG0006288	Hba2	hemoglobin, alpha 2	360504	up	2.36759	2.81765e-06
Cellular Component	GO:0098797	plasma membrane protein complex	GSRG0003068	Atp1a3	ATPase Na+/K+ transporting subunit alpha 3	24213	down	1.53974	2.09549e-07
Cellular Component	GO:0098797	plasma membrane protein complex	GSRG0003399	Abcc8	ATP binding cassette subfamily C member 8	25559	down	1.67016	7.59901e-10
Cellular Component	GO:0098797	plasma membrane protein complex	GSRG0000649	Igf1r	insulin-like growth factor 1 receptor	25718	down	1.531	0.00182681
Cellular Component	GO:0098797	plasma membrane protein complex	GSRG0028290	Scn8a	sodium voltage-gated channel alpha subunit 8	29710	down	1.55985	5.42005e-05
Cellular Component	GO:0098797	plasma membrane protein complex	GSRG0012122	Cacna1d	calcium voltage-gated channel subunit alpha1 D	29716	down	1.5188	1.11024e-06
Cellular Component	GO:0098797	plasma membrane protein complex	GSRG0030663	Birc2	baculoviral IAP repeat-containing 2	60371	up	1.60665	1.48966e-12
Cellular Component	GO:0098797	plasma membrane protein complex	GSRG0015619	Kcnd3	potassium voltage-gated channel subfamily D member 3	65195	down	1.65299	1.30769e-14
Cellular Component	GO:0098797	plasma membrane protein complex	GSRG0024038	Gng10	G protein subunit gamma 10	114119	up	1.54856	1.38219e-12
Cellular Component	GO:0098797	plasma membrane protein complex	GSRG0006265	Cacna1h	calcium voltage-gated channel subunit alpha1 H	114862	down	1.57771	0.000270966
Cellular Component	GO:0098797	plasma membrane protein complex	GSRG0016752	Lrrc7	leucine rich repeat containing 7	117284	down	1.5025	0.000181162
Cellular Component	GO:0098797	plasma membrane protein complex	GSRG0006938	Cacng5	calcium voltage-gated channel auxiliary subunit gamma 5	140726	down	1.73488	2.89691e-09
Cellular Component	GO:0098797	plasma membrane protein complex	GSRG0006884	Gjc1	gap junction protein, gamma 1	266706	up	1.83817	0.00047573
Cellular Component	GO:0098797	plasma membrane protein complex	GSRG0012184	Fcho1	FCH domain only 1	290639	down	1.64737	4.47973e-07
Cellular Component	GO:0098797	plasma membrane protein complex	GSRG0020148	Lime1	Lck interacting transmembrane adaptor 1	362289	down	1.53817	0.000113215
Cellular Component	GO:0098797	plasma membrane protein complex	GSRG0034806	Kcne5	potassium voltage-gated channel subfamily E regulatory subunit 5	681190	up	1.61792	2.66409e-05
Cellular Component	GO:0098797	plasma membrane protein complex	GSRG0000314	Shisa7	shisa family member 7	691429	down	1.75162	3.1758e-12
Molecular Function	GO:0008134	transcription factor binding	GSRG0026650	Id2	inhibitor of DNA binding 2, HLH protein	25587	up	1.50938	1.92082e-09
Molecular Function	GO:0008134	transcription factor binding	GSRG0022636	Pclo	piccolo (presynaptic cytomatrix protein)	56768	down	1.76491	3.37732e-08
Molecular Function	GO:0008134	transcription factor binding	GSRG0033164	Per2	period circadian clock 2	63840	down	1.95707	5.09804e-15
Molecular Function	GO:0008134	transcription factor binding	GSRG0025754	Per3	period circadian clock 3	78962	down	2.05317	2.28078e-15
Molecular Function	GO:0008134	transcription factor binding	GSRG0024498	Rere	arginine-glutamic acid dipeptide repeats	116665	down	1.53999	8.99805e-15
Molecular Function	GO:0008134	transcription factor binding	GSRG0006798	Nr1d1	nuclear receptor subfamily 1, group D, member 1	252917	down	1.86021	3.33509e-20
Molecular Function	GO:0008134	transcription factor binding	GSRG0018828	Hoxd4	homeo box D4	288153	down	1.57219	0.000126397
Molecular Function	GO:0008134	transcription factor binding	GSRG0010414	C1d	C1D nuclear receptor co-repressor	289810	up	1.56079	7.9313e-12
Molecular Function	GO:0008134	transcription factor binding	GSRG0013933	Ppargc1b	PPARG coactivator 1 beta	291567	down	1.63737	2.09622e-05
Molecular Function	GO:0008134	transcription factor binding	GSRG0032387	Stk36	serine/threonine kinase 36	301516	down	1.74417	9.28688e-08
Molecular Function	GO:0008134	transcription factor binding	GSRG0015506	Crtc2	CREB regulated transcription coactivator 2	310615	down	1.60672	3.40857e-21
Molecular Function	GO:0008134	transcription factor binding	GSRG0020042	Tox2	TOX high mobility group box family member 2	311615	down	1.65156	2.44976e-13
Molecular Function	GO:0008134	transcription factor binding	GSRG0021210	Nfatc2	nuclear factor of activated T-cells 2	311658	down	1.53626	1.19052e-09
Molecular Function	GO:0008134	transcription factor binding	GSRG0033884	Elk1	ELK1, ETS transcription factor	314436	down	1.59	1.82585e-22
Molecular Function	GO:0008134	transcription factor binding	GSRG0034070	Med12	mediator complex subunit 12	679693	down	1.66485	6.84418e-17
Biological Process	GO:0051186	cofactor metabolic process	GSRG0004356	Hbb	hemoglobin subunit beta	24440	up	4.4088	7.94482e-11
Biological Process	GO:0051186	cofactor metabolic process	GSRG0009783	Dbi	diazepam binding inhibitor, acyl-CoA binding protein	25045	up	1.65654	5.74137e-12
Biological Process	GO:0051186	cofactor metabolic process	GSRG0006290	Hba1	hemoglobin, alpha 1	25632	up	2.12913	0.000160753
Biological Process	GO:0051186	cofactor metabolic process	GSRG0015165	Hmgcs1	3-hydroxy-3-methylglutaryl-CoA synthase 1	29637	up	1.5233	9.08502e-07
Biological Process	GO:0051186	cofactor metabolic process	GSRG0014743	Mt3	metallothionein 3	117038	up	1.62196	6.34761e-15
Biological Process	GO:0051186	cofactor metabolic process	GSRG0008929	Mlxipl	MLX interacting protein-like	171078	down	1.92826	8.31862e-10
Biological Process	GO:0051186	cofactor metabolic process	GSRG0009963	Fmo2	flavin containing monooxygenase 2	246245	down	1.70655	0.0268464
Biological Process	GO:0051186	cofactor metabolic process	GSRG0006287	Hba-a1	hemoglobin alpha, adult chain 1	287167	up	2.17247	8.31774e-05
Biological Process	GO:0051186	cofactor metabolic process	GSRG0010926	Pnp	purine nucleoside phosphorylase	290029	up	1.51386	1.05053e-11
Biological Process	GO:0051186	cofactor metabolic process	GSRG0006288	Hba2	hemoglobin, alpha 2	360504	up	2.36759	2.81765e-06
Biological Process	GO:0051186	cofactor metabolic process	GSRG0009611	Mpc2	mitochondrial pyruvate carrier 2	100359982	up	1.52008	4.39828e-35
Biological Process	GO:0007005	mitochondrion organization	GSRG0022713	Ndufa5	NADH:ubiquinone oxidoreductase subunit A5	25488	up	1.51144	1.06749e-15
Biological Process	GO:0007005	mitochondrion organization	GSRG0031869	Cox7a2	cytochrome c oxidase subunit VIIa polypeptide 2	29507	up	1.69662	4.47855e-28
Biological Process	GO:0007005	mitochondrion organization	GSRG0007072	Cxadr	coxsackie virus and adenovirus receptor	89843	down	1.53807	0.00028971
Biological Process	GO:0007005	mitochondrion organization	GSRG0005067	Bloc1s2	biogenesis of lysosomal organelles complex-1, subunit 2	293938	up	1.62114	1.09232e-05
Biological Process	GO:0007005	mitochondrion organization	GSRG0024733	Ndufb6	NADH:ubiquinone oxidoreductase subunit B6	297990	up	1.55346	9.93601e-17
Biological Process	GO:0007005	mitochondrion organization	GSRG0017914	Uqcc2	ubiquinol-cytochrome c reductase complex assembly factor 2	361805	up	1.57309	1.22491e-12
Biological Process	GO:0007005	mitochondrion organization	GSRG0021469	Ndufb2	NADH:ubiquinone oxidoreductase subunit B2	362344	up	1.52737	1.54108e-19
Biological Process	GO:0007005	mitochondrion organization	GSRG0005685	Myo19	myosin XIX	497974	down	1.85152	2.73919e-07
Biological Process	GO:0007005	mitochondrion organization	GSRG0005178	Pam16	presequence translocase-associated motor 16 homolog (S. cerevisiae)	679907	up	1.62373	9.42358e-16
Biological Process	GO:0007005	mitochondrion organization	GSRG0007854	Pet100	PET100 homolog	688786	up	1.57118	8.14738e-06
Biological Process	GO:0090066	regulation of anatomical structure size	GSRG0037126	Calca	calcitonin-related polypeptide alpha	24241	up	1.66352	0.00136354
Biological Process	GO:0090066	regulation of anatomical structure size	GSRG0021645	Tacr1	tachykinin receptor 1	24807	down	1.7507	3.22214e-07
Biological Process	GO:0090066	regulation of anatomical structure size	GSRG0015394	P2ry1	purinergic receptor P2Y1	25265	up	1.51275	4.35902e-06
Biological Process	GO:0090066	regulation of anatomical structure size	GSRG0015855	Map1b	microtubule-associated protein 1B	29456	down	1.63671	4.85008e-07
Biological Process	GO:0090066	regulation of anatomical structure size	GSRG0034874	Apln	apelin	58812	up	1.71516	3.16578e-18
Biological Process	GO:0090066	regulation of anatomical structure size	GSRG0023482	Gnb3	G protein subunit beta 3	60449	down	1.66492	0.00572064
Biological Process	GO:0090066	regulation of anatomical structure size	GSRG0033164	Per2	period circadian clock 2	63840	down	1.95707	5.09804e-15
Biological Process	GO:0090066	regulation of anatomical structure size	GSRG0005047	Slit1	slit guidance ligand 1	65047	down	1.61092	2.13461e-10
Biological Process	GO:0090066	regulation of anatomical structure size	GSRG0014743	Mt3	metallothionein 3	117038	up	1.62196	6.34761e-15
Biological Process	GO:0090066	regulation of anatomical structure size	GSRG0004696	Cdhr5	cadherin-related family member 5	171554	down	1.73737	0.00037207
Biological Process	GO:0090066	regulation of anatomical structure size	GSRG0034460	Arhgap4	Rho GTPase activating protein 4	246249	down	1.70517	1.19406e-07
Biological Process	GO:0090066	regulation of anatomical structure size	GSRG0034784	Tmsbl1	thymosin beta-like protein 1	286978	up	2.09326	1.47371e-22
Biological Process	GO:0090066	regulation of anatomical structure size	GSRG0013439	Actn2	actinin alpha 2	291245	down	1.51158	0.00435813
Biological Process	GO:0090066	regulation of anatomical structure size	GSRG0028130	Sh3bp1	SH3-domain binding protein 1	300067	down	1.68111	4.24917e-11
Biological Process	GO:0090066	regulation of anatomical structure size	GSRG0034966	Plxna3	plexin A3	309280	down	1.51213	2.98775e-13
Biological Process	GO:0090066	regulation of anatomical structure size	GSRG0004752	Ssh3	slingshot protein phosphatase 3	365396	down	1.58803	3.45496e-11
Biological Process	GO:0002790	peptide secretion	GSRG0012218	Lpl	lipoprotein lipase	24539	up	1.64836	0.0286254
Biological Process	GO:0002790	peptide secretion	GSRG0003034	Gipr	gastric inhibitory polypeptide receptor	25024	down	3.15043	1.17932e-17
Biological Process	GO:0002790	peptide secretion	GSRG0003399	Abcc8	ATP binding cassette subfamily C member 8	25559	down	1.67016	7.59901e-10
Biological Process	GO:0002790	peptide secretion	GSRG0037086	Oprm1	opioid receptor, mu 1	25601	down	1.81699	0.000150626
Biological Process	GO:0002790	peptide secretion	GSRG0001671	Cckbr	cholecystokinin B receptor	25706	down	1.57173	0.00153362
Biological Process	GO:0002790	peptide secretion	GSRG0012122	Cacna1d	calcium voltage-gated channel subunit alpha1 D	29716	down	1.5188	1.11024e-06
Biological Process	GO:0002790	peptide secretion	GSRG0034874	Apln	apelin	58812	up	1.71516	3.16578e-18
Biological Process	GO:0002790	peptide secretion	GSRG0033164	Per2	period circadian clock 2	63840	down	1.95707	5.09804e-15
Biological Process	GO:0002790	peptide secretion	GSRG0021887	Zfp384	zinc finger protein 384	171018	down	1.57479	4.14289e-11
Biological Process	GO:0002790	peptide secretion	GSRG0006798	Nr1d1	nuclear receptor subfamily 1, group D, member 1	252917	down	1.86021	3.33509e-20
Biological Process	GO:0002790	peptide secretion	GSRG0010926	Pnp	purine nucleoside phosphorylase	290029	up	1.51386	1.05053e-11
Biological Process	GO:0002790	peptide secretion	GSRG0015510	S100a13	S100 calcium binding protein A13	295213	up	1.6761	8.06806e-08
Biological Process	GO:0002790	peptide secretion	GSRG0002994	Ssc5d	scavenger receptor cysteine rich family member with 5 domains	308341	down	1.89507	8.5716e-11
Biological Process	GO:0002790	peptide secretion	GSRG0017914	Uqcc2	ubiquinol-cytochrome c reductase complex assembly factor 2	361805	up	1.57309	1.22491e-12
Biological Process	GO:0002790	peptide secretion	GSRG0019606	Mapkbp1	mitogen activated protein kinase binding protein 1	362197	down	1.55732	1.23709e-09
Biological Process	GO:0002790	peptide secretion	GSRG0009611	Mpc2	mitochondrial pyruvate carrier 2	100359982	up	1.52008	4.39828e-35
Cellular Component	GO:0016592	mediator complex	GSRG0013933	Ppargc1b	PPARG coactivator 1 beta	291567	down	1.63737	2.09622e-05
Cellular Component	GO:0016592	mediator complex	GSRG0033904	Med14	mediator complex subunit 14	317343	down	1.56688	3.06279e-13
Cellular Component	GO:0016592	mediator complex	GSRG0034070	Med12	mediator complex subunit 12	679693	down	1.66485	6.84418e-17
Molecular Function	GO:0022804	active transmembrane transporter activity	GSRG0003068	Atp1a3	ATPase Na+/K+ transporting subunit alpha 3	24213	down	1.53974	2.09549e-07
Molecular Function	GO:0022804	active transmembrane transporter activity	GSRG0006146	Abcc1	ATP binding cassette subfamily C member 1	24565	down	1.62695	1.35496e-09
Molecular Function	GO:0022804	active transmembrane transporter activity	GSRG0003399	Abcc8	ATP binding cassette subfamily C member 8	25559	down	1.67016	7.59901e-10
Molecular Function	GO:0022804	active transmembrane transporter activity	GSRG0019637	Slc28a2	solute carrier family 28 member 2	60423	down	2.23588	6.2088e-12
Molecular Function	GO:0022804	active transmembrane transporter activity	GSRG0007272	Abcc5	ATP binding cassette subfamily C member 5	116721	down	1.62987	4.06218e-07
Molecular Function	GO:0022804	active transmembrane transporter activity	GSRG0011511	Slc4a7	solute carrier family 4 member 7	117955	down	1.53637	2.36221e-10
Molecular Function	GO:0022804	active transmembrane transporter activity	GSRG0014551	Slc9a5	solute carrier family 9 member A5	192215	down	1.51135	7.46905e-06
Molecular Function	GO:0022804	active transmembrane transporter activity	GSRG0006566	Slc13a5	solute carrier family 13 member 5	266998	up	1.53974	2.51944e-05
Molecular Function	GO:0022804	active transmembrane transporter activity	GSRG0028457	Abca7	ATP binding cassette subfamily A member 7	299609	down	1.64962	7.3394e-08
Molecular Function	GO:0022804	active transmembrane transporter activity	GSRG0028288	Slc4a8	solute carrier family 4 member 8	315311	down	1.6248	5.11103e-05
Molecular Function	GO:0022804	active transmembrane transporter activity	GSRG0010807	Sec61g	Sec61 translocon gamma subunit	689134	up	1.79509	9.96228e-13
Cellular Component	GO:0032993	protein-DNA complex	GSRG0015733	H2afz	H2A histone family, member Z	58940	up	1.53361	3.53404e-21
Cellular Component	GO:0032993	protein-DNA complex	GSRG0022684	Rpa3	replication protein A3	296883	up	1.57566	1.19567e-07
Cellular Component	GO:0032993	protein-DNA complex	GSRG0005416	Hist3h2ba	histone cluster 3, H2ba	303175	up	1.55588	1.81198e-13
Cellular Component	GO:0032993	protein-DNA complex	GSRG0001956	Pold4	polymerase (DNA) delta 4, accessory subunit	361698	up	1.56263	2.88466e-06
Cellular Component	GO:0032993	protein-DNA complex	GSRG0010790	H2afv	H2A histone family, member V	685909	up	1.79266	5.76474e-13
Biological Process	GO:0034330	cell junction organization	GSRG0023495	Cd9	CD9 molecule	24936	up	1.52324	0.00990927
Biological Process	GO:0034330	cell junction organization	GSRG0003399	Abcc8	ATP binding cassette subfamily C member 8	25559	down	1.67016	7.59901e-10
Biological Process	GO:0034330	cell junction organization	GSRG0016677	Ugt8	UDP glycosyltransferase 8	50555	up	1.84253	1.17336e-12
Biological Process	GO:0034330	cell junction organization	GSRG0010951	Mmp14	matrix metallopeptidase 14	81707	up	1.77622	0.00276062
Biological Process	GO:0034330	cell junction organization	GSRG0013782	Rock1	Rho-associated coiled-coil containing protein kinase 1	81762	down	1.58718	1.12798e-18
Biological Process	GO:0034330	cell junction organization	GSRG0007072	Cxadr	coxsackie virus and adenovirus receptor	89843	down	1.53807	0.00028971
Biological Process	GO:0034330	cell junction organization	GSRG0006884	Gjc1	gap junction protein, gamma 1	266706	up	1.83817	0.00047573
Biological Process	GO:0034330	cell junction organization	GSRG0013439	Actn2	actinin alpha 2	291245	down	1.51158	0.00435813
Biological Process	GO:0034330	cell junction organization	GSRG0028130	Sh3bp1	SH3-domain binding protein 1	300067	down	1.68111	4.24917e-11
Cellular Component	GO:0098984	neuron to neuron synapse	GSRG0025604	Oprd1	opioid receptor, delta 1	24613	down	1.70404	0.0232206
Cellular Component	GO:0098984	neuron to neuron synapse	GSRG0015394	P2ry1	purinergic receptor P2Y1	25265	up	1.51275	4.35902e-06
Cellular Component	GO:0098984	neuron to neuron synapse	GSRG0030142	Cryab	crystallin, alpha B	25420	up	1.5647	0.00365045
Cellular Component	GO:0098984	neuron to neuron synapse	GSRG0015855	Map1b	microtubule-associated protein 1B	29456	down	1.63671	4.85008e-07
Cellular Component	GO:0098984	neuron to neuron synapse	GSRG0006949	Rgs9	regulator of G-protein signaling 9	29481	down	1.52703	4.35514e-06
Cellular Component	GO:0098984	neuron to neuron synapse	GSRG0028290	Scn8a	sodium voltage-gated channel alpha subunit 8	29710	down	1.55985	5.42005e-05
Cellular Component	GO:0098984	neuron to neuron synapse	GSRG0013925	Synpo	synaptopodin	60324	down	1.5211	2.55388e-12
Cellular Component	GO:0098984	neuron to neuron synapse	GSRG0012373	Dlgap2	DLG associated protein 2	116681	down	1.53434	6.54097e-05
Cellular Component	GO:0098984	neuron to neuron synapse	GSRG0014743	Mt3	metallothionein 3	117038	up	1.62196	6.34761e-15
Cellular Component	GO:0098984	neuron to neuron synapse	GSRG0016752	Lrrc7	leucine rich repeat containing 7	117284	down	1.5025	0.000181162
Cellular Component	GO:0098984	neuron to neuron synapse	GSRG0006938	Cacng5	calcium voltage-gated channel auxiliary subunit gamma 5	140726	down	1.73488	2.89691e-09
Cellular Component	GO:0098984	neuron to neuron synapse	GSRG0013439	Actn2	actinin alpha 2	291245	down	1.51158	0.00435813
Cellular Component	GO:0098984	neuron to neuron synapse	GSRG0000314	Shisa7	shisa family member 7	691429	down	1.75162	3.1758e-12
Biological Process	GO:0010959	regulation of metal ion transport	GSRG0025604	Oprd1	opioid receptor, delta 1	24613	down	1.70404	0.0232206
Biological Process	GO:0010959	regulation of metal ion transport	GSRG0023485	Cd4	Cd4 molecule	24932	down	1.58938	0.00946427
Biological Process	GO:0010959	regulation of metal ion transport	GSRG0009783	Dbi	diazepam binding inhibitor, acyl-CoA binding protein	25045	up	1.65654	5.74137e-12
Biological Process	GO:0010959	regulation of metal ion transport	GSRG0003399	Abcc8	ATP binding cassette subfamily C member 8	25559	down	1.67016	7.59901e-10
Biological Process	GO:0010959	regulation of metal ion transport	GSRG0020155	Oprl1	opioid related nociceptin receptor 1	29256	down	1.5374	1.49437e-08
Biological Process	GO:0010959	regulation of metal ion transport	GSRG0006949	Rgs9	regulator of G-protein signaling 9	29481	down	1.52703	4.35514e-06
Biological Process	GO:0010959	regulation of metal ion transport	GSRG0012122	Cacna1d	calcium voltage-gated channel subunit alpha1 D	29716	down	1.5188	1.11024e-06
Biological Process	GO:0010959	regulation of metal ion transport	GSRG0011815	Fgf14	fibroblast growth factor 14	63851	down	1.60606	1.36727e-06
Biological Process	GO:0010959	regulation of metal ion transport	GSRG0003243	Fxyd3	FXYD domain-containing ion transport regulator 3	116831	up	1.88962	0.000781928
Biological Process	GO:0010959	regulation of metal ion transport	GSRG0013439	Actn2	actinin alpha 2	291245	down	1.51158	0.00435813
Biological Process	GO:0010959	regulation of metal ion transport	GSRG0020148	Lime1	Lck interacting transmembrane adaptor 1	362289	down	1.53817	0.000113215
Biological Process	GO:0010959	regulation of metal ion transport	GSRG0019961	Rem1	RRAD and GEM like GTPase 1	366232	up	1.55217	0.0117621
Biological Process	GO:0010959	regulation of metal ion transport	GSRG0034806	Kcne5	potassium voltage-gated channel subfamily E regulatory subunit 5	681190	up	1.61792	2.66409e-05
Biological Process	GO:0010817	regulation of hormone levels	GSRG0021645	Tacr1	tachykinin receptor 1	24807	down	1.7507	3.22214e-07
Biological Process	GO:0010817	regulation of hormone levels	GSRG0003034	Gipr	gastric inhibitory polypeptide receptor	25024	down	3.15043	1.17932e-17
Biological Process	GO:0010817	regulation of hormone levels	GSRG0015394	P2ry1	purinergic receptor P2Y1	25265	up	1.51275	4.35902e-06
Biological Process	GO:0010817	regulation of hormone levels	GSRG0003399	Abcc8	ATP binding cassette subfamily C member 8	25559	down	1.67016	7.59901e-10
Biological Process	GO:0010817	regulation of hormone levels	GSRG0001671	Cckbr	cholecystokinin B receptor	25706	down	1.57173	0.00153362
Biological Process	GO:0010817	regulation of hormone levels	GSRG0000649	Igf1r	insulin-like growth factor 1 receptor	25718	down	1.531	0.00182681
Biological Process	GO:0010817	regulation of hormone levels	GSRG0012122	Cacna1d	calcium voltage-gated channel subunit alpha1 D	29716	down	1.5188	1.11024e-06
Biological Process	GO:0010817	regulation of hormone levels	GSRG0034874	Apln	apelin	58812	up	1.71516	3.16578e-18
Biological Process	GO:0010817	regulation of hormone levels	GSRG0023482	Gnb3	G protein subunit beta 3	60449	down	1.66492	0.00572064
Biological Process	GO:0010817	regulation of hormone levels	GSRG0033164	Per2	period circadian clock 2	63840	down	1.95707	5.09804e-15
Biological Process	GO:0010817	regulation of hormone levels	GSRG0006265	Cacna1h	calcium voltage-gated channel subunit alpha1 H	114862	down	1.57771	0.000270966
Biological Process	GO:0010817	regulation of hormone levels	GSRG0006798	Nr1d1	nuclear receptor subfamily 1, group D, member 1	252917	down	1.86021	3.33509e-20
Biological Process	GO:0010817	regulation of hormone levels	GSRG0003095	Ltbp4	latent transforming growth factor beta binding protein 4	292734	down	1.53016	8.60599e-05
Biological Process	GO:0010817	regulation of hormone levels	GSRG0017914	Uqcc2	ubiquinol-cytochrome c reductase complex assembly factor 2	361805	up	1.57309	1.22491e-12
Biological Process	GO:0010817	regulation of hormone levels	GSRG0009611	Mpc2	mitochondrial pyruvate carrier 2	100359982	up	1.52008	4.39828e-35
Cellular Component	GO:0099572	postsynaptic specialization	GSRG0025604	Oprd1	opioid receptor, delta 1	24613	down	1.70404	0.0232206
Cellular Component	GO:0099572	postsynaptic specialization	GSRG0015394	P2ry1	purinergic receptor P2Y1	25265	up	1.51275	4.35902e-06
Cellular Component	GO:0099572	postsynaptic specialization	GSRG0030142	Cryab	crystallin, alpha B	25420	up	1.5647	0.00365045
Cellular Component	GO:0099572	postsynaptic specialization	GSRG0015855	Map1b	microtubule-associated protein 1B	29456	down	1.63671	4.85008e-07
Cellular Component	GO:0099572	postsynaptic specialization	GSRG0006949	Rgs9	regulator of G-protein signaling 9	29481	down	1.52703	4.35514e-06
Cellular Component	GO:0099572	postsynaptic specialization	GSRG0028290	Scn8a	sodium voltage-gated channel alpha subunit 8	29710	down	1.55985	5.42005e-05
Cellular Component	GO:0099572	postsynaptic specialization	GSRG0013925	Synpo	synaptopodin	60324	down	1.5211	2.55388e-12
Cellular Component	GO:0099572	postsynaptic specialization	GSRG0012373	Dlgap2	DLG associated protein 2	116681	down	1.53434	6.54097e-05
Cellular Component	GO:0099572	postsynaptic specialization	GSRG0014743	Mt3	metallothionein 3	117038	up	1.62196	6.34761e-15
Cellular Component	GO:0099572	postsynaptic specialization	GSRG0016752	Lrrc7	leucine rich repeat containing 7	117284	down	1.5025	0.000181162
Cellular Component	GO:0099572	postsynaptic specialization	GSRG0006938	Cacng5	calcium voltage-gated channel auxiliary subunit gamma 5	140726	down	1.73488	2.89691e-09
Cellular Component	GO:0099572	postsynaptic specialization	GSRG0013439	Actn2	actinin alpha 2	291245	down	1.51158	0.00435813
Cellular Component	GO:0099572	postsynaptic specialization	GSRG0000314	Shisa7	shisa family member 7	691429	down	1.75162	3.1758e-12
Cellular Component	GO:0031252	cell leading edge	GSRG0025604	Oprd1	opioid receptor, delta 1	24613	down	1.70404	0.0232206
Cellular Component	GO:0031252	cell leading edge	GSRG0037086	Oprm1	opioid receptor, mu 1	25601	down	1.81699	0.000150626
Cellular Component	GO:0031252	cell leading edge	GSRG0012122	Cacna1d	calcium voltage-gated channel subunit alpha1 D	29716	down	1.5188	1.11024e-06
Cellular Component	GO:0031252	cell leading edge	GSRG0013026	Unc5a	unc-5 netrin receptor A	60629	down	1.53052	1.08651e-06
Cellular Component	GO:0031252	cell leading edge	GSRG0013782	Rock1	Rho-associated coiled-coil containing protein kinase 1	81762	down	1.58718	1.12798e-18
Cellular Component	GO:0031252	cell leading edge	GSRG0010754	Inpp5j	inositol polyphosphate-5-phosphatase J	171088	down	1.5098	7.24469e-07
Cellular Component	GO:0031252	cell leading edge	GSRG0028457	Abca7	ATP binding cassette subfamily A member 7	299609	down	1.64962	7.3394e-08
Cellular Component	GO:0031252	cell leading edge	GSRG0028130	Sh3bp1	SH3-domain binding protein 1	300067	down	1.68111	4.24917e-11
Cellular Component	GO:0031252	cell leading edge	GSRG0000314	Shisa7	shisa family member 7	691429	down	1.75162	3.1758e-12
Molecular Function	GO:0001965	G-protein alpha-subunit binding	GSRG0000125	Igf2r	insulin-like growth factor 2 receptor	25151	down	1.52914	1.45811e-09
Molecular Function	GO:0001965	G-protein alpha-subunit binding	GSRG0037086	Oprm1	opioid receptor, mu 1	25601	down	1.81699	0.000150626
Molecular Function	GO:0001965	G-protein alpha-subunit binding	GSRG0000649	Igf1r	insulin-like growth factor 1 receptor	25718	down	1.531	0.00182681
Cellular Component	GO:0031253	cell projection membrane	GSRG0025604	Oprd1	opioid receptor, delta 1	24613	down	1.70404	0.0232206
Cellular Component	GO:0031253	cell projection membrane	GSRG0037086	Oprm1	opioid receptor, mu 1	25601	down	1.81699	0.000150626
Cellular Component	GO:0031253	cell projection membrane	GSRG0012122	Cacna1d	calcium voltage-gated channel subunit alpha1 D	29716	down	1.5188	1.11024e-06
Cellular Component	GO:0031253	cell projection membrane	GSRG0013026	Unc5a	unc-5 netrin receptor A	60629	down	1.53052	1.08651e-06
Cellular Component	GO:0031253	cell projection membrane	GSRG0004696	Cdhr5	cadherin-related family member 5	171554	down	1.73737	0.00037207
Cellular Component	GO:0031253	cell projection membrane	GSRG0028457	Abca7	ATP binding cassette subfamily A member 7	299609	down	1.64962	7.3394e-08
Cellular Component	GO:0031253	cell projection membrane	GSRG0024495	Gpr157	G protein-coupled receptor 157	313725	down	1.66862	2.81076e-07
Cellular Component	GO:0031253	cell projection membrane	GSRG0000314	Shisa7	shisa family member 7	691429	down	1.75162	3.1758e-12
Biological Process	GO:0097435	supramolecular fiber organization	GSRG0021645	Tacr1	tachykinin receptor 1	24807	down	1.7507	3.22214e-07
Biological Process	GO:0097435	supramolecular fiber organization	GSRG0030142	Cryab	crystallin, alpha B	25420	up	1.5647	0.00365045
Biological Process	GO:0097435	supramolecular fiber organization	GSRG0015663	Col11a1	collagen type XI alpha 1 chain	25654	down	2.48516	1.08729e-12
Biological Process	GO:0097435	supramolecular fiber organization	GSRG0004291	Serpinh1	serpin family H member 1	29345	up	1.74321	2.01e-05
Biological Process	GO:0097435	supramolecular fiber organization	GSRG0015855	Map1b	microtubule-associated protein 1B	29456	down	1.63671	4.85008e-07
Biological Process	GO:0097435	supramolecular fiber organization	GSRG0013925	Synpo	synaptopodin	60324	down	1.5211	2.55388e-12
Biological Process	GO:0097435	supramolecular fiber organization	GSRG0013782	Rock1	Rho-associated coiled-coil containing protein kinase 1	81762	down	1.58718	1.12798e-18
Biological Process	GO:0097435	supramolecular fiber organization	GSRG0010754	Inpp5j	inositol polyphosphate-5-phosphatase J	171088	down	1.5098	7.24469e-07
Biological Process	GO:0097435	supramolecular fiber organization	GSRG0034784	Tmsbl1	thymosin beta-like protein 1	286978	up	2.09326	1.47371e-22
Biological Process	GO:0097435	supramolecular fiber organization	GSRG0013439	Actn2	actinin alpha 2	291245	down	1.51158	0.00435813
Biological Process	GO:0097435	supramolecular fiber organization	GSRG0013933	Ppargc1b	PPARG coactivator 1 beta	291567	down	1.63737	2.09622e-05
Biological Process	GO:0097435	supramolecular fiber organization	GSRG0028130	Sh3bp1	SH3-domain binding protein 1	300067	down	1.68111	4.24917e-11
Biological Process	GO:0097435	supramolecular fiber organization	GSRG0032420	Col4a3	collagen type IV alpha 3 chain	363265	down	1.54981	6.39946e-06
Biological Process	GO:0097435	supramolecular fiber organization	GSRG0004752	Ssh3	slingshot protein phosphatase 3	365396	down	1.58803	3.45496e-11
Biological Process	GO:0097435	supramolecular fiber organization	GSRG0016642	Synpo2	synaptopodin 2	499702	down	1.56758	1.35876e-05
Biological Process	GO:0051961	negative regulation of nervous system development	GSRG0013764	Mbp	myelin basic protein	24547	down	1.5528	0.000483069
Biological Process	GO:0051961	negative regulation of nervous system development	GSRG0005461	Pmp22	peripheral myelin protein 22	24660	up	2.57926	0.0331337
Biological Process	GO:0051961	negative regulation of nervous system development	GSRG0037371	Ptn	pleiotrophin	24924	up	1.60821	9.1378e-06
Biological Process	GO:0051961	negative regulation of nervous system development	GSRG0003399	Abcc8	ATP binding cassette subfamily C member 8	25559	down	1.67016	7.59901e-10
Biological Process	GO:0051961	negative regulation of nervous system development	GSRG0026650	Id2	inhibitor of DNA binding 2, HLH protein	25587	up	1.50938	1.92082e-09
Biological Process	GO:0051961	negative regulation of nervous system development	GSRG0005047	Slit1	slit guidance ligand 1	65047	down	1.61092	2.13461e-10
Biological Process	GO:0051961	negative regulation of nervous system development	GSRG0014743	Mt3	metallothionein 3	117038	up	1.62196	6.34761e-15
Biological Process	GO:0051961	negative regulation of nervous system development	GSRG0010754	Inpp5j	inositol polyphosphate-5-phosphatase J	171088	down	1.5098	7.24469e-07
Biological Process	GO:0051961	negative regulation of nervous system development	GSRG0034460	Arhgap4	Rho GTPase activating protein 4	246249	down	1.70517	1.19406e-07
Biological Process	GO:0051961	negative regulation of nervous system development	GSRG0010356	Eif4enif1	eukaryotic translation initiation factor 4E nuclear import factor 1	305468	down	1.5593	2.1263e-08
Biological Process	GO:0051961	negative regulation of nervous system development	GSRG0034966	Plxna3	plexin A3	309280	down	1.51213	2.98775e-13
Biological Process	GO:0009314	response to radiation	GSRG0003068	Atp1a3	ATPase Na+/K+ transporting subunit alpha 3	24213	down	1.53974	2.09549e-07
Biological Process	GO:0009314	response to radiation	GSRG0037371	Ptn	pleiotrophin	24924	up	1.60821	9.1378e-06
Biological Process	GO:0009314	response to radiation	GSRG0030142	Cryab	crystallin, alpha B	25420	up	1.5647	0.00365045
Biological Process	GO:0009314	response to radiation	GSRG0003399	Abcc8	ATP binding cassette subfamily C member 8	25559	down	1.67016	7.59901e-10
Biological Process	GO:0009314	response to radiation	GSRG0026650	Id2	inhibitor of DNA binding 2, HLH protein	25587	up	1.50938	1.92082e-09
Biological Process	GO:0009314	response to radiation	GSRG0037086	Oprm1	opioid receptor, mu 1	25601	down	1.81699	0.000150626
Biological Process	GO:0009314	response to radiation	GSRG0015165	Hmgcs1	3-hydroxy-3-methylglutaryl-CoA synthase 1	29637	up	1.5233	9.08502e-07
Biological Process	GO:0009314	response to radiation	GSRG0016421	Ntrk1	neurotrophic receptor tyrosine kinase 1	59109	down	1.72096	0.00368513
Biological Process	GO:0009314	response to radiation	GSRG0033164	Per2	period circadian clock 2	63840	down	1.95707	5.09804e-15
Biological Process	GO:0009314	response to radiation	GSRG0002277	Casp7	caspase 7	64026	down	1.51521	0.0115892
Biological Process	GO:0009314	response to radiation	GSRG0025754	Per3	period circadian clock 3	78962	down	2.05317	2.28078e-15
Biological Process	GO:0009314	response to radiation	GSRG0024876	Txn1	thioredoxin 1	116484	up	1.76628	4.14694e-08
Biological Process	GO:0009314	response to radiation	GSRG0006798	Nr1d1	nuclear receptor subfamily 1, group D, member 1	252917	down	1.86021	3.33509e-20
Biological Process	GO:0009314	response to radiation	GSRG0033884	Elk1	ELK1, ETS transcription factor	314436	down	1.59	1.82585e-22
Cellular Component	GO:0005844	polysome	GSRG0029318	Ago2	argonaute 2, RISC catalytic component	59117	down	1.90928	1.04001e-06
Cellular Component	GO:0005844	polysome	GSRG0020132	Rps21	ribosomal protein S21	81775	up	2.41239	3.19782e-14
Cellular Component	GO:0005844	polysome	GSRG0030102	Rps25	ribosomal protein s25	122799	up	1.98949	1.85366e-17
Cellular Component	GO:0005844	polysome	GSRG0015085	Rps23	ribosomal protein S23	124323	up	1.70534	3.35816e-10
Molecular Function	GO:0033218	amide binding	GSRG0003068	Atp1a3	ATPase Na+/K+ transporting subunit alpha 3	24213	down	1.53974	2.09549e-07
Molecular Function	GO:0033218	amide binding	GSRG0025604	Oprd1	opioid receptor, delta 1	24613	down	1.70404	0.0232206
Molecular Function	GO:0033218	amide binding	GSRG0003034	Gipr	gastric inhibitory polypeptide receptor	25024	down	3.15043	1.17932e-17
Molecular Function	GO:0033218	amide binding	GSRG0009783	Dbi	diazepam binding inhibitor, acyl-CoA binding protein	25045	up	1.65654	5.74137e-12
Molecular Function	GO:0033218	amide binding	GSRG0030142	Cryab	crystallin, alpha B	25420	up	1.5647	0.00365045
Molecular Function	GO:0033218	amide binding	GSRG0037086	Oprm1	opioid receptor, mu 1	25601	down	1.81699	0.000150626
Molecular Function	GO:0033218	amide binding	GSRG0006290	Hba1	hemoglobin, alpha 1	25632	up	2.12913	0.000160753
[truncated: 927 more rows]

## Sheet: NETWORK ANALYSIS (TF TARGET)
Supplemental Table 5: Rostral Naive vs. Caudal Naive				AN vs. BN
Transcription Factor Analysis
[truncated: 2,666 more rows]

## Sheet: REGULATED PATTERNS-EXONS
Supplemental Table 6: Rostral Naive vs. Caudal Naive				AN vs. BN
[truncated: 708 more rows]
