# Supplementary material for: Rat Spinal Cord Injury Associated with Spasticity Leads to Widespread Changes in the Regulation of Retained Introns
Source: Neurotrauma Rep. 2022 Mar 4;3(1):105–21. doi: 10.1089/neur.2021.0042 (PMC8985541; doi:10.1089/neur.2021.0042)
Supplement: Supplemental data [file Suppl_TableS3.xlsx]

## Sheet: REGULATED GENES
Supplemental Table 5: Rostral Injured vs. Caudal Injured					AI vs. BI
Data Overview: Regulated Genes
	Up-regulated	Down-regulated	All
Number of regulated genes	289	64	353
Min fold-change	1.5	1.5	1.5
Average fold-change	2.06	1.85	2.03
Median of fold-change	1.76	1.67	1.73
Max fold-change	14.38	6.6	14.38
Gene with the max fold-change	GSRG0017904	RT1-Ba	GSRG0017904
List of the 353 Regulated Genes (Fold-change ≥ 1.5; Unadjusted P-Value ≤ 0.05)
FAST DB STABLE ID	Gene Symbol	Regulation	Fold-Change	P-Value	Adjusted P-Value	Gene Coordinates (rn6)	UCSC Link	Gene Name	Aliases and Synonyms	Entrez Gene ID	EnsEMBL ID	Expression Caudal	Expression Rostral
GSRG0017904	--	up	14.38	0.0285	NA	chr20(+):4755220-4755248	UCSC	--	NULL	--	--	0.43	6.8
GSRG0013811	Ttr	up	12.73	0.000416	0.00525	chr18(-):15532963-15540177	UCSC	transthyretin	LR1;TT;Tbpa	24856	ENSRNOG00000016275	15	190.92
GSRG0021610	--	up	6.57	9.5e-05	0.00168	chr4(+):98515076-98523473	UCSC	--	NULL	--	--	32.65	216.1
GSRG0019583	--	up	6.32	4.28e-10	7.68e-08	chr3(+):109874658-109875256	UCSC	--	NULL	--	--	15.79	100.54
GSRG0016825	RT1-Db1	up	5.04	7.33e-06	0.000229	chr20(+):4087615-4097188	UCSC	RT1 class II, locus Db1	Db1;MGC105710;RT1-Dbeta;RT1-Db;RT1-Db1_mapped;RT1-Db1n	294270	ENSRNOG00000033215	58.52	296.49
GSRG0016866	RT1-A2	up	4.29	0.0122	0.0622	chr20(+):5374985-5378537	UCSC	RT1 class Ia, locus A2	MGC95123;RT1-A2_mapped;RT1-A2n;RT1.A2(N);RT1A-2	24974	ENSRNOG00000030712	690.68	2963.83
GSRG0033128	Kcnj13	up	4.25	0.00879	0.0496	chr9(-):94487225-94495333	UCSC	potassium voltage-gated channel subfamily J member 13	Kir7.1	94341	ENSRNOG00000016057	65.81	280.31
GSRG0018758	Tnfaip6	up	3.79	1.34e-07	8.39e-06	chr3(+):37545233-37564703	UCSC	TNF alpha induced protein 6	NULL	84397	--	140.54	535.48
GSRG0021564	Aqp1	up	3.67	0.0235	0.0979	chr4(+):85551502-85563683	UCSC	aquaporin 1	AQP-1;CHIP28	25240	ENSRNOG00000011648	106.98	392.45
GSRG0022758	Fam180a	up	3.64	7.05e-05	0.00134	chr4(-):62845054-62860361	UCSC	family with sequence similarity 180, member A	LOC362336;RGD1308013	362336	ENSRNOG00000011750	92.06	336.45
GSRG0009878	Rgs18	up	3.44	0.00634	0.0394	chr13(-):61565483-61591139	UCSC	regulator of G-protein signaling 18	LOC289076	289076	ENSRNOG00000003959	33.71	116.22
GSRG0006082	RGD1561778	up	3.41	0.000962	0.00996	chr10(+):104997205-105051965	UCSC	similar to dendritic cell-derived immunoglobulin(Ig)-like receptor 1, DIgR1 - mouse	LOC303666;RGD1561778	303666	--	28.9	96.86
GSRG0014713	Cklf	up	3.37	0.00197	0.0171	chr19(-):906411-914880	UCSC	chemokine-like factor	Cklf1	245978	ENSRNOG00000012752	22.84	77.96
GSRG0011848	Plac9	up	3.25	0.0132	0.0659	chr16(+):3851351-3865551	UCSC	placenta-specific 9	LOC361105	361105	ENSRNOG00000011263	17.65	57.97
GSRG0013276	--	up	3.16	2.95e-49	2.12e-45	chr17(-):19124297-19125085	UCSC	--	NULL	--	--	215.93	682.3
GSRG0032293	Col3a1	up	3.12	0.0447	0.15	chr9(+):52023295-52059219	UCSC	collagen type III alpha 1 chain	MGC93704	84032	ENSRNOG00000003357	1170.77	3651.23
GSRG0015515	S100a6	up	3.04	0.0413	0.143	chr2(+):190007230-190008512	UCSC	S100 calcium binding protein A6	NULL	85247	ENSRNOG00000011647	2473.5	7512.95
GSRG0030647	--	up	3	0.0193	0.0855	chr8(+):132241173-132246859	UCSC	--	NULL	--	--	517.39	1551.46
GSRG0023852	Msc	up	2.98	0.0024	0.0195	chr5(+):3955227-3956572	UCSC	musculin	LOC312897	312897	ENSRNOG00000007540	34.81	102.76
GSRG0021395	Wnt16	up	2.91	0.0182	0.0822	chr4(+):49369296-49379703	UCSC	wingless-type MMTV integration site family, member 16	NULL	500047	ENSRNOG00000005781	130.48	379.67
GSRG0010542	Pf4	up	2.89	1.41e-05	0.000373	chr14(-):18848549-18849258	UCSC	platelet factor 4	Cxcl4;PF-4;Pf4a;RATPF4A	360918	ENSRNOG00000028015	94.95	275.22
GSRG0032071	Slc6a20	up	2.86	0.0126	0.0637	chr8(-):132712160-132753253	UCSC	solute carrier family 6 member 20	Xtrp3;rB21a	113918	ENSRNOG00000006010	1112.88	3180.95
GSRG0021859	Slc6a13	up	2.79	0.0298	0.115	chr4(+):153875005-153912170	UCSC	solute carrier family 6 member 13	GAT-2	171163	ENSRNOG00000012876	1258.07	3512.85
GSRG0017784	RT1-CE10	up	2.79	0.000447	0.00557	chr20(-):154074-157677	UCSC	RT1 class I, locus CE10	MGC114586	414792	ENSRNOG00000050210	151.46	421.74
GSRG0013913	Lox	up	2.78	0.00356	0.026	chr18(-):47500551-47577819	UCSC	lysyl oxidase	H-rev142;Rrg1	24914	ENSRNOG00000014426	53	147.35
GSRG0005725	Col1a1	up	2.77	0.0476	0.157	chr10(+):82745801-82762789	UCSC	collagen, type I, alpha 1	COLIA1	29393	ENSRNOG00000003897	2454.63	6798.23
GSRG0005758	Gngt2	up	2.77	0.000359	0.00471	chr10(+):83655460-83658601	UCSC	G protein subunit gamma transducin 2	LOC690825	690825	ENSRNOG00000006108	48.27	133.79
GSRG0037273	Foxd1	up	2.73	0.0221	0.0943	chr2(+):28460068-28462488	UCSC	forkhead box D1	BF-2;HFH-BF-2;Hfhbf2	171299	ENSRNOG00000043332	160.35	438.18
GSRG0034034	--	up	2.72	0.0247	0.102	chrX(+):53053407-53054480	UCSC	--	NULL	--	--	59.24	161.32
GSRG0017860	RT1-Da	up	2.72	0.0388	0.137	chr20(-):4127646-4132616	UCSC	RT1 class II, locus Da	DA1;H2-Ea;MGC112637;RT1-Da_mapped;RT1-Daa;RT1-Dab;RT1-Dac;RT1-Dad;RT1-Daf;RT1-Dah;RT1-Dak;RT1-Dal;RT1-Dam;RT1-Dan;RT1-u	294269	ENSRNOG00000032844	883.96	2404.07
GSRG0006964	Cd300le	up	2.71	0.0414	0.143	chr10(-):103581384-103590607	UCSC	Cd300 molecule-like family member E	Cd300le-ps1;Clm3;LOC360655;RGD1305426	360655	ENSRNOG00000042825	121.56	329.86
GSRG0036732	Thbd	up	2.71	0.0341	0.125	chr3(-):142748674-142752325	UCSC	thrombomodulin	NULL	83580	ENSRNOG00000004687	1004.08	2717.07
GSRG0012288	Msr1	up	2.7	0.0091	0.0506	chr16(-):56818085-56899901	UCSC	macrophage scavenger receptor 1	LOC498638;RGD1564316	498638	ENSRNOG00000012779	86.58	233.37
GSRG0004356	Hbb	up	2.67	5.61e-05	0.00112	chr1(-):168971265-168972915	UCSC	hemoglobin subunit beta	NULL	24440	ENSRNOG00000058105	4076.6	10881
GSRG0001935	Bc1	up	2.64	4.15e-10	7.55e-08	chr1(+):218075359-218075511	UCSC	brain cytoplasmic RNA 1	NULL	29294	--	185.86	491.18
GSRG0004240	--	up	2.63	0.0193	0.0855	chr1(-):146069776-146071454	UCSC	--	NULL	--	--	494.47	1302.77
GSRG0022757	Slc13a4	up	2.59	0.0164	0.0762	chr4(-):62796760-62841046	UCSC	solute carrier family 13 member 4	NULL	503568	ENSRNOG00000011184	699.68	1810.03
GSRG0019582	Thbs1	up	2.57	4.29e-06	0.000149	chr3(+):109862120-109873466	UCSC	thrombospondin 1	NULL	445442	--	422.05	1084.3
GSRG0002026	Slc22a6	up	2.57	0.0244	0.101	chr1(+):224824834-224833284	UCSC	solute carrier family 22 member 6	MGC124962;Oat1;Orctl1;Paht;Roat1;rROAT1	29509	ENSRNOG00000018215	75.43	194.12
GSRG0006684	Ccl6	up	2.56	0.0409	0.141	chr10(-):70797127-70802782	UCSC	chemokine (C-C motif) ligand 6	Mrp-1;Scay6	287910	ENSRNOG00000030021	162.27	416.27
GSRG0025988	Coch	up	2.56	0.0196	0.0861	chr6(+):72359762-72373699	UCSC	cochlin	LOC362735	362735	ENSRNOG00000005286	528.96	1354.13
GSRG0024430	--	up	2.49	0.0121	0.0617	chr5(+):155910806-155911264	UCSC	--	NULL	--	--	59.38	147.87
GSRG0023792	Plbd1	up	2.49	0.00353	0.0259	chr4(-):170564387-170620681	UCSC	phospholipase B domain containing 1	LOC297694;RGD1308734	297694	ENSRNOG00000008933	122.83	305.62
GSRG0029861	Casp12	up	2.46	0.00411	0.0288	chr8(+):2659871-2686160	UCSC	caspase 12	NULL	156117	ENSRNOG00000033434	91.28	224.74
GSRG0029824	--	up	2.4	0.00219	0.0183	chr7(-):144815982-144816010	UCSC	--	NULL	--	--	12.58	30.13
GSRG0015543	Ctsk	up	2.39	0.0337	0.125	chr2(+):196655452-196666446	UCSC	cathepsin K	NULL	29175	ENSRNOG00000021155	433.76	1038.02
GSRG0010109	Atf3	up	2.37	1.15e-06	4.91e-05	chr13(-):109817895-109849639	UCSC	activating transcription factor 3	LRF-1;LRFI	25389	ENSRNOG00000003745	276.4	656.7
GSRG0001895	Ifitm1	up	2.37	0.0377	0.134	chr1(+):213765918-213767841	UCSC	interferon induced transmembrane protein 1	LOC293618	293618	ENSRNOG00000004273	422.06	999.6
GSRG0005517	Slc16a11	up	2.36	0.000369	0.00479	chr10(+):56822756-56826480	UCSC	solute carrier family 16, member 11	LOC287450;MGC189362	287450	ENSRNOG00000018748	1026.84	2426.5
GSRG0020784	--	up	2.36	9.6e-09	9.57e-07	chr3(-):119361661-119362461	UCSC	--	NULL	--	--	115.12	269.7
GSRG0010253	Tec	up	2.33	1.68e-05	0.000429	chr14(+):37919233-38027949	UCSC	tec protein tyrosine kinase	NULL	84492	ENSRNOG00000002278	458.44	1067.94
GSRG0018658	Prrx2	up	2.32	0.00076	0.00834	chr3(+):9681871-9718051	UCSC	paired related homeobox 2	Prx2	113931	ENSRNOG00000058329	152.55	355.52
GSRG0034903	Gpc3	up	2.32	0.0351	0.128	chrX(-):139579268-139947108	UCSC	glypican 3	MGC93606;OCI-5	25236	ENSRNOG00000060179	1317.37	3059.08
GSRG0005515	Asgr2	up	2.32	0.0454	0.152	chr10(+):56710480-56723607	UCSC	asialoglycoprotein receptor 2	ASGP-R2;ASGPR2;HL-2;MGC108546;RHL-2	29403	ENSRNOG00000030726	340.15	789.27
GSRG0011652	Gjb2	up	2.32	0.0162	0.0757	chr15(-):37377316-37383289	UCSC	gap junction protein, beta 2	CXN-26;Cx26;MGC93804	394266	ENSRNOG00000008855	871.19	2019.72
GSRG0000103	Vip	up	2.3	0.00228	0.0189	chr1(+):42169483-42177582	UCSC	vasoactive intestinal peptide	vip/phi27	117064	ENSRNOG00000018808	43.6	99.86
GSRG0015457	Crabp2	up	2.29	0.00126	0.0122	chr2(+):187322410-187326762	UCSC	cellular retinoic acid binding protein 2	NULL	29563	ENSRNOG00000022101	540.34	1240.09
GSRG0020184	Ptgds	up	2.26	0.00238	0.0194	chr3(-):2686123-2689059	UCSC	prostaglandin D2 synthase	PGDS;PGDS2;PH2DISO	25526	ENSRNOG00000015550	64509.6	145583
GSRG0013718	Tubb6	up	2.26	0.013	0.0649	chr18(+):63130542-63140181	UCSC	tubulin, beta 6 class V	LOC307351;MGC116110;RGD1305887	307351	ENSRNOG00000018371	621.6	1402
GSRG0021537	Gpnmb	up	2.25	2.75e-09	3.44e-07	chr4(+):78694447-78715683	UCSC	glycoprotein nmb	NULL	113955	ENSRNOG00000008816	4122.33	9268.28
GSRG0000218	Smoc2	up	2.24	0.00735	0.0437	chr1(+):56242346-56373984	UCSC	SPARC related modular calcium binding 2	LOC292401	292401	ENSRNOG00000014166	172.6	387.56
GSRG0022540	Emp1	up	2.23	0.0076	0.0448	chr4(+):169147243-169181966	UCSC	epithelial membrane protein 1	CL-20;EMP-1;ENP1MR;MGC93627;TMP	25314	ENSRNOG00000008676	1401.3	3129.65
GSRG0005296	C1qtnf2	up	2.23	0.000899	0.00948	chr10(+):29067102-29084035	UCSC	C1q and tumor necrosis factor related protein 2	Ctrp2;LOC497886;RGD1561041	497886	ENSRNOG00000003870	196.82	440.14
GSRG0026492	Crip1	up	2.23	0.00231	0.0191	chr6(+):137959171-137967042	UCSC	cysteine rich protein 1	CRIP;Crp-1;LOC691657	691657	ENSRNOG00000027990	718.19	1600.12
GSRG0004892	Cntf	up	2.22	0.0461	0.153	chr1(-):229599009-229601032	UCSC	ciliary neurotrophic factor	NULL	25707	ENSRNOG00000012460	1169.57	2601.27
GSRG0036709	Foxs1	up	2.22	9.35e-05	0.00166	chr3(-):148406511-148407793	UCSC	forkhead box S1	Fkhl18;LOC311547	311547	ENSRNOG00000008529	163.76	363.84
GSRG0011502	Nid2	up	2.22	0.0116	0.0601	chr15(-):4893999-4951893	UCSC	nidogen 2	LOC302248;NID-2	302248	ENSRNOG00000000341	423.09	940.37
GSRG0010951	Mmp14	up	2.22	9.64e-05	0.0017	chr15(+):33074410-33083666	UCSC	matrix metallopeptidase 14	MMP-14;MT-MMP1;MT1MMP;MTMMP1;Mt1-mmp	81707	ENSRNOG00000010947	1607.48	3572.18
GSRG0003746	--	up	2.21	6.81e-07	3.24e-05	chr1(-):131447674-131448115	UCSC	--	NULL	--	--	209.08	463.57
GSRG0027609	Igf1	up	2.21	3.5e-06	0.000127	chr7(+):28412180-28486609	UCSC	insulin-like growth factor 1	IGF;IGF-I	24482	ENSRNOG00000004517	442.36	979.88
GSRG0015197	Adamts12	up	2.19	0.000735	0.00816	chr2(+):61039072-61340687	UCSC	ADAM metallopeptidase with thrombospondin type 1 motif, 12	LOC294809	294809	ENSRNOG00000018865	625.58	1372.41
GSRG0031401	Loxl1	up	2.19	0.034	0.125	chr8(-):63067758-63092124	UCSC	lysyl oxidase-like 1	LOC315714;MGC105563	315714	ENSRNOG00000008680	321.92	705.45
GSRG0022979	Cyp26b1	up	2.18	0.0466	0.154	chr4(-):116261796-116278616	UCSC	cytochrome P450, family 26, subfamily b, polypeptide 1	NULL	312495	ENSRNOG00000015076	656.64	1429.36
GSRG0024178	Leprot // Lepr	up	2.17	0.0285	0.112	chr5(+):120498868-120682281	UCSC	leptin receptor overlapping transcript // leptin receptor	Fa;LEP-R;OB-R, Ob-Rgrp;Obrgrp	24536, 56766	ENSRNOG00000050849	783.99	1702.06
GSRG0004310	Folr2	up	2.16	0.0306	0.117	chr1(-):166915045-166933377	UCSC	folate receptor beta	LOC293154	293154	ENSRNOG00000019890	134.17	290.21
GSRG0028760	--	up	2.14	1.03e-05	0.000293	chr7(-):51404975-51405387	UCSC	--	NULL	--	--	66.34	141.79
GSRG0013322	Foxc1	up	2.14	0.0144	0.0698	chr17(-):33947501-33951484	UCSC	forkhead box C1	LOC364706	364706	ENSRNOG00000017800	812.91	1740.4
GSRG0006078	Itgb4	up	2.13	0.0496	0.161	chr10(+):104523994-104560182	UCSC	integrin subunit beta 4	GP150	25724	ENSRNOG00000005580	8883.49	18944.3
GSRG0020132	Rps21	up	2.13	7.36e-10	1.2e-07	chr3(+):175629146-175630209	UCSC	ribosomal protein S21	NULL	81775	ENSRNOG00000060449	224.6	477.55
GSRG0028787	Lyz2	up	2.13	0.0416	0.143	chr7(-):60335965-60341268	UCSC	lysozyme 2	Lysz;Lyz;Lyz1	25211	ENSRNOG00000005825	10119.4	21533.1
GSRG0004291	Serpinh1	up	2.11	7.3e-08	5.22e-06	chr1(-):164301010-164308317	UCSC	serpin family H member 1	Cbp2;GP46;Serpinh2	29345	ENSRNOG00000016831	3238.45	6847.11
GSRG0033913	Cybb	up	2.1	0.000732	0.00813	chrX(+):14578261-14611214	UCSC	cytochrome b-245 beta chain	Gp91-phox;Nox2	66021	ENSRNOG00000003622	361.4	759.49
GSRG0027614	--	up	2.1	0.000949	0.00986	chr7(+):28490858-28491815	UCSC	--	NULL	--	--	266.89	561.79
GSRG0022623	Fgl2	up	2.08	0.0188	0.084	chr4(-):10323602-10329241	UCSC	fibrinogen-like 2	NULL	84586	ENSRNOG00000012881	4823.22	10052.8
GSRG0015856	--	up	2.08	0.0157	0.0739	chr2(-):29703053-29703460	UCSC	--	NULL	--	--	53.67	111.73
GSRG0034620	--	up	2.08	2.56e-18	3.07e-15	chrX(-):45698242-45699545	UCSC	--	NULL	--	--	337.69	701.91
GSRG0022850	Lsm5	up	2.07	2.09e-09	2.75e-07	chr4(-):87016003-87019219	UCSC	LSM5 homolog, U6 small nuclear RNA and mRNA degradation associated	LOC306222	306222	ENSRNOG00000042126	210.49	435.92
GSRG0013914	Ppic	up	2.06	0.0139	0.0682	chr18(-):48372041-48384645	UCSC	peptidylprolyl isomerase C	MGC93799	291463	ENSRNOG00000017416	336.19	692.84
GSRG0015739	Adh1	up	2.06	0.0224	0.0951	chr2(+):243550655-243562243	UCSC	alcohol dehydrogenase 1 (class I)	Adh;Adh1a;Adh1c	24172	ENSRNOG00000012436	138.49	285.62
GSRG0034707	--	up	2.06	1.28e-10	2.55e-08	chrX(-):76820313-76820836	UCSC	--	NULL	--	--	211.1	431.78
GSRG0012089	Angpt2	up	2.06	0.0321	0.121	chr16(+):75966480-76016146	UCSC	angiopoietin 2	Agpt2;Ang-2	89805	ENSRNOG00000016696	341.14	702.03
GSRG0037655	Fam212b	up	2.02	0.00409	0.0287	chr2(+):208170652-208185965	UCSC	family with sequence similarity 212, member B	Fam212b;LOC310764;RGD1306526	310764	ENSRNOG00000015691	1191.44	2405.93
GSRG0021639	Reg3b	up	2.02	0.00745	0.0442	chr4(+):109467270-109470510	UCSC	regenerating islet-derived 3 beta	Pap;Pap1;REG-2;REG-3-beta;regIII-beta	24618	ENSRNOG00000006151	110.52	224.06
GSRG0037407	Hacd4	up	2.01	0.00795	0.0461	chr5(-):106732343-106758032	UCSC	3-hydroxyacyl-CoA dehydratase 4	LOC362540;Ptplad2;RGD1310339	362540	ENSRNOG00000005772	145.83	293.22
GSRG0028238	--	up	1.99	3.22e-08	2.64e-06	chr7(+):133290607-133290770	UCSC	--	NULL	--	--	153.93	307.3
GSRG0013507	Colec12	up	1.99	0.0169	0.078	chr18(+):867048-1052606	UCSC	collectin sub-family member 12	CL-P1;MGC114569	361289	ENSRNOG00000016366	1189.68	2362.52
GSRG0027613	--	up	1.97	0.000375	0.00484	chr7(+):28488166-28489607	UCSC	--	NULL	--	--	374.97	738.49
GSRG0033914	--	up	1.97	0.00158	0.0145	chrX(+):14611656-14612528	UCSC	--	NULL	--	--	264.04	519.57
GSRG0026083	Churc1	up	1.97	1.63e-11	4.26e-09	chr6(+):99817439-99831572	UCSC	churchill domain containing 1	NULL	299154	ENSRNOG00000007336	601.19	1183.5
GSRG0002177	Hhex	up	1.96	2.66e-07	1.51e-05	chr1(+):256101989-256107581	UCSC	hematopoietically expressed homeobox	Hex	79237	ENSRNOG00000016595	196.15	384.48
GSRG0016822	Psmb8	up	1.96	4.6e-05	0.000958	chr20(+):3990613-3993772	UCSC	proteasome subunit beta 8	Lmp7;MGC124945;Ring10	24968	ENSRNOG00000000456	361.04	708
GSRG0016417	Fcrl2	up	1.96	0.023	0.0966	chr2(-):186594442-186605098	UCSC	Fc receptor-like 2	Fcrls;LOC310694;Msr2	310694	ENSRNOG00000016164	2511.16	4920.24
GSRG0014755	Mmp2	up	1.94	0.0391	0.137	chr19(-):15542771-15570589	UCSC	matrix metallopeptidase 2	MMP-2	81686	ENSRNOG00000016695	873.63	1698.18
GSRG0030272	Rps27l	up	1.94	1.08e-07	7.25e-06	chr8(+):72741155-72746092	UCSC	ribosomal protein S27-like	NULL	681429	--	430.11	832.28
GSRG0018627	--	up	1.94	0.0176	0.0802	chr3(+):6579564-6581345	UCSC	--	NULL	--	--	209.55	405.4
GSRG0019549	Ccdc34	up	1.93	3.67e-12	1.2e-09	chr3(+):101156212-101191363	UCSC	coiled-coil domain containing 34	LOC362187;RGD1560583	362187	ENSRNOG00000005902	271.08	522.05
GSRG0007101	--	up	1.92	0.0475	NA	chr11(+):32252914-32252939	UCSC	--	NULL	--	--	12.58	24.23
GSRG0022509	--	up	1.92	0.00777	0.0455	chr4(+):162943192-162943987	UCSC	--	NULL	--	--	2202.11	4219.62
GSRG0003243	Fxyd3	up	1.91	0.000839	0.00898	chr1(-):89502562-89505966	UCSC	FXYD domain-containing ion transport regulator 3	MAT8	116831	ENSRNOG00000021095	90.75	174.42
GSRG0004688	Ifitm2	up	1.91	0.0322	0.121	chr1(-):213750219-213751399	UCSC	interferon induced transmembrane protein 2	Ifitm3l;MGC72804	114709	ENSRNOG00000014936	1168.88	2235.67
GSRG0003396	Emp3	up	1.91	0.00144	0.0135	chr1(-):101900732-101903910	UCSC	epithelial membrane protein 3	EMP-3;MGC108667	81505	ENSRNOG00000021104	578.12	1104.34
GSRG0005561	Tax1bp3	up	1.91	0.0268	0.108	chr10(+):59743542-59748061	UCSC	Tax1 binding protein 3	LOC360564	360564	ENSRNOG00000019357	1388.67	2646.17
GSRG0015269	Rpl22l1	up	1.9	6.25e-17	6.41e-14	chr2(+):115362799-115364735	UCSC	ribosomal protein L22 like 1	LOC361923;RGD1309517	361923	ENSRNOG00000011817	1213.45	2312.94
GSRG0004917	Anxa1	up	1.9	0.0288	0.113	chr1(-):237893983-237910018	UCSC	annexin A1	Anx1;p35	25380	ENSRNOG00000017469	1754.29	3338.7
GSRG0016338	--	up	1.9	4.32e-05	0.000915	chr2(-):147574096-147574997	UCSC	--	NULL	--	--	361.97	687.8
GSRG0017378	--	up	1.9	0.015	0.0717	chr20(+):23080018-23087868	UCSC	--	NULL	--	--	168.84	321.7
GSRG0017333	Col18a1	up	1.88	0.0488	0.159	chr20(+):12225202-12332858	UCSC	collagen type XVIII alpha 1 chain	NULL	85251	ENSRNOG00000001229	708.57	1332.93
GSRG0018626	Col5a1	up	1.88	0.00997	0.054	chr3(+):6430589-6579378	UCSC	collagen, type V, alpha 1	NULL	85490	ENSRNOG00000008749	160.14	300.32
GSRG0002909	Thbs2	up	1.88	0.000639	0.00732	chr1(-):56653929-56683571	UCSC	thrombospondin 2	TSP-2	292406	ENSRNOG00000010529	2271	4259.86
GSRG0006544	Bcl6b	up	1.87	6.87e-09	7.48e-07	chr10(-):56834364-56840023	UCSC	B-cell CLL/lymphoma 6B	LOC360551;RGD1563179	360551	ENSRNOG00000059956	281.53	529.87
GSRG0018732	Olfml2a	up	1.86	0.0148	0.0711	chr3(+):23231955-23259146	UCSC	olfactomedin-like 2A	LOC296708	296708	ENSRNOG00000014034	2128.87	3962.99
GSRG0030425	Bcl2a1	up	1.86	0.000348	0.00462	chr8(+):96551424-96559527	UCSC	BCL2-related protein A1	Bcl2a1d	170929	ENSRNOG00000047606	195.75	364.21
GSRG0013504	--	up	1.86	0.02	0.0875	chr17(-):90594244-90598810	UCSC	--	NULL	--	--	218.39	405.46
GSRG0036757	Cmtm6	up	1.85	0.0157	0.0739	chr8(+):122789208-122807558	UCSC	CKLF-like MARVEL transmembrane domain containing 6	Cklfsf6;Da2-17;LOC316035;LRRGT00102	316035	ENSRNOG00000010951	2205.66	4086.86
GSRG0028463	Gzmm	up	1.85	0.00822	0.0471	chr7(-):12893432-12899031	UCSC	granzyme M	NULL	29252	ENSRNOG00000030530	138.01	256.28
GSRG0007153	Col8a1	up	1.85	0.000201	0.00302	chr11(+):44877918-45006052	UCSC	collagen, type VIII, alpha 1	LOC304021	304021	ENSRNOG00000039668	310.88	574.04
GSRG0030102	Rps25	up	1.85	1.18e-12	4.23e-10	chr8(+):48727325-48729722	UCSC	ribosomal protein s25	NULL	122799	ENSRNOG00000027503	4129.34	7627.92
GSRG0009996	Ddr2	up	1.84	0.0368	0.132	chr13(-):88316407-88361682	UCSC	discoidin domain receptor tyrosine kinase 2	LOC360265;LOC685781;Tyro10	685781	ENSRNOG00000002881	734.25	1354.5
GSRG0020858	Cd93	up	1.84	0.0127	0.0641	chr3(-):142778804-142783774	UCSC	CD93 molecule	C1qRp;C1qr1;Ly68	84398	--	1020.67	1878.06
GSRG0016337	Tm4sf1	up	1.84	0.000241	0.00347	chr2(-):147382866-147392062	UCSC	transmembrane 4 L six family member 1	LOC295061	295061	ENSRNOG00000015812	1023.47	1879.08
GSRG0030435	Plscr2	up	1.83	0.00613	0.0385	chr8(+):99650598-99725511	UCSC	phospholipid scramblase 2	LOC315883	315883	ENSRNOG00000008048	271.42	498.09
GSRG0012876	--	up	1.83	2.86e-27	8.23e-24	chr17(+):54217604-54219041	UCSC	--	NULL	--	--	3954.48	7247.7
GSRG0013693	--	up	1.82	0.0327	0.122	chr18(+):57343043-57347299	UCSC	--	NULL	--	--	123.99	225.97
GSRG0034810	--	up	1.81	0.00538	0.0348	chrX(-):114566090-114567030	UCSC	--	NULL	--	--	260	471.16
GSRG0021819	--	up	1.8	5.37e-17	5.93e-14	chr13(-):6347496-6347522	UCSC	--	NULL	--	--	559.32	1012.24
GSRG0023381	--	up	1.78	1.02e-05	0.000289	chr4(-):131362267-131363043	UCSC	--	NULL	--	--	105.79	188.6
GSRG0021162	Ada	up	1.78	0.00773	0.0454	chr3(-):160115842-160139947	UCSC	adenosine deaminase	MGC108610	24165	ENSRNOG00000010265	92.1	163.96
GSRG0031869	Cox7a2	up	1.77	8.03e-29	2.88e-25	chr8(-):87209530-87213655	UCSC	cytochrome c oxidase subunit VIIa polypeptide 2	Cox7a3	29507	ENSRNOG00000042903	1225.69	2175.78
GSRG0023466	Clec4a3	up	1.77	0.0019	0.0166	chr4(-):155913006-155923204	UCSC	C-type lectin domain family 4, member A3	Dcir3	362431	ENSRNOG00000010018	271.26	481.05
GSRG0005775	Copz2	up	1.77	0.00967	0.0529	chr10(+):84718820-84731880	UCSC	coatomer protein complex, subunit zeta 2	LOC360611	360611	ENSRNOG00000009225	391.36	692.99
GSRG0032122	--	up	1.77	0.00373	0.0269	chr9(+):10769771-10781657	UCSC	--	NULL	--	--	557.91	987.21
GSRG0010841	Acyp2	up	1.77	2.58e-16	1.86e-13	chr14(-):114891246-115052450	UCSC	acylphosphatase 2	LOC100361559;LOC364224;LOC682245	364224	ENSRNOG00000042419	1817.2	3215.88
GSRG0029899	Smco4	up	1.77	3.58e-06	0.00013	chr8(+):14060394-14079972	UCSC	single-pass membrane protein with coiled-coil domains 4	RGD1309410	363020	ENSRNOG00000011162	115.77	205.25
GSRG0004689	Ifitm3	up	1.77	0.0234	0.0975	chr1(-):213810711-213811859	UCSC	interferon induced transmembrane protein 3	DSPA2b;rat8	361673	ENSRNOG00000015078	2101.07	3709.51
GSRG0022821	Rarres2	up	1.76	0.000203	0.00304	chr4(-):78205812-78208816	UCSC	retinoic acid receptor responder 2	LOC297073;MGC108804	297073	ENSRNOG00000024705	1380.99	2437.61
GSRG0012327	Sfrp1	up	1.76	0.0456	0.152	chr16(-):73372007-73410777	UCSC	secreted frizzled-related protein 1	sFRP-1	84402	ENSRNOG00000017783	1843.47	3251.11
GSRG0037402	--	up	1.76	2.97e-09	3.65e-07	chr5(-):2799565-2803855	UCSC	--	NULL	--	--	4147.77	7307.27
GSRG0025784	Vwa1	up	1.74	0.0455	0.152	chr5(-):173216741-173221923	UCSC	von Willebrand factor A domain containing 1	LOC298683;RGD1311476	298683	ENSRNOG00000018338	3731.83	6502.5
GSRG0034784	Tmsbl1	up	1.74	4.61e-12	1.44e-09	chrX(-):107612329-107614632	UCSC	thymosin beta-like protein 1	NULL	286978	--	480.37	836.82
GSRG0010090	RGD1310587	up	1.74	1.03e-05	0.000293	chr13(-):102780887-102790621	UCSC	similar to hypothetical protein FLJ14146	LOC360894	360894	ENSRNOG00000002322	1541.45	2682.75
GSRG0037371	Ptn	up	1.73	1.7e-06	6.88e-05	chr4(-):64239158-64331197	UCSC	pleiotrophin	HARP;HB-GAM;HBBM;HBGF-8;Hbnf;OSF-1	24924	ENSRNOG00000011946	14323.3	24773.6
GSRG0022536	Apold1	up	1.73	0.00123	0.012	chr4(+):168752136-168755023	UCSC	apolipoprotein L domain containing 1	NULL	444983	ENSRNOG00000007830	785.73	1355.63
GSRG0028766	Glipr1	up	1.73	0.028	0.111	chr7(-):54767830-54778889	UCSC	GLI pathogenesis-related 1	LOC299783;MGC108941	299783	ENSRNOG00000026644	77.85	135.09
GSRG0037503	Igfbp2	up	1.72	0.0244	0.101	chr9(+):80118001-80144799	UCSC	insulin-like growth factor binding protein 2	BRL-BP;IBP-2;IGFBP-2	25662	ENSRNOG00000016957	2683.26	4619.28
GSRG0015512	S100a3	up	1.72	0.028	0.111	chr2(+):189993262-189996029	UCSC	S100 calcium binding protein A3	NULL	114216	ENSRNOG00000012008	105.12	181.21
GSRG0009831	Btg2	up	1.72	0.000142	0.0023	chr13(-):50913182-50916944	UCSC	BTG anti-proliferation factor 2	Agl;An;PC3;Tis21;an-1	29619	ENSRNOG00000003300	801.13	1374.83
GSRG0013717	Cidea	up	1.71	0.04	0.139	chr18(+):63082861-63108279	UCSC	cell death-inducing DFFA-like effector a	LOC291541	291541	ENSRNOG00000018505	107.92	184.28
GSRG0015359	Mgst2	up	1.71	0.0454	0.152	chr2(+):140708390-140727381	UCSC	microsomal glutathione S-transferase 2	LOC295037	295037	ENSRNOG00000061857	40.11	68.79
GSRG0021449	Tmem140	up	1.71	0.000857	0.00915	chr4(+):62380751-62391912	UCSC	transmembrane protein 140	MGC109491	362334	ENSRNOG00000026965	292.64	500.94
GSRG0017283	Pi16	up	1.7	0.0106	0.0563	chr20(+):6923489-6932785	UCSC	peptidase inhibitor 16	LOC294312	294312	ENSRNOG00000000525	282	479.56
GSRG0015262	--	up	1.7	0.00786	0.0458	chr2(+):113025706-113026891	UCSC	--	NULL	--	--	296.62	504.4
GSRG0007408	Adamts1	up	1.7	0.00102	0.0104	chr11(-):25341655-25350944	UCSC	ADAM metallopeptidase with thrombospondin type 1 motif, 1	NULL	79252	ENSRNOG00000001607	464.83	790.37
GSRG0022573	--	up	1.7	0.000295	0.0041	chr4(+):179481782-179482370	UCSC	--	NULL	--	--	196	332.47
GSRG0025958	Efcab10	up	1.68	0.00573	0.0366	chr6(+):52702304-52709223	UCSC	EF-hand calcium binding domain 10	LOC362727;RGD1307943	362727	ENSRNOG00000010730	71	118.9
GSRG0010905	Lgals3	up	1.68	0.0241	0.0997	chr15(+):24153320-24165545	UCSC	lectin, galactoside-binding, soluble, 3	AGE-R3;CBP35;CBP30;L-34;MGC105387;gal-3	83781	ENSRNOG00000010645	2870.18	4833.9
GSRG0012313	--	up	1.68	0.0371	0.132	chr16(-):69179456-69179480	UCSC	--	NULL	--	--	18.98	32.25
GSRG0032431	--	up	1.68	0.0266	0.107	chr9(+):92747883-92748914	UCSC	--	NULL	--	--	169.38	285.58
GSRG0008984	--	up	1.68	0.000104	0.00181	chr12(-):37183759-37183789	UCSC	--	NULL	--	--	84.17	142.35
GSRG0020371	Cytip	up	1.68	0.0198	0.0868	chr3(-):44150988-44177689	UCSC	cytohesin 1 interacting protein	LOC311047;Pscdbp	311047	ENSRNOG00000004772	124.59	208.88
GSRG0016000	LOC100909539	up	1.68	0.0342	0.125	chr2(-):85374166-85377163	UCSC	uncharacterized LOC100909539	NULL	100909539	--	188.95	317.01
GSRG0034487	Timp1	up	1.68	0.0486	0.159	chrX(-):1364772-1369397	UCSC	TIMP metallopeptidase inhibitor 1	TIMP-1;Timp	116510	ENSRNOG00000010208	1149.7	1929.43
GSRG0021381	Mdfic	up	1.68	7.93e-05	0.00147	chr4(+):42202838-42282496	UCSC	MyoD family inhibitor domain containing	Kdt1;LOC362325	362325	ENSRNOG00000053787	1464.69	2456.21
GSRG0003019	C5ar1	up	1.68	0.0182	0.082	chr1(-):78186770-78195135	UCSC	complement component 5a receptor 1	NULL	113959	--	186.78	313.07
GSRG0015683	Arhgap29	up	1.67	0.000395	0.00503	chr2(+):225552148-225611638	UCSC	Rho GTPase activating protein 29	B130017i01rik;LOC310833;MGC95332;RGD1306185	310833	ENSRNOG00000012563	1863.74	3117.78
GSRG0012832	Hfe	up	1.67	0.00694	0.042	chr17(+):43661262-43669327	UCSC	hemochromatosis	NULL	29199	ENSRNOG00000016967	137.23	229.56
GSRG0015842	--	up	1.66	0.000141	0.0023	chr2(-):27941929-27942440	UCSC	--	NULL	--	--	104.93	174.74
GSRG0015940	Gpx8	up	1.66	0.000115	0.00197	chr2(-):44903337-44907030	UCSC	glutathione peroxidase 8	LOC294744;RGD1307506	294744	ENSRNOG00000010461	1638.41	2722.63
GSRG0030737	Kank2	up	1.66	0.0177	0.0805	chr8(-):22792000-22821223	UCSC	KN motif and ankyrin repeat domains 2	LOC100361376;RGD1563532	100361376	ENSRNOG00000010643	3036.09	5041.86
GSRG0024876	Txn1	up	1.66	4.57e-06	0.000156	chr5(-):75049735-75057733	UCSC	thioredoxin 1	Txn;trx	116484	ENSRNOG00000012081	1579.94	2624.46
GSRG0015194	C1qtnf3	up	1.66	0.0105	0.0559	chr2(+):60920257-60942502	UCSC	C1q and tumor necrosis factor related protein 3	LOC294806	294806	ENSRNOG00000018570	311.26	516.32
GSRG0025961	Twist1	up	1.65	0.0219	0.0938	chr6(+):53401109-53403232	UCSC	twist family bHLH transcription factor 1	Twist	85489	ENSRNOG00000011101	237.3	391.25
GSRG0020384	--	up	1.65	0.000789	0.00858	chr3(-):46800681-46801003	UCSC	--	NULL	--	--	95.83	159.26
GSRG0013278	Mylip	up	1.65	1.29e-05	0.000347	chr17(-):19682040-19703681	UCSC	myosin regulatory light chain interacting protein	LOC306825;MIR;idol	306825	ENSRNOG00000017579	1222.7	2016.39
GSRG0026688	Arl4a	up	1.65	2.58e-08	2.18e-06	chr6(-):59948577-59950672	UCSC	ADP-ribosylation factor like GTPase 4A	Arl4;MGC108709	29308	ENSRNOG00000004282	1126.59	1856.25
GSRG0000517	--	up	1.65	4.81e-09	5.57e-07	chr1(+):98048599-98067894	UCSC	--	NULL	--	--	240.53	396.99
GSRG0024740	--	up	1.65	0.0052	0.034	chr5(-):57120033-57120851	UCSC	--	NULL	--	--	103.91	171.99
GSRG0013731	--	up	1.65	4.64e-06	0.000158	chr18(+):65511779-65512759	UCSC	--	NULL	--	--	352.39	581.2
GSRG0010790	H2afv	up	1.65	6.38e-09	7.16e-07	chr14(-):86687782-86706626	UCSC	H2A histone family, member V	H2A.Z-2;LOC685909	685909	ENSRNOG00000052275	666.81	1095.02
GSRG0006849	Ptrf	up	1.65	0.0256	0.104	chr10(-):88862513-88874495	UCSC	polymerase I and transcript release factor	LOC287710;Ptrf;cav-p60	287710	ENSRNOG00000019778	2868.03	4718.58
GSRG0022882	Vamp5	up	1.64	0.00241	0.0196	chr4(-):100231318-100242545	UCSC	vesicle-associated membrane protein 5	VAMP-5	89818	ENSRNOG00000012659	306.28	503.97
GSRG0032292	Gulp1	up	1.64	0.000445	0.00556	chr9(+):51298426-51538063	UCSC	GULP, engulfment adaptor PTB domain containing 1	CED-6;LOC314543	314543	ENSRNOG00000003242	691.3	1132.52
GSRG0030229	Uaca	up	1.63	0.0383	0.135	chr8(+):65686648-65774940	UCSC	uveal autoantigen with coiled-coil domains and ankyrin repeats	LOC315732;RGD1560011	315732	ENSRNOG00000012868	2184.56	3570.42
GSRG0027660	Dusp6	up	1.63	8.35e-06	0.000251	chr7(+):41475150-41479392	UCSC	dual specificity phosphatase 6	MGC93276;MKP-3;Mkp3	116663	ENSRNOG00000023896	710.62	1158.82
GSRG0011016	Kcnrg	up	1.62	0.00591	0.0374	chr15(+):41937880-41942205	UCSC	potassium channel regulator	LOC305947	305947	ENSRNOG00000021831	76.35	123.74
GSRG0024823	--	up	1.62	7.33e-07	3.42e-05	chr5(-):69857734-69859426	UCSC	--	NULL	--	--	1989	3228.45
GSRG0023467	Clec4a1	up	1.62	0.0175	0.08	chr4(-):155947795-155959909	UCSC	C-type lectin domain family 4, member A1	Dcir4;MGC112884	362430	ENSRNOG00000042139	298.88	485.3
GSRG0027681	Tspan8	up	1.62	0.0259	0.105	chr7(+):58814765-58847568	UCSC	tetraspanin 8	CO-29;D6.1A;Tm4sf3	171048	ENSRNOG00000004411	195.77	318.32
GSRG0005030	Rbp4	up	1.62	0.0399	0.139	chr1(-):256806476-256813694	UCSC	retinol binding protein 4	PRBP;RBP;RBPA	25703	ENSRNOG00000015518	736.89	1193.85
GSRG0005514	Asgr1	up	1.62	0.00812	0.0468	chr10(+):56662242-56666086	UCSC	asialoglycoprotein receptor 1	ASGP-R1;ASGPR1;ASGR;HL-1;MGC108731;RATRHL1;RHL-1;RHL1	24210	ENSRNOG00000018693	417.51	675.47
GSRG0005067	Bloc1s2	up	1.62	4.28e-05	0.000908	chr1(-):263913914-263920956	UCSC	biogenesis of lysosomal organelles complex-1, subunit 2	LOC293938;RSEP1;Sep1	293938	ENSRNOG00000012684	1997.38	3229.66
GSRG0020146	Rtel1	up	1.61	0.000772	0.00843	chr3(+):176821652-176856531	UCSC	regulator of telomere elongation helicase 1	LOC362288;RGD1306721	362288	ENSRNOG00000027513	825.69	1331.6
GSRG0017874	RT1-CE5	up	1.61	0.00127	0.0123	chr20(-):4892704-4896997	UCSC	RT1 class I, locus CE5	MGC112896;RT1-C/E5;rt1-E2;rt1-El	309607	ENSRNOG00000000723	800.91	1289.58
GSRG0029571	--	up	1.61	0.0458	0.153	chr7(-):119892612-119892638	UCSC	--	NULL	--	--	23.32	37.36
GSRG0007243	Atp13a5	up	1.61	0.00411	0.0288	chr11(+):74984613-75124249	UCSC	ATPase 13A5	LOC303856;RGD1306792	303856	ENSRNOG00000024127	557.09	896.58
GSRG0009039	--	up	1.6	0.000189	0.00288	chr12(-):43421320-43422061	UCSC	--	NULL	--	--	194.35	310.54
GSRG0009755	Cd34	up	1.6	2.44e-06	9.36e-05	chr13(+):113692131-113711259	UCSC	CD34 molecule	LOC305081	305081	ENSRNOG00000045558	648.65	1039.72
GSRG0016342	Serp1	up	1.6	0.000229	0.00335	chr2(-):148718280-148722263	UCSC	stress-associated endoplasmic reticulum protein 1	RAMP4	80881	ENSRNOG00000011763	180.06	288.48
GSRG0002022	Pla2g16	up	1.6	5.04e-06	0.000169	chr1(+):222844178-222877179	UCSC	phospholipase A2, group XVI	HRSL3;Hrasls3;Hrev107	24913	ENSRNOG00000021206	4227.11	6754.23
GSRG0015657	Slc25a24	up	1.59	0.00141	0.0133	chr2(+):211930354-211967505	UCSC	solute carrier family 25 member 24	LOC310791	310791	ENSRNOG00000020470	568.51	906.63
GSRG0034589	Ace2	up	1.59	0.000234	0.00339	chrX(-):32050734-32095867	UCSC	angiotensin I converting enzyme 2	NULL	302668	ENSRNOG00000031665	263.01	419.63
GSRG0001531	Rab38	up	1.59	0.00162	0.0148	chr1(+):152072706-152153453	UCSC	RAB38, member RAS oncogene family	R;R_mapped;Ruby	252916	ENSRNOG00000016769	157.5	251.77
GSRG0026031	Frmd6	up	1.59	0.000361	0.00473	chr6(+):93281408-93358840	UCSC	FERM domain containing 6	LOC257646	257646	ENSRNOG00000007329	345.24	549.69
GSRG0021384	Cav2	up	1.59	0.000103	0.00181	chr4(+):44573210-44580740	UCSC	caveolin 2	MGC72322	363425	ENSRNOG00000057713	3723.37	5928.1
GSRG0009648	Cd48	up	1.59	0.0223	0.0947	chr13(+):90116789-90140371	UCSC	Cd48 molecule	SLAMF2	245962	ENSRNOG00000004737	2586.7	4109.36
GSRG0037084	Enpp3	up	1.59	0.0255	0.104	chr1(+):21613121-21684487	UCSC	ectonucleotide pyrophosphatase/phosphodiesterase 3	B10;E-NPP3;LOC54410;Npp3;PD-Ibeta;RB13-6	54410	ENSRNOG00000013791	416.07	660.19
GSRG0027397	Cd63	up	1.59	8.43e-07	3.8e-05	chr7(+):3320245-3335582	UCSC	Cd63 molecule	MGC72893	29186	ENSRNOG00000007650	6993.46	11097.7
GSRG0004301	P2ry2	up	1.59	0.0231	0.0968	chr1(-):166031228-166045430	UCSC	purinergic receptor P2Y2	P2U1;P2Y2	29597	ENSRNOG00000019283	414.23	656.73
GSRG0025395	Gpx7	up	1.59	0.0015	0.014	chr5(-):128001766-128009610	UCSC	glutathione peroxidase 7	LOC298376	298376	ENSRNOG00000009751	432.76	687.47
GSRG0034024	Sat1	up	1.59	2.51e-06	9.58e-05	chrX(+):43619821-43629765	UCSC	spermidine/spermine N1-acetyl transferase 1	Ab2-402;MGC72945;SSAT;Sat;Sat_mapped	302642	ENSRNOG00000003809	2992.66	4745.85
GSRG0013441	Klf6	up	1.58	0.000722	0.00805	chr17(-):67887934-67945037	UCSC	Kruppel-like factor 6	Aa1017;CPBP;Zf9	58954	ENSRNOG00000016885	775.96	1229.25
GSRG0012842	Hist1h4b	up	1.58	0.00471	0.0316	chr17(+):44522140-44526587	UCSC	histone cluster 1, H4b	H1ft;Hist1h4m;Hist4;Hist4h4	64627	ENSRNOG00000032224;ENSRNOG00000045840;ENSRNOG00000045978;ENSRNOG00000046636;ENSRNOG00000048215;ENSRNOG00000048642;ENSRNOG00000048735;ENSRNOG00000050933;ENSRNOG00000051891;ENSRNOG00000054017;ENSRNOG00000057690;ENSRNOG00000058444	436.8	692.36
GSRG0010235	Igfbp7	up	1.58	0.0337	0.125	chr14(+):33010300-33070190	UCSC	insulin-like growth factor binding protein 7	LOC289560	289560	ENSRNOG00000002050	5753.43	9110.23
GSRG0017858	Psmb9	up	1.58	0.000451	0.00561	chr20(-):3973446-3978845	UCSC	proteasome subunit beta 9	Lmp2	24967	ENSRNOG00000000459	481.21	761.92
GSRG0032777	--	up	1.58	8.27e-08	5.83e-06	chr9(+):121874835-121875955	UCSC	--	NULL	--	--	402.25	634.42
GSRG0010118	G0s2	up	1.58	0.00248	0.0199	chr13(-):112004140-112005052	UCSC	G0/G1switch 2	LOC289388	289388	ENSRNOG00000006019	228.91	363.33
GSRG0006295	--	up	1.58	2.03e-11	5.02e-09	chr10(-):15984521-15985131	UCSC	--	NULL	--	--	487.83	771.27
GSRG0022641	--	up	1.58	0.00504	0.0333	chr4(-):19222645-19223548	UCSC	--	NULL	--	--	99.1	156.46
GSRG0004965	Ch25h	up	1.58	0.0362	0.13	chr1(-):252807065-252808380	UCSC	cholesterol 25-hydroxylase	LOC309527	309527	ENSRNOG00000019141	332.51	525.54
GSRG0021385	Cav1	up	1.58	0.0476	0.157	chr4(+):44597123-44630205	UCSC	caveolin 1	Cav;LOC100362870;MGC187299	25404	ENSRNOG00000056836	6853.58	10829.4
GSRG0010244	Kdr	up	1.58	2.76e-05	0.000635	chr14(+):34727673-34787124	UCSC	kinase insert domain receptor	NULL	25589	--	1290.38	2034.96
GSRG0017726	Fabp7	up	1.58	5.19e-14	2.67e-11	chr20(+):40769623-40773313	UCSC	fatty acid binding protein 7	B-FABP;BLBP	80841	ENSRNOG00000000814	16839.5	26531.3
GSRG0003368	Fcgrt	up	1.57	0.000259	0.0037	chr1(-):101086877-101096100	UCSC	Fc fragment of IgG receptor and transporter	FcRn	29558	ENSRNOG00000020583	2254.31	3550.36
GSRG0027369	Pros1	up	1.57	3.21e-05	0.000719	chr7(+):1206648-1288139	UCSC	protein S (alpha)	NULL	81750	--	1586.13	2497.63
GSRG0028142	Maff	up	1.57	0.00551	0.0354	chr7(+):120580743-120592095	UCSC	MAF bZIP transcription factor F	LOC366960	366960	ENSRNOG00000012886	244.79	384.48
GSRG0015261	Tnfsf10	up	1.57	0.0333	0.124	chr2(+):113008324-113024795	UCSC	tumor necrosis factor superfamily member 10	Tnlg6a	246775	ENSRNOG00000013269	383.35	601.15
GSRG0011782	--	up	1.57	0.000935	0.00973	chr15(-):87384637-87385824	UCSC	--	NULL	--	--	759.98	1191.71
GSRG0022684	Rpa3	up	1.56	8.35e-07	3.79e-05	chr4(-):34279340-34282351	UCSC	replication protein A3	LOC296883	296883	ENSRNOG00000008309	312.3	489.54
GSRG0006288	Hba2	up	1.56	0.0226	0.0957	chr10(-):15573344-15609118	UCSC	hemoglobin, alpha 2	Glnc2;Glnc3;Hba2;LOC360504	360504	ENSRNOG00000029886;ENSRNOG00000047321	6484.04	10147.5
GSRG0002252	--	up	1.56	2.61e-11	6.15e-09	chr1(+):267413102-267414272	UCSC	--	NULL	--	--	670.58	1050.91
GSRG0004210	Anpep	up	1.56	0.01	0.0541	chr1(-):141561364-141579871	UCSC	alanyl aminopeptidase, membrane	AP-M;AP-N;APN;Apm;KZP;Lap1;rAPN	81641	ENSRNOG00000014610	319.94	500.23
GSRG0034709	--	up	1.56	5.84e-07	2.87e-05	chrX(-):77022563-77023441	UCSC	--	NULL	--	--	555.14	865.98
GSRG0000397	Kcnn4	up	1.56	0.0157	0.074	chr1(+):81230847-81245982	UCSC	potassium calcium-activated channel subfamily N member 4	IK1;KCa3.1;KCa4;MGC156636;SK4;SKCa4;SKCa4;rKCNN4c;rSK4	65206	ENSRNOG00000019440	94.17	147.22
GSRG0007081	Map3k7cl	up	1.56	0.00338	0.025	chr11(+):27208564-27251794	UCSC	MAP3K7 C-terminal like	LOC304131	304131	ENSRNOG00000001584	286.76	447.35
GSRG0012105	Rab20	up	1.56	0.00551	0.0354	chr16(+):83358116-83382326	UCSC	RAB20, member RAS oncogene family	LOC689377	689377	ENSRNOG00000023991	200.89	312.02
GSRG0017736	Lama4	up	1.55	0.0356	0.129	chr20(+):44060715-44201966	UCSC	laminin subunit alpha 4	LOC309816;RGD1560062	309816	ENSRNOG00000000599	2650.93	4121.55
GSRG0005433	--	up	1.55	0.0267	0.107	chr10(+):46808139-46808166	UCSC	--	NULL	--	--	36.38	56
GSRG0013584	--	up	1.55	3.66e-06	0.000132	chr18(+):29112484-29112916	UCSC	--	NULL	--	--	230.31	357.72
GSRG0023495	Cd9	up	1.55	0.0118	0.0607	chr4(-):157977164-158045522	UCSC	CD9 molecule	NULL	24936	ENSRNOG00000019556	8785.34	13630.6
GSRG0013515	--	up	1.55	4.04e-08	3.16e-06	chr18(+):2099627-2100388	UCSC	--	NULL	--	--	893.64	1388.44
GSRG0010031	Tagln2	up	1.55	0.0336	0.124	chr13(-):90807197-90814144	UCSC	transgelin 2	LOC304983	304983	ENSRNOG00000008301	5005.01	7763.21
GSRG0015753	Gbp2	up	1.55	0.0408	0.141	chr2(+):248276793-248293784	UCSC	guanylate binding protein 2	GBP-2;MGC93208;p67	171164	ENSRNOG00000031743	1604.01	2487.43
GSRG0030353	Anxa2	up	1.55	0.0188	0.084	chr8(+):75687114-75723596	UCSC	annexin A2	ANX2;PAP-IV;p36	56611	ENSRNOG00000010362	5477.32	8475.68
GSRG0008788	Arpc1b	up	1.55	0.0477	0.157	chr12(-):11252300-11265865	UCSC	actin related protein 2/3 complex, subunit 1B	p41-ARC;p41Arc	54227	ENSRNOG00000000991	2589.38	4001.16
GSRG0015085	Rps23	up	1.54	1.66e-06	6.79e-05	chr2(+):19823234-19824807	UCSC	ribosomal protein S23	NULL	124323	ENSRNOG00000016580	9936.71	15349.8
GSRG0001990	Fau	up	1.54	4.68e-09	5.46e-07	chr1(+):221420270-221421825	UCSC	FAU, ubiquitin like and ribosomal protein S30 fusion	NULL	29752	ENSRNOG00000020982;ENSRNOG00000046393;ENSRNOG00000047365	2621.6	4048.1
GSRG0010102	Ptpn14	up	1.54	0.0455	0.152	chr13(-):108696336-108841482	UCSC	protein tyrosine phosphatase, non-receptor type 14	LOC305064	305064	ENSRNOG00000003407	434.77	670.45
GSRG0034713	--	up	1.54	4.04e-07	2.12e-05	chr5(+):159606691-159606720	UCSC	--	NULL	--	--	671.41	1035.86
GSRG0012940	Pter	up	1.54	0.0118	0.0608	chr17(+):80250521-80311986	UCSC	phosphotriesterase related	Rpr-1;Rpr1	63852	ENSRNOG00000017328	179.68	277.27
GSRG0027392	Mmp19	up	1.54	0.00245	0.0198	chr7(+):3216497-3224201	UCSC	matrix metallopeptidase 19	LOC304608;MMP-19	304608	ENSRNOG00000006778	237.46	366.56
GSRG0022511	Clec12a	up	1.54	0.0163	0.0758	chr4(+):163112100-163130977	UCSC	C-type lectin domain family 12, member A	LOC680338;MGC187973	680338	ENSRNOG00000054860	283.8	436.76
GSRG0010700	Tmem128	up	1.54	1.58e-10	3.07e-08	chr14(-):77270790-77279826	UCSC	transmembrane protein 128	LOC360952;RGD1310481	360952	ENSRNOG00000005346	1352.97	2085.37
GSRG0034362	--	up	1.54	0.000353	0.00467	chrX(+):115041917-115042682	UCSC	--	NULL	--	--	557.42	860.24
GSRG0032967	Fhl2	up	1.54	0.0383	0.135	chr9(-):49921053-49950071	UCSC	four and a half LIM domains 2	FHL-2;SLIM3;SLIM-3	63839	ENSRNOG00000016866	387.1	595.88
GSRG0026152	Flvcr2	up	1.53	0.0164	0.0761	chr6(+):109617348-109681495	UCSC	feline leukemia virus subgroup C cellular receptor family, member 2	CCT;LOC314323;MGC124539	314323	ENSRNOG00000008754	79.66	122.83
GSRG0036336	Gcnt1	up	1.53	0.00818	0.047	chr1(+):236580034-236585037	UCSC	glucosaminyl (N-acetyl) transferase 1, core 2	core2GlcNAc-T	64043	ENSRNOG00000050534	622.05	951.29
GSRG0015673	--	up	1.53	0.0117	0.0604	chr2(+):220415630-220469414	UCSC	--	NULL	--	--	228.02	350.21
GSRG0001726	Arntl	up	1.53	1.03e-07	6.92e-06	chr1(+):178039063-178137467	UCSC	aryl hydrocarbon receptor nuclear translocator-like	Bmal1;tic	29657	ENSRNOG00000014448	1172.5	1788.67
GSRG0010414	C1d	up	1.52	1.31e-09	1.88e-07	chr14(+):100415645-100427878	UCSC	C1D nuclear receptor co-repressor	LOC289810;MGC188504;RGD1560600	289810	ENSRNOG00000005982	1091.43	1664.24
GSRG0017492	P4ha1	up	1.52	3.8e-09	4.59e-07	chr20(+):28920616-28971966	UCSC	prolyl 4-hydroxylase subunit alpha 1	NULL	64475	--	3139.42	4774.39
GSRG0034955	--	up	1.52	2.22e-06	8.66e-05	chrX(-):152927854-152932849	UCSC	--	NULL	--	--	3545.21	5387.67
GSRG0009756	--	up	1.52	0.00357	0.026	chr13(+):113711712-113712639	UCSC	--	NULL	--	--	336.86	512.61
GSRG0036818	Clec14a	up	1.52	0.00655	0.0403	chr6(-):79303304-79306443	UCSC	C-type lectin domain family 14, member A	LOC314148;RGD1306232	314148	ENSRNOG00000022697	1244.1	1889.29
GSRG0033051	Fn1	up	1.52	0.0283	0.111	chr9(-):78900113-78969013	UCSC	fibronectin 1	FN;fn-1	25661	ENSRNOG00000014288	9480.66	14369.1
GSRG0000573	Bcat2	up	1.51	0.000669	0.00759	chr1(+):101554642-101572105	UCSC	branched chain amino acid transaminase 2	BCT2;Bcatm;mBcat	64203	ENSRNOG00000020956	698.05	1056.84
GSRG0016517	Fcgr1a	up	1.51	0.0261	0.106	chr2(-):198430537-198439454	UCSC	Fc fragment of IgG receptor Ia	Fcgr1;Fcgr1b;LOC295279	295279	ENSRNOG00000021199	380.14	575.16
GSRG0024009	Sec61b	up	1.51	5.24e-08	3.94e-06	chr5(+):63192322-63200532	UCSC	Sec61 translocon beta subunit	LOC298068	298068	ENSRNOG00000006345	1183.71	1790.4
GSRG0002197	--	up	1.51	0.0114	0.0593	chr1(+):260806987-260807926	UCSC	--	NULL	--	--	110.31	166.71
GSRG0015637	Slc16a4	up	1.51	0.00201	0.0172	chr2(+):210045290-210068577	UCSC	solute carrier family 16, member 4	LOC295356	295356	ENSRNOG00000018131	177.61	268.79
GSRG0030142	Cryab	up	1.51	0.0128	0.0641	chr8(+):55176826-55182546	UCSC	crystallin, alpha B	NULL	25420	ENSRNOG00000010524	8408.16	12668.8
GSRG0035635	Rpl26	up	1.51	1.06e-07	7.13e-06	chr10(+):55492417-55495547	UCSC	ribosomal protein L26	LOC287417	287417	ENSRNOG00000004214	8520.48	12837.3
GSRG0016641	--	up	1.51	0.0179	0.0814	chr2(-):227252484-227253629	UCSC	--	NULL	--	--	270.76	407.49
GSRG0026562	Yipf4	up	1.5	2.24e-20	4.03e-17	chr6(-):22126870-22138286	UCSC	Yip1 domain family, member 4	LOC362699;MGC95126;RGD1310157	362699	ENSRNOG00000005610	2640.01	3965.35
GSRG0014998	Klhdc4	up	1.5	0.021	0.0908	chr19(-):54651911-54652381	UCSC	kelch domain containing 4	LOC307917;RGD1561676	307917	ENSRNOG00000046599	53.52	80.46
GSRG0006527	Tnfsf13	up	1.5	0.000282	0.00397	chr10(-):56286965-56289952	UCSC	tumor necrosis factor superfamily member 13	LOC287437;MGC95053;Tnlg7b	287437	ENSRNOG00000014171	1079.64	1621.01
GSRG0015732	Ddit4l2	up	1.5	0.00218	0.0183	chr2(+):242882312-242885088	UCSC	DNA-damage-inducible transcript 4-like 2	NULL	140582	--	487.9	732.91
GSRG0006300	Atp6v0e1	up	1.5	1.12e-05	0.000313	chr10(-):16769857-16792930	UCSC	ATPase H+ transporting V0 subunit e1	Atp6k;Atp6v0e;Dsr-1A;dsr-1	94170	ENSRNOG00000003269	1054.83	1584.87
GSRG0006142	Metrnl	up	1.5	0.0102	0.055	chr10(+):110893261-110907255	UCSC	meteorin-like, glial cell differentiation regulator	NULL	316842	--	682.38	1024.47
GSRG0016268	--	up	1.5	7.41e-07	3.45e-05	chr2(-):115862934-115863856	UCSC	--	NULL	--	--	446.2	669.68
GSRG0036018	Dancr	up	1.5	0.00191	0.0166	chr14(-):36664036-36665024	UCSC	differentiation antagonizing non-protein coding RNA	NULL	100912083	--	151.09	228.6
GSRG0017859	RT1-Ba	down	6.6	0.00662	0.0406	chr20(-):4066130-4070726	UCSC	RT1 class II, locus Ba	BA1;MGC105667;RT1-Ba_mapped	309621	ENSRNOG00000000451	308.31	46.72
GSRG0030938	Zbtb16	down	3.43	0.000135	0.00223	chr8(-):52985419-53146765	UCSC	zinc finger and BTB domain containing 16	Lx;Plzf;Zfp145;Znf145	353227	ENSRNOG00000029980	1057.77	308.74
GSRG0033474	--	down	2.77	0.000149	0.00238	chrM(-):1342-1448	UCSC	--	NULL	--	--	59.21	21.57
GSRG0013604	Pcdhb6	down	2.58	0.0139	0.0682	chr18(+):30416038-30419400	UCSC	protocadherin beta 6	LOC291653	291653	--	841.17	326.29
GSRG0037711	Mir3561	down	2.22	0.00734	0.0437	chr7(-):26427720-26427828	UCSC	microRNA 3561	NULL	100526622	--	33.12	15.03
GSRG0016508	Ciart	down	2.17	1.96e-14	1.08e-11	chr2(-):197987705-197991198	UCSC	circadian associated repressor of transcription	LOC365871;LOC690012;RGD1566380	365871	ENSRNOG00000042717	1079.78	498.31
GSRG0033101	Slc19a3	down	2.12	2.99e-07	1.65e-05	chr9(-):88764073-88828412	UCSC	solute carrier family 19 member 3	LOC316559	316559	ENSRNOG00000057256	370.16	175.21
GSRG0005491	Per1	down	2.1	2.02e-16	1.61e-13	chr10(+):55687116-55696534	UCSC	period circadian clock 1	MGC112772;rper1	287422	ENSRNOG00000007387	4052.24	1929.55
GSRG0002531	Sgk1	down	2.03	0.00312	0.0235	chr1(-):24185454-24193567	UCSC	serum/glucocorticoid regulated kinase 1	Sgk	29517	ENSRNOG00000011815	13751.4	6771.79
GSRG0020412	--	down	2.01	1.74e-05	0.000441	chr3(-):57257396-57646572	UCSC	--	NULL	--	--	543.07	271.02
GSRG0016865	RT1-A1	down	1.99	5.77e-05	0.00114	chr20(+):5414426-5418014	UCSC	RT1 class Ia, locus A1	RT1-A1_mapped;RT1-A1n;RT1.A1(N);RT1A-1	24973	ENSRNOG00000038999	1261.14	633.65
GSRG0009963	Fmo2	down	1.98	0.00672	0.041	chr13(-):80755056-80775264	UCSC	flavin containing monooxygenase 2	FMO2	246245	ENSRNOG00000003510	483.63	243.71
GSRG0016600	Fndc7	down	1.98	0.000116	0.00197	chr2(-):211655482-211690716	UCSC	fibronectin type III domain containing 7	LOC310787;RGD1309189	310787	ENSRNOG00000020421	1070.74	541.15
GSRG0019980	Bpifb4	down	1.97	2.35e-12	8.24e-10	chr3(+):149424392-149449350	UCSC	BPI fold containing family B, member 4	Lplunc4;RY2G5	499925	ENSRNOG00000034174	834.47	424.02
GSRG0033475	--	down	1.97	2.62e-06	9.94e-05	chrM(-):2176-3760	UCSC	--	NULL	--	--	1033	526.19
GSRG0003065	Zfp575	down	1.94	6.63e-07	3.17e-05	chr1(-):81447987-81450094	UCSC	zinc finger protein 575	LOC308430;Znf575	308430	ENSRNOG00000024065	538.51	277.83
GSRG0030093	--	down	1.87	1.36e-07	8.48e-06	chr8(+):48431418-48432211	UCSC	--	NULL	--	--	414.64	221.28
GSRG0037707	Mir3072	down	1.83	0.0474	0.156	chr6(+):133898795-133898905	UCSC	microRNA 3072	NULL	102465166	--	27.78	15.15
GSRG0000579	Dbp	down	1.83	6.82e-12	1.88e-09	chr1(+):101687896-101692845	UCSC	D-box binding PAR bZIP transcription factor	MGC105474	24309	ENSRNOG00000021027	4338.74	2374.96
GSRG0020070	--	down	1.81	0.0264	0.106	chr3(+):161290986-161291014	UCSC	--	NULL	--	--	28.92	16
GSRG0026402	RGD1566401	down	1.81	1.29e-06	5.44e-05	chr6(+):133658937-133691127	UCSC	similar to GTL2, imprinted maternally expressed untranslated	Gtl2;LOC500717;Meg3	500717	--	16239.9	8978.39
GSRG0020260	--	down	1.78	2.27e-06	8.83e-05	chr3(-):9874781-9876051	UCSC	--	NULL	--	--	1544	866.32
GSRG0020272	Lcn2	down	1.77	0.0135	0.067	chr3(-):11414189-11417596	UCSC	lipocalin 2	NGAL;Sip24;p25	170496	ENSRNOG00000013973	233.92	132.16
GSRG0005753	--	down	1.77	0.0337	0.125	chr10(+):83576925-83576953	UCSC	--	NULL	--	--	29.77	16.86
GSRG0010359	Pla2g3	down	1.73	6.98e-07	3.29e-05	chr14(+):83724933-83730614	UCSC	phospholipase A2, group III	LOC289733	289733	ENSRNOG00000025121	1382.72	800.09
GSRG0008047	--	down	1.73	0.0154	0.0734	chr12(+):38287185-38287997	UCSC	--	NULL	--	--	201.2	116.22
GSRG0015101	Otp	down	1.71	0.000223	0.00327	chr2(+):24546393-24554953	UCSC	orthopedia homeobox	NULL	294640	ENSRNOG00000010560	358.49	209.59
GSRG0004625	Cox6a2	down	1.69	0.0149	0.0715	chr1(-):199624037-199624783	UCSC	cytochrome c oxidase subunit 6A2	COX6AH;COX6B	25278	ENSRNOG00000019851	585.24	345.51
GSRG0032802	Tnfsf9	down	1.69	1.53e-05	0.000396	chr9(-):9909944-9912284	UCSC	tumor necrosis factor superfamily member 9	NULL	353218	--	182.06	107.85
GSRG0006798	Nr1d1	down	1.68	4.53e-13	1.81e-10	chr10(-):86683875-86690815	UCSC	nuclear receptor subfamily 1, group D, member 1	EAR-1;REV-ERBAALPHA;rev-erbalpha;rev-erbA-alpha	252917	ENSRNOG00000009329	5685.25	3381.04
GSRG0011953	--	down	1.68	0.00109	0.0109	chr16(+):20781721-20783080	UCSC	--	NULL	--	--	243.2	144.79
GSRG0020054	Rbpjl	down	1.68	0.000132	0.00218	chr3(+):160852164-160864534	UCSC	recombination signal binding protein for immunoglobulin kappa J region-like	LOC362268;Rbpsuhl	362268	ENSRNOG00000026295	390.73	233.75
GSRG0033164	Per2	down	1.67	2.31e-08	2.01e-06	chr9(-):98555156-98597323	UCSC	period circadian clock 2	rPER2	63840	ENSRNOG00000020254	2858.3	1717.4
GSRG0032093	St6gal2	down	1.66	0.00731	0.0436	chr9(+):6966908-7053189	UCSC	ST6 beta-galactoside alpha-2, 6-sialyltransferase 2	NULL	301155	--	106.16	63.76
GSRG0032100	Tubb4a	down	1.65	2.07e-21	4.25e-18	chr9(+):9961014-9968420	UCSC	tubulin, beta 4A class IVa	NULL	29213	--	149773	90928.1
GSRG0022678	Pdk4	down	1.64	0.00271	0.0213	chr4(-):30544775-30556826	UCSC	pyruvate dehydrogenase kinase 4	NULL	89813	ENSRNOG00000009565	1084.62	660.61
GSRG0028280	Gpd1	down	1.64	4.54e-06	0.000156	chr7(+):141370540-141377928	UCSC	glycerol-3-phosphate dehydrogenase 1	GPD-C;GPDH;GPDH-C;Gpd3;MGC93453	60666	ENSRNOG00000056457	8151.91	4970.98
GSRG0033476	--	down	1.63	0.0025	0.02	chrM(-):3692-5009	UCSC	--	NULL	--	--	1002.38	613.99
GSRG0003034	Gipr	down	1.63	0.000325	0.0044	chr1(-):80063049-80073223	UCSC	gastric inhibitory polypeptide receptor	GIP-R;Gippr	25024	ENSRNOG00000015860	585.97	359.44
GSRG0015459	Gpatch4	down	1.63	1.29e-06	5.44e-05	chr2(+):187415262-187424045	UCSC	G patch domain containing 4	LOC295228;RGD1311086	295228	ENSRNOG00000018969	3017.33	1850.21
GSRG0015286	--	down	1.62	0.000658	0.00749	chr2(+):118955502-118955974	UCSC	--	NULL	--	--	481.35	296.32
GSRG0033477	--	down	1.61	4.44e-05	0.000933	chrM(-):5323-8066	UCSC	--	NULL	--	--	6306	3915.57
GSRG0030857	Sc5d	down	1.61	1.35e-08	1.25e-06	chr8(-):46528083-46537014	UCSC	sterol-C5-desaturase	MGC93101;Sc5dl	114100	ENSRNOG00000008305	4832.32	3003.83
GSRG0011772	Pcdh20	down	1.61	8.11e-08	5.74e-06	chr15(-):71772777-71779033	UCSC	protocadherin 20	LOC306081	306081	ENSRNOG00000013306	2218.26	1379.95
GSRG0009341	Tnfrsf11a	down	1.6	6.18e-12	1.78e-09	chr13(+):25778306-25835802	UCSC	TNF receptor superfamily member 11A	LOC498206;RANK;RGD1563614	498206	ENSRNOG00000015615	2001.39	1249.43
GSRG0009822	--	down	1.6	0.0172	0.0788	chr13(-):49791600-49791628	UCSC	--	NULL	--	--	60.55	38.4
GSRG0021260	Rgs19	down	1.59	1.16e-08	1.13e-06	chr3(-):177196687-177201525	UCSC	regulator of G-protein signaling 19	Gaip;MGC108699	59293	ENSRNOG00000016547	1326.12	831.69
GSRG0026403	Mir770	down	1.59	0.00483	0.0322	chr6(+):133682965-133683040	UCSC	microRNA 770	NULL	100314207	--	447.61	281.61
GSRG0010356	Eif4enif1	down	1.59	3.55e-08	2.85e-06	chr14(+):83412968-83455585	UCSC	eukaryotic translation initiation factor 4E nuclear import factor 1	LOC305468;LOC305469;RGD1560908	305468	ENSRNOG00000018475	816.61	514.12
GSRG0009019	--	down	1.58	2.6e-16	1.86e-13	chr12(-):40266274-40329488	UCSC	--	NULL	--	--	2126.82	1345.12
GSRG0037609	Fam222a	down	1.57	4.79e-13	1.86e-10	chr12(-):47748165-47793534	UCSC	family with sequence similarity 222, member A	LOC498193;RGD1565883	498193	ENSRNOG00000001198	1199.29	764.57
GSRG0034672	P2ry4	down	1.56	0.0145	0.0701	chrX(-):70426951-70428364	UCSC	pyrimidinergic receptor P2Y4	P2Y4	63843	ENSRNOG00000002953	165.73	106.05
GSRG0020042	Tox2	down	1.55	2.42e-09	3.16e-07	chr3(+):159569362-159694756	UCSC	TOX high mobility group box family member 2	GCX-1;Gcx1	311615	ENSRNOG00000008146	2563.37	1655.96
GSRG0014741	--	down	1.54	0.00676	0.0412	chr17(+):78793346-78793727	UCSC	--	NULL	--	--	554.08	358.89
GSRG0032101	Dennd1c	down	1.54	3.59e-08	2.86e-06	chr9(+):9976015-9982346	UCSC	DENN domain containing 1C	NULL	363326	--	637.95	413.91
GSRG0001671	Cckbr	down	1.54	0.00468	0.0315	chr1(+):170262208-170272298	UCSC	cholecystokinin B receptor	CCK-BR;CCK2-R;Cck2r	25706	ENSRNOG00000017679	333.29	216.57
GSRG0005210	--	down	1.54	0.0199	0.087	chr10(+):13787422-13788481	UCSC	--	NULL	--	--	171.36	111.33
GSRG0016806	Atat1	down	1.53	1.12e-09	1.65e-07	chr20(+):3351303-3364565	UCSC	alpha tubulin acetyltransferase 1	3110080J08Rik;FLJ13158;Mec17;RGD1303066;TAT	361789	ENSRNOG00000000809	1238.42	810.27
GSRG0028434	Plk5	down	1.51	0.0236	0.0983	chr7(-):12212911-12221330	UCSC	polo-like kinase 5	LOC314627;Plk5p;RGD1305038	314627	ENSRNOG00000034102	420.56	277.31
GSRG0009977	Pou2f1	down	1.51	0.0112	0.0586	chr13(-):84083794-84217332	UCSC	POU class 2 homeobox 1	NF-A1;OTF-1;oct-1	171068	ENSRNOG00000003581	317.46	210.05
GSRG0033904	Med14	down	1.51	3.56e-10	6.55e-08	chrX(+):10964035-11080895	UCSC	mediator complex subunit 14	LOC317343;RGD1560170	317343	ENSRNOG00000003792	2253.96	1494.61
GSRG0002218	Pax2	down	1.5	5.62e-06	0.000184	chr1(+):264504591-264583329	UCSC	paired box 2	LOC293992;Pax-2	293992	ENSRNOG00000014253	2176.67	1448.22
GSRG0000029	Map7	down	1.5	1.46e-07	8.9e-06	chr1(+):15620653-15748203	UCSC	microtubule-associated protein 7	LOC293016;Mtap7	293016	ENSRNOG00000012701	9366.88	6240.57
GSRG0033465	--	down	1.5	1.14e-09	1.65e-07	chrM(+):1104-3694	UCSC	--	NULL	--	--	1.00084e+06	667026

## Sheet: PATHWAY ANALYSIS (KEGG)
Supplemental Table 2: Rostral Injured vs. Caudal Injured				AI vs. BI
KEGG Pathway Analysis
Significant Pathways (50)
Link to KEGG Pathway	Pathway Description (KEGG)	Nb Genes in Pathway	Nb Regulated Genes (Up / Down)	P-Value (All)	P-Value (Up)	P-Value (Down)	Min P-Value	min FDR
rno04145	Phagosome	198	17 (14/3)	4.66467e-10	2.21347e-08	0.00686004	4.66467e-10	6.54764e-07
rno05205	Proteoglycans in cancer	206	11 (11/0)	5.48623e-05	1.12078e-05	NA	1.12078e-05	0.00163613
rno05416	Viral myocarditis	96	8 (6/2)	2.56657e-05	0.000507161	0.0152459	2.56657e-05	0.00321041
rno04710	Circadian rhythm	30	4 (1/3)	0.000487933	0.269707	2.7463e-05	2.7463e-05	0.0185542
rno05332	Graft-versus-host disease	71	7 (5/2)	2.78197e-05	0.000872889	0.00856865	2.78197e-05	0.00325112
rno05330	Allograft rejection	74	7 (5/2)	3.64769e-05	0.00105311	0.00927899	3.64769e-05	0.00374645
rno04510	Focal adhesion	203	10 (10/0)	0.000230194	5.5877e-05	NA	5.5877e-05	0.00493797
rno04974	Protein digestion and absorption	94	7 (7/0)	0.00016822	5.74592e-05	NA	5.74592e-05	0.00493797
rno04940	Type I diabetes mellitus	80	7 (5/2)	6.04599e-05	0.00149448	0.0107757	6.04599e-05	0.00475467
rno05320	Autoimmune thyroid disease	81	7 (5/2)	6.54882e-05	0.00157951	0.0110349	6.54882e-05	0.00475467
rno05323	Rheumatoid arthritis	92	7 (5/2)	0.000147021	0.00276507	0.0140647	0.000147021	0.00814614
rno04640	Hematopoietic cell lineage	97	7 (6/1)	0.000204592	0.000535969	0.173778	0.000204592	0.0102564
rno04612	Antigen processing and presentation	101	7 (5/2)	0.000262698	0.00413135	0.0167806	0.000262698	0.0121523
rno04512	ECM-receptor interaction	85	6 (6/0)	0.000656155	0.000263039	NA	0.000263039	0.0149683
rno05168	Herpes simplex infection	219	10 (6/4)	0.000420881	0.0274941	0.000878937	0.000420881	0.0168793
rno04933	AGE-RAGE signaling pathway in diabetic complications	102	6 (6/0)	0.00169732	0.000699612	NA	0.000699612	0.0300619
rno05165	Human papillomavirus infection	370	13 (11/2)	0.000755209	0.00180598	0.163863	0.000755209	0.0263688
rno05150	Staphylococcus aureus infection	60	5 (4/1)	0.000876631	0.00354021	0.111282	0.000876631	0.0295319
rno05418	Fluid shear stress and atherosclerosis	152	7 (7/0)	0.0029034	0.00109247	NA	0.00109247	0.0400035
rno05221	Acute myeloid leukemia	66	5 (3/2)	0.00135082	0.031571	0.00744214	0.00135082	0.0418469
rno04514	Cell adhesion molecules (CAMs)	176	8 (6/2)	0.00161358	0.0104638	0.04668	0.00161358	0.0469044
rno05202	Transcriptional misregulation in cancer	184	8 (6/2)	0.00213204	0.0128161	0.0505377	0.00213204	0.0547441
rno05140	Leishmaniasis	75	5 (4/1)	0.00238442	0.00782063	0.137155	0.00238442	0.0590636
rno04672	Intestinal immune network for IgA production	49	4 (3/1)	0.00313933	0.0144458	0.0918279	0.00313933	0.071152
rno05144	Malaria	60	4 (4/0)	0.00650062	0.00354021	NA	0.00354021	0.0920236
rno04151	PI3K-Akt signaling pathway	349	11 (10/1)	0.00433625	0.00374406	0.49888	0.00374406	0.0897193
rno05322	Systemic lupus erythematosus	127	6 (5/1)	0.00505008	0.010684	0.221282	0.00505008	0.0971045
rno04918	Thyroid hormone synthesis	72	4 (4/0)	0.0122284	0.00678101	NA	0.00678101	0.137946
rno05143	African trypanosomiasis	39	3 (3/0)	0.0123366	0.00772992	NA	0.00772992	0.149694
rno05310	Asthma	33	3 (2/1)	0.00777547	0.0461581	0.0627874	0.00777547	0.130815
rno05100	Bacterial invasion of epithelial cells	78	4 (4/0)	0.0160135	0.00895986	NA	0.00895986	0.166211
rno05169	Epstein-Barr virus infection	237	8 (5/3)	0.00960638	0.102463	0.0111892	0.00960638	0.147637
rno03010	Ribosome	179	6 (6/0)	0.0242605	0.0113066	NA	0.0113066	0.191345
rno05166	Human T-cell leukemia virus 1 infection	294	9 (7/2)	0.0113143	0.034842	0.113195	0.0113143	0.162609
rno04658	Th1 and Th2 cell differentiation	94	4 (2/2)	0.0294204	0.256457	0.0146501	0.0146501	0.292485
rno00564	Glycerophospholipid metabolism	98	3 (1/2)	0.121848	0.642417	0.0158521	0.0158521	0.631899
rno04713	Circadian entrainment	99	3 (1/2)	0.124573	0.646158	0.016159	0.016159	0.636623
rno00770	Pantothenate and CoA biosynthesis	19	2 (2/0)	0.022718	0.0164346	NA	0.0164346	0.238642
rno04060	Cytokine-cytokine receptor interaction	269	8 (6/2)	0.0192515	0.063043	0.097621	0.0192515	0.225817
rno00590	Arachidonic acid metabolism	83	4 (3/1)	0.019673	0.0558473	0.150652	0.019673	0.229482
rno04080	Neuroactive ligand-receptor interaction	298	6 (3/3)	0.165748	0.602559	0.020544	0.020544	0.731283
rno05146	Amoebiasis	101	4 (4/0)	0.0368768	0.0213442	NA	0.0213442	0.282642
rno04144	Endocytosis	275	8 (7/1)	0.0216343	0.0255368	0.419265	0.0216343	0.242938
rno04380	Osteoclast differentiation	129	5 (4/1)	0.0222895	0.0461262	0.224352	0.0222895	0.247549
rno04066	HIF-1 signaling pathway	107	4 (4/0)	0.044057	0.025723	NA	0.025723	0.311262
rno00480	Glutathione metabolism	69	3 (3/0)	0.0540989	0.0353455	NA	0.0353455	0.370249
rno00592	alpha-Linolenic acid metabolism	25	2 (1/1)	0.0379745	0.230407	0.0479293	0.0379745	0.336318
rno05321	Inflammatory bowel disease (IBD)	66	3 (2/1)	0.0485205	0.150693	0.121721	0.0485205	0.388331
rno04926	Relaxin signaling pathway	132	4 (4/0)	0.0817194	0.0494444	NA	0.0494444	0.457605
rno05167	Kaposi sarcoma-associated herpesvirus infection	213	6 (5/1)	0.0497403	0.0725023	0.343163	0.0497403	0.395948
Regulated Genes in Pathways
Link to KEGG Pathway	Pathway Description (KEGG)	FAST DB STABLE ID	Gene Symbol	Gene Name	Link to Entrez Gene	Regulation	Fold-Change	P-Value
rno04145	Phagosome	GSRG0016865	RT1-A1	RT1 class Ia, locus A1	24973	down	1.98914	5.76944e-05
rno04145	Phagosome	GSRG0016866	RT1-A2	RT1 class Ia, locus A2	24974	up	4.29027	0.012207
rno04145	Phagosome	GSRG0032100	Tubb4a	tubulin, beta 4A class IVa	29213	down	1.64717	2.07213e-21
rno04145	Phagosome	GSRG0002909	Thbs2	thrombospondin 2	292406	up	1.87574	0.000638698
rno04145	Phagosome	GSRG0017860	RT1-Da	RT1 class II, locus Da	294269	up	2.71927	0.0388428
rno04145	Phagosome	GSRG0016825	RT1-Db1	RT1 class II, locus Db1	294270	up	5.04092	7.3256e-06
rno04145	Phagosome	GSRG0016517	Fcgr1a	Fc fragment of IgG receptor Ia	295279	up	1.51308	0.0261482
rno04145	Phagosome	GSRG0024009	Sec61b	Sec61 translocon beta subunit	298068	up	1.51253	5.24302e-08
rno04145	Phagosome	GSRG0013718	Tubb6	tubulin, beta 6 class V	307351	up	2.25541	0.0129596
rno04145	Phagosome	GSRG0017874	RT1-CE5	RT1 class I, locus CE5	309607	up	1.60932	0.00126872
rno04145	Phagosome	GSRG0017859	RT1-Ba	RT1 class II, locus Ba	309621	down	6.59576	0.00662422
rno04145	Phagosome	GSRG0013507	Colec12	collectin sub-family member 12	361289	up	1.98553	0.0169039
rno04145	Phagosome	GSRG0017784	RT1-CE10	RT1 class I, locus CE10	414792	up	2.78745	0.000447117
rno04145	Phagosome	GSRG0019582	Thbs1	thrombospondin 1	445442	up	2.56773	4.28921e-06
rno04145	Phagosome	GSRG0012288	Msr1	macrophage scavenger receptor 1	498638	up	2.69889	0.00909938
rno04145	Phagosome	GSRG0033913	Cybb	cytochrome b-245 beta chain	66021	up	2.10251	0.000731747
rno04145	Phagosome	GSRG0006300	Atp6v0e1	ATPase H+ transporting V0 subunit e1	94170	up	1.5018	1.12118e-05
rno05205	Proteoglycans in cancer	GSRG0027609	Igf1	insulin-like growth factor 1	24482	up	2.21314	3.49945e-06
rno05205	Proteoglycans in cancer	GSRG0034903	Gpc3	glypican 3	25236	up	2.32223	0.0351065
rno05205	Proteoglycans in cancer	GSRG0021385	Cav1	caveolin 1	25404	up	1.5801	0.0476329
rno05205	Proteoglycans in cancer	GSRG0010244	Kdr	kinase insert domain receptor	25589	up	1.57582	2.75751e-05
rno05205	Proteoglycans in cancer	GSRG0033051	Fn1	fibronectin 1	25661	up	1.51556	0.0282823
rno05205	Proteoglycans in cancer	GSRG0027397	Cd63	Cd63 molecule	29186	up	1.5869	8.43218e-07
rno05205	Proteoglycans in cancer	GSRG0021384	Cav2	caveolin 2	363425	up	1.59203	0.000103453
rno05205	Proteoglycans in cancer	GSRG0019582	Thbs1	thrombospondin 1	445442	up	2.56773	4.28921e-06
rno05205	Proteoglycans in cancer	GSRG0021395	Wnt16	wingless-type MMTV integration site family, member 16	500047	up	2.90761	0.018199
rno05205	Proteoglycans in cancer	GSRG0014755	Mmp2	matrix metallopeptidase 2	81686	up	1.94389	0.0390657
rno05205	Proteoglycans in cancer	GSRG0025961	Twist1	twist family bHLH transcription factor 1	85489	up	1.65297	0.0218905
rno05416	Viral myocarditis	GSRG0016865	RT1-A1	RT1 class Ia, locus A1	24973	down	1.98914	5.76944e-05
rno05416	Viral myocarditis	GSRG0016866	RT1-A2	RT1 class Ia, locus A2	24974	up	4.29027	0.012207
rno05416	Viral myocarditis	GSRG0021385	Cav1	caveolin 1	25404	up	1.5801	0.0476329
rno05416	Viral myocarditis	GSRG0017860	RT1-Da	RT1 class II, locus Da	294269	up	2.71927	0.0388428
rno05416	Viral myocarditis	GSRG0016825	RT1-Db1	RT1 class II, locus Db1	294270	up	5.04092	7.3256e-06
rno05416	Viral myocarditis	GSRG0017874	RT1-CE5	RT1 class I, locus CE5	309607	up	1.60932	0.00126872
rno05416	Viral myocarditis	GSRG0017859	RT1-Ba	RT1 class II, locus Ba	309621	down	6.59576	0.00662422
rno05416	Viral myocarditis	GSRG0017784	RT1-CE10	RT1 class I, locus CE10	414792	up	2.78745	0.000447117
rno04710	Circadian rhythm	GSRG0006798	Nr1d1	nuclear receptor subfamily 1, group D, member 1	252917	down	1.68178	4.53412e-13
rno04710	Circadian rhythm	GSRG0005491	Per1	period circadian clock 1	287422	down	2.09934	2.01653e-16
rno04710	Circadian rhythm	GSRG0001726	Arntl	aryl hydrocarbon receptor nuclear translocator-like	29657	up	1.52649	1.02567e-07
rno04710	Circadian rhythm	GSRG0033164	Per2	period circadian clock 2	63840	down	1.66504	2.30588e-08
rno05332	Graft-versus-host disease	GSRG0016865	RT1-A1	RT1 class Ia, locus A1	24973	down	1.98914	5.76944e-05
rno05332	Graft-versus-host disease	GSRG0016866	RT1-A2	RT1 class Ia, locus A2	24974	up	4.29027	0.012207
rno05332	Graft-versus-host disease	GSRG0017860	RT1-Da	RT1 class II, locus Da	294269	up	2.71927	0.0388428
rno05332	Graft-versus-host disease	GSRG0016825	RT1-Db1	RT1 class II, locus Db1	294270	up	5.04092	7.3256e-06
rno05332	Graft-versus-host disease	GSRG0017874	RT1-CE5	RT1 class I, locus CE5	309607	up	1.60932	0.00126872
rno05332	Graft-versus-host disease	GSRG0017859	RT1-Ba	RT1 class II, locus Ba	309621	down	6.59576	0.00662422
rno05332	Graft-versus-host disease	GSRG0017784	RT1-CE10	RT1 class I, locus CE10	414792	up	2.78745	0.000447117
rno05330	Allograft rejection	GSRG0016865	RT1-A1	RT1 class Ia, locus A1	24973	down	1.98914	5.76944e-05
rno05330	Allograft rejection	GSRG0016866	RT1-A2	RT1 class Ia, locus A2	24974	up	4.29027	0.012207
rno05330	Allograft rejection	GSRG0017860	RT1-Da	RT1 class II, locus Da	294269	up	2.71927	0.0388428
rno05330	Allograft rejection	GSRG0016825	RT1-Db1	RT1 class II, locus Db1	294270	up	5.04092	7.3256e-06
rno05330	Allograft rejection	GSRG0017874	RT1-CE5	RT1 class I, locus CE5	309607	up	1.60932	0.00126872
rno05330	Allograft rejection	GSRG0017859	RT1-Ba	RT1 class II, locus Ba	309621	down	6.59576	0.00662422
rno05330	Allograft rejection	GSRG0017784	RT1-CE10	RT1 class I, locus CE10	414792	up	2.78745	0.000447117
rno04510	Focal adhesion	GSRG0027609	Igf1	insulin-like growth factor 1	24482	up	2.21314	3.49945e-06
rno04510	Focal adhesion	GSRG0021385	Cav1	caveolin 1	25404	up	1.5801	0.0476329
rno04510	Focal adhesion	GSRG0010244	Kdr	kinase insert domain receptor	25589	up	1.57582	2.75751e-05
rno04510	Focal adhesion	GSRG0033051	Fn1	fibronectin 1	25661	up	1.51556	0.0282823
rno04510	Focal adhesion	GSRG0006078	Itgb4	integrin subunit beta 4	25724	up	2.13255	0.0496119
rno04510	Focal adhesion	GSRG0002909	Thbs2	thrombospondin 2	292406	up	1.87574	0.000638698
rno04510	Focal adhesion	GSRG0005725	Col1a1	collagen, type I, alpha 1	29393	up	2.76952	0.0476448
rno04510	Focal adhesion	GSRG0017736	Lama4	laminin subunit alpha 4	309816	up	1.55474	0.0355843
rno04510	Focal adhesion	GSRG0021384	Cav2	caveolin 2	363425	up	1.59203	0.000103453
rno04510	Focal adhesion	GSRG0019582	Thbs1	thrombospondin 1	445442	up	2.56773	4.28921e-06
rno04974	Protein digestion and absorption	GSRG0005725	Col1a1	collagen, type I, alpha 1	29393	up	2.76952	0.0476448
rno04974	Protein digestion and absorption	GSRG0034589	Ace2	angiotensin I converting enzyme 2	302668	up	1.59285	0.00023357
rno04974	Protein digestion and absorption	GSRG0000397	Kcnn4	potassium calcium-activated channel subfamily N member 4	65206	up	1.55726	0.0156846
rno04974	Protein digestion and absorption	GSRG0032293	Col3a1	collagen type III alpha 1 chain	84032	up	3.11849	0.0446826
rno04974	Protein digestion and absorption	GSRG0017333	Col18a1	collagen type XVIII alpha 1 chain	85251	up	1.88105	0.0487531
rno04974	Protein digestion and absorption	GSRG0018626	Col5a1	collagen, type V, alpha 1	85490	up	1.8782	0.00997465
rno04974	Protein digestion and absorption	GSRG0033128	Kcnj13	potassium voltage-gated channel subfamily J member 13	94341	up	4.25468	0.00879254
rno04940	Type I diabetes mellitus	GSRG0016865	RT1-A1	RT1 class Ia, locus A1	24973	down	1.98914	5.76944e-05
rno04940	Type I diabetes mellitus	GSRG0016866	RT1-A2	RT1 class Ia, locus A2	24974	up	4.29027	0.012207
rno04940	Type I diabetes mellitus	GSRG0017860	RT1-Da	RT1 class II, locus Da	294269	up	2.71927	0.0388428
rno04940	Type I diabetes mellitus	GSRG0016825	RT1-Db1	RT1 class II, locus Db1	294270	up	5.04092	7.3256e-06
rno04940	Type I diabetes mellitus	GSRG0017874	RT1-CE5	RT1 class I, locus CE5	309607	up	1.60932	0.00126872
rno04940	Type I diabetes mellitus	GSRG0017859	RT1-Ba	RT1 class II, locus Ba	309621	down	6.59576	0.00662422
rno04940	Type I diabetes mellitus	GSRG0017784	RT1-CE10	RT1 class I, locus CE10	414792	up	2.78745	0.000447117
rno05320	Autoimmune thyroid disease	GSRG0016865	RT1-A1	RT1 class Ia, locus A1	24973	down	1.98914	5.76944e-05
rno05320	Autoimmune thyroid disease	GSRG0016866	RT1-A2	RT1 class Ia, locus A2	24974	up	4.29027	0.012207
rno05320	Autoimmune thyroid disease	GSRG0017860	RT1-Da	RT1 class II, locus Da	294269	up	2.71927	0.0388428
rno05320	Autoimmune thyroid disease	GSRG0016825	RT1-Db1	RT1 class II, locus Db1	294270	up	5.04092	7.3256e-06
rno05320	Autoimmune thyroid disease	GSRG0017874	RT1-CE5	RT1 class I, locus CE5	309607	up	1.60932	0.00126872
rno05320	Autoimmune thyroid disease	GSRG0017859	RT1-Ba	RT1 class II, locus Ba	309621	down	6.59576	0.00662422
rno05320	Autoimmune thyroid disease	GSRG0017784	RT1-CE10	RT1 class I, locus CE10	414792	up	2.78745	0.000447117
rno05323	Rheumatoid arthritis	GSRG0006527	Tnfsf13	tumor necrosis factor superfamily member 13	287437	up	1.50221	0.000282483
rno05323	Rheumatoid arthritis	GSRG0015543	Ctsk	cathepsin K	29175	up	2.39274	0.0336646
rno05323	Rheumatoid arthritis	GSRG0017860	RT1-Da	RT1 class II, locus Da	294269	up	2.71927	0.0388428
rno05323	Rheumatoid arthritis	GSRG0016825	RT1-Db1	RT1 class II, locus Db1	294270	up	5.04092	7.3256e-06
rno05323	Rheumatoid arthritis	GSRG0017859	RT1-Ba	RT1 class II, locus Ba	309621	down	6.59576	0.00662422
rno05323	Rheumatoid arthritis	GSRG0009341	Tnfrsf11a	TNF receptor superfamily member 11A	498206	down	1.60242	6.18442e-12
rno05323	Rheumatoid arthritis	GSRG0006300	Atp6v0e1	ATPase H+ transporting V0 subunit e1	94170	up	1.5018	1.12118e-05
rno04640	Hematopoietic cell lineage	GSRG0023495	Cd9	CD9 molecule	24936	up	1.55152	0.0117702
rno04640	Hematopoietic cell lineage	GSRG0017860	RT1-Da	RT1 class II, locus Da	294269	up	2.71927	0.0388428
rno04640	Hematopoietic cell lineage	GSRG0016825	RT1-Db1	RT1 class II, locus Db1	294270	up	5.04092	7.3256e-06
rno04640	Hematopoietic cell lineage	GSRG0016517	Fcgr1a	Fc fragment of IgG receptor Ia	295279	up	1.51308	0.0261482
rno04640	Hematopoietic cell lineage	GSRG0009755	Cd34	CD34 molecule	305081	up	1.60179	2.43724e-06
rno04640	Hematopoietic cell lineage	GSRG0017859	RT1-Ba	RT1 class II, locus Ba	309621	down	6.59576	0.00662422
rno04640	Hematopoietic cell lineage	GSRG0004210	Anpep	alanyl aminopeptidase, membrane	81641	up	1.56143	0.0100194
rno04612	Antigen processing and presentation	GSRG0016865	RT1-A1	RT1 class Ia, locus A1	24973	down	1.98914	5.76944e-05
rno04612	Antigen processing and presentation	GSRG0016866	RT1-A2	RT1 class Ia, locus A2	24974	up	4.29027	0.012207
rno04612	Antigen processing and presentation	GSRG0017860	RT1-Da	RT1 class II, locus Da	294269	up	2.71927	0.0388428
rno04612	Antigen processing and presentation	GSRG0016825	RT1-Db1	RT1 class II, locus Db1	294270	up	5.04092	7.3256e-06
rno04612	Antigen processing and presentation	GSRG0017874	RT1-CE5	RT1 class I, locus CE5	309607	up	1.60932	0.00126872
rno04612	Antigen processing and presentation	GSRG0017859	RT1-Ba	RT1 class II, locus Ba	309621	down	6.59576	0.00662422
rno04612	Antigen processing and presentation	GSRG0017784	RT1-CE10	RT1 class I, locus CE10	414792	up	2.78745	0.000447117
rno04512	ECM-receptor interaction	GSRG0033051	Fn1	fibronectin 1	25661	up	1.51556	0.0282823
rno04512	ECM-receptor interaction	GSRG0006078	Itgb4	integrin subunit beta 4	25724	up	2.13255	0.0496119
rno04512	ECM-receptor interaction	GSRG0002909	Thbs2	thrombospondin 2	292406	up	1.87574	0.000638698
rno04512	ECM-receptor interaction	GSRG0005725	Col1a1	collagen, type I, alpha 1	29393	up	2.76952	0.0476448
rno04512	ECM-receptor interaction	GSRG0017736	Lama4	laminin subunit alpha 4	309816	up	1.55474	0.0355843
rno04512	ECM-receptor interaction	GSRG0019582	Thbs1	thrombospondin 1	445442	up	2.56773	4.28921e-06
rno05168	Herpes simplex infection	GSRG0016865	RT1-A1	RT1 class Ia, locus A1	24973	down	1.98914	5.76944e-05
rno05168	Herpes simplex infection	GSRG0016866	RT1-A2	RT1 class Ia, locus A2	24974	up	4.29027	0.012207
rno05168	Herpes simplex infection	GSRG0005491	Per1	period circadian clock 1	287422	down	2.09934	2.01653e-16
rno05168	Herpes simplex infection	GSRG0017860	RT1-Da	RT1 class II, locus Da	294269	up	2.71927	0.0388428
rno05168	Herpes simplex infection	GSRG0016825	RT1-Db1	RT1 class II, locus Db1	294270	up	5.04092	7.3256e-06
rno05168	Herpes simplex infection	GSRG0001726	Arntl	aryl hydrocarbon receptor nuclear translocator-like	29657	up	1.52649	1.02567e-07
rno05168	Herpes simplex infection	GSRG0017874	RT1-CE5	RT1 class I, locus CE5	309607	up	1.60932	0.00126872
rno05168	Herpes simplex infection	GSRG0017859	RT1-Ba	RT1 class II, locus Ba	309621	down	6.59576	0.00662422
rno05168	Herpes simplex infection	GSRG0017784	RT1-CE10	RT1 class I, locus CE10	414792	up	2.78745	0.000447117
rno05168	Herpes simplex infection	GSRG0033164	Per2	period circadian clock 2	63840	down	1.66504	2.30588e-08
rno04933	AGE-RAGE signaling pathway in diabetic complications	GSRG0033051	Fn1	fibronectin 1	25661	up	1.51556	0.0282823
rno04933	AGE-RAGE signaling pathway in diabetic complications	GSRG0005725	Col1a1	collagen, type I, alpha 1	29393	up	2.76952	0.0476448
rno04933	AGE-RAGE signaling pathway in diabetic complications	GSRG0033913	Cybb	cytochrome b-245 beta chain	66021	up	2.10251	0.000731747
rno04933	AGE-RAGE signaling pathway in diabetic complications	GSRG0014755	Mmp2	matrix metallopeptidase 2	81686	up	1.94389	0.0390657
rno04933	AGE-RAGE signaling pathway in diabetic complications	GSRG0036732	Thbd	thrombomodulin	83580	up	2.70579	0.0341294
rno04933	AGE-RAGE signaling pathway in diabetic complications	GSRG0032293	Col3a1	collagen type III alpha 1 chain	84032	up	3.11849	0.0446826
rno05165	Human papillomavirus infection	GSRG0016865	RT1-A1	RT1 class Ia, locus A1	24973	down	1.98914	5.76944e-05
rno05165	Human papillomavirus infection	GSRG0016866	RT1-A2	RT1 class Ia, locus A2	24974	up	4.29027	0.012207
rno05165	Human papillomavirus infection	GSRG0033051	Fn1	fibronectin 1	25661	up	1.51556	0.0282823
rno05165	Human papillomavirus infection	GSRG0006078	Itgb4	integrin subunit beta 4	25724	up	2.13255	0.0496119
rno05165	Human papillomavirus infection	GSRG0002909	Thbs2	thrombospondin 2	292406	up	1.87574	0.000638698
rno05165	Human papillomavirus infection	GSRG0005725	Col1a1	collagen, type I, alpha 1	29393	up	2.76952	0.0476448
rno05165	Human papillomavirus infection	GSRG0017874	RT1-CE5	RT1 class I, locus CE5	309607	up	1.60932	0.00126872
rno05165	Human papillomavirus infection	GSRG0017736	Lama4	laminin subunit alpha 4	309816	up	1.55474	0.0355843
rno05165	Human papillomavirus infection	GSRG0020054	Rbpjl	recombination signal binding protein for immunoglobulin kappa J region-like	362268	down	1.67547	0.000131595
rno05165	Human papillomavirus infection	GSRG0017784	RT1-CE10	RT1 class I, locus CE10	414792	up	2.78745	0.000447117
rno05165	Human papillomavirus infection	GSRG0019582	Thbs1	thrombospondin 1	445442	up	2.56773	4.28921e-06
rno05165	Human papillomavirus infection	GSRG0021395	Wnt16	wingless-type MMTV integration site family, member 16	500047	up	2.90761	0.018199
rno05165	Human papillomavirus infection	GSRG0006300	Atp6v0e1	ATPase H+ transporting V0 subunit e1	94170	up	1.5018	1.12118e-05
rno05150	Staphylococcus aureus infection	GSRG0003019	C5ar1	complement component 5a receptor 1	113959	up	1.67602	0.0181567
rno05150	Staphylococcus aureus infection	GSRG0017860	RT1-Da	RT1 class II, locus Da	294269	up	2.71927	0.0388428
rno05150	Staphylococcus aureus infection	GSRG0016825	RT1-Db1	RT1 class II, locus Db1	294270	up	5.04092	7.3256e-06
rno05150	Staphylococcus aureus infection	GSRG0016517	Fcgr1a	Fc fragment of IgG receptor Ia	295279	up	1.51308	0.0261482
rno05150	Staphylococcus aureus infection	GSRG0017859	RT1-Ba	RT1 class II, locus Ba	309621	down	6.59576	0.00662422
rno05418	Fluid shear stress and atherosclerosis	GSRG0024876	Txn1	thioredoxin 1	116484	up	1.66058	4.57254e-06
rno05418	Fluid shear stress and atherosclerosis	GSRG0021385	Cav1	caveolin 1	25404	up	1.5801	0.0476329
rno05418	Fluid shear stress and atherosclerosis	GSRG0010244	Kdr	kinase insert domain receptor	25589	up	1.57582	2.75751e-05
rno05418	Fluid shear stress and atherosclerosis	GSRG0015359	Mgst2	microsomal glutathione S-transferase 2	295037	up	1.71407	0.0454098
rno05418	Fluid shear stress and atherosclerosis	GSRG0021384	Cav2	caveolin 2	363425	up	1.59203	0.000103453
rno05418	Fluid shear stress and atherosclerosis	GSRG0014755	Mmp2	matrix metallopeptidase 2	81686	up	1.94389	0.0390657
rno05418	Fluid shear stress and atherosclerosis	GSRG0036732	Thbd	thrombomodulin	83580	up	2.70579	0.0341294
rno05221	Acute myeloid leukemia	GSRG0027660	Dusp6	dual specificity phosphatase 6	116663	up	1.63141	8.34951e-06
rno05221	Acute myeloid leukemia	GSRG0030425	Bcl2a1	BCL2-related protein A1	170929	up	1.85737	0.000347566
rno05221	Acute myeloid leukemia	GSRG0016517	Fcgr1a	Fc fragment of IgG receptor Ia	295279	up	1.51308	0.0261482
rno05221	Acute myeloid leukemia	GSRG0030938	Zbtb16	zinc finger and BTB domain containing 16	353227	down	3.42649	0.000135092
rno05221	Acute myeloid leukemia	GSRG0033164	Per2	period circadian clock 2	63840	down	1.66504	2.30588e-08
rno04514	Cell adhesion molecules (CAMs)	GSRG0016865	RT1-A1	RT1 class Ia, locus A1	24973	down	1.98914	5.76944e-05
rno04514	Cell adhesion molecules (CAMs)	GSRG0016866	RT1-A2	RT1 class Ia, locus A2	24974	up	4.29027	0.012207
rno04514	Cell adhesion molecules (CAMs)	GSRG0017860	RT1-Da	RT1 class II, locus Da	294269	up	2.71927	0.0388428
rno04514	Cell adhesion molecules (CAMs)	GSRG0016825	RT1-Db1	RT1 class II, locus Db1	294270	up	5.04092	7.3256e-06
rno04514	Cell adhesion molecules (CAMs)	GSRG0009755	Cd34	CD34 molecule	305081	up	1.60179	2.43724e-06
rno04514	Cell adhesion molecules (CAMs)	GSRG0017874	RT1-CE5	RT1 class I, locus CE5	309607	up	1.60932	0.00126872
rno04514	Cell adhesion molecules (CAMs)	GSRG0017859	RT1-Ba	RT1 class II, locus Ba	309621	down	6.59576	0.00662422
rno04514	Cell adhesion molecules (CAMs)	GSRG0017784	RT1-CE10	RT1 class I, locus CE10	414792	up	2.78745	0.000447117
rno05202	Transcriptional misregulation in cancer	GSRG0027660	Dusp6	dual specificity phosphatase 6	116663	up	1.63141	8.34951e-06
rno05202	Transcriptional misregulation in cancer	GSRG0030425	Bcl2a1	BCL2-related protein A1	170929	up	1.85737	0.000347566
rno05202	Transcriptional misregulation in cancer	GSRG0027609	Igf1	insulin-like growth factor 1	24482	up	2.21314	3.49945e-06
rno05202	Transcriptional misregulation in cancer	GSRG0016517	Fcgr1a	Fc fragment of IgG receptor Ia	295279	up	1.51308	0.0261482
rno05202	Transcriptional misregulation in cancer	GSRG0030938	Zbtb16	zinc finger and BTB domain containing 16	353227	down	3.42649	0.000135092
rno05202	Transcriptional misregulation in cancer	GSRG0021395	Wnt16	wingless-type MMTV integration site family, member 16	500047	up	2.90761	0.018199
rno05202	Transcriptional misregulation in cancer	GSRG0033164	Per2	period circadian clock 2	63840	down	1.66504	2.30588e-08
rno05202	Transcriptional misregulation in cancer	GSRG0002177	Hhex	hematopoietically expressed homeobox	79237	up	1.96347	2.66244e-07
rno05140	Leishmaniasis	GSRG0017860	RT1-Da	RT1 class II, locus Da	294269	up	2.71927	0.0388428
rno05140	Leishmaniasis	GSRG0016825	RT1-Db1	RT1 class II, locus Db1	294270	up	5.04092	7.3256e-06
rno05140	Leishmaniasis	GSRG0016517	Fcgr1a	Fc fragment of IgG receptor Ia	295279	up	1.51308	0.0261482
rno05140	Leishmaniasis	GSRG0017859	RT1-Ba	RT1 class II, locus Ba	309621	down	6.59576	0.00662422
rno05140	Leishmaniasis	GSRG0033913	Cybb	cytochrome b-245 beta chain	66021	up	2.10251	0.000731747
rno04672	Intestinal immune network for IgA production	GSRG0006527	Tnfsf13	tumor necrosis factor superfamily member 13	287437	up	1.50221	0.000282483
rno04672	Intestinal immune network for IgA production	GSRG0017860	RT1-Da	RT1 class II, locus Da	294269	up	2.71927	0.0388428
rno04672	Intestinal immune network for IgA production	GSRG0016825	RT1-Db1	RT1 class II, locus Db1	294270	up	5.04092	7.3256e-06
rno04672	Intestinal immune network for IgA production	GSRG0017859	RT1-Ba	RT1 class II, locus Ba	309621	down	6.59576	0.00662422
rno05144	Malaria	GSRG0004356	Hbb	hemoglobin subunit beta	24440	up	2.66876	5.60539e-05
rno05144	Malaria	GSRG0002909	Thbs2	thrombospondin 2	292406	up	1.87574	0.000638698
rno05144	Malaria	GSRG0006288	Hba2	hemoglobin, alpha 2	360504	up	1.56481	0.022647
rno05144	Malaria	GSRG0019582	Thbs1	thrombospondin 1	445442	up	2.56773	4.28921e-06
rno04151	PI3K-Akt signaling pathway	GSRG0027609	Igf1	insulin-like growth factor 1	24482	up	2.21314	3.49945e-06
rno04151	PI3K-Akt signaling pathway	GSRG0010244	Kdr	kinase insert domain receptor	25589	up	1.57582	2.75751e-05
rno04151	PI3K-Akt signaling pathway	GSRG0033051	Fn1	fibronectin 1	25661	up	1.51556	0.0282823
rno04151	PI3K-Akt signaling pathway	GSRG0006078	Itgb4	integrin subunit beta 4	25724	up	2.13255	0.0496119
rno04151	PI3K-Akt signaling pathway	GSRG0002909	Thbs2	thrombospondin 2	292406	up	1.87574	0.000638698
rno04151	PI3K-Akt signaling pathway	GSRG0005725	Col1a1	collagen, type I, alpha 1	29393	up	2.76952	0.0476448
rno04151	PI3K-Akt signaling pathway	GSRG0002531	Sgk1	serum/glucocorticoid regulated kinase 1	29517	down	2.03058	0.00311662
rno04151	PI3K-Akt signaling pathway	GSRG0017736	Lama4	laminin subunit alpha 4	309816	up	1.55474	0.0355843
rno04151	PI3K-Akt signaling pathway	GSRG0019582	Thbs1	thrombospondin 1	445442	up	2.56773	4.28921e-06
rno04151	PI3K-Akt signaling pathway	GSRG0005758	Gngt2	G protein subunit gamma transducin 2	690825	up	2.76534	0.000358588
rno04151	PI3K-Akt signaling pathway	GSRG0012089	Angpt2	angiopoietin 2	89805	up	2.05634	0.0320948
rno05322	Systemic lupus erythematosus	GSRG0017860	RT1-Da	RT1 class II, locus Da	294269	up	2.71927	0.0388428
rno05322	Systemic lupus erythematosus	GSRG0016825	RT1-Db1	RT1 class II, locus Db1	294270	up	5.04092	7.3256e-06
rno05322	Systemic lupus erythematosus	GSRG0016517	Fcgr1a	Fc fragment of IgG receptor Ia	295279	up	1.51308	0.0261482
rno05322	Systemic lupus erythematosus	GSRG0017859	RT1-Ba	RT1 class II, locus Ba	309621	down	6.59576	0.00662422
rno05322	Systemic lupus erythematosus	GSRG0012842	Hist1h4b	histone cluster 1, H4b	64627	up	1.58405	0.00471313
rno05322	Systemic lupus erythematosus	GSRG0010790	H2afv	H2A histone family, member V	685909	up	1.64533	6.3791e-09
rno04918	Thyroid hormone synthesis	GSRG0005514	Asgr1	asialoglycoprotein receptor 1	24210	up	1.61768	0.00811791
rno04918	Thyroid hormone synthesis	GSRG0013811	Ttr	transthyretin	24856	up	12.7287	0.000416411
rno04918	Thyroid hormone synthesis	GSRG0005515	Asgr2	asialoglycoprotein receptor 2	29403	up	2.31996	0.045413
rno04918	Thyroid hormone synthesis	GSRG0025395	Gpx7	glutathione peroxidase 7	298376	up	1.58631	0.00150123
rno05143	African trypanosomiasis	GSRG0004356	Hbb	hemoglobin subunit beta	24440	up	2.66876	5.60539e-05
rno05143	African trypanosomiasis	GSRG0017736	Lama4	laminin subunit alpha 4	309816	up	1.55474	0.0355843
rno05143	African trypanosomiasis	GSRG0006288	Hba2	hemoglobin, alpha 2	360504	up	1.56481	0.022647
rno05310	Asthma	GSRG0017860	RT1-Da	RT1 class II, locus Da	294269	up	2.71927	0.0388428
rno05310	Asthma	GSRG0016825	RT1-Db1	RT1 class II, locus Db1	294270	up	5.04092	7.3256e-06
rno05310	Asthma	GSRG0017859	RT1-Ba	RT1 class II, locus Ba	309621	down	6.59576	0.00662422
rno05100	Bacterial invasion of epithelial cells	GSRG0021385	Cav1	caveolin 1	25404	up	1.5801	0.0476329
rno05100	Bacterial invasion of epithelial cells	GSRG0033051	Fn1	fibronectin 1	25661	up	1.51556	0.0282823
rno05100	Bacterial invasion of epithelial cells	GSRG0021384	Cav2	caveolin 2	363425	up	1.59203	0.000103453
rno05100	Bacterial invasion of epithelial cells	GSRG0008788	Arpc1b	actin related protein 2/3 complex, subunit 1B	54227	up	1.54517	0.0477152
rno05169	Epstein-Barr virus infection	GSRG0016865	RT1-A1	RT1 class Ia, locus A1	24973	down	1.98914	5.76944e-05
rno05169	Epstein-Barr virus infection	GSRG0016866	RT1-A2	RT1 class Ia, locus A2	24974	up	4.29027	0.012207
rno05169	Epstein-Barr virus infection	GSRG0017860	RT1-Da	RT1 class II, locus Da	294269	up	2.71927	0.0388428
rno05169	Epstein-Barr virus infection	GSRG0016825	RT1-Db1	RT1 class II, locus Db1	294270	up	5.04092	7.3256e-06
rno05169	Epstein-Barr virus infection	GSRG0017874	RT1-CE5	RT1 class I, locus CE5	309607	up	1.60932	0.00126872
rno05169	Epstein-Barr virus infection	GSRG0017859	RT1-Ba	RT1 class II, locus Ba	309621	down	6.59576	0.00662422
rno05169	Epstein-Barr virus infection	GSRG0020054	Rbpjl	recombination signal binding protein for immunoglobulin kappa J region-like	362268	down	1.67547	0.000131595
rno05169	Epstein-Barr virus infection	GSRG0017784	RT1-CE10	RT1 class I, locus CE10	414792	up	2.78745	0.000447117
rno03010	Ribosome	GSRG0030102	Rps25	ribosomal protein s25	122799	up	1.84687	1.17711e-12
rno03010	Ribosome	GSRG0015085	Rps23	ribosomal protein S23	124323	up	1.54473	1.66285e-06
rno03010	Ribosome	GSRG0035635	Rpl26	ribosomal protein L26	287417	up	1.50665	1.06264e-07
rno03010	Ribosome	GSRG0001990	Fau	FAU, ubiquitin like and ribosomal protein S30 fusion	29752	up	1.54353	4.67831e-09
rno03010	Ribosome	GSRG0015269	Rpl22l1	ribosomal protein L22 like 1	361923	up	1.90323	6.2507e-17
rno03010	Ribosome	GSRG0020132	Rps21	ribosomal protein S21	81775	up	2.12881	7.36481e-10
rno05166	Human T-cell leukemia virus 1 infection	GSRG0016865	RT1-A1	RT1 class Ia, locus A1	24973	down	1.98914	5.76944e-05
rno05166	Human T-cell leukemia virus 1 infection	GSRG0016866	RT1-A2	RT1 class Ia, locus A2	24974	up	4.29027	0.012207
rno05166	Human T-cell leukemia virus 1 infection	GSRG0010109	Atf3	activating transcription factor 3	25389	up	2.37238	1.14942e-06
rno05166	Human T-cell leukemia virus 1 infection	GSRG0017860	RT1-Da	RT1 class II, locus Da	294269	up	2.71927	0.0388428
rno05166	Human T-cell leukemia virus 1 infection	GSRG0016825	RT1-Db1	RT1 class II, locus Db1	294270	up	5.04092	7.3256e-06
rno05166	Human T-cell leukemia virus 1 infection	GSRG0017874	RT1-CE5	RT1 class I, locus CE5	309607	up	1.60932	0.00126872
rno05166	Human T-cell leukemia virus 1 infection	GSRG0017859	RT1-Ba	RT1 class II, locus Ba	309621	down	6.59576	0.00662422
rno05166	Human T-cell leukemia virus 1 infection	GSRG0017784	RT1-CE10	RT1 class I, locus CE10	414792	up	2.78745	0.000447117
rno05166	Human T-cell leukemia virus 1 infection	GSRG0021395	Wnt16	wingless-type MMTV integration site family, member 16	500047	up	2.90761	0.018199
rno04658	Th1 and Th2 cell differentiation	GSRG0017860	RT1-Da	RT1 class II, locus Da	294269	up	2.71927	0.0388428
rno04658	Th1 and Th2 cell differentiation	GSRG0016825	RT1-Db1	RT1 class II, locus Db1	294270	up	5.04092	7.3256e-06
rno04658	Th1 and Th2 cell differentiation	GSRG0017859	RT1-Ba	RT1 class II, locus Ba	309621	down	6.59576	0.00662422
rno04658	Th1 and Th2 cell differentiation	GSRG0020054	Rbpjl	recombination signal binding protein for immunoglobulin kappa J region-like	362268	down	1.67547	0.000131595
rno00564	Glycerophospholipid metabolism	GSRG0002022	Pla2g16	phospholipase A2, group XVI	24913	up	1.59782	5.03655e-06
rno00564	Glycerophospholipid metabolism	GSRG0010359	Pla2g3	phospholipase A2, group III	289733	down	1.72865	6.97639e-07
rno00564	Glycerophospholipid metabolism	GSRG0028280	Gpd1	glycerol-3-phosphate dehydrogenase 1	60666	down	1.63979	4.53826e-06
rno04713	Circadian entrainment	GSRG0005491	Per1	period circadian clock 1	287422	down	2.09934	2.01653e-16
rno04713	Circadian entrainment	GSRG0033164	Per2	period circadian clock 2	63840	down	1.66504	2.30588e-08
rno04713	Circadian entrainment	GSRG0005758	Gngt2	G protein subunit gamma transducin 2	690825	up	2.76534	0.000358588
rno00770	Pantothenate and CoA biosynthesis	GSRG0037084	Enpp3	ectonucleotide pyrophosphatase/phosphodiesterase 3	54410	up	1.58771	0.0255044
rno00770	Pantothenate and CoA biosynthesis	GSRG0000573	Bcat2	branched chain amino acid transaminase 2	64203	up	1.51402	0.000669061
rno04060	Cytokine-cytokine receptor interaction	GSRG0024178	Leprot // Lepr	leptin receptor overlapping transcript // leptin receptor	24536	up	2.17112	0.0285368
rno04060	Cytokine-cytokine receptor interaction	GSRG0015261	Tnfsf10	tumor necrosis factor superfamily member 10	246775	up	1.56787	0.0333463
rno04060	Cytokine-cytokine receptor interaction	GSRG0004892	Cntf	ciliary neurotrophic factor	25707	up	2.22423	0.0460522
rno04060	Cytokine-cytokine receptor interaction	GSRG0006527	Tnfsf13	tumor necrosis factor superfamily member 13	287437	up	1.50221	0.000282483
rno04060	Cytokine-cytokine receptor interaction	GSRG0006684	Ccl6	chemokine (C-C motif) ligand 6	287910	up	2.56449	0.040904
rno04060	Cytokine-cytokine receptor interaction	GSRG0032802	Tnfsf9	tumor necrosis factor superfamily member 9	353218	down	1.69055	1.52846e-05
rno04060	Cytokine-cytokine receptor interaction	GSRG0010542	Pf4	platelet factor 4	360918	up	2.89485	1.40625e-05
rno04060	Cytokine-cytokine receptor interaction	GSRG0009341	Tnfrsf11a	TNF receptor superfamily member 11A	498206	down	1.60242	6.18442e-12
rno00590	Arachidonic acid metabolism	GSRG0002022	Pla2g16	phospholipase A2, group XVI	24913	up	1.59782	5.03655e-06
rno00590	Arachidonic acid metabolism	GSRG0020184	Ptgds	prostaglandin D2 synthase	25526	up	2.25676	0.00237695
rno00590	Arachidonic acid metabolism	GSRG0010359	Pla2g3	phospholipase A2, group III	289733	down	1.72865	6.97639e-07
rno00590	Arachidonic acid metabolism	GSRG0025395	Gpx7	glutathione peroxidase 7	298376	up	1.58631	0.00150123
rno04080	Neuroactive ligand-receptor interaction	GSRG0003019	C5ar1	complement component 5a receptor 1	113959	up	1.67602	0.0181567
rno04080	Neuroactive ligand-receptor interaction	GSRG0024178	Leprot // Lepr	leptin receptor overlapping transcript // leptin receptor	24536	up	2.17112	0.0285368
rno04080	Neuroactive ligand-receptor interaction	GSRG0003034	Gipr	gastric inhibitory polypeptide receptor	25024	down	1.6322	0.000325105
rno04080	Neuroactive ligand-receptor interaction	GSRG0001671	Cckbr	cholecystokinin B receptor	25706	down	1.53944	0.00467719
rno04080	Neuroactive ligand-receptor interaction	GSRG0004301	P2ry2	purinergic receptor P2Y2	29597	up	1.58645	0.0231211
rno04080	Neuroactive ligand-receptor interaction	GSRG0034672	P2ry4	pyrimidinergic receptor P2Y4	63843	down	1.56464	0.0144735
rno05146	Amoebiasis	GSRG0033051	Fn1	fibronectin 1	25661	up	1.51556	0.0282823
rno05146	Amoebiasis	GSRG0005725	Col1a1	collagen, type I, alpha 1	29393	up	2.76952	0.0476448
rno05146	Amoebiasis	GSRG0017736	Lama4	laminin subunit alpha 4	309816	up	1.55474	0.0355843
rno05146	Amoebiasis	GSRG0032293	Col3a1	collagen type III alpha 1 chain	84032	up	3.11849	0.0446826
rno04144	Endocytosis	GSRG0016865	RT1-A1	RT1 class Ia, locus A1	24973	down	1.98914	5.76944e-05
rno04144	Endocytosis	GSRG0016866	RT1-A2	RT1 class Ia, locus A2	24974	up	4.29027	0.012207
rno04144	Endocytosis	GSRG0021385	Cav1	caveolin 1	25404	up	1.5801	0.0476329
rno04144	Endocytosis	GSRG0004310	Folr2	folate receptor beta	293154	up	2.16314	0.0306163
rno04144	Endocytosis	GSRG0017874	RT1-CE5	RT1 class I, locus CE5	309607	up	1.60932	0.00126872
rno04144	Endocytosis	GSRG0021384	Cav2	caveolin 2	363425	up	1.59203	0.000103453
rno04144	Endocytosis	GSRG0017784	RT1-CE10	RT1 class I, locus CE10	414792	up	2.78745	0.000447117
rno04144	Endocytosis	GSRG0008788	Arpc1b	actin related protein 2/3 complex, subunit 1B	54227	up	1.54517	0.0477152
rno04380	Osteoclast differentiation	GSRG0015543	Ctsk	cathepsin K	29175	up	2.39274	0.0336646
rno04380	Osteoclast differentiation	GSRG0016517	Fcgr1a	Fc fragment of IgG receptor Ia	295279	up	1.51308	0.0261482
rno04380	Osteoclast differentiation	GSRG0009341	Tnfrsf11a	TNF receptor superfamily member 11A	498206	down	1.60242	6.18442e-12
rno04380	Osteoclast differentiation	GSRG0032967	Fhl2	four and a half LIM domains 2	63839	up	1.53814	0.0382903
rno04380	Osteoclast differentiation	GSRG0010253	Tec	tec protein tyrosine kinase	84492	up	2.33021	1.68218e-05
rno04066	HIF-1 signaling pathway	GSRG0034487	Timp1	TIMP metallopeptidase inhibitor 1	116510	up	1.67814	0.0485872
rno04066	HIF-1 signaling pathway	GSRG0027609	Igf1	insulin-like growth factor 1	24482	up	2.21314	3.49945e-06
rno04066	HIF-1 signaling pathway	GSRG0033913	Cybb	cytochrome b-245 beta chain	66021	up	2.10251	0.000731747
rno04066	HIF-1 signaling pathway	GSRG0012089	Angpt2	angiopoietin 2	89805	up	2.05634	0.0320948
rno00480	Glutathione metabolism	GSRG0015359	Mgst2	microsomal glutathione S-transferase 2	295037	up	1.71407	0.0454098
rno00480	Glutathione metabolism	GSRG0025395	Gpx7	glutathione peroxidase 7	298376	up	1.58631	0.00150123
rno00480	Glutathione metabolism	GSRG0004210	Anpep	alanyl aminopeptidase, membrane	81641	up	1.56143	0.0100194
rno00592	alpha-Linolenic acid metabolism	GSRG0002022	Pla2g16	phospholipase A2, group XVI	24913	up	1.59782	5.03655e-06
rno00592	alpha-Linolenic acid metabolism	GSRG0010359	Pla2g3	phospholipase A2, group III	289733	down	1.72865	6.97639e-07
rno05321	Inflammatory bowel disease (IBD)	GSRG0017860	RT1-Da	RT1 class II, locus Da	294269	up	2.71927	0.0388428
rno05321	Inflammatory bowel disease (IBD)	GSRG0016825	RT1-Db1	RT1 class II, locus Db1	294270	up	5.04092	7.3256e-06
rno05321	Inflammatory bowel disease (IBD)	GSRG0017859	RT1-Ba	RT1 class II, locus Ba	309621	down	6.59576	0.00662422
rno04926	Relaxin signaling pathway	GSRG0005725	Col1a1	collagen, type I, alpha 1	29393	up	2.76952	0.0476448
rno04926	Relaxin signaling pathway	GSRG0005758	Gngt2	G protein subunit gamma transducin 2	690825	up	2.76534	0.000358588
rno04926	Relaxin signaling pathway	GSRG0014755	Mmp2	matrix metallopeptidase 2	81686	up	1.94389	0.0390657
rno04926	Relaxin signaling pathway	GSRG0032293	Col3a1	collagen type III alpha 1 chain	84032	up	3.11849	0.0446826
rno05167	Kaposi sarcoma-associated herpesvirus infection	GSRG0016865	RT1-A1	RT1 class Ia, locus A1	24973	down	1.98914	5.76944e-05
rno05167	Kaposi sarcoma-associated herpesvirus infection	GSRG0016866	RT1-A2	RT1 class Ia, locus A2	24974	up	4.29027	0.012207
rno05167	Kaposi sarcoma-associated herpesvirus infection	GSRG0017874	RT1-CE5	RT1 class I, locus CE5	309607	up	1.60932	0.00126872
rno05167	Kaposi sarcoma-associated herpesvirus infection	GSRG0017784	RT1-CE10	RT1 class I, locus CE10	414792	up	2.78745	0.000447117
rno05167	Kaposi sarcoma-associated herpesvirus infection	GSRG0005758	Gngt2	G protein subunit gamma transducin 2	690825	up	2.76534	0.000358588
rno05167	Kaposi sarcoma-associated herpesvirus infection	GSRG0012089	Angpt2	angiopoietin 2	89805	up	2.05634	0.0320948

## Sheet: PATHWAY ANALYSIS (REACTOME)
Supplemental Table 2: Rostral Injured vs. Caudal Injured				AI vs. BI
REACTOME Pathway Analysis
Significant Pathways (99)
Link to REACTOME Pathway	Pathway Description (REACTOME)	Nb Genes in Pathway	Nb Regulated Genes (Up / Down)	P-Value (All)	P-Value (Up)	P-Value (Down)	Min P-Value	min FDR
R-RNO-198933	Immunoregulatory interactions between a Lymphoid and a non-Lymphoid cell	83	11 (10/1)	6.23434e-09	1.53788e-08	0.150652	6.23434e-09	6.5632e-06
R-RNO-168256	Immune System	1301	41 (34/7)	3.25072e-08	6.72592e-07	0.0125154	3.25072e-08	2.28146e-05
R-RNO-1474244	Extracellular matrix organization	205	13 (13/0)	1.77909e-06	2.53183e-07	NA	2.53183e-07	0.000133269
R-RNO-109582	Hemostasis	420	19 (18/1)	1.36617e-06	4.67372e-07	0.5652	4.67372e-07	0.000218678
R-RNO-1474228	Degradation of the extracellular matrix	93	9 (9/0)	2.31217e-06	5.53063e-07	NA	5.53063e-07	0.000232895
R-RNO-114608	Platelet degranulation	103	9 (9/0)	5.41823e-06	1.31896e-06	NA	1.31896e-06	0.000462846
R-RNO-1280218	Adaptive Immune System	553	22 (18/4)	1.67931e-06	2.13565e-05	0.0227111	1.67931e-06	0.000576287
R-RNO-76005	Response to elevated platelet cytosolic Ca2+	106	9 (9/0)	6.8647e-06	1.67988e-06	NA	1.67988e-06	0.000544153
R-RNO-202733	Cell surface interactions at the vascular wall	88	8 (8/0)	1.35462e-05	3.83817e-06	NA	3.83817e-06	0.000950737
R-RNO-1474290	Collagen formation	63	7 (7/0)	1.25895e-05	4.07994e-06	NA	4.07994e-06	0.000954479
R-RNO-1442490	Collagen degradation	45	6 (6/0)	1.84558e-05	6.92372e-06	NA	6.92372e-06	0.00132526
R-RNO-2022090	Assembly of collagen fibrils and other multimeric structures	47	6 (6/0)	2.38318e-05	8.97047e-06	NA	8.97047e-06	0.00163454
R-RNO-168249	Innate Immune System	736	24 (22/2)	1.65514e-05	9.7159e-06	0.425951	9.7159e-06	0.00163613
R-RNO-76002	Platelet activation, signaling and aggregation	206	11 (11/0)	5.48623e-05	1.12078e-05	NA	1.12078e-05	0.00163613
R-RNO-1236975	Antigen processing-Cross presentation	70	7 (6/1)	2.53419e-05	8.97581e-05	0.128613	2.53419e-05	0.00321041
R-RNO-8948216	Collagen chain trimerization	19	4 (4/0)	7.68035e-05	3.92655e-05	NA	3.92655e-05	0.00413368
R-RNO-1650814	Collagen biosynthesis and modifying enzymes	38	5 (5/0)	0.000100514	4.44479e-05	NA	4.44479e-05	0.00445643
R-RNO-1236977	Endosomal/Vacuolar pathway	17	4 (3/1)	4.80888e-05	0.000680478	0.0328412	4.80888e-05	0.00430268
R-RNO-3000171	Non-integrin membrane-ECM interactions	24	4 (4/0)	0.000200549	0.000103335	NA	0.000103335	0.00821025
R-RNO-1236974	ER-Phagosome pathway	22	4 (3/1)	0.000140773	0.00148305	0.0422984	0.000140773	0.00790392
R-RNO-1592389	Activation of Matrix Metalloproteinases	26	4 (4/0)	0.000276723	0.00014303	NA	0.00014303	0.0102084
R-RNO-2243919	Crosslinking of collagen fibrils	11	3 (3/0)	0.000287387	0.000172921	NA	0.000172921	0.0118813
R-RNO-216083	Integrin cell surface interactions	54	5 (5/0)	0.000539108	0.000244637	NA	0.000244637	0.0145094
R-RNO-202430	Translocation of ZAP-70 to Immunological synapse	12	3 (2/1)	0.000379682	0.00665381	0.0232929	0.000379682	0.0155227
R-RNO-202427	Phosphorylation of CD3 and TCR zeta chains	13	3 (2/1)	0.00048908	0.00780993	0.0252099	0.00048908	0.0185542
R-RNO-140875	Common Pathway of Fibrin Clot Formation	16	3 (3/0)	0.000931678	0.000564719	NA	0.000564719	0.0250319
R-RNO-983170	Antigen Presentation: Folding, assembly and peptide loading of class I MHC	32	4 (3/1)	0.000627948	0.00442491	0.0609426	0.000627948	0.0226008
R-RNO-190872	Transport of connexons to the plasma membrane	15	3 (2/1)	0.000763951	0.0103705	0.0290329	0.000763951	0.0263688
R-RNO-6798695	Neutrophil degranulation	397	13 (12/1)	0.00142794	0.000982786	0.544714	0.000982786	0.0376228
R-RNO-389948	PD-1 signaling	17	3 (2/1)	0.00112102	0.0132502	0.0328412	0.00112102	0.0365939
R-RNO-8874081	MET activates PTK2 signaling	21	3 (3/0)	0.0021139	0.00129068	NA	0.00129068	0.0460597
R-RNO-2132295	MHC class II antigen presentation	102	6 (4/2)	0.00169732	0.0220395	0.0170951	0.00169732	0.0476493
R-RNO-5173214	O-glycosylation of TSR domain-containing proteins	24	3 (3/0)	0.00313015	0.00191951	NA	0.00191951	0.0608249
R-RNO-1482839	Acyl chain remodelling of PE	21	3 (2/1)	0.0021139	0.0199101	0.0404142	0.0021139	0.0546895
R-RNO-202433	Generation of second messenger molecules	21	3 (2/1)	0.0021139	0.0199101	0.0404142	0.0021139	0.0546895
R-RNO-1482788	Acyl chain remodelling of PC	21	3 (2/1)	0.0021139	0.0199101	0.0404142	0.0021139	0.0546895
R-RNO-202424	Downstream TCR signaling	73	5 (4/1)	0.00211693	0.00711671	0.133748	0.00211693	0.0546895
R-RNO-3000480	Scavenging by Class A Receptors	7	2 (2/0)	0.00307606	0.00219105	NA	0.00219105	0.0673469
R-RNO-3000178	ECM proteoglycans	27	3 (3/0)	0.00440173	0.00271103	NA	0.00271103	0.0776608
R-RNO-8875878	MET promotes cell motility	27	3 (3/0)	0.00440173	0.00271103	NA	0.00271103	0.0776608
R-RNO-2173782	Binding and Uptake of Ligands by Scavenger Receptors	27	3 (3/0)	0.00440173	0.00271103	NA	0.00271103	0.0776608
R-RNO-381038	XBP1(S) activates chaperone genes	8	2 (2/0)	0.00406799	0.00290139	NA	0.00290139	0.0809121
R-RNO-5668541	TNFR2 non-canonical NF-kB pathway	80	5 (3/2)	0.00315968	0.0510632	0.0107757	0.00315968	0.071152
R-RNO-381070	IRE1alpha activates chaperones	9	2 (2/0)	0.00518769	0.00370481	NA	0.00370481	0.0945512
R-RNO-202403	TCR signaling	85	5 (4/1)	0.00410192	0.0120251	0.153994	0.00410192	0.0859965
R-RNO-381426	Regulation of Insulin-like Growth Factor (IGF) transport and uptake by Insulin-like Growth Factor Binding Proteins (IGFBPs)	101	5 (5/0)	0.0084514	0.00413135	NA	0.00413135	0.101738
R-RNO-9006934	Signaling by Receptor Tyrosine Kinases	304	9 (9/0)	0.0138212	0.00474096	NA	0.00474096	0.111532
R-RNO-420092	Glucagon-type ligand receptors	28	3 (2/1)	0.00488534	0.0341777	0.0535278	0.00488534	0.0948026
R-RNO-140877	Formation of Fibrin Clot (Clotting Cascade)	34	3 (3/0)	0.00845107	0.00525766	NA	0.00525766	0.118396
R-RNO-1566948	Elastic fibre formation	34	3 (3/0)	0.00845107	0.00525766	NA	0.00525766	0.118396
R-RNO-190861	Gap junction assembly	29	3 (2/1)	0.00539976	0.0364624	0.0553869	0.00539976	0.102889
R-RNO-382551	Transport of small molecules	554	14 (13/1)	0.00947804	0.0055585	0.66783	0.0055585	0.123736
R-RNO-1247673	Erythrocytes take up oxygen and release carbon dioxide	11	2 (2/0)	0.00779733	0.00558297	NA	0.00558297	0.123736
R-RNO-8852276	The role of GTSE1 in G2/M progression after G2 checkpoint	60	4 (3/1)	0.00650062	0.0246962	0.111282	0.00650062	0.114536
R-RNO-417957	P2Y receptors	11	2 (1/1)	0.00779733	0.108808	0.0213722	0.00779733	0.130815
R-RNO-1237044	Erythrocytes take up carbon dioxide and release oxygen	13	2 (2/0)	0.0108794	0.00780993	NA	0.00780993	0.149694
R-RNO-1482922	Acyl chain remodelling of PI	13	2 (2/0)	0.0108794	0.00780993	NA	0.00780993	0.149694
R-RNO-1480926	O2/CO2 exchange in erythrocytes	13	2 (2/0)	0.0108794	0.00780993	NA	0.00780993	0.149694
R-RNO-5173105	O-linked glycosylation	76	4 (4/0)	0.0146797	0.00818912	NA	0.00818912	0.156038
R-RNO-983169	Class I MHC mediated antigen processing & presentation	279	9 (7/2)	0.00821394	0.0273351	0.103772	0.00821394	0.134065
R-RNO-1236978	Cross-presentation of soluble exogenous antigens (endosomes)	42	3 (3/0)	0.0150832	0.00949126	NA	0.00949126	0.169355
R-RNO-2262752	Cellular responses to stress	287	9 (8/1)	0.00977412	0.0106756	0.432966	0.00977412	0.149126
R-RNO-190828	Gap junction trafficking	37	3 (2/1)	0.0106797	0.0566794	0.0701314	0.0106797	0.156698
R-RNO-157858	Gap junction trafficking and regulation	38	3 (2/1)	0.0114909	0.0594288	0.0719586	0.0114909	0.164027
R-RNO-195721	Signaling by WNT	236	7 (7/0)	0.0280152	0.0120732	NA	0.0120732	0.197822
R-RNO-190840	Microtubule-dependent trafficking of connexons from Golgi to the plasma membrane	14	2 (1/1)	0.0125898	0.13638	0.0271232	0.0125898	0.169922
R-RNO-381119	Unfolded Protein Response (UPR)	17	2 (2/0)	0.018363	0.0132502	NA	0.0132502	0.207927
R-RNO-418038	Nucleotide-like (purinergic) receptors	15	2 (1/1)	0.0144091	0.145381	0.0290329	0.0144091	0.184428
R-RNO-1483206	Glycerophospholipid biosynthesis	103	4 (2/2)	0.0391891	0.291179	0.0174122	0.0174122	0.34428
R-RNO-5632684	Hedgehog 'on' state	81	4 (3/1)	0.0181528	0.0526348	0.147297	0.0181528	0.216548
R-RNO-6806834	Signaling by MET	54	3 (3/0)	0.0292637	0.0187277	NA	0.0187277	0.260272
R-RNO-5610787	Hedgehog 'off' state	82	4 (3/1)	0.0189034	0.0542295	0.148976	0.0189034	0.223602
R-RNO-2453902	The canonical retinoid cycle in rods (twilight vision)	21	2 (2/0)	0.0274522	0.0199101	NA	0.0199101	0.269586
R-RNO-8955332	Carboxyterminal post-translational modifications of tubulin	18	2 (1/1)	0.0204917	0.171826	0.0347399	0.0204917	0.237062
R-RNO-157579	Telomere Maintenance	56	3 (3/0)	0.0321252	0.0206164	NA	0.0206164	0.277023
R-RNO-5669034	TNFs bind their physiological receptors	19	2 (1/1)	0.022718	0.180459	0.036635	0.022718	0.248627
R-RNO-373080	Class B/2 (Secretin family receptors)	49	3 (2/1)	0.0227313	0.0923894	0.0918279	0.0227313	0.248627
R-RNO-8878171	Transcriptional regulation by RUNX1	157	5 (5/0)	0.0459425	0.0244613	NA	0.0244613	0.306567
R-RNO-917977	Transferrin endocytosis and recycling	24	2 (2/0)	0.0352185	0.02564	NA	0.02564	0.311262
R-RNO-5365859	RA biosynthesis pathway	24	2 (2/0)	0.0352185	0.02564	NA	0.02564	0.311262
R-RNO-201681	TCF dependent signaling in response to WNT	160	5 (5/0)	0.0491151	0.0262676	NA	0.0262676	0.316036
R-RNO-8953897	Cellular responses to external stimuli	343	9 (8/1)	0.0276133	0.0277716	0.492843	0.0276133	0.280192
R-RNO-450531	Regulation of mRNA stability by proteins that bind AU-rich elements	64	3 (3/0)	0.0449678	0.0291791	NA	0.0291791	0.336163
R-RNO-9006931	Signaling by Nuclear Receptors	139	5 (4/1)	0.0295268	0.0576849	0.239528	0.0295268	0.292485
R-RNO-5617833	Cilium Assembly	143	3 (1/2)	0.260722	0.77736	0.0320416	0.0320416	0.872041
R-RNO-69002	DNA Replication Pre-Initiation	67	3 (3/0)	0.0503469	0.0328044	NA	0.0328044	0.355852
R-RNO-418594	G alpha (i) signalling events	299	8 (7/1)	0.0332576	0.0376208	0.446351	0.0332576	0.316804
R-RNO-425366	Transport of bile salts and organic acids, metal ions and amine compounds	68	3 (3/0)	0.0522065	0.0340626	NA	0.0340626	0.360708
R-RNO-432040	Vasopressin regulates renal water homeostasis via Aquaporins	28	2 (2/0)	0.0467101	0.0341777	NA	0.0341777	0.360708
R-RNO-388841	Costimulation by the CD28 family	58	3 (2/1)	0.0351276	0.122374	0.107775	0.0351276	0.326907
R-RNO-351202	Metabolism of polyamines	70	3 (3/0)	0.0560238	0.0366532	NA	0.0366532	0.3783
R-RNO-1483257	Phospholipid metabolism	155	4 (2/2)	0.126605	0.481437	0.0371164	0.0371164	0.639658
R-RNO-69481	G2/M Checkpoints	124	4 (4/0)	0.0683355	0.0408819	NA	0.0408819	0.403488
R-RNO-76009	Platelet Aggregation (Plug Formation)	31	2 (2/0)	0.0560989	0.0412016	NA	0.0412016	0.403488
R-RNO-1852241	Organelle biogenesis and maintenance	165	3 (1/2)	0.334835	0.82346	0.0415658	0.0415658	0.969066
R-RNO-73886	Chromosome Maintenance	76	3 (3/0)	0.0682414	0.0450116	NA	0.0450116	0.429185
R-RNO-5626467	RHO GTPases activate IQGAPs	28	2 (1/1)	0.0467101	0.254232	0.0535278	0.0467101	0.385688
R-RNO-5358351	Signaling by Hedgehog	110	4 (3/1)	0.0479206	0.107547	0.194701	0.0479206	0.388331
R-RNO-73864	RNA Polymerase I Transcription	78	3 (3/0)	0.072561	0.0479902	NA	0.0479902	0.449081
Regulated Genes in Pathways
Link to REACTOME Pathway	Pathway Description (REACTOME)	FAST DB STABLE ID	Gene Symbol	Gene Name	Link to Entrez Gene	Regulation	Fold-Change	P-Value
R-RNO-198933	Immunoregulatory interactions between a Lymphoid and a non-Lymphoid cell	GSRG0004688	Ifitm2	interferon induced transmembrane protein 2	114709	up	1.9124	0.0321808
R-RNO-198933	Immunoregulatory interactions between a Lymphoid and a non-Lymphoid cell	GSRG0016865	RT1-A1	RT1 class Ia, locus A1	24973	down	1.98914	5.76944e-05
R-RNO-198933	Immunoregulatory interactions between a Lymphoid and a non-Lymphoid cell	GSRG0016866	RT1-A2	RT1 class Ia, locus A2	24974	up	4.29027	0.012207
R-RNO-198933	Immunoregulatory interactions between a Lymphoid and a non-Lymphoid cell	GSRG0001895	Ifitm1	interferon induced transmembrane protein 1	293618	up	2.36773	0.0376773
R-RNO-198933	Immunoregulatory interactions between a Lymphoid and a non-Lymphoid cell	GSRG0005725	Col1a1	collagen, type I, alpha 1	29393	up	2.76952	0.0476448
R-RNO-198933	Immunoregulatory interactions between a Lymphoid and a non-Lymphoid cell	GSRG0009755	Cd34	CD34 molecule	305081	up	1.60179	2.43724e-06
R-RNO-198933	Immunoregulatory interactions between a Lymphoid and a non-Lymphoid cell	GSRG0017874	RT1-CE5	RT1 class I, locus CE5	309607	up	1.60932	0.00126872
R-RNO-198933	Immunoregulatory interactions between a Lymphoid and a non-Lymphoid cell	GSRG0013507	Colec12	collectin sub-family member 12	361289	up	1.98553	0.0169039
R-RNO-198933	Immunoregulatory interactions between a Lymphoid and a non-Lymphoid cell	GSRG0004689	Ifitm3	interferon induced transmembrane protein 3	361673	up	1.7654	0.0233771
R-RNO-198933	Immunoregulatory interactions between a Lymphoid and a non-Lymphoid cell	GSRG0017784	RT1-CE10	RT1 class I, locus CE10	414792	up	2.78745	0.000447117
R-RNO-198933	Immunoregulatory interactions between a Lymphoid and a non-Lymphoid cell	GSRG0032293	Col3a1	collagen type III alpha 1 chain	84032	up	3.11849	0.0446826
R-RNO-168256	Immune System	GSRG0003019	C5ar1	complement component 5a receptor 1	113959	up	1.67602	0.0181567
R-RNO-168256	Immune System	GSRG0004688	Ifitm2	interferon induced transmembrane protein 2	114709	up	1.9124	0.0321808
R-RNO-168256	Immune System	GSRG0027660	Dusp6	dual specificity phosphatase 6	116663	up	1.63141	8.34951e-06
R-RNO-168256	Immune System	GSRG0021639	Reg3b	regenerating islet-derived 3 beta	24618	up	2.01739	0.00745369
R-RNO-168256	Immune System	GSRG0013811	Ttr	transthyretin	24856	up	12.7287	0.000416411
R-RNO-168256	Immune System	GSRG0017858	Psmb9	proteasome subunit beta 9	24967	up	1.58334	0.000451018
R-RNO-168256	Immune System	GSRG0016822	Psmb8	proteasome subunit beta 8	24968	up	1.95972	4.6011e-05
R-RNO-168256	Immune System	GSRG0016865	RT1-A1	RT1 class Ia, locus A1	24973	down	1.98914	5.76944e-05
R-RNO-168256	Immune System	GSRG0016866	RT1-A2	RT1 class Ia, locus A2	24974	up	4.29027	0.012207
R-RNO-168256	Immune System	GSRG0006527	Tnfsf13	tumor necrosis factor superfamily member 13	287437	up	1.50221	0.000282483
R-RNO-168256	Immune System	GSRG0015543	Ctsk	cathepsin K	29175	up	2.39274	0.0336646
R-RNO-168256	Immune System	GSRG0027397	Cd63	Cd63 molecule	29186	up	1.5869	8.43218e-07
R-RNO-168256	Immune System	GSRG0032100	Tubb4a	tubulin, beta 4A class IVa	29213	down	1.64717	2.07213e-21
R-RNO-168256	Immune System	GSRG0028463	Gzmm	granzyme M	29252	up	1.85234	0.0082196
R-RNO-168256	Immune System	GSRG0001895	Ifitm1	interferon induced transmembrane protein 1	293618	up	2.36773	0.0376773
R-RNO-168256	Immune System	GSRG0005725	Col1a1	collagen, type I, alpha 1	29393	up	2.76952	0.0476448
R-RNO-168256	Immune System	GSRG0017860	RT1-Da	RT1 class II, locus Da	294269	up	2.71927	0.0388428
R-RNO-168256	Immune System	GSRG0016825	RT1-Db1	RT1 class II, locus Db1	294270	up	5.04092	7.3256e-06
R-RNO-168256	Immune System	GSRG0016517	Fcgr1a	Fc fragment of IgG receptor Ia	295279	up	1.51308	0.0261482
R-RNO-168256	Immune System	GSRG0028766	Glipr1	GLI pathogenesis-related 1	299783	up	1.72582	0.0279803
R-RNO-168256	Immune System	GSRG0009755	Cd34	CD34 molecule	305081	up	1.60179	2.43724e-06
R-RNO-168256	Immune System	GSRG0013278	Mylip	myosin regulatory light chain interacting protein	306825	up	1.64996	1.2882e-05
R-RNO-168256	Immune System	GSRG0013718	Tubb6	tubulin, beta 6 class V	307351	up	2.25541	0.0129596
R-RNO-168256	Immune System	GSRG0017874	RT1-CE5	RT1 class I, locus CE5	309607	up	1.60932	0.00126872
R-RNO-168256	Immune System	GSRG0017859	RT1-Ba	RT1 class II, locus Ba	309621	down	6.59576	0.00662422
R-RNO-168256	Immune System	GSRG0036757	Cmtm6	CKLF-like MARVEL transmembrane domain containing 6	316035	up	1.85288	0.0156724
R-RNO-168256	Immune System	GSRG0032802	Tnfsf9	tumor necrosis factor superfamily member 9	353218	down	1.69055	1.52846e-05
R-RNO-168256	Immune System	GSRG0030938	Zbtb16	zinc finger and BTB domain containing 16	353227	down	3.42649	0.000135092
R-RNO-168256	Immune System	GSRG0013507	Colec12	collectin sub-family member 12	361289	up	1.98553	0.0169039
R-RNO-168256	Immune System	GSRG0004689	Ifitm3	interferon induced transmembrane protein 3	361673	up	1.7654	0.0233771
R-RNO-168256	Immune System	GSRG0017784	RT1-CE10	RT1 class I, locus CE10	414792	up	2.78745	0.000447117
R-RNO-168256	Immune System	GSRG0009341	Tnfrsf11a	TNF receptor superfamily member 11A	498206	down	1.60242	6.18442e-12
R-RNO-168256	Immune System	GSRG0019980	Bpifb4	BPI fold containing family B, member 4	499925	down	1.9702	2.35286e-12
R-RNO-168256	Immune System	GSRG0008788	Arpc1b	actin related protein 2/3 complex, subunit 1B	54227	up	1.54517	0.0477152
R-RNO-168256	Immune System	GSRG0030353	Anxa2	annexin A2	56611	up	1.54738	0.0188111
R-RNO-168256	Immune System	GSRG0004210	Anpep	alanyl aminopeptidase, membrane	81641	up	1.56143	0.0100194
R-RNO-168256	Immune System	GSRG0010905	Lgals3	lectin, galactoside-binding, soluble, 3	83781	up	1.68417	0.0240676
R-RNO-168256	Immune System	GSRG0032293	Col3a1	collagen type III alpha 1 chain	84032	up	3.11849	0.0446826
R-RNO-168256	Immune System	GSRG0010253	Tec	tec protein tyrosine kinase	84492	up	2.33021	1.68218e-05
R-RNO-168256	Immune System	GSRG0022623	Fgl2	fibrinogen-like 2	84586	up	2.08426	0.0188065
R-RNO-168256	Immune System	GSRG0006300	Atp6v0e1	ATPase H+ transporting V0 subunit e1	94170	up	1.5018	1.12118e-05
R-RNO-1474244	Extracellular matrix organization	GSRG0034487	Timp1	TIMP metallopeptidase inhibitor 1	116510	up	1.67814	0.0485872
R-RNO-1474244	Extracellular matrix organization	GSRG0013811	Ttr	transthyretin	24856	up	12.7287	0.000416411
R-RNO-1474244	Extracellular matrix organization	GSRG0013913	Lox	lysyl oxidase	24914	up	2.77555	0.00356155
R-RNO-1474244	Extracellular matrix organization	GSRG0033051	Fn1	fibronectin 1	25661	up	1.51556	0.0282823
R-RNO-1474244	Extracellular matrix organization	GSRG0015543	Ctsk	cathepsin K	29175	up	2.39274	0.0336646
R-RNO-1474244	Extracellular matrix organization	GSRG0005725	Col1a1	collagen, type I, alpha 1	29393	up	2.76952	0.0476448
R-RNO-1474244	Extracellular matrix organization	GSRG0007153	Col8a1	collagen, type VIII, alpha 1	304021	up	1.84701	0.000201246
R-RNO-1474244	Extracellular matrix organization	GSRG0027392	Mmp19	matrix metallopeptidase 19	304608	up	1.54022	0.00244687
R-RNO-1474244	Extracellular matrix organization	GSRG0031401	Loxl1	lysyl oxidase-like 1	315714	up	2.19048	0.0340143
R-RNO-1474244	Extracellular matrix organization	GSRG0017492	P4ha1	prolyl 4-hydroxylase subunit alpha 1	64475	up	1.5202	3.79841e-09
R-RNO-1474244	Extracellular matrix organization	GSRG0010951	Mmp14	matrix metallopeptidase 14	81707	up	2.22228	9.64291e-05
R-RNO-1474244	Extracellular matrix organization	GSRG0032293	Col3a1	collagen type III alpha 1 chain	84032	up	3.11849	0.0446826
R-RNO-1474244	Extracellular matrix organization	GSRG0017333	Col18a1	collagen type XVIII alpha 1 chain	85251	up	1.88105	0.0487531
R-RNO-109582	Hemostasis	GSRG0034487	Timp1	TIMP metallopeptidase inhibitor 1	116510	up	1.67814	0.0485872
R-RNO-109582	Hemostasis	GSRG0027609	Igf1	insulin-like growth factor 1	24482	up	2.21314	3.49945e-06
R-RNO-109582	Hemostasis	GSRG0009648	Cd48	Cd48 molecule	245962	up	1.58887	0.0222737
R-RNO-109582	Hemostasis	GSRG0023495	Cd9	CD9 molecule	24936	up	1.55152	0.0117702
R-RNO-109582	Hemostasis	GSRG0021385	Cav1	caveolin 1	25404	up	1.5801	0.0476329
R-RNO-109582	Hemostasis	GSRG0033051	Fn1	fibronectin 1	25661	up	1.51556	0.0282823
R-RNO-109582	Hemostasis	GSRG0027397	Cd63	Cd63 molecule	29186	up	1.5869	8.43218e-07
R-RNO-109582	Hemostasis	GSRG0032100	Tubb4a	tubulin, beta 4A class IVa	29213	down	1.64717	2.07213e-21
R-RNO-109582	Hemostasis	GSRG0005725	Col1a1	collagen, type I, alpha 1	29393	up	2.76952	0.0476448
R-RNO-109582	Hemostasis	GSRG0022821	Rarres2	retinoic acid receptor responder 2	297073	up	1.7645	0.000202933
R-RNO-109582	Hemostasis	GSRG0010031	Tagln2	transgelin 2	304983	up	1.55103	0.033595
R-RNO-109582	Hemostasis	GSRG0013718	Tubb6	tubulin, beta 6 class V	307351	up	2.25541	0.0129596
R-RNO-109582	Hemostasis	GSRG0010542	Pf4	platelet factor 4	360918	up	2.89485	1.40625e-05
R-RNO-109582	Hemostasis	GSRG0028142	Maff	MAF bZIP transcription factor F	366960	up	1.56813	0.00550925
R-RNO-109582	Hemostasis	GSRG0030353	Anxa2	annexin A2	56611	up	1.54738	0.0188111
R-RNO-109582	Hemostasis	GSRG0005758	Gngt2	G protein subunit gamma transducin 2	690825	up	2.76534	0.000358588
R-RNO-109582	Hemostasis	GSRG0027369	Pros1	protein S (alpha)	81750	up	1.57393	3.20702e-05
R-RNO-109582	Hemostasis	GSRG0036732	Thbd	thrombomodulin	83580	up	2.70579	0.0341294
R-RNO-109582	Hemostasis	GSRG0012089	Angpt2	angiopoietin 2	89805	up	2.05634	0.0320948
R-RNO-1474228	Degradation of the extracellular matrix	GSRG0034487	Timp1	TIMP metallopeptidase inhibitor 1	116510	up	1.67814	0.0485872
R-RNO-1474228	Degradation of the extracellular matrix	GSRG0033051	Fn1	fibronectin 1	25661	up	1.51556	0.0282823
R-RNO-1474228	Degradation of the extracellular matrix	GSRG0015543	Ctsk	cathepsin K	29175	up	2.39274	0.0336646
R-RNO-1474228	Degradation of the extracellular matrix	GSRG0005725	Col1a1	collagen, type I, alpha 1	29393	up	2.76952	0.0476448
R-RNO-1474228	Degradation of the extracellular matrix	GSRG0007153	Col8a1	collagen, type VIII, alpha 1	304021	up	1.84701	0.000201246
R-RNO-1474228	Degradation of the extracellular matrix	GSRG0027392	Mmp19	matrix metallopeptidase 19	304608	up	1.54022	0.00244687
R-RNO-1474228	Degradation of the extracellular matrix	GSRG0010951	Mmp14	matrix metallopeptidase 14	81707	up	2.22228	9.64291e-05
R-RNO-1474228	Degradation of the extracellular matrix	GSRG0032293	Col3a1	collagen type III alpha 1 chain	84032	up	3.11849	0.0446826
R-RNO-1474228	Degradation of the extracellular matrix	GSRG0017333	Col18a1	collagen type XVIII alpha 1 chain	85251	up	1.88105	0.0487531
R-RNO-114608	Platelet degranulation	GSRG0034487	Timp1	TIMP metallopeptidase inhibitor 1	116510	up	1.67814	0.0485872
R-RNO-114608	Platelet degranulation	GSRG0027609	Igf1	insulin-like growth factor 1	24482	up	2.21314	3.49945e-06
R-RNO-114608	Platelet degranulation	GSRG0023495	Cd9	CD9 molecule	24936	up	1.55152	0.0117702
R-RNO-114608	Platelet degranulation	GSRG0033051	Fn1	fibronectin 1	25661	up	1.51556	0.0282823
R-RNO-114608	Platelet degranulation	GSRG0027397	Cd63	Cd63 molecule	29186	up	1.5869	8.43218e-07
R-RNO-114608	Platelet degranulation	GSRG0022821	Rarres2	retinoic acid receptor responder 2	297073	up	1.7645	0.000202933
R-RNO-114608	Platelet degranulation	GSRG0010031	Tagln2	transgelin 2	304983	up	1.55103	0.033595
R-RNO-114608	Platelet degranulation	GSRG0010542	Pf4	platelet factor 4	360918	up	2.89485	1.40625e-05
R-RNO-114608	Platelet degranulation	GSRG0027369	Pros1	protein S (alpha)	81750	up	1.57393	3.20702e-05
R-RNO-1280218	Adaptive Immune System	GSRG0004688	Ifitm2	interferon induced transmembrane protein 2	114709	up	1.9124	0.0321808
R-RNO-1280218	Adaptive Immune System	GSRG0017858	Psmb9	proteasome subunit beta 9	24967	up	1.58334	0.000451018
R-RNO-1280218	Adaptive Immune System	GSRG0016822	Psmb8	proteasome subunit beta 8	24968	up	1.95972	4.6011e-05
R-RNO-1280218	Adaptive Immune System	GSRG0016865	RT1-A1	RT1 class Ia, locus A1	24973	down	1.98914	5.76944e-05
R-RNO-1280218	Adaptive Immune System	GSRG0016866	RT1-A2	RT1 class Ia, locus A2	24974	up	4.29027	0.012207
R-RNO-1280218	Adaptive Immune System	GSRG0015543	Ctsk	cathepsin K	29175	up	2.39274	0.0336646
R-RNO-1280218	Adaptive Immune System	GSRG0032100	Tubb4a	tubulin, beta 4A class IVa	29213	down	1.64717	2.07213e-21
R-RNO-1280218	Adaptive Immune System	GSRG0001895	Ifitm1	interferon induced transmembrane protein 1	293618	up	2.36773	0.0376773
R-RNO-1280218	Adaptive Immune System	GSRG0005725	Col1a1	collagen, type I, alpha 1	29393	up	2.76952	0.0476448
R-RNO-1280218	Adaptive Immune System	GSRG0017860	RT1-Da	RT1 class II, locus Da	294269	up	2.71927	0.0388428
R-RNO-1280218	Adaptive Immune System	GSRG0016825	RT1-Db1	RT1 class II, locus Db1	294270	up	5.04092	7.3256e-06
R-RNO-1280218	Adaptive Immune System	GSRG0016517	Fcgr1a	Fc fragment of IgG receptor Ia	295279	up	1.51308	0.0261482
R-RNO-1280218	Adaptive Immune System	GSRG0009755	Cd34	CD34 molecule	305081	up	1.60179	2.43724e-06
R-RNO-1280218	Adaptive Immune System	GSRG0013278	Mylip	myosin regulatory light chain interacting protein	306825	up	1.64996	1.2882e-05
R-RNO-1280218	Adaptive Immune System	GSRG0013718	Tubb6	tubulin, beta 6 class V	307351	up	2.25541	0.0129596
R-RNO-1280218	Adaptive Immune System	GSRG0017874	RT1-CE5	RT1 class I, locus CE5	309607	up	1.60932	0.00126872
R-RNO-1280218	Adaptive Immune System	GSRG0017859	RT1-Ba	RT1 class II, locus Ba	309621	down	6.59576	0.00662422
R-RNO-1280218	Adaptive Immune System	GSRG0030938	Zbtb16	zinc finger and BTB domain containing 16	353227	down	3.42649	0.000135092
R-RNO-1280218	Adaptive Immune System	GSRG0013507	Colec12	collectin sub-family member 12	361289	up	1.98553	0.0169039
R-RNO-1280218	Adaptive Immune System	GSRG0004689	Ifitm3	interferon induced transmembrane protein 3	361673	up	1.7654	0.0233771
R-RNO-1280218	Adaptive Immune System	GSRG0017784	RT1-CE10	RT1 class I, locus CE10	414792	up	2.78745	0.000447117
R-RNO-1280218	Adaptive Immune System	GSRG0032293	Col3a1	collagen type III alpha 1 chain	84032	up	3.11849	0.0446826
R-RNO-76005	Response to elevated platelet cytosolic Ca2+	GSRG0034487	Timp1	TIMP metallopeptidase inhibitor 1	116510	up	1.67814	0.0485872
R-RNO-76005	Response to elevated platelet cytosolic Ca2+	GSRG0027609	Igf1	insulin-like growth factor 1	24482	up	2.21314	3.49945e-06
R-RNO-76005	Response to elevated platelet cytosolic Ca2+	GSRG0023495	Cd9	CD9 molecule	24936	up	1.55152	0.0117702
R-RNO-76005	Response to elevated platelet cytosolic Ca2+	GSRG0033051	Fn1	fibronectin 1	25661	up	1.51556	0.0282823
R-RNO-76005	Response to elevated platelet cytosolic Ca2+	GSRG0027397	Cd63	Cd63 molecule	29186	up	1.5869	8.43218e-07
R-RNO-76005	Response to elevated platelet cytosolic Ca2+	GSRG0022821	Rarres2	retinoic acid receptor responder 2	297073	up	1.7645	0.000202933
R-RNO-76005	Response to elevated platelet cytosolic Ca2+	GSRG0010031	Tagln2	transgelin 2	304983	up	1.55103	0.033595
R-RNO-76005	Response to elevated platelet cytosolic Ca2+	GSRG0010542	Pf4	platelet factor 4	360918	up	2.89485	1.40625e-05
R-RNO-76005	Response to elevated platelet cytosolic Ca2+	GSRG0027369	Pros1	protein S (alpha)	81750	up	1.57393	3.20702e-05
R-RNO-202733	Cell surface interactions at the vascular wall	GSRG0009648	Cd48	Cd48 molecule	245962	up	1.58887	0.0222737
R-RNO-202733	Cell surface interactions at the vascular wall	GSRG0021385	Cav1	caveolin 1	25404	up	1.5801	0.0476329
R-RNO-202733	Cell surface interactions at the vascular wall	GSRG0033051	Fn1	fibronectin 1	25661	up	1.51556	0.0282823
R-RNO-202733	Cell surface interactions at the vascular wall	GSRG0005725	Col1a1	collagen, type I, alpha 1	29393	up	2.76952	0.0476448
R-RNO-202733	Cell surface interactions at the vascular wall	GSRG0010542	Pf4	platelet factor 4	360918	up	2.89485	1.40625e-05
R-RNO-202733	Cell surface interactions at the vascular wall	GSRG0027369	Pros1	protein S (alpha)	81750	up	1.57393	3.20702e-05
R-RNO-202733	Cell surface interactions at the vascular wall	GSRG0036732	Thbd	thrombomodulin	83580	up	2.70579	0.0341294
R-RNO-202733	Cell surface interactions at the vascular wall	GSRG0012089	Angpt2	angiopoietin 2	89805	up	2.05634	0.0320948
R-RNO-1474290	Collagen formation	GSRG0013913	Lox	lysyl oxidase	24914	up	2.77555	0.00356155
R-RNO-1474290	Collagen formation	GSRG0005725	Col1a1	collagen, type I, alpha 1	29393	up	2.76952	0.0476448
R-RNO-1474290	Collagen formation	GSRG0007153	Col8a1	collagen, type VIII, alpha 1	304021	up	1.84701	0.000201246
R-RNO-1474290	Collagen formation	GSRG0031401	Loxl1	lysyl oxidase-like 1	315714	up	2.19048	0.0340143
R-RNO-1474290	Collagen formation	GSRG0017492	P4ha1	prolyl 4-hydroxylase subunit alpha 1	64475	up	1.5202	3.79841e-09
R-RNO-1474290	Collagen formation	GSRG0032293	Col3a1	collagen type III alpha 1 chain	84032	up	3.11849	0.0446826
R-RNO-1474290	Collagen formation	GSRG0017333	Col18a1	collagen type XVIII alpha 1 chain	85251	up	1.88105	0.0487531
R-RNO-1442490	Collagen degradation	GSRG0015543	Ctsk	cathepsin K	29175	up	2.39274	0.0336646
R-RNO-1442490	Collagen degradation	GSRG0005725	Col1a1	collagen, type I, alpha 1	29393	up	2.76952	0.0476448
R-RNO-1442490	Collagen degradation	GSRG0007153	Col8a1	collagen, type VIII, alpha 1	304021	up	1.84701	0.000201246
R-RNO-1442490	Collagen degradation	GSRG0010951	Mmp14	matrix metallopeptidase 14	81707	up	2.22228	9.64291e-05
R-RNO-1442490	Collagen degradation	GSRG0032293	Col3a1	collagen type III alpha 1 chain	84032	up	3.11849	0.0446826
R-RNO-1442490	Collagen degradation	GSRG0017333	Col18a1	collagen type XVIII alpha 1 chain	85251	up	1.88105	0.0487531
R-RNO-2022090	Assembly of collagen fibrils and other multimeric structures	GSRG0013913	Lox	lysyl oxidase	24914	up	2.77555	0.00356155
R-RNO-2022090	Assembly of collagen fibrils and other multimeric structures	GSRG0005725	Col1a1	collagen, type I, alpha 1	29393	up	2.76952	0.0476448
R-RNO-2022090	Assembly of collagen fibrils and other multimeric structures	GSRG0007153	Col8a1	collagen, type VIII, alpha 1	304021	up	1.84701	0.000201246
R-RNO-2022090	Assembly of collagen fibrils and other multimeric structures	GSRG0031401	Loxl1	lysyl oxidase-like 1	315714	up	2.19048	0.0340143
R-RNO-2022090	Assembly of collagen fibrils and other multimeric structures	GSRG0032293	Col3a1	collagen type III alpha 1 chain	84032	up	3.11849	0.0446826
R-RNO-2022090	Assembly of collagen fibrils and other multimeric structures	GSRG0017333	Col18a1	collagen type XVIII alpha 1 chain	85251	up	1.88105	0.0487531
R-RNO-168249	Innate Immune System	GSRG0003019	C5ar1	complement component 5a receptor 1	113959	up	1.67602	0.0181567
R-RNO-168249	Innate Immune System	GSRG0027660	Dusp6	dual specificity phosphatase 6	116663	up	1.63141	8.34951e-06
R-RNO-168249	Innate Immune System	GSRG0021639	Reg3b	regenerating islet-derived 3 beta	24618	up	2.01739	0.00745369
R-RNO-168249	Innate Immune System	GSRG0013811	Ttr	transthyretin	24856	up	12.7287	0.000416411
R-RNO-168249	Innate Immune System	GSRG0017858	Psmb9	proteasome subunit beta 9	24967	up	1.58334	0.000451018
R-RNO-168249	Innate Immune System	GSRG0016822	Psmb8	proteasome subunit beta 8	24968	up	1.95972	4.6011e-05
R-RNO-168249	Innate Immune System	GSRG0016865	RT1-A1	RT1 class Ia, locus A1	24973	down	1.98914	5.76944e-05
R-RNO-168249	Innate Immune System	GSRG0016866	RT1-A2	RT1 class Ia, locus A2	24974	up	4.29027	0.012207
R-RNO-168249	Innate Immune System	GSRG0015543	Ctsk	cathepsin K	29175	up	2.39274	0.0336646
R-RNO-168249	Innate Immune System	GSRG0027397	Cd63	Cd63 molecule	29186	up	1.5869	8.43218e-07
R-RNO-168249	Innate Immune System	GSRG0028463	Gzmm	granzyme M	29252	up	1.85234	0.0082196
R-RNO-168249	Innate Immune System	GSRG0016517	Fcgr1a	Fc fragment of IgG receptor Ia	295279	up	1.51308	0.0261482
R-RNO-168249	Innate Immune System	GSRG0028766	Glipr1	GLI pathogenesis-related 1	299783	up	1.72582	0.0279803
R-RNO-168249	Innate Immune System	GSRG0017874	RT1-CE5	RT1 class I, locus CE5	309607	up	1.60932	0.00126872
R-RNO-168249	Innate Immune System	GSRG0036757	Cmtm6	CKLF-like MARVEL transmembrane domain containing 6	316035	up	1.85288	0.0156724
R-RNO-168249	Innate Immune System	GSRG0017784	RT1-CE10	RT1 class I, locus CE10	414792	up	2.78745	0.000447117
R-RNO-168249	Innate Immune System	GSRG0019980	Bpifb4	BPI fold containing family B, member 4	499925	down	1.9702	2.35286e-12
R-RNO-168249	Innate Immune System	GSRG0008788	Arpc1b	actin related protein 2/3 complex, subunit 1B	54227	up	1.54517	0.0477152
R-RNO-168249	Innate Immune System	GSRG0030353	Anxa2	annexin A2	56611	up	1.54738	0.0188111
R-RNO-168249	Innate Immune System	GSRG0004210	Anpep	alanyl aminopeptidase, membrane	81641	up	1.56143	0.0100194
R-RNO-168249	Innate Immune System	GSRG0010905	Lgals3	lectin, galactoside-binding, soluble, 3	83781	up	1.68417	0.0240676
R-RNO-168249	Innate Immune System	GSRG0010253	Tec	tec protein tyrosine kinase	84492	up	2.33021	1.68218e-05
R-RNO-168249	Innate Immune System	GSRG0022623	Fgl2	fibrinogen-like 2	84586	up	2.08426	0.0188065
R-RNO-168249	Innate Immune System	GSRG0006300	Atp6v0e1	ATPase H+ transporting V0 subunit e1	94170	up	1.5018	1.12118e-05
R-RNO-76002	Platelet activation, signaling and aggregation	GSRG0034487	Timp1	TIMP metallopeptidase inhibitor 1	116510	up	1.67814	0.0485872
R-RNO-76002	Platelet activation, signaling and aggregation	GSRG0027609	Igf1	insulin-like growth factor 1	24482	up	2.21314	3.49945e-06
R-RNO-76002	Platelet activation, signaling and aggregation	GSRG0023495	Cd9	CD9 molecule	24936	up	1.55152	0.0117702
R-RNO-76002	Platelet activation, signaling and aggregation	GSRG0033051	Fn1	fibronectin 1	25661	up	1.51556	0.0282823
R-RNO-76002	Platelet activation, signaling and aggregation	GSRG0027397	Cd63	Cd63 molecule	29186	up	1.5869	8.43218e-07
R-RNO-76002	Platelet activation, signaling and aggregation	GSRG0005725	Col1a1	collagen, type I, alpha 1	29393	up	2.76952	0.0476448
R-RNO-76002	Platelet activation, signaling and aggregation	GSRG0022821	Rarres2	retinoic acid receptor responder 2	297073	up	1.7645	0.000202933
R-RNO-76002	Platelet activation, signaling and aggregation	GSRG0010031	Tagln2	transgelin 2	304983	up	1.55103	0.033595
R-RNO-76002	Platelet activation, signaling and aggregation	GSRG0010542	Pf4	platelet factor 4	360918	up	2.89485	1.40625e-05
R-RNO-76002	Platelet activation, signaling and aggregation	GSRG0005758	Gngt2	G protein subunit gamma transducin 2	690825	up	2.76534	0.000358588
R-RNO-76002	Platelet activation, signaling and aggregation	GSRG0027369	Pros1	protein S (alpha)	81750	up	1.57393	3.20702e-05
R-RNO-1236975	Antigen processing-Cross presentation	GSRG0017858	Psmb9	proteasome subunit beta 9	24967	up	1.58334	0.000451018
R-RNO-1236975	Antigen processing-Cross presentation	GSRG0016822	Psmb8	proteasome subunit beta 8	24968	up	1.95972	4.6011e-05
R-RNO-1236975	Antigen processing-Cross presentation	GSRG0016865	RT1-A1	RT1 class Ia, locus A1	24973	down	1.98914	5.76944e-05
R-RNO-1236975	Antigen processing-Cross presentation	GSRG0016866	RT1-A2	RT1 class Ia, locus A2	24974	up	4.29027	0.012207
R-RNO-1236975	Antigen processing-Cross presentation	GSRG0016517	Fcgr1a	Fc fragment of IgG receptor Ia	295279	up	1.51308	0.0261482
R-RNO-1236975	Antigen processing-Cross presentation	GSRG0017874	RT1-CE5	RT1 class I, locus CE5	309607	up	1.60932	0.00126872
R-RNO-1236975	Antigen processing-Cross presentation	GSRG0017784	RT1-CE10	RT1 class I, locus CE10	414792	up	2.78745	0.000447117
R-RNO-8948216	Collagen chain trimerization	GSRG0005725	Col1a1	collagen, type I, alpha 1	29393	up	2.76952	0.0476448
R-RNO-8948216	Collagen chain trimerization	GSRG0007153	Col8a1	collagen, type VIII, alpha 1	304021	up	1.84701	0.000201246
R-RNO-8948216	Collagen chain trimerization	GSRG0032293	Col3a1	collagen type III alpha 1 chain	84032	up	3.11849	0.0446826
R-RNO-8948216	Collagen chain trimerization	GSRG0017333	Col18a1	collagen type XVIII alpha 1 chain	85251	up	1.88105	0.0487531
R-RNO-1650814	Collagen biosynthesis and modifying enzymes	GSRG0005725	Col1a1	collagen, type I, alpha 1	29393	up	2.76952	0.0476448
R-RNO-1650814	Collagen biosynthesis and modifying enzymes	GSRG0007153	Col8a1	collagen, type VIII, alpha 1	304021	up	1.84701	0.000201246
R-RNO-1650814	Collagen biosynthesis and modifying enzymes	GSRG0017492	P4ha1	prolyl 4-hydroxylase subunit alpha 1	64475	up	1.5202	3.79841e-09
R-RNO-1650814	Collagen biosynthesis and modifying enzymes	GSRG0032293	Col3a1	collagen type III alpha 1 chain	84032	up	3.11849	0.0446826
R-RNO-1650814	Collagen biosynthesis and modifying enzymes	GSRG0017333	Col18a1	collagen type XVIII alpha 1 chain	85251	up	1.88105	0.0487531
R-RNO-1236977	Endosomal/Vacuolar pathway	GSRG0016865	RT1-A1	RT1 class Ia, locus A1	24973	down	1.98914	5.76944e-05
R-RNO-1236977	Endosomal/Vacuolar pathway	GSRG0016866	RT1-A2	RT1 class Ia, locus A2	24974	up	4.29027	0.012207
R-RNO-1236977	Endosomal/Vacuolar pathway	GSRG0017874	RT1-CE5	RT1 class I, locus CE5	309607	up	1.60932	0.00126872
R-RNO-1236977	Endosomal/Vacuolar pathway	GSRG0017784	RT1-CE10	RT1 class I, locus CE10	414792	up	2.78745	0.000447117
R-RNO-3000171	Non-integrin membrane-ECM interactions	GSRG0013811	Ttr	transthyretin	24856	up	12.7287	0.000416411
R-RNO-3000171	Non-integrin membrane-ECM interactions	GSRG0033051	Fn1	fibronectin 1	25661	up	1.51556	0.0282823
R-RNO-3000171	Non-integrin membrane-ECM interactions	GSRG0005725	Col1a1	collagen, type I, alpha 1	29393	up	2.76952	0.0476448
R-RNO-3000171	Non-integrin membrane-ECM interactions	GSRG0032293	Col3a1	collagen type III alpha 1 chain	84032	up	3.11849	0.0446826
R-RNO-1236974	ER-Phagosome pathway	GSRG0016865	RT1-A1	RT1 class Ia, locus A1	24973	down	1.98914	5.76944e-05
R-RNO-1236974	ER-Phagosome pathway	GSRG0016866	RT1-A2	RT1 class Ia, locus A2	24974	up	4.29027	0.012207
R-RNO-1236974	ER-Phagosome pathway	GSRG0017874	RT1-CE5	RT1 class I, locus CE5	309607	up	1.60932	0.00126872
R-RNO-1236974	ER-Phagosome pathway	GSRG0017784	RT1-CE10	RT1 class I, locus CE10	414792	up	2.78745	0.000447117
R-RNO-1592389	Activation of Matrix Metalloproteinases	GSRG0034487	Timp1	TIMP metallopeptidase inhibitor 1	116510	up	1.67814	0.0485872
R-RNO-1592389	Activation of Matrix Metalloproteinases	GSRG0015543	Ctsk	cathepsin K	29175	up	2.39274	0.0336646
R-RNO-1592389	Activation of Matrix Metalloproteinases	GSRG0010951	Mmp14	matrix metallopeptidase 14	81707	up	2.22228	9.64291e-05
R-RNO-1592389	Activation of Matrix Metalloproteinases	GSRG0017333	Col18a1	collagen type XVIII alpha 1 chain	85251	up	1.88105	0.0487531
R-RNO-2243919	Crosslinking of collagen fibrils	GSRG0013913	Lox	lysyl oxidase	24914	up	2.77555	0.00356155
R-RNO-2243919	Crosslinking of collagen fibrils	GSRG0005725	Col1a1	collagen, type I, alpha 1	29393	up	2.76952	0.0476448
R-RNO-2243919	Crosslinking of collagen fibrils	GSRG0031401	Loxl1	lysyl oxidase-like 1	315714	up	2.19048	0.0340143
R-RNO-216083	Integrin cell surface interactions	GSRG0033051	Fn1	fibronectin 1	25661	up	1.51556	0.0282823
R-RNO-216083	Integrin cell surface interactions	GSRG0005725	Col1a1	collagen, type I, alpha 1	29393	up	2.76952	0.0476448
R-RNO-216083	Integrin cell surface interactions	GSRG0007153	Col8a1	collagen, type VIII, alpha 1	304021	up	1.84701	0.000201246
R-RNO-216083	Integrin cell surface interactions	GSRG0032293	Col3a1	collagen type III alpha 1 chain	84032	up	3.11849	0.0446826
R-RNO-216083	Integrin cell surface interactions	GSRG0017333	Col18a1	collagen type XVIII alpha 1 chain	85251	up	1.88105	0.0487531
R-RNO-202430	Translocation of ZAP-70 to Immunological synapse	GSRG0017860	RT1-Da	RT1 class II, locus Da	294269	up	2.71927	0.0388428
R-RNO-202430	Translocation of ZAP-70 to Immunological synapse	GSRG0016825	RT1-Db1	RT1 class II, locus Db1	294270	up	5.04092	7.3256e-06
R-RNO-202430	Translocation of ZAP-70 to Immunological synapse	GSRG0017859	RT1-Ba	RT1 class II, locus Ba	309621	down	6.59576	0.00662422
R-RNO-202427	Phosphorylation of CD3 and TCR zeta chains	GSRG0017860	RT1-Da	RT1 class II, locus Da	294269	up	2.71927	0.0388428
R-RNO-202427	Phosphorylation of CD3 and TCR zeta chains	GSRG0016825	RT1-Db1	RT1 class II, locus Db1	294270	up	5.04092	7.3256e-06
R-RNO-202427	Phosphorylation of CD3 and TCR zeta chains	GSRG0017859	RT1-Ba	RT1 class II, locus Ba	309621	down	6.59576	0.00662422
R-RNO-140875	Common Pathway of Fibrin Clot Formation	GSRG0010542	Pf4	platelet factor 4	360918	up	2.89485	1.40625e-05
R-RNO-140875	Common Pathway of Fibrin Clot Formation	GSRG0027369	Pros1	protein S (alpha)	81750	up	1.57393	3.20702e-05
R-RNO-140875	Common Pathway of Fibrin Clot Formation	GSRG0036732	Thbd	thrombomodulin	83580	up	2.70579	0.0341294
R-RNO-983170	Antigen Presentation: Folding, assembly and peptide loading of class I MHC	GSRG0016865	RT1-A1	RT1 class Ia, locus A1	24973	down	1.98914	5.76944e-05
R-RNO-983170	Antigen Presentation: Folding, assembly and peptide loading of class I MHC	GSRG0016866	RT1-A2	RT1 class Ia, locus A2	24974	up	4.29027	0.012207
R-RNO-983170	Antigen Presentation: Folding, assembly and peptide loading of class I MHC	GSRG0017874	RT1-CE5	RT1 class I, locus CE5	309607	up	1.60932	0.00126872
R-RNO-983170	Antigen Presentation: Folding, assembly and peptide loading of class I MHC	GSRG0017784	RT1-CE10	RT1 class I, locus CE10	414792	up	2.78745	0.000447117
R-RNO-190872	Transport of connexons to the plasma membrane	GSRG0032100	Tubb4a	tubulin, beta 4A class IVa	29213	down	1.64717	2.07213e-21
R-RNO-190872	Transport of connexons to the plasma membrane	GSRG0013718	Tubb6	tubulin, beta 6 class V	307351	up	2.25541	0.0129596
R-RNO-190872	Transport of connexons to the plasma membrane	GSRG0011652	Gjb2	gap junction protein, beta 2	394266	up	2.31803	0.0162067
R-RNO-6798695	Neutrophil degranulation	GSRG0003019	C5ar1	complement component 5a receptor 1	113959	up	1.67602	0.0181567
R-RNO-6798695	Neutrophil degranulation	GSRG0013811	Ttr	transthyretin	24856	up	12.7287	0.000416411
R-RNO-6798695	Neutrophil degranulation	GSRG0016865	RT1-A1	RT1 class Ia, locus A1	24973	down	1.98914	5.76944e-05
R-RNO-6798695	Neutrophil degranulation	GSRG0016866	RT1-A2	RT1 class Ia, locus A2	24974	up	4.29027	0.012207
R-RNO-6798695	Neutrophil degranulation	GSRG0027397	Cd63	Cd63 molecule	29186	up	1.5869	8.43218e-07
R-RNO-6798695	Neutrophil degranulation	GSRG0028766	Glipr1	GLI pathogenesis-related 1	299783	up	1.72582	0.0279803
R-RNO-6798695	Neutrophil degranulation	GSRG0017874	RT1-CE5	RT1 class I, locus CE5	309607	up	1.60932	0.00126872
R-RNO-6798695	Neutrophil degranulation	GSRG0036757	Cmtm6	CKLF-like MARVEL transmembrane domain containing 6	316035	up	1.85288	0.0156724
R-RNO-6798695	Neutrophil degranulation	GSRG0017784	RT1-CE10	RT1 class I, locus CE10	414792	up	2.78745	0.000447117
R-RNO-6798695	Neutrophil degranulation	GSRG0030353	Anxa2	annexin A2	56611	up	1.54738	0.0188111
R-RNO-6798695	Neutrophil degranulation	GSRG0004210	Anpep	alanyl aminopeptidase, membrane	81641	up	1.56143	0.0100194
R-RNO-6798695	Neutrophil degranulation	GSRG0010905	Lgals3	lectin, galactoside-binding, soluble, 3	83781	up	1.68417	0.0240676
R-RNO-6798695	Neutrophil degranulation	GSRG0022623	Fgl2	fibrinogen-like 2	84586	up	2.08426	0.0188065
R-RNO-389948	PD-1 signaling	GSRG0017860	RT1-Da	RT1 class II, locus Da	294269	up	2.71927	0.0388428
R-RNO-389948	PD-1 signaling	GSRG0016825	RT1-Db1	RT1 class II, locus Db1	294270	up	5.04092	7.3256e-06
R-RNO-389948	PD-1 signaling	GSRG0017859	RT1-Ba	RT1 class II, locus Ba	309621	down	6.59576	0.00662422
R-RNO-8874081	MET activates PTK2 signaling	GSRG0033051	Fn1	fibronectin 1	25661	up	1.51556	0.0282823
R-RNO-8874081	MET activates PTK2 signaling	GSRG0005725	Col1a1	collagen, type I, alpha 1	29393	up	2.76952	0.0476448
R-RNO-8874081	MET activates PTK2 signaling	GSRG0032293	Col3a1	collagen type III alpha 1 chain	84032	up	3.11849	0.0446826
R-RNO-2132295	MHC class II antigen presentation	GSRG0015543	Ctsk	cathepsin K	29175	up	2.39274	0.0336646
R-RNO-2132295	MHC class II antigen presentation	GSRG0032100	Tubb4a	tubulin, beta 4A class IVa	29213	down	1.64717	2.07213e-21
R-RNO-2132295	MHC class II antigen presentation	GSRG0017860	RT1-Da	RT1 class II, locus Da	294269	up	2.71927	0.0388428
R-RNO-2132295	MHC class II antigen presentation	GSRG0016825	RT1-Db1	RT1 class II, locus Db1	294270	up	5.04092	7.3256e-06
R-RNO-2132295	MHC class II antigen presentation	GSRG0013718	Tubb6	tubulin, beta 6 class V	307351	up	2.25541	0.0129596
R-RNO-2132295	MHC class II antigen presentation	GSRG0017859	RT1-Ba	RT1 class II, locus Ba	309621	down	6.59576	0.00662422
R-RNO-5173214	O-glycosylation of TSR domain-containing proteins	GSRG0002909	Thbs2	thrombospondin 2	292406	up	1.87574	0.000638698
R-RNO-5173214	O-glycosylation of TSR domain-containing proteins	GSRG0015197	Adamts12	ADAM metallopeptidase with thrombospondin type 1 motif, 12	294809	up	2.19375	0.000734725
R-RNO-5173214	O-glycosylation of TSR domain-containing proteins	GSRG0007408	Adamts1	ADAM metallopeptidase with thrombospondin type 1 motif, 1	79252	up	1.70012	0.00102209
R-RNO-1482839	Acyl chain remodelling of PE	GSRG0002022	Pla2g16	phospholipase A2, group XVI	24913	up	1.59782	5.03655e-06
R-RNO-1482839	Acyl chain remodelling of PE	GSRG0010359	Pla2g3	phospholipase A2, group III	289733	down	1.72865	6.97639e-07
R-RNO-1482839	Acyl chain remodelling of PE	GSRG0023792	Plbd1	phospholipase B domain containing 1	297694	up	2.48607	0.00353457
R-RNO-202433	Generation of second messenger molecules	GSRG0017860	RT1-Da	RT1 class II, locus Da	294269	up	2.71927	0.0388428
R-RNO-202433	Generation of second messenger molecules	GSRG0016825	RT1-Db1	RT1 class II, locus Db1	294270	up	5.04092	7.3256e-06
R-RNO-202433	Generation of second messenger molecules	GSRG0017859	RT1-Ba	RT1 class II, locus Ba	309621	down	6.59576	0.00662422
R-RNO-1482788	Acyl chain remodelling of PC	GSRG0002022	Pla2g16	phospholipase A2, group XVI	24913	up	1.59782	5.03655e-06
R-RNO-1482788	Acyl chain remodelling of PC	GSRG0010359	Pla2g3	phospholipase A2, group III	289733	down	1.72865	6.97639e-07
R-RNO-1482788	Acyl chain remodelling of PC	GSRG0023792	Plbd1	phospholipase B domain containing 1	297694	up	2.48607	0.00353457
R-RNO-202424	Downstream TCR signaling	GSRG0017858	Psmb9	proteasome subunit beta 9	24967	up	1.58334	0.000451018
R-RNO-202424	Downstream TCR signaling	GSRG0016822	Psmb8	proteasome subunit beta 8	24968	up	1.95972	4.6011e-05
R-RNO-202424	Downstream TCR signaling	GSRG0017860	RT1-Da	RT1 class II, locus Da	294269	up	2.71927	0.0388428
R-RNO-202424	Downstream TCR signaling	GSRG0016825	RT1-Db1	RT1 class II, locus Db1	294270	up	5.04092	7.3256e-06
R-RNO-202424	Downstream TCR signaling	GSRG0017859	RT1-Ba	RT1 class II, locus Ba	309621	down	6.59576	0.00662422
R-RNO-3000480	Scavenging by Class A Receptors	GSRG0013507	Colec12	collectin sub-family member 12	361289	up	1.98553	0.0169039
R-RNO-3000480	Scavenging by Class A Receptors	GSRG0012288	Msr1	macrophage scavenger receptor 1	498638	up	2.69889	0.00909938
R-RNO-3000178	ECM proteoglycans	GSRG0033051	Fn1	fibronectin 1	25661	up	1.51556	0.0282823
R-RNO-3000178	ECM proteoglycans	GSRG0005725	Col1a1	collagen, type I, alpha 1	29393	up	2.76952	0.0476448
R-RNO-3000178	ECM proteoglycans	GSRG0032293	Col3a1	collagen type III alpha 1 chain	84032	up	3.11849	0.0446826
R-RNO-8875878	MET promotes cell motility	GSRG0033051	Fn1	fibronectin 1	25661	up	1.51556	0.0282823
R-RNO-8875878	MET promotes cell motility	GSRG0005725	Col1a1	collagen, type I, alpha 1	29393	up	2.76952	0.0476448
R-RNO-8875878	MET promotes cell motility	GSRG0032293	Col3a1	collagen type III alpha 1 chain	84032	up	3.11849	0.0446826
R-RNO-2173782	Binding and Uptake of Ligands by Scavenger Receptors	GSRG0006288	Hba2	hemoglobin, alpha 2	360504	up	1.56481	0.022647
R-RNO-2173782	Binding and Uptake of Ligands by Scavenger Receptors	GSRG0013507	Colec12	collectin sub-family member 12	361289	up	1.98553	0.0169039
R-RNO-2173782	Binding and Uptake of Ligands by Scavenger Receptors	GSRG0012288	Msr1	macrophage scavenger receptor 1	498638	up	2.69889	0.00909938
R-RNO-381038	XBP1(S) activates chaperone genes	GSRG0024009	Sec61b	Sec61 translocon beta subunit	298068	up	1.51253	5.24302e-08
R-RNO-381038	XBP1(S) activates chaperone genes	GSRG0016342	Serp1	stress-associated endoplasmic reticulum protein 1	80881	up	1.60164	0.000229283
R-RNO-5668541	TNFR2 non-canonical NF-kB pathway	GSRG0017858	Psmb9	proteasome subunit beta 9	24967	up	1.58334	0.000451018
R-RNO-5668541	TNFR2 non-canonical NF-kB pathway	GSRG0016822	Psmb8	proteasome subunit beta 8	24968	up	1.95972	4.6011e-05
R-RNO-5668541	TNFR2 non-canonical NF-kB pathway	GSRG0006527	Tnfsf13	tumor necrosis factor superfamily member 13	287437	up	1.50221	0.000282483
R-RNO-5668541	TNFR2 non-canonical NF-kB pathway	GSRG0032802	Tnfsf9	tumor necrosis factor superfamily member 9	353218	down	1.69055	1.52846e-05
R-RNO-5668541	TNFR2 non-canonical NF-kB pathway	GSRG0009341	Tnfrsf11a	TNF receptor superfamily member 11A	498206	down	1.60242	6.18442e-12
R-RNO-381070	IRE1alpha activates chaperones	GSRG0024009	Sec61b	Sec61 translocon beta subunit	298068	up	1.51253	5.24302e-08
R-RNO-381070	IRE1alpha activates chaperones	GSRG0016342	Serp1	stress-associated endoplasmic reticulum protein 1	80881	up	1.60164	0.000229283
R-RNO-202403	TCR signaling	GSRG0017858	Psmb9	proteasome subunit beta 9	24967	up	1.58334	0.000451018
R-RNO-202403	TCR signaling	GSRG0016822	Psmb8	proteasome subunit beta 8	24968	up	1.95972	4.6011e-05
R-RNO-202403	TCR signaling	GSRG0017860	RT1-Da	RT1 class II, locus Da	294269	up	2.71927	0.0388428
R-RNO-202403	TCR signaling	GSRG0016825	RT1-Db1	RT1 class II, locus Db1	294270	up	5.04092	7.3256e-06
R-RNO-202403	TCR signaling	GSRG0017859	RT1-Ba	RT1 class II, locus Ba	309621	down	6.59576	0.00662422
R-RNO-381426	Regulation of Insulin-like Growth Factor (IGF) transport and uptake by Insulin-like Growth Factor Binding Proteins (IGFBPs)	GSRG0034487	Timp1	TIMP metallopeptidase inhibitor 1	116510	up	1.67814	0.0485872
R-RNO-381426	Regulation of Insulin-like Growth Factor (IGF) transport and uptake by Insulin-like Growth Factor Binding Proteins (IGFBPs)	GSRG0027609	Igf1	insulin-like growth factor 1	24482	up	2.21314	3.49945e-06
R-RNO-381426	Regulation of Insulin-like Growth Factor (IGF) transport and uptake by Insulin-like Growth Factor Binding Proteins (IGFBPs)	GSRG0033051	Fn1	fibronectin 1	25661	up	1.51556	0.0282823
R-RNO-381426	Regulation of Insulin-like Growth Factor (IGF) transport and uptake by Insulin-like Growth Factor Binding Proteins (IGFBPs)	GSRG0037503	Igfbp2	insulin-like growth factor binding protein 2	25662	up	1.72131	0.0244395
R-RNO-381426	Regulation of Insulin-like Growth Factor (IGF) transport and uptake by Insulin-like Growth Factor Binding Proteins (IGFBPs)	GSRG0025784	Vwa1	von Willebrand factor A domain containing 1	298683	up	1.74249	0.0454962
R-RNO-9006934	Signaling by Receptor Tyrosine Kinases	GSRG0027660	Dusp6	dual specificity phosphatase 6	116663	up	1.63141	8.34951e-06
R-RNO-9006934	Signaling by Receptor Tyrosine Kinases	GSRG0027609	Igf1	insulin-like growth factor 1	24482	up	2.21314	3.49945e-06
R-RNO-9006934	Signaling by Receptor Tyrosine Kinases	GSRG0021385	Cav1	caveolin 1	25404	up	1.5801	0.0476329
R-RNO-9006934	Signaling by Receptor Tyrosine Kinases	GSRG0033051	Fn1	fibronectin 1	25661	up	1.51556	0.0282823
R-RNO-9006934	Signaling by Receptor Tyrosine Kinases	GSRG0002909	Thbs2	thrombospondin 2	292406	up	1.87574	0.000638698
R-RNO-9006934	Signaling by Receptor Tyrosine Kinases	GSRG0005725	Col1a1	collagen, type I, alpha 1	29393	up	2.76952	0.0476448
R-RNO-9006934	Signaling by Receptor Tyrosine Kinases	GSRG0032293	Col3a1	collagen type III alpha 1 chain	84032	up	3.11849	0.0446826
R-RNO-9006934	Signaling by Receptor Tyrosine Kinases	GSRG0010253	Tec	tec protein tyrosine kinase	84492	up	2.33021	1.68218e-05
R-RNO-9006934	Signaling by Receptor Tyrosine Kinases	GSRG0006300	Atp6v0e1	ATPase H+ transporting V0 subunit e1	94170	up	1.5018	1.12118e-05
R-RNO-420092	Glucagon-type ligand receptors	GSRG0000103	Vip	vasoactive intestinal peptide	117064	up	2.29902	0.0022789
R-RNO-420092	Glucagon-type ligand receptors	GSRG0003034	Gipr	gastric inhibitory polypeptide receptor	25024	down	1.6322	0.000325105
R-RNO-420092	Glucagon-type ligand receptors	GSRG0005758	Gngt2	G protein subunit gamma transducin 2	690825	up	2.76534	0.000358588
R-RNO-140877	Formation of Fibrin Clot (Clotting Cascade)	GSRG0010542	Pf4	platelet factor 4	360918	up	2.89485	1.40625e-05
R-RNO-140877	Formation of Fibrin Clot (Clotting Cascade)	GSRG0027369	Pros1	protein S (alpha)	81750	up	1.57393	3.20702e-05
R-RNO-140877	Formation of Fibrin Clot (Clotting Cascade)	GSRG0036732	Thbd	thrombomodulin	83580	up	2.70579	0.0341294
R-RNO-1566948	Elastic fibre formation	GSRG0013913	Lox	lysyl oxidase	24914	up	2.77555	0.00356155
R-RNO-1566948	Elastic fibre formation	GSRG0033051	Fn1	fibronectin 1	25661	up	1.51556	0.0282823
R-RNO-1566948	Elastic fibre formation	GSRG0031401	Loxl1	lysyl oxidase-like 1	315714	up	2.19048	0.0340143
R-RNO-190861	Gap junction assembly	GSRG0032100	Tubb4a	tubulin, beta 4A class IVa	29213	down	1.64717	2.07213e-21
R-RNO-190861	Gap junction assembly	GSRG0013718	Tubb6	tubulin, beta 6 class V	307351	up	2.25541	0.0129596
R-RNO-190861	Gap junction assembly	GSRG0011652	Gjb2	gap junction protein, beta 2	394266	up	2.31803	0.0162067
R-RNO-382551	Transport of small molecules	GSRG0003243	Fxyd3	FXYD domain-containing ion transport regulator 3	116831	up	1.91446	0.000838977
R-RNO-382551	Transport of small molecules	GSRG0021859	Slc6a13	solute carrier family 6 member 13	171163	up	2.79214	0.0298333
R-RNO-382551	Transport of small molecules	GSRG0017858	Psmb9	proteasome subunit beta 9	24967	up	1.58334	0.000451018
R-RNO-382551	Transport of small molecules	GSRG0016822	Psmb8	proteasome subunit beta 8	24968	up	1.95972	4.6011e-05
R-RNO-382551	Transport of small molecules	GSRG0021564	Aqp1	aquaporin 1	25240	up	3.66531	0.023482
R-RNO-382551	Transport of small molecules	GSRG0012832	Hfe	hemochromatosis	29199	up	1.67031	0.00693516
R-RNO-382551	Transport of small molecules	GSRG0002026	Slc22a6	solute carrier family 22 member 6	29509	up	2.56715	0.0243848
R-RNO-382551	Transport of small molecules	GSRG0002531	Sgk1	serum/glucocorticoid regulated kinase 1	29517	down	2.03058	0.00311662
R-RNO-382551	Transport of small molecules	GSRG0007243	Atp13a5	ATPase 13A5	303856	up	1.60567	0.00410669
R-RNO-382551	Transport of small molecules	GSRG0013278	Mylip	myosin regulatory light chain interacting protein	306825	up	1.64996	1.2882e-05
R-RNO-382551	Transport of small molecules	GSRG0006288	Hba2	hemoglobin, alpha 2	360504	up	1.56481	0.022647
R-RNO-382551	Transport of small molecules	GSRG0022757	Slc13a4	solute carrier family 13 member 4	503568	up	2.58679	0.0163912
R-RNO-382551	Transport of small molecules	GSRG0005758	Gngt2	G protein subunit gamma transducin 2	690825	up	2.76534	0.000358588
R-RNO-382551	Transport of small molecules	GSRG0006300	Atp6v0e1	ATPase H+ transporting V0 subunit e1	94170	up	1.5018	1.12118e-05
R-RNO-1247673	Erythrocytes take up oxygen and release carbon dioxide	GSRG0021564	Aqp1	aquaporin 1	25240	up	3.66531	0.023482
R-RNO-1247673	Erythrocytes take up oxygen and release carbon dioxide	GSRG0006288	Hba2	hemoglobin, alpha 2	360504	up	1.56481	0.022647
R-RNO-8852276	The role of GTSE1 in G2/M progression after G2 checkpoint	GSRG0017858	Psmb9	proteasome subunit beta 9	24967	up	1.58334	0.000451018
R-RNO-8852276	The role of GTSE1 in G2/M progression after G2 checkpoint	GSRG0016822	Psmb8	proteasome subunit beta 8	24968	up	1.95972	4.6011e-05
R-RNO-8852276	The role of GTSE1 in G2/M progression after G2 checkpoint	GSRG0032100	Tubb4a	tubulin, beta 4A class IVa	29213	down	1.64717	2.07213e-21
R-RNO-8852276	The role of GTSE1 in G2/M progression after G2 checkpoint	GSRG0013718	Tubb6	tubulin, beta 6 class V	307351	up	2.25541	0.0129596
R-RNO-417957	P2Y receptors	GSRG0004301	P2ry2	purinergic receptor P2Y2	29597	up	1.58645	0.0231211
R-RNO-417957	P2Y receptors	GSRG0034672	P2ry4	pyrimidinergic receptor P2Y4	63843	down	1.56464	0.0144735
R-RNO-1237044	Erythrocytes take up carbon dioxide and release oxygen	GSRG0021564	Aqp1	aquaporin 1	25240	up	3.66531	0.023482
R-RNO-1237044	Erythrocytes take up carbon dioxide and release oxygen	GSRG0006288	Hba2	hemoglobin, alpha 2	360504	up	1.56481	0.022647
R-RNO-1482922	Acyl chain remodelling of PI	GSRG0002022	Pla2g16	phospholipase A2, group XVI	24913	up	1.59782	5.03655e-06
R-RNO-1482922	Acyl chain remodelling of PI	GSRG0023792	Plbd1	phospholipase B domain containing 1	297694	up	2.48607	0.00353457
R-RNO-1480926	O2/CO2 exchange in erythrocytes	GSRG0021564	Aqp1	aquaporin 1	25240	up	3.66531	0.023482
R-RNO-1480926	O2/CO2 exchange in erythrocytes	GSRG0006288	Hba2	hemoglobin, alpha 2	360504	up	1.56481	0.022647
R-RNO-5173105	O-linked glycosylation	GSRG0002909	Thbs2	thrombospondin 2	292406	up	1.87574	0.000638698
R-RNO-5173105	O-linked glycosylation	GSRG0015197	Adamts12	ADAM metallopeptidase with thrombospondin type 1 motif, 12	294809	up	2.19375	0.000734725
R-RNO-5173105	O-linked glycosylation	GSRG0036336	Gcnt1	glucosaminyl (N-acetyl) transferase 1, core 2	64043	up	1.53061	0.00817682
R-RNO-5173105	O-linked glycosylation	GSRG0007408	Adamts1	ADAM metallopeptidase with thrombospondin type 1 motif, 1	79252	up	1.70012	0.00102209
R-RNO-983169	Class I MHC mediated antigen processing & presentation	GSRG0017858	Psmb9	proteasome subunit beta 9	24967	up	1.58334	0.000451018
R-RNO-983169	Class I MHC mediated antigen processing & presentation	GSRG0016822	Psmb8	proteasome subunit beta 8	24968	up	1.95972	4.6011e-05
R-RNO-983169	Class I MHC mediated antigen processing & presentation	GSRG0016865	RT1-A1	RT1 class Ia, locus A1	24973	down	1.98914	5.76944e-05
R-RNO-983169	Class I MHC mediated antigen processing & presentation	GSRG0016866	RT1-A2	RT1 class Ia, locus A2	24974	up	4.29027	0.012207
R-RNO-983169	Class I MHC mediated antigen processing & presentation	GSRG0016517	Fcgr1a	Fc fragment of IgG receptor Ia	295279	up	1.51308	0.0261482
R-RNO-983169	Class I MHC mediated antigen processing & presentation	GSRG0013278	Mylip	myosin regulatory light chain interacting protein	306825	up	1.64996	1.2882e-05
R-RNO-983169	Class I MHC mediated antigen processing & presentation	GSRG0017874	RT1-CE5	RT1 class I, locus CE5	309607	up	1.60932	0.00126872
R-RNO-983169	Class I MHC mediated antigen processing & presentation	GSRG0030938	Zbtb16	zinc finger and BTB domain containing 16	353227	down	3.42649	0.000135092
R-RNO-983169	Class I MHC mediated antigen processing & presentation	GSRG0017784	RT1-CE10	RT1 class I, locus CE10	414792	up	2.78745	0.000447117
R-RNO-1236978	Cross-presentation of soluble exogenous antigens (endosomes)	GSRG0017858	Psmb9	proteasome subunit beta 9	24967	up	1.58334	0.000451018
R-RNO-1236978	Cross-presentation of soluble exogenous antigens (endosomes)	GSRG0016822	Psmb8	proteasome subunit beta 8	24968	up	1.95972	4.6011e-05
R-RNO-1236978	Cross-presentation of soluble exogenous antigens (endosomes)	GSRG0016517	Fcgr1a	Fc fragment of IgG receptor Ia	295279	up	1.51308	0.0261482
R-RNO-2262752	Cellular responses to stress	GSRG0017858	Psmb9	proteasome subunit beta 9	24967	up	1.58334	0.000451018
R-RNO-2262752	Cellular responses to stress	GSRG0016822	Psmb8	proteasome subunit beta 8	24968	up	1.95972	4.6011e-05
R-RNO-2262752	Cellular responses to stress	GSRG0030142	Cryab	crystallin, alpha B	25420	up	1.50675	0.012757
R-RNO-2262752	Cellular responses to stress	GSRG0032100	Tubb4a	tubulin, beta 4A class IVa	29213	down	1.64717	2.07213e-21
R-RNO-2262752	Cellular responses to stress	GSRG0022684	Rpa3	replication protein A3	296883	up	1.56495	8.35246e-07
R-RNO-2262752	Cellular responses to stress	GSRG0025395	Gpx7	glutathione peroxidase 7	298376	up	1.58631	0.00150123
R-RNO-2262752	Cellular responses to stress	GSRG0013718	Tubb6	tubulin, beta 6 class V	307351	up	2.25541	0.0129596
R-RNO-2262752	Cellular responses to stress	GSRG0012842	Hist1h4b	histone cluster 1, H4b	64627	up	1.58405	0.00471313
R-RNO-2262752	Cellular responses to stress	GSRG0010790	H2afv	H2A histone family, member V	685909	up	1.64533	6.3791e-09
R-RNO-190828	Gap junction trafficking	GSRG0032100	Tubb4a	tubulin, beta 4A class IVa	29213	down	1.64717	2.07213e-21
R-RNO-190828	Gap junction trafficking	GSRG0013718	Tubb6	tubulin, beta 6 class V	307351	up	2.25541	0.0129596
R-RNO-190828	Gap junction trafficking	GSRG0011652	Gjb2	gap junction protein, beta 2	394266	up	2.31803	0.0162067
R-RNO-157858	Gap junction trafficking and regulation	GSRG0032100	Tubb4a	tubulin, beta 4A class IVa	29213	down	1.64717	2.07213e-21
R-RNO-157858	Gap junction trafficking and regulation	GSRG0013718	Tubb6	tubulin, beta 6 class V	307351	up	2.25541	0.0129596
R-RNO-157858	Gap junction trafficking and regulation	GSRG0011652	Gjb2	gap junction protein, beta 2	394266	up	2.31803	0.0162067
R-RNO-195721	Signaling by WNT	GSRG0017858	Psmb9	proteasome subunit beta 9	24967	up	1.58334	0.000451018
R-RNO-195721	Signaling by WNT	GSRG0016822	Psmb8	proteasome subunit beta 8	24968	up	1.95972	4.6011e-05
R-RNO-195721	Signaling by WNT	GSRG0021385	Cav1	caveolin 1	25404	up	1.5801	0.0476329
R-RNO-195721	Signaling by WNT	GSRG0021395	Wnt16	wingless-type MMTV integration site family, member 16	500047	up	2.90761	0.018199
R-RNO-195721	Signaling by WNT	GSRG0012842	Hist1h4b	histone cluster 1, H4b	64627	up	1.58405	0.00471313
R-RNO-195721	Signaling by WNT	GSRG0010790	H2afv	H2A histone family, member V	685909	up	1.64533	6.3791e-09
R-RNO-195721	Signaling by WNT	GSRG0005758	Gngt2	G protein subunit gamma transducin 2	690825	up	2.76534	0.000358588
R-RNO-190840	Microtubule-dependent trafficking of connexons from Golgi to the plasma membrane	GSRG0032100	Tubb4a	tubulin, beta 4A class IVa	29213	down	1.64717	2.07213e-21
R-RNO-190840	Microtubule-dependent trafficking of connexons from Golgi to the plasma membrane	GSRG0013718	Tubb6	tubulin, beta 6 class V	307351	up	2.25541	0.0129596
R-RNO-381119	Unfolded Protein Response (UPR)	GSRG0024009	Sec61b	Sec61 translocon beta subunit	298068	up	1.51253	5.24302e-08
R-RNO-381119	Unfolded Protein Response (UPR)	GSRG0016342	Serp1	stress-associated endoplasmic reticulum protein 1	80881	up	1.60164	0.000229283
R-RNO-418038	Nucleotide-like (purinergic) receptors	GSRG0004301	P2ry2	purinergic receptor P2Y2	29597	up	1.58645	0.0231211
R-RNO-418038	Nucleotide-like (purinergic) receptors	GSRG0034672	P2ry4	pyrimidinergic receptor P2Y4	63843	down	1.56464	0.0144735
R-RNO-1483206	Glycerophospholipid biosynthesis	GSRG0002022	Pla2g16	phospholipase A2, group XVI	24913	up	1.59782	5.03655e-06
R-RNO-1483206	Glycerophospholipid biosynthesis	GSRG0010359	Pla2g3	phospholipase A2, group III	289733	down	1.72865	6.97639e-07
R-RNO-1483206	Glycerophospholipid biosynthesis	GSRG0023792	Plbd1	phospholipase B domain containing 1	297694	up	2.48607	0.00353457
R-RNO-1483206	Glycerophospholipid biosynthesis	GSRG0028280	Gpd1	glycerol-3-phosphate dehydrogenase 1	60666	down	1.63979	4.53826e-06
R-RNO-5632684	Hedgehog 'on' state	GSRG0017858	Psmb9	proteasome subunit beta 9	24967	up	1.58334	0.000451018
R-RNO-5632684	Hedgehog 'on' state	GSRG0016822	Psmb8	proteasome subunit beta 8	24968	up	1.95972	4.6011e-05
R-RNO-5632684	Hedgehog 'on' state	GSRG0032100	Tubb4a	tubulin, beta 4A class IVa	29213	down	1.64717	2.07213e-21
R-RNO-5632684	Hedgehog 'on' state	GSRG0013718	Tubb6	tubulin, beta 6 class V	307351	up	2.25541	0.0129596
R-RNO-6806834	Signaling by MET	GSRG0033051	Fn1	fibronectin 1	25661	up	1.51556	0.0282823
R-RNO-6806834	Signaling by MET	GSRG0005725	Col1a1	collagen, type I, alpha 1	29393	up	2.76952	0.0476448
R-RNO-6806834	Signaling by MET	GSRG0032293	Col3a1	collagen type III alpha 1 chain	84032	up	3.11849	0.0446826
R-RNO-5610787	Hedgehog 'off' state	GSRG0017858	Psmb9	proteasome subunit beta 9	24967	up	1.58334	0.000451018
R-RNO-5610787	Hedgehog 'off' state	GSRG0016822	Psmb8	proteasome subunit beta 8	24968	up	1.95972	4.6011e-05
R-RNO-5610787	Hedgehog 'off' state	GSRG0032100	Tubb4a	tubulin, beta 4A class IVa	29213	down	1.64717	2.07213e-21
R-RNO-5610787	Hedgehog 'off' state	GSRG0013718	Tubb6	tubulin, beta 6 class V	307351	up	2.25541	0.0129596
R-RNO-2453902	The canonical retinoid cycle in rods (twilight vision)	GSRG0013811	Ttr	transthyretin	24856	up	12.7287	0.000416411
R-RNO-2453902	The canonical retinoid cycle in rods (twilight vision)	GSRG0005030	Rbp4	retinol binding protein 4	25703	up	1.62007	0.0399124
R-RNO-8955332	Carboxyterminal post-translational modifications of tubulin	GSRG0032100	Tubb4a	tubulin, beta 4A class IVa	29213	down	1.64717	2.07213e-21
R-RNO-8955332	Carboxyterminal post-translational modifications of tubulin	GSRG0013718	Tubb6	tubulin, beta 6 class V	307351	up	2.25541	0.0129596
R-RNO-157579	Telomere Maintenance	GSRG0022684	Rpa3	replication protein A3	296883	up	1.56495	8.35246e-07
R-RNO-157579	Telomere Maintenance	GSRG0012842	Hist1h4b	histone cluster 1, H4b	64627	up	1.58405	0.00471313
R-RNO-157579	Telomere Maintenance	GSRG0010790	H2afv	H2A histone family, member V	685909	up	1.64533	6.3791e-09
R-RNO-5669034	TNFs bind their physiological receptors	GSRG0006527	Tnfsf13	tumor necrosis factor superfamily member 13	287437	up	1.50221	0.000282483
R-RNO-5669034	TNFs bind their physiological receptors	GSRG0032802	Tnfsf9	tumor necrosis factor superfamily member 9	353218	down	1.69055	1.52846e-05
R-RNO-373080	Class B/2 (Secretin family receptors)	GSRG0000103	Vip	vasoactive intestinal peptide	117064	up	2.29902	0.0022789
R-RNO-373080	Class B/2 (Secretin family receptors)	GSRG0003034	Gipr	gastric inhibitory polypeptide receptor	25024	down	1.6322	0.000325105
R-RNO-373080	Class B/2 (Secretin family receptors)	GSRG0005758	Gngt2	G protein subunit gamma transducin 2	690825	up	2.76534	0.000358588
R-RNO-8878171	Transcriptional regulation by RUNX1	GSRG0017858	Psmb9	proteasome subunit beta 9	24967	up	1.58334	0.000451018
R-RNO-8878171	Transcriptional regulation by RUNX1	GSRG0016822	Psmb8	proteasome subunit beta 8	24968	up	1.95972	4.6011e-05
R-RNO-8878171	Transcriptional regulation by RUNX1	GSRG0015543	Ctsk	cathepsin K	29175	up	2.39274	0.0336646
R-RNO-8878171	Transcriptional regulation by RUNX1	GSRG0012842	Hist1h4b	histone cluster 1, H4b	64627	up	1.58405	0.00471313
R-RNO-8878171	Transcriptional regulation by RUNX1	GSRG0010790	H2afv	H2A histone family, member V	685909	up	1.64533	6.3791e-09
R-RNO-917977	Transferrin endocytosis and recycling	GSRG0012832	Hfe	hemochromatosis	29199	up	1.67031	0.00693516
R-RNO-917977	Transferrin endocytosis and recycling	GSRG0006300	Atp6v0e1	ATPase H+ transporting V0 subunit e1	94170	up	1.5018	1.12118e-05
R-RNO-5365859	RA biosynthesis pathway	GSRG0015739	Adh1	alcohol dehydrogenase 1 (class I)	24172	up	2.0598	0.0224114
R-RNO-5365859	RA biosynthesis pathway	GSRG0022979	Cyp26b1	cytochrome P450, family 26, subfamily b, polypeptide 1	312495	up	2.17664	0.0465587
R-RNO-201681	TCF dependent signaling in response to WNT	GSRG0017858	Psmb9	proteasome subunit beta 9	24967	up	1.58334	0.000451018
R-RNO-201681	TCF dependent signaling in response to WNT	GSRG0016822	Psmb8	proteasome subunit beta 8	24968	up	1.95972	4.6011e-05
R-RNO-201681	TCF dependent signaling in response to WNT	GSRG0021385	Cav1	caveolin 1	25404	up	1.5801	0.0476329
R-RNO-201681	TCF dependent signaling in response to WNT	GSRG0012842	Hist1h4b	histone cluster 1, H4b	64627	up	1.58405	0.00471313
R-RNO-201681	TCF dependent signaling in response to WNT	GSRG0010790	H2afv	H2A histone family, member V	685909	up	1.64533	6.3791e-09
R-RNO-8953897	Cellular responses to external stimuli	GSRG0017858	Psmb9	proteasome subunit beta 9	24967	up	1.58334	0.000451018
R-RNO-8953897	Cellular responses to external stimuli	GSRG0016822	Psmb8	proteasome subunit beta 8	24968	up	1.95972	4.6011e-05
R-RNO-8953897	Cellular responses to external stimuli	GSRG0030142	Cryab	crystallin, alpha B	25420	up	1.50675	0.012757
R-RNO-8953897	Cellular responses to external stimuli	GSRG0032100	Tubb4a	tubulin, beta 4A class IVa	29213	down	1.64717	2.07213e-21
R-RNO-8953897	Cellular responses to external stimuli	GSRG0022684	Rpa3	replication protein A3	296883	up	1.56495	8.35246e-07
R-RNO-8953897	Cellular responses to external stimuli	GSRG0025395	Gpx7	glutathione peroxidase 7	298376	up	1.58631	0.00150123
R-RNO-8953897	Cellular responses to external stimuli	GSRG0013718	Tubb6	tubulin, beta 6 class V	307351	up	2.25541	0.0129596
R-RNO-8953897	Cellular responses to external stimuli	GSRG0012842	Hist1h4b	histone cluster 1, H4b	64627	up	1.58405	0.00471313
R-RNO-8953897	Cellular responses to external stimuli	GSRG0010790	H2afv	H2A histone family, member V	685909	up	1.64533	6.3791e-09
R-RNO-450531	Regulation of mRNA stability by proteins that bind AU-rich elements	GSRG0017858	Psmb9	proteasome subunit beta 9	24967	up	1.58334	0.000451018
R-RNO-450531	Regulation of mRNA stability by proteins that bind AU-rich elements	GSRG0016822	Psmb8	proteasome subunit beta 8	24968	up	1.95972	4.6011e-05
R-RNO-450531	Regulation of mRNA stability by proteins that bind AU-rich elements	GSRG0006527	Tnfsf13	tumor necrosis factor superfamily member 13	287437	up	1.50221	0.000282483
R-RNO-9006931	Signaling by Nuclear Receptors	GSRG0009977	Pou2f1	POU class 2 homeobox 1	171068	down	1.50987	0.0112332
R-RNO-9006931	Signaling by Nuclear Receptors	GSRG0015739	Adh1	alcohol dehydrogenase 1 (class I)	24172	up	2.0598	0.0224114
R-RNO-9006931	Signaling by Nuclear Receptors	GSRG0022979	Cyp26b1	cytochrome P450, family 26, subfamily b, polypeptide 1	312495	up	2.17664	0.0465587
R-RNO-9006931	Signaling by Nuclear Receptors	GSRG0012842	Hist1h4b	histone cluster 1, H4b	64627	up	1.58405	0.00471313
R-RNO-9006931	Signaling by Nuclear Receptors	GSRG0010790	H2afv	H2A histone family, member V	685909	up	1.64533	6.3791e-09
R-RNO-5617833	Cilium Assembly	GSRG0032100	Tubb4a	tubulin, beta 4A class IVa	29213	down	1.64717	2.07213e-21
R-RNO-5617833	Cilium Assembly	GSRG0013718	Tubb6	tubulin, beta 6 class V	307351	up	2.25541	0.0129596
R-RNO-5617833	Cilium Assembly	GSRG0016806	Atat1	alpha tubulin acetyltransferase 1	361789	down	1.52967	1.11896e-09
R-RNO-69002	DNA Replication Pre-Initiation	GSRG0017858	Psmb9	proteasome subunit beta 9	24967	up	1.58334	0.000451018
R-RNO-69002	DNA Replication Pre-Initiation	GSRG0016822	Psmb8	proteasome subunit beta 8	24968	up	1.95972	4.6011e-05
R-RNO-69002	DNA Replication Pre-Initiation	GSRG0022684	Rpa3	replication protein A3	296883	up	1.56495	8.35246e-07
R-RNO-418594	G alpha (i) signalling events	GSRG0003019	C5ar1	complement component 5a receptor 1	113959	up	1.67602	0.0181567
R-RNO-418594	G alpha (i) signalling events	GSRG0013811	Ttr	transthyretin	24856	up	12.7287	0.000416411
R-RNO-418594	G alpha (i) signalling events	GSRG0004917	Anxa1	annexin A1	25380	up	1.90321	0.0287908
R-RNO-418594	G alpha (i) signalling events	GSRG0005030	Rbp4	retinol binding protein 4	25703	up	1.62007	0.0399124
R-RNO-418594	G alpha (i) signalling events	GSRG0006684	Ccl6	chemokine (C-C motif) ligand 6	287910	up	2.56449	0.040904
R-RNO-418594	G alpha (i) signalling events	GSRG0010542	Pf4	platelet factor 4	360918	up	2.89485	1.40625e-05
R-RNO-418594	G alpha (i) signalling events	GSRG0034672	P2ry4	pyrimidinergic receptor P2Y4	63843	down	1.56464	0.0144735
R-RNO-418594	G alpha (i) signalling events	GSRG0005758	Gngt2	G protein subunit gamma transducin 2	690825	up	2.76534	0.000358588
R-RNO-425366	Transport of bile salts and organic acids, metal ions and amine compounds	GSRG0021859	Slc6a13	solute carrier family 6 member 13	171163	up	2.79214	0.0298333
R-RNO-425366	Transport of bile salts and organic acids, metal ions and amine compounds	GSRG0002026	Slc22a6	solute carrier family 22 member 6	29509	up	2.56715	0.0243848
R-RNO-425366	Transport of bile salts and organic acids, metal ions and amine compounds	GSRG0022757	Slc13a4	solute carrier family 13 member 4	503568	up	2.58679	0.0163912
R-RNO-432040	Vasopressin regulates renal water homeostasis via Aquaporins	GSRG0021564	Aqp1	aquaporin 1	25240	up	3.66531	0.023482
R-RNO-432040	Vasopressin regulates renal water homeostasis via Aquaporins	GSRG0005758	Gngt2	G protein subunit gamma transducin 2	690825	up	2.76534	0.000358588
R-RNO-388841	Costimulation by the CD28 family	GSRG0017860	RT1-Da	RT1 class II, locus Da	294269	up	2.71927	0.0388428
R-RNO-388841	Costimulation by the CD28 family	GSRG0016825	RT1-Db1	RT1 class II, locus Db1	294270	up	5.04092	7.3256e-06
R-RNO-388841	Costimulation by the CD28 family	GSRG0017859	RT1-Ba	RT1 class II, locus Ba	309621	down	6.59576	0.00662422
R-RNO-351202	Metabolism of polyamines	GSRG0017858	Psmb9	proteasome subunit beta 9	24967	up	1.58334	0.000451018
R-RNO-351202	Metabolism of polyamines	GSRG0016822	Psmb8	proteasome subunit beta 8	24968	up	1.95972	4.6011e-05
R-RNO-351202	Metabolism of polyamines	GSRG0034024	Sat1	spermidine/spermine N1-acetyl transferase 1	302642	up	1.58552	2.50846e-06
R-RNO-1483257	Phospholipid metabolism	GSRG0002022	Pla2g16	phospholipase A2, group XVI	24913	up	1.59782	5.03655e-06
R-RNO-1483257	Phospholipid metabolism	GSRG0010359	Pla2g3	phospholipase A2, group III	289733	down	1.72865	6.97639e-07
R-RNO-1483257	Phospholipid metabolism	GSRG0023792	Plbd1	phospholipase B domain containing 1	297694	up	2.48607	0.00353457
R-RNO-1483257	Phospholipid metabolism	GSRG0028280	Gpd1	glycerol-3-phosphate dehydrogenase 1	60666	down	1.63979	4.53826e-06
R-RNO-69481	G2/M Checkpoints	GSRG0017858	Psmb9	proteasome subunit beta 9	24967	up	1.58334	0.000451018
R-RNO-69481	G2/M Checkpoints	GSRG0016822	Psmb8	proteasome subunit beta 8	24968	up	1.95972	4.6011e-05
R-RNO-69481	G2/M Checkpoints	GSRG0022684	Rpa3	replication protein A3	296883	up	1.56495	8.35246e-07
R-RNO-69481	G2/M Checkpoints	GSRG0012842	Hist1h4b	histone cluster 1, H4b	64627	up	1.58405	0.00471313
R-RNO-76009	Platelet Aggregation (Plug Formation)	GSRG0033051	Fn1	fibronectin 1	25661	up	1.51556	0.0282823
R-RNO-76009	Platelet Aggregation (Plug Formation)	GSRG0005725	Col1a1	collagen, type I, alpha 1	29393	up	2.76952	0.0476448
R-RNO-1852241	Organelle biogenesis and maintenance	GSRG0032100	Tubb4a	tubulin, beta 4A class IVa	29213	down	1.64717	2.07213e-21
R-RNO-1852241	Organelle biogenesis and maintenance	GSRG0013718	Tubb6	tubulin, beta 6 class V	307351	up	2.25541	0.0129596
R-RNO-1852241	Organelle biogenesis and maintenance	GSRG0016806	Atat1	alpha tubulin acetyltransferase 1	361789	down	1.52967	1.11896e-09
R-RNO-73886	Chromosome Maintenance	GSRG0022684	Rpa3	replication protein A3	296883	up	1.56495	8.35246e-07
R-RNO-73886	Chromosome Maintenance	GSRG0012842	Hist1h4b	histone cluster 1, H4b	64627	up	1.58405	0.00471313
R-RNO-73886	Chromosome Maintenance	GSRG0010790	H2afv	H2A histone family, member V	685909	up	1.64533	6.3791e-09
R-RNO-5626467	RHO GTPases activate IQGAPs	GSRG0032100	Tubb4a	tubulin, beta 4A class IVa	29213	down	1.64717	2.07213e-21
R-RNO-5626467	RHO GTPases activate IQGAPs	GSRG0013718	Tubb6	tubulin, beta 6 class V	307351	up	2.25541	0.0129596
R-RNO-5358351	Signaling by Hedgehog	GSRG0017858	Psmb9	proteasome subunit beta 9	24967	up	1.58334	0.000451018
R-RNO-5358351	Signaling by Hedgehog	GSRG0016822	Psmb8	proteasome subunit beta 8	24968	up	1.95972	4.6011e-05
R-RNO-5358351	Signaling by Hedgehog	GSRG0032100	Tubb4a	tubulin, beta 4A class IVa	29213	down	1.64717	2.07213e-21
R-RNO-5358351	Signaling by Hedgehog	GSRG0013718	Tubb6	tubulin, beta 6 class V	307351	up	2.25541	0.0129596
R-RNO-73864	RNA Polymerase I Transcription	GSRG0006849	Ptrf	polymerase I and transcript release factor	287710	up	1.64525	0.0255807
R-RNO-73864	RNA Polymerase I Transcription	GSRG0012842	Hist1h4b	histone cluster 1, H4b	64627	up	1.58405	0.00471313
R-RNO-73864	RNA Polymerase I Transcription	GSRG0010790	H2afv	H2A histone family, member V	685909	up	1.64533	6.3791e-09

## Sheet: PATHWAY ANALYSIS (PANTHER)
Supplemental Table 2: Rostral Injured vs. Caudal Injured				AI vs. BI
PANTHER Pathway Analysis
Significant Pathways (4)
Link to PANTHER Pathway	Pathway Description (PANTHER)	Nb Genes in Pathway	Nb Regulated Genes (Up / Down)	P-Value (All)	P-Value (Up)	P-Value (Down)	Min P-Value	min FDR
P00015	Circadian clock system	7	3 (1/2)	6.32439e-05	0.0706772	7.83958e-05	6.32439e-05	0.00475467
P00034	Integrin signalling pathway	117	6 (6/0)	0.0033827	0.00142867	NA	0.00142867	0.04972
P00004	Alzheimer disease-presenilin pathway	90	4 (3/1)	0.0256006	0.0678016	0.162293	0.0256006	0.266183
P00046	Oxidative stress response	32	2 (2/0)	0.0593633	0.0436534	NA	0.0436534	0.41969
Regulated Genes in Pathways
Link to PANTHER Pathway	Pathway Description (PANTHER)	FAST DB STABLE ID	Gene Symbol	Gene Name	Link to Entrez Gene	Regulation	Fold-Change	P-Value
P00015	Circadian clock system	GSRG0005491	Per1	period circadian clock 1	287422	down	2.09934	2.01653e-16
P00015	Circadian clock system	GSRG0001726	Arntl	aryl hydrocarbon receptor nuclear translocator-like	29657	up	1.52649	1.02567e-07
P00015	Circadian clock system	GSRG0033164	Per2	period circadian clock 2	63840	down	1.66504	2.30588e-08
P00034	Integrin signalling pathway	GSRG0007153	Col8a1	collagen, type VIII, alpha 1	304021	up	1.84701	0.000201246
P00034	Integrin signalling pathway	GSRG0008788	Arpc1b	actin related protein 2/3 complex, subunit 1B	54227	up	1.54517	0.0477152
P00034	Integrin signalling pathway	GSRG0005725	Col1a1	collagen, type I, alpha 1	29393	up	2.76952	0.0476448
P00034	Integrin signalling pathway	GSRG0032293	Col3a1	collagen type III alpha 1 chain	84032	up	3.11849	0.0446826
P00034	Integrin signalling pathway	GSRG0006078	Itgb4	integrin subunit beta 4	25724	up	2.13255	0.0496119
P00034	Integrin signalling pathway	GSRG0018626	Col5a1	collagen, type V, alpha 1	85490	up	1.8782	0.00997465
P00004	Alzheimer disease-presenilin pathway	GSRG0021395	Wnt16	wingless-type MMTV integration site family, member 16	500047	up	2.90761	0.018199
P00004	Alzheimer disease-presenilin pathway	GSRG0020054	Rbpjl	recombination signal binding protein for immunoglobulin kappa J region-like	362268	down	1.67547	0.000131595
P00004	Alzheimer disease-presenilin pathway	GSRG0014755	Mmp2	matrix metallopeptidase 2	81686	up	1.94389	0.0390657
P00004	Alzheimer disease-presenilin pathway	GSRG0010951	Mmp14	matrix metallopeptidase 14	81707	up	2.22228	9.64291e-05
P00046	Oxidative stress response	GSRG0024876	Txn1	thioredoxin 1	116484	up	1.66058	4.57254e-06
P00046	Oxidative stress response	GSRG0027660	Dusp6	dual specificity phosphatase 6	116663	up	1.63141	8.34951e-06

## Sheet: PATHWAY ANALYSIS (WIKI)
Supplemental Table 2: Rostral Injured vs. Caudal Injured				AI vs. BI
WikiPathways Analysis
Significant Pathways (16)
Link to WIKIPATHWAYS Pathway	Pathway Description (WIKIPATHWAYS)	Nb Genes in Pathway	Nb Regulated Genes (Up / Down)	P-Value (All)	P-Value (Up)	P-Value (Down)	Min P-Value	min FDR
WP188	Focal Adhesion	190	11 (11/0)	2.61967e-05	5.2021e-06	NA	5.2021e-06	0.00104445
WP278	Matrix Metalloproteinases	28	4 (4/0)	0.000371696	0.000192718	NA	0.000192718	0.0126802
WP40	Inflammatory Response Pathway	30	4 (4/0)	0.000487933	0.000253772	NA	0.000253772	0.0146388
WP303	Prostaglandin Synthesis and Regulation	32	4 (4/0)	0.000627948	0.000327609	NA	0.000327609	0.0176867
WP397	Id Signaling Pathway	49	5 (4/1)	0.000341811	0.00168128	0.0918279	0.000341811	0.0145391
WP1308	Endochondral Ossification	60	4 (4/0)	0.00650062	0.00354021	NA	0.00354021	0.0920236
WP590	Cardiovascular Signaling	37	3 (3/0)	0.0106797	0.00667271	NA	0.00667271	0.137067
WP1297	Retinol metabolism	40	3 (3/0)	0.0132171	0.00829341	NA	0.00829341	0.157313
WP502	Nucleotide GPCRs	12	2 (1/1)	0.00928085	0.118094	0.0232929	0.00928085	0.145207
WP3882	Thick Ascending Limb Transporters	19	2 (2/0)	0.022718	0.0164346	NA	0.0164346	0.238642
WP547	Complement and Coagulation Cascades	59	3 (3/0)	0.0366813	0.0236384	NA	0.0236384	0.301641
WP140	Myometrial Relaxation and Contraction Pathways	135	5 (4/1)	0.0264753	0.052891	0.233493	0.0264753	0.272439
WP30	Cytoplasmic Ribosomal Proteins	108	4 (4/0)	0.0453246	0.0265013	NA	0.0265013	0.317941
WP271	Cytokines and Inflammatory Response (BioCarta)	26	2 (2/0)	0.04081	0.0297857	NA	0.0297857	0.339912
WP375	Wnt Signaling Pathway NetPath	102	4 (3/1)	0.0380229	0.0907176	0.181887	0.0380229	0.336318
WP155	Adipogenesis	127	4 (4/0)	0.0732115	0.0439855	NA	0.0439855	0.420961
Regulated Genes in Pathways
Link to WIKIPATHWAYS Pathway	Pathway Description (WIKIPATHWAYS)	FAST DB STABLE ID	Gene Symbol	Gene Name	Link to Entrez Gene	Regulation	Fold-Change	P-Value
WP188	Focal Adhesion	GSRG0018626	Col5a1	collagen, type V, alpha 1	85490	up	1.8782	0.00997465
WP188	Focal Adhesion	GSRG0002909	Thbs2	thrombospondin 2	292406	up	1.87574	0.000638698
WP188	Focal Adhesion	GSRG0010244	Kdr	kinase insert domain receptor	25589	up	1.57582	2.75751e-05
WP188	Focal Adhesion	GSRG0005725	Col1a1	collagen, type I, alpha 1	29393	up	2.76952	0.0476448
WP188	Focal Adhesion	GSRG0032293	Col3a1	collagen type III alpha 1 chain	84032	up	3.11849	0.0446826
WP188	Focal Adhesion	GSRG0021384	Cav2	caveolin 2	363425	up	1.59203	0.000103453
WP188	Focal Adhesion	GSRG0019582	Thbs1	thrombospondin 1	445442	up	2.56773	4.28921e-06
WP188	Focal Adhesion	GSRG0027609	Igf1	insulin-like growth factor 1	24482	up	2.21314	3.49945e-06
WP188	Focal Adhesion	GSRG0033051	Fn1	fibronectin 1	25661	up	1.51556	0.0282823
WP188	Focal Adhesion	GSRG0017736	Lama4	laminin subunit alpha 4	309816	up	1.55474	0.0355843
WP188	Focal Adhesion	GSRG0021385	Cav1	caveolin 1	25404	up	1.5801	0.0476329
WP278	Matrix Metalloproteinases	GSRG0010951	Mmp14	matrix metallopeptidase 14	81707	up	2.22228	9.64291e-05
WP278	Matrix Metalloproteinases	GSRG0034487	Timp1	TIMP metallopeptidase inhibitor 1	116510	up	1.67814	0.0485872
WP278	Matrix Metalloproteinases	GSRG0027392	Mmp19	matrix metallopeptidase 19	304608	up	1.54022	0.00244687
WP278	Matrix Metalloproteinases	GSRG0014755	Mmp2	matrix metallopeptidase 2	81686	up	1.94389	0.0390657
WP40	Inflammatory Response Pathway	GSRG0033051	Fn1	fibronectin 1	25661	up	1.51556	0.0282823
WP40	Inflammatory Response Pathway	GSRG0019582	Thbs1	thrombospondin 1	445442	up	2.56773	4.28921e-06
WP40	Inflammatory Response Pathway	GSRG0005725	Col1a1	collagen, type I, alpha 1	29393	up	2.76952	0.0476448
WP40	Inflammatory Response Pathway	GSRG0032293	Col3a1	collagen type III alpha 1 chain	84032	up	3.11849	0.0446826
WP303	Prostaglandin Synthesis and Regulation	GSRG0020184	Ptgds	prostaglandin D2 synthase	25526	up	2.25676	0.00237695
WP303	Prostaglandin Synthesis and Regulation	GSRG0004917	Anxa1	annexin A1	25380	up	1.90321	0.0287908
WP303	Prostaglandin Synthesis and Regulation	GSRG0030353	Anxa2	annexin A2	56611	up	1.54738	0.0188111
WP303	Prostaglandin Synthesis and Regulation	GSRG0015515	S100a6	S100 calcium binding protein A6	85247	up	3.0374	0.0413285
WP397	Id Signaling Pathway	GSRG0010109	Atf3	activating transcription factor 3	25389	up	2.37238	1.14942e-06
WP397	Id Signaling Pathway	GSRG0010244	Kdr	kinase insert domain receptor	25589	up	1.57582	2.75751e-05
WP397	Id Signaling Pathway	GSRG0023852	Msc	musculin	312897	up	2.97604	0.00240049
WP397	Id Signaling Pathway	GSRG0002218	Pax2	paired box 2	293992	down	1.50224	5.62487e-06
WP397	Id Signaling Pathway	GSRG0027609	Igf1	insulin-like growth factor 1	24482	up	2.21314	3.49945e-06
WP1308	Endochondral Ossification	GSRG0007408	Adamts1	ADAM metallopeptidase with thrombospondin type 1 motif, 1	79252	up	1.70012	0.00102209
WP1308	Endochondral Ossification	GSRG0009996	Ddr2	discoidin domain receptor tyrosine kinase 2	685781	up	1.84483	0.036831
WP1308	Endochondral Ossification	GSRG0004291	Serpinh1	serpin family H member 1	29345	up	2.11427	7.30489e-08
WP1308	Endochondral Ossification	GSRG0027609	Igf1	insulin-like growth factor 1	24482	up	2.21314	3.49945e-06
WP590	Cardiovascular Signaling	GSRG0018626	Col5a1	collagen, type V, alpha 1	85490	up	1.8782	0.00997465
WP590	Cardiovascular Signaling	GSRG0002909	Thbs2	thrombospondin 2	292406	up	1.87574	0.000638698
WP590	Cardiovascular Signaling	GSRG0005725	Col1a1	collagen, type I, alpha 1	29393	up	2.76952	0.0476448
WP1297	Retinol metabolism	GSRG0005030	Rbp4	retinol binding protein 4	25703	up	1.62007	0.0399124
WP1297	Retinol metabolism	GSRG0015739	Adh1	alcohol dehydrogenase 1 (class I)	24172	up	2.0598	0.0224114
WP1297	Retinol metabolism	GSRG0022979	Cyp26b1	cytochrome P450, family 26, subfamily b, polypeptide 1	312495	up	2.17664	0.0465587
WP502	Nucleotide GPCRs	GSRG0004301	P2ry2	purinergic receptor P2Y2	29597	up	1.58645	0.0231211
WP502	Nucleotide GPCRs	GSRG0034672	P2ry4	pyrimidinergic receptor P2Y4	63843	down	1.56464	0.0144735
WP3882	Thick Ascending Limb Transporters	GSRG0033128	Kcnj13	potassium voltage-gated channel subfamily J member 13	94341	up	4.25468	0.00879254
WP3882	Thick Ascending Limb Transporters	GSRG0021564	Aqp1	aquaporin 1	25240	up	3.66531	0.023482
WP547	Complement and Coagulation Cascades	GSRG0036732	Thbd	thrombomodulin	83580	up	2.70579	0.0341294
WP547	Complement and Coagulation Cascades	GSRG0003019	C5ar1	complement component 5a receptor 1	113959	up	1.67602	0.0181567
WP547	Complement and Coagulation Cascades	GSRG0027369	Pros1	protein S (alpha)	81750	up	1.57393	3.20702e-05
WP140	Myometrial Relaxation and Contraction Pathways	GSRG0010109	Atf3	activating transcription factor 3	25389	up	2.37238	1.14942e-06
WP140	Myometrial Relaxation and Contraction Pathways	GSRG0037503	Igfbp2	insulin-like growth factor binding protein 2	25662	up	1.72131	0.0244395
WP140	Myometrial Relaxation and Contraction Pathways	GSRG0021260	Rgs19	regulator of G-protein signaling 19	59293	down	1.59405	1.15832e-08
WP140	Myometrial Relaxation and Contraction Pathways	GSRG0028142	Maff	MAF bZIP transcription factor F	366960	up	1.56813	0.00550925
WP140	Myometrial Relaxation and Contraction Pathways	GSRG0009878	Rgs18	regulator of G-protein signaling 18	289076	up	3.43578	0.00634004
WP30	Cytoplasmic Ribosomal Proteins	GSRG0035635	Rpl26	ribosomal protein L26	287417	up	1.50665	1.06264e-07
WP30	Cytoplasmic Ribosomal Proteins	GSRG0020132	Rps21	ribosomal protein S21	81775	up	2.12881	7.36481e-10
WP30	Cytoplasmic Ribosomal Proteins	GSRG0001990	Fau	FAU, ubiquitin like and ribosomal protein S30 fusion	29752	up	1.54353	4.67831e-09
WP30	Cytoplasmic Ribosomal Proteins	GSRG0015085	Rps23	ribosomal protein S23	124323	up	1.54473	1.66285e-06
WP271	Cytokines and Inflammatory Response (BioCarta)	GSRG0017860	RT1-Da	RT1 class II, locus Da	294269	up	2.71927	0.0388428
WP271	Cytokines and Inflammatory Response (BioCarta)	GSRG0016825	RT1-Db1	RT1 class II, locus Db1	294270	up	5.04092	7.3256e-06
WP375	Wnt Signaling Pathway NetPath	GSRG0002218	Pax2	paired box 2	293992	down	1.50224	5.62487e-06
WP375	Wnt Signaling Pathway NetPath	GSRG0005561	Tax1bp3	Tax1 binding protein 3	360564	up	1.90546	0.0268496
WP375	Wnt Signaling Pathway NetPath	GSRG0012327	Sfrp1	secreted frizzled-related protein 1	84402	up	1.76358	0.0456056
WP375	Wnt Signaling Pathway NetPath	GSRG0032967	Fhl2	four and a half LIM domains 2	63839	up	1.53814	0.0382903
WP155	Adipogenesis	GSRG0013441	Klf6	Kruppel-like factor 6	58954	up	1.58432	0.000722373
WP155	Adipogenesis	GSRG0025961	Twist1	twist family bHLH transcription factor 1	85489	up	1.65297	0.0218905
WP155	Adipogenesis	GSRG0027609	Igf1	insulin-like growth factor 1	24482	up	2.21314	3.49945e-06
WP155	Adipogenesis	GSRG0022979	Cyp26b1	cytochrome P450, family 26, subfamily b, polypeptide 1	312495	up	2.17664	0.0465587

## Sheet: GO ANALYSIS
Supplemental Table 2: Rostral Injured vs. Caudal Injured					AI vs. BI
Gene Ontology Analysis
Significant GO terms (259)
Term Type	GO ID with Link	GO term	Nb Genes in Term	Nb Regulated Genes (Up / Down)	P-Value (All)	P-Value (Up)	P-Value (Down)	Min P-Value	min FDR
Cellular Component	GO:0031012	extracellular matrix	231	22 (22/0)	1.44218e-13	3.9968e-15	NA	3.9968e-15	1.68305e-11
Biological Process	GO:0072358	cardiovascular system development	448	25 (25/0)	4.02133e-10	9.60676e-12	NA	9.60676e-12	2.0227e-08
Cellular Component	GO:0005581	collagen trimer	52	9 (9/0)	1.37556e-08	3.06075e-09	NA	3.06075e-09	4.29627e-06
Biological Process	GO:0043062	extracellular structure organization	163	13 (13/0)	1.29135e-07	1.7028e-08	NA	1.7028e-08	1.4341e-05
Biological Process	GO:0001101	response to acid chemical	378	20 (16/4)	5.86276e-08	2.42724e-06	0.00630628	5.86276e-08	3.52687e-05
Biological Process	GO:0048511	rhythmic process	277	17 (10/7)	7.22655e-08	0.000683325	1.03003e-06	7.22655e-08	3.80387e-05
Biological Process	GO:0009611	response to wounding	402	19 (18/1)	7.11373e-07	2.46387e-07	0.549246	2.46387e-07	0.000133269
Biological Process	GO:0070482	response to oxygen levels	372	16 (16/0)	1.76592e-05	1.9748e-06	NA	1.9748e-06	0.000593993
Biological Process	GO:0044706	multi-multicellular organism process	226	12 (12/0)	2.66836e-05	4.72302e-06	NA	4.72302e-06	0.00104445
Biological Process	GO:0001501	skeletal system development	311	15 (14/1)	8.4566e-06	5.20862e-06	0.459428	5.20862e-06	0.00104445
Biological Process	GO:0010817	regulation of hormone levels	382	17 (13/4)	6.16867e-06	0.000197439	0.00654165	6.16867e-06	0.00162352
Biological Process	GO:0050673	epithelial cell proliferation	269	14 (12/2)	7.17828e-06	2.70996e-05	0.097621	7.17828e-06	0.00167932
Biological Process	GO:0032355	response to estradiol	202	11 (11/0)	4.59252e-05	9.31586e-06	NA	9.31586e-06	0.00163454
Molecular Function	GO:0030246	carbohydrate binding	206	11 (11/0)	5.48623e-05	1.12078e-05	NA	1.12078e-05	0.00163613
Biological Process	GO:0048871	multicellular organismal homeostasis	319	15 (11/4)	1.14363e-05	0.000545867	0.00346564	1.14363e-05	0.00240792
Biological Process	GO:0061061	muscle structure development	428	16 (16/0)	9.39617e-05	1.16385e-05	NA	1.16385e-05	0.00163613
Biological Process	GO:0007568	aging	381	16 (15/1)	2.36328e-05	1.19754e-05	0.52991	1.19754e-05	0.00163613
Biological Process	GO:0003158	endothelium development	74	7 (7/0)	3.64769e-05	1.20447e-05	NA	1.20447e-05	0.00163613
Biological Process	GO:0031589	cell-substrate adhesion	209	11 (11/0)	6.25097e-05	1.28381e-05	NA	1.28381e-05	0.00168941
Molecular Function	GO:0019838	growth factor binding	105	8 (8/0)	4.9045e-05	1.43098e-05	NA	1.43098e-05	0.00182602
Biological Process	GO:0048545	response to steroid hormone	414	17 (14/3)	1.75148e-05	0.0001202	0.0473023	1.75148e-05	0.00286012
Biological Process	GO:0048771	tissue remodeling	124	9 (8/1)	2.44508e-05	4.77184e-05	0.216654	2.44508e-05	0.00321041
Biological Process	GO:0009314	response to radiation	345	15 (11/4)	2.8566e-05	0.00103613	0.00457721	2.8566e-05	0.00325112
Biological Process	GO:0006954	inflammatory response	436	17 (15/2)	3.37211e-05	5.67065e-05	0.210576	3.37211e-05	0.00373684
Molecular Function	GO:0003823	antigen binding	36	5 (5/0)	7.70312e-05	3.39534e-05	NA	3.39534e-05	0.00386003
Biological Process	GO:0060537	muscle tissue development	276	12 (12/0)	0.000180034	3.48328e-05	NA	3.48328e-05	0.00386003
Biological Process	GO:0001503	ossification	233	12 (10/2)	3.59791e-05	0.00017431	0.0764475	3.59791e-05	0.00374645
Biological Process	GO:0046677	response to antibiotic	396	16 (13/3)	3.76322e-05	0.000279605	0.042388	3.76322e-05	0.00377307
Biological Process	GO:0007507	heart development	374	14 (14/0)	0.000252936	4.07606e-05	NA	4.07606e-05	0.00418641
Biological Process	GO:0061448	connective tissue development	166	10 (9/1)	4.35551e-05	6.31653e-05	0.279068	4.35551e-05	0.00416842
Biological Process	GO:0006979	response to oxidative stress	360	15 (13/2)	4.64819e-05	0.000110144	0.156965	4.64819e-05	0.00425512
Biological Process	GO:0030855	epithelial cell differentiation	381	15 (14/1)	8.78552e-05	4.97983e-05	0.52991	4.97983e-05	0.0047308
Molecular Function	GO:0005201	extracellular matrix structural constituent	39	5 (5/0)	0.000114138	5.05547e-05	NA	5.05547e-05	0.0047308
Biological Process	GO:0050878	regulation of body fluid levels	244	11 (11/0)	0.000244362	5.33807e-05	NA	5.33807e-05	0.00488665
Biological Process	GO:0032101	regulation of response to external stimulus	455	17 (15/2)	5.7258e-05	9.13092e-05	0.224299	5.7258e-05	0.0046368
Biological Process	GO:0023061	signal release	371	15 (10/5)	6.52849e-05	0.00571616	0.000763687	6.52849e-05	0.00475467
Cellular Component	GO:0005773	vacuole	384	15 (13/2)	9.58377e-05	0.000207723	0.173612	9.58377e-05	0.00622445
Biological Process	GO:0015849	organic acid transport	259	12 (9/3)	9.9372e-05	0.00163599	0.0141922	9.9372e-05	0.00622445
Biological Process	GO:0050900	leukocyte migration	220	10 (10/0)	0.000436214	0.000109065	NA	0.000109065	0.00843299
Biological Process	GO:0071407	cellular response to organic cyclic compound	483	17 (13/4)	0.000118224	0.00173975	0.0145555	0.000118224	0.00711203
Biological Process	GO:0051047	positive regulation of secretion	348	14 (11/3)	0.000120295	0.00111085	0.0306402	0.000120295	0.00713469
Biological Process	GO:0045444	fat cell differentiation	154	9 (5/4)	0.000132217	0.0227371	0.000232877	0.000132217	0.00762976
Biological Process	GO:0001655	urogenital system development	267	12 (10/2)	0.000132266	0.000514269	0.0964039	0.000132266	0.00762976
Biological Process	GO:0006897	endocytosis	418	14 (14/0)	0.000762226	0.000132878	NA	0.000132878	0.00981663
Biological Process	GO:0043900	regulation of multi-organism process	227	10 (10/0)	0.000557084	0.000140987	NA	0.000140987	0.0102084
Biological Process	GO:0070555	response to interleukin-1	124	8 (6/2)	0.000158303	0.00192109	0.0246339	0.000158303	0.00854631
Biological Process	GO:0032787	monocarboxylic acid metabolic process	422	13 (7/6)	0.00243725	0.152726	0.000162755	0.000162755	0.060019
Molecular Function	GO:0033218	amide binding	279	12 (11/1)	0.000198927	0.000174933	0.423867	0.000174933	0.0102094
Molecular Function	GO:0019840	isoprenoid binding	28	4 (4/0)	0.000371696	0.000192718	NA	0.000192718	0.0126802
Biological Process	GO:0030155	regulation of cell adhesion	411	15 (13/2)	0.00020123	0.000398485	0.192676	0.00020123	0.0102094
Biological Process	GO:0071496	cellular response to external stimulus	281	12 (10/2)	0.000212441	0.000762687	0.105016	0.000212441	0.0105246
Cellular Component	GO:0098552	side of membrane	335	13 (12/1)	0.000296913	0.000217634	0.484683	0.000217634	0.013024
Biological Process	GO:0019882	antigen processing and presentation	54	5 (5/0)	0.000539108	0.000244637	NA	0.000244637	0.0145094
Biological Process	GO:0097237	cellular response to toxic substance	205	10 (8/2)	0.000249059	0.00142613	0.0611844	0.000249059	0.0117841
Molecular Function	GO:0002020	protease binding	74	6 (5/1)	0.00031119	0.00105311	0.135453	0.00031119	0.0133717
Biological Process	GO:0001667	ameboidal-type cell migration	251	10 (10/0)	0.0011999	0.00031653	NA	0.00031653	0.0173105
Biological Process	GO:0043627	response to estrogen	89	6 (6/0)	0.000836773	0.000337655	NA	0.000337655	0.0179983
Cellular Component	GO:0016323	basolateral plasma membrane	176	9 (8/1)	0.000358356	0.000531264	0.293197	0.000358356	0.0150904
Cellular Component	GO:0043230	extracellular organelle	59	5 (5/0)	0.000811674	0.000371289	NA	0.000371289	0.0195437
Cellular Component	GO:0045177	apical part of cell	307	12 (11/1)	0.000472896	0.000396215	0.455103	0.000396215	0.0184386
Cellular Component	GO:0005769	early endosome	216	9 (9/0)	0.00153755	0.00045504	NA	0.00045504	0.022025
Biological Process	GO:0009612	response to mechanical stimulus	216	9 (9/0)	0.00153755	0.00045504	NA	0.00045504	0.022025
Biological Process	GO:0002790	peptide secretion	398	14 (10/4)	0.00047193	0.00915413	0.00754163	0.00047193	0.0184386
Biological Process	GO:0007584	response to nutrient	280	10 (10/0)	0.00267682	0.000742168	NA	0.000742168	0.0309918
Biological Process	GO:0051602	response to electrical stimulus	69	5 (5/0)	0.0016485	0.000766227	NA	0.000766227	0.0309918
Biological Process	GO:0006720	isoprenoid metabolic process	69	5 (5/0)	0.0016485	0.000766227	NA	0.000766227	0.0309918
Biological Process	GO:0050817	coagulation	104	6 (6/0)	0.00187395	0.000774936	NA	0.000774936	0.0309918
Biological Process	GO:0098727	maintenance of cell number	95	3 (0/3)	0.113809	NA	0.00085691	0.00085691	0.245676
Biological Process	GO:0014823	response to activity	108	6 (6/0)	0.0022686	0.00094426	NA	0.00094426	0.0364796
Biological Process	GO:0061458	reproductive system development	347	12 (11/1)	0.00136765	0.00108547	0.496875	0.00108547	0.0400035
Biological Process	GO:0005975	carbohydrate metabolic process	404	10 (5/5)	0.0295888	0.412252	0.00111762	0.00111762	0.2477
Biological Process	GO:0090087	regulation of peptide transport	488	15 (11/4)	0.00118701	0.0136851	0.0150636	0.00118701	0.0382786
Biological Process	GO:1901571	fatty acid derivative transport	39	4 (2/2)	0.00134216	0.0622233	0.00265836	0.00134216	0.0418469
Biological Process	GO:0010469	regulation of signaling receptor activity	414	13 (12/1)	0.00206501	0.00140365	0.559944	0.00140365	0.0496704
Biological Process	GO:0034248	regulation of cellular amide metabolic process	253	8 (4/4)	0.0138219	0.270728	0.00149764	0.00149764	0.18045
Molecular Function	GO:0043177	organic acid binding	165	7 (7/0)	0.00455835	0.00175223	NA	0.00175223	0.0571987
Biological Process	GO:0006820	anion transport	457	14 (10/4)	0.00177079	0.0219597	0.0120904	0.00177079	0.0490578
Biological Process	GO:1990845	adaptive thermogenesis	125	6 (3/3)	0.00467649	0.141998	0.00188856	0.00188856	0.0933304
Biological Process	GO:0010876	lipid localization	268	10 (8/2)	0.00194916	0.00723397	0.0970119	0.00194916	0.0529544
Biological Process	GO:0015893	drug transport	182	8 (6/2)	0.00199161	0.0121963	0.0495627	0.00199161	0.0537608
Biological Process	GO:0044419	interspecies interaction between organisms	217	8 (8/0)	0.0057816	0.00203841	NA	0.00203841	0.0635833
Biological Process	GO:0007169	transmembrane receptor protein tyrosine kinase signaling pathway	381	12 (11/1)	0.00295923	0.00226797	0.52991	0.00226797	0.068708
Biological Process	GO:0050865	regulation of cell activation	321	11 (8/3)	0.00230129	0.0196584	0.024915	0.00230129	0.0583778
Molecular Function	GO:0008134	transcription factor binding	478	11 (6/5)	0.0365025	0.380169	0.00233875	0.00233875	0.33115
Biological Process	GO:0006836	neurotransmitter transport	230	9 (6/3)	0.00235673	0.0337569	0.0103198	0.00235673	0.0590636
Biological Process	GO:2000027	regulation of animal organ morphogenesis	109	6 (5/1)	0.00237637	0.00570075	0.19311	0.00237637	0.0590636
Biological Process	GO:0030097	hemopoiesis	472	14 (10/4)	0.00237937	0.0266587	0.0134767	0.00237937	0.0590636
Molecular Function	GO:0030545	receptor regulator activity	385	12 (11/1)	0.00321862	0.00245805	0.533655	0.00245805	0.0717123
Biological Process	GO:0090130	tissue migration	176	7 (7/0)	0.00644494	0.00252238	NA	0.00252238	0.0753315
Biological Process	GO:0044283	small molecule biosynthetic process	487	14 (9/5)	0.00315136	0.0695816	0.00253536	0.00253536	0.071152
Biological Process	GO:0042180	cellular ketone metabolic process	140	6 (3/3)	0.0080326	0.179561	0.0026066	0.0026066	0.13317
Biological Process	GO:0031214	biomineral tissue development	91	5 (5/0)	0.00547891	0.00263673	NA	0.00263673	0.0776454
Molecular Function	GO:0015238	drug transmembrane transporter activity	77	5 (4/1)	0.00267567	0.00856882	0.140549	0.00267567	0.064412
Biological Process	GO:0007548	sex differentiation	235	9 (8/1)	0.0027217	0.00332552	0.37122	0.0027217	0.0647519
Biological Process	GO:0097327	response to antineoplastic agent	133	6 (6/0)	0.00630237	0.00273122	NA	0.00273122	0.0777107
Biological Process	GO:0050776	regulation of immune response	450	12 (12/0)	0.010668	0.00279455	NA	0.00279455	0.0784524
Molecular Function	GO:0000977	RNA polymerase II regulatory region sequence-specific DNA binding	499	13 (8/5)	0.00964564	0.151281	0.00281593	0.00281593	0.147701
Biological Process	GO:0016050	vesicle organization	194	8 (7/1)	0.0029551	0.00431474	0.317952	0.0029551	0.0692294
Biological Process	GO:0009617	response to bacterium	486	14 (12/2)	0.0030942	0.00514464	0.246843	0.0030942	0.071152
Biological Process	GO:0032963	collagen metabolic process	58	4 (4/0)	0.00576542	0.00313031	NA	0.00313031	0.0867221
Biological Process	GO:0048017	inositol lipid-mediated signaling	95	5 (5/0)	0.00656066	0.00317718	NA	0.00317718	0.0874452
Biological Process	GO:0008285	negative regulation of cell proliferation	438	13 (11/2)	0.00334755	0.00642758	0.212016	0.00334755	0.0738039
Biological Process	GO:0070849	response to epidermal growth factor	50	4 (3/1)	0.00337962	0.0152521	0.0936134	0.00337962	0.0738059
Biological Process	GO:0009755	hormone-mediated signaling pathway	154	5 (2/3)	0.0428958	0.478056	0.00341085	0.00341085	0.368642
Biological Process	GO:0030522	intracellular receptor signaling pathway	157	7 (5/2)	0.00347352	0.0244613	0.0379906	0.00347352	0.0753969
Biological Process	GO:0045087	innate immune response	403	12 (11/1)	0.0046234	0.00347966	0.550147	0.00347966	0.0920236
Biological Process	GO:1901652	response to peptide	493	14 (12/2)	0.00351276	0.00574625	0.251951	0.00351276	0.0758575
Molecular Function	GO:0005518	collagen binding	30	3 (3/0)	0.00594552	0.00367772	NA	0.00367772	0.0944321
Biological Process	GO:0035456	response to interferon-beta	30	3 (3/0)	0.00594552	0.00367772	NA	0.00367772	0.0944321
Biological Process	GO:1901615	organic hydroxy compound metabolic process	325	9 (5/4)	0.0203932	0.251527	0.00370366	0.00370366	0.236572
Biological Process	GO:0034612	response to tumor necrosis factor	161	7 (4/3)	0.00398801	0.0879988	0.00386393	0.00386393	0.0848158
Biological Process	GO:0043588	skin development	143	6 (6/0)	0.0088698	0.00390577	NA	0.00390577	0.0979
Biological Process	GO:0035587	purinergic receptor signaling pathway	26	3 (2/1)	0.0039484	0.0297857	0.049799	0.0039484	0.0843995
Biological Process	GO:0090066	regulation of anatomical structure size	397	12 (10/2)	0.00410917	0.00900369	0.182752	0.00410917	0.0859965
Molecular Function	GO:0001227	DNA-binding transcription repressor activity, RNA polymerase II-specific	162	7 (5/2)	0.00412522	0.0275179	0.0402105	0.00412522	0.0859965
Molecular Function	GO:0038024	cargo receptor activity	63	4 (4/0)	0.00771584	0.00422112	NA	0.00422112	0.103344
Molecular Function	GO:0050840	extracellular matrix binding	32	3 (3/0)	0.00713294	0.00442491	NA	0.00442491	0.10578
Biological Process	GO:0048589	developmental growth	477	12 (12/0)	0.0162123	0.00444622	NA	0.00444622	0.10578
Molecular Function	GO:0016209	antioxidant activity	65	4 (4/0)	0.00860371	0.00472107	NA	0.00472107	0.111532
Biological Process	GO:0048732	gland development	405	12 (8/4)	0.00480582	0.0623522	0.00800923	0.00480582	0.0941935
Biological Process	GO:0051271	negative regulation of cellular component movement	198	7 (7/0)	0.0118808	0.00481869	NA	0.00481869	0.112381
Biological Process	GO:0032941	secretion by tissue	33	3 (3/0)	0.00777547	0.00483043	NA	0.00483043	0.112381
Molecular Function	GO:0000987	proximal promoter sequence-specific DNA binding	354	9 (5/4)	0.0328229	0.309421	0.00501216	0.00501216	0.313418
Biological Process	GO:0019221	cytokine-mediated signaling pathway	258	9 (8/1)	0.00501438	0.0058002	0.3993	0.00501438	0.0968603
Biological Process	GO:2000241	regulation of reproductive process	106	5 (5/0)	0.0102913	0.00507005	NA	0.00507005	0.116032
Biological Process	GO:0031347	regulation of defense response	361	11 (8/3)	0.00556058	0.0359441	0.0336247	0.00556058	0.105003
Biological Process	GO:0014074	response to purine-containing compound	172	7 (6/1)	0.00570191	0.00941079	0.287578	0.00570191	0.105774
Biological Process	GO:0061008	hepaticobiliary system development	172	7 (5/2)	0.00570191	0.0343342	0.0447943	0.00570191	0.105774
Biological Process	GO:0008610	lipid biosynthetic process	417	12 (9/3)	0.00602475	0.0312108	0.0481479	0.00602475	0.108885
Cellular Component	GO:0045178	basal part of cell	36	3 (3/0)	0.00990287	0.00617852	NA	0.00617852	0.132744
Biological Process	GO:0045321	leukocyte activation	474	13 (10/3)	0.00642132	0.0273357	0.0656123	0.00642132	0.114536
Biological Process	GO:0035094	response to nicotine	71	4 (4/0)	0.0116597	0.00645597	NA	0.00645597	0.13593
Cellular Component	GO:0048770	pigment granule	71	4 (4/0)	0.0116597	0.00645597	NA	0.00645597	0.13593
Biological Process	GO:0048729	tissue morphogenesis	379	11 (10/1)	0.00789185	0.00660668	0.528027	0.00660668	0.131354
Biological Process	GO:0070201	regulation of establishment of protein localization	476	13 (10/3)	0.00664238	0.0280249	0.0662721	0.00664238	0.116062
Biological Process	GO:0097006	regulation of plasma lipoprotein particle levels	37	3 (3/0)	0.0106797	0.00667271	NA	0.00667271	0.137067
Biological Process	GO:0007618	mating	37	3 (3/0)	0.0106797	0.00667271	NA	0.00667271	0.137067
Biological Process	GO:0007229	integrin-mediated signaling pathway	72	4 (4/0)	0.0122284	0.00678101	NA	0.00678101	0.137946
Biological Process	GO:0051272	positive regulation of cellular component movement	382	10 (10/0)	0.0211678	0.00696712	NA	0.00696712	0.140376
Biological Process	GO:0097066	response to thyroid hormone	38	3 (3/0)	0.0114909	0.00718976	NA	0.00718976	0.143488
Biological Process	GO:0040017	positive regulation of locomotion	385	10 (10/0)	0.0221985	0.00734264	NA	0.00734264	0.145164
Biological Process	GO:0097435	supramolecular fiber organization	449	12 (11/1)	0.0104954	0.00767677	0.589751	0.00767677	0.149694
Biological Process	GO:0071417	cellular response to organonitrogen compound	488	13 (11/2)	0.00809901	0.0136851	0.248301	0.00809901	0.133239
Biological Process	GO:0031099	regeneration	230	8 (7/1)	0.00810003	0.0105908	0.364948	0.00810003	0.133239
Biological Process	GO:0051181	cofactor transport	34	3 (2/1)	0.00845107	0.0487144	0.0646287	0.00845107	0.135835
Biological Process	GO:0098732	macromolecule deacylation	71	2 (0/2)	0.21939	NA	0.00856865	0.00856865	0.559614
Biological Process	GO:0033500	carbohydrate homeostasis	215	6 (3/3)	0.0516101	0.388438	0.00859401	0.00859401	0.406225
Biological Process	GO:0034394	protein localization to cell surface	41	3 (3/0)	0.0141326	0.00888046	NA	0.00888046	0.165467
Molecular Function	GO:0005342	organic acid transmembrane transporter activity	122	5 (5/0)	0.0179805	0.00907966	NA	0.00907966	0.166237
Biological Process	GO:1903827	regulation of cellular protein localization	338	9 (9/0)	0.02545	0.00923002	NA	0.00923002	0.16713
Biological Process	GO:0062012	regulation of small molecule metabolic process	236	8 (5/3)	0.00937932	0.101107	0.0110625	0.00937932	0.145207
Biological Process	GO:1904888	cranial skeletal system development	42	3 (3/0)	0.0150832	0.00949126	NA	0.00949126	0.169355
Molecular Function	GO:0035326	enhancer binding	76	4 (2/2)	0.0146797	0.187638	0.00976671	0.00976671	0.186193
Biological Process	GO:0003014	renal system process	81	4 (4/0)	0.0181528	0.0102023	NA	0.0102023	0.179757
Biological Process	GO:0019216	regulation of lipid metabolic process	241	8 (6/2)	0.0105558	0.0408781	0.0810117	0.0105558	0.156698
Molecular Function	GO:0048037	cofactor binding	440	10 (6/4)	0.0480855	0.310099	0.0106349	0.0106349	0.388331
Molecular Function	GO:0005326	neurotransmitter transporter activity	44	3 (3/0)	0.0170905	0.0107848	NA	0.0107848	0.184614
Biological Process	GO:0060249	anatomical structure homeostasis	244	8 (6/2)	0.0113122	0.042973	0.082745	0.0113122	0.162609
Cellular Component	GO:0044445	cytosolic part	233	7 (7/0)	0.0263793	0.0113144	NA	0.0113144	0.191345
Biological Process	GO:0051051	negative regulation of transport	350	9 (9/0)	0.0308555	0.0114104	NA	0.0114104	0.192197
Cellular Component	GO:0005844	polysome	45	3 (3/0)	0.0181474	0.011468	NA	0.011468	0.192397
Cellular Component	GO:0005667	transcription factor complex	242	4 (1/3)	0.351656	0.921773	0.0118355	0.0118355	0.634999
Biological Process	GO:0006875	cellular metal ion homeostasis	455	10 (6/4)	0.0576889	0.337574	0.0119128	0.0119128	0.440087
Biological Process	GO:0042476	odontogenesis	85	4 (4/0)	0.0212696	0.0120251	NA	0.0120251	0.197803
Biological Process	GO:0048880	sensory system development	247	8 (7/1)	0.0121079	0.0151711	0.386027	0.0121079	0.167719
Molecular Function	GO:0016684	oxidoreductase activity, acting on peroxide as acceptor	46	3 (3/0)	0.0192398	0.0121755	NA	0.0121755	0.198296
Biological Process	GO:0052547	regulation of peptidase activity	298	9 (8/1)	0.0122723	0.0131538	0.445248	0.0122723	0.168121
Molecular Function	GO:0005506	iron ion binding	154	6 (4/2)	0.0124759	0.0776453	0.0366823	0.0124759	0.168926
Biological Process	GO:0098754	detoxification	86	4 (4/0)	0.0220968	0.0125112	NA	0.0125112	0.201858
Biological Process	GO:0007276	gamete generation	462	12 (9/3)	0.0129142	0.0535368	0.0617189	0.0129142	0.17264
Biological Process	GO:0009743	response to carbohydrate	252	6 (3/3)	0.0938922	0.489465	0.0131918	0.0131918	0.565374
Biological Process	GO:0070371	ERK1 and ERK2 cascade	252	8 (6/2)	0.0135246	0.0488852	0.0874231	0.0135246	0.178534
Molecular Function	GO:0048306	calcium-dependent protein binding	48	3 (3/0)	0.0215317	0.0136643	NA	0.0136643	0.209556
Biological Process	GO:0008277	regulation of G protein-coupled receptor signaling pathway	91	4 (2/2)	0.0265258	0.244887	0.0137759	0.0137759	0.272439
Biological Process	GO:0042594	response to starvation	158	6 (5/1)	0.0140108	0.0250542	0.267566	0.0140108	0.181995
Cellular Component	GO:0005791	rough endoplasmic reticulum	90	4 (4/0)	0.0256006	0.0145809	NA	0.0145809	0.220072
Biological Process	GO:0046717	acid secretion	94	4 (2/2)	0.0294204	0.256457	0.0146501	0.0146501	0.292485
Biological Process	GO:0071363	cellular response to growth factor stimulus	497	12 (11/1)	0.0215556	0.0154753	0.627445	0.0154753	0.228415
Biological Process	GO:0104004	cellular response to environmental stimulus	248	7 (7/0)	0.0352448	0.0154784	NA	0.0154784	0.228415
Biological Process	GO:0007423	sensory organ development	369	10 (9/1)	0.0171017	0.0156229	0.5185	0.0156229	0.208136
Biological Process	GO:0035270	endocrine system development	98	4 (2/2)	0.0335602	0.271897	0.0158521	0.0158521	0.316866
Molecular Function	GO:0008233	peptidase activity	499	11 (11/0)	0.0471716	0.015896	NA	0.015896	0.232423
Molecular Function	GO:0005509	calcium ion binding	476	12 (10/2)	0.0159744	0.0280249	0.239555	0.0159744	0.198498
Biological Process	GO:0007017	microtubule-based process	499	7 (3/4)	0.422428	0.895031	0.0162208	0.0162208	0.696996
Biological Process	GO:0051259	protein complex oligomerization	439	11 (10/1)	0.0214057	0.0171539	0.581442	0.0171539	0.242702
Biological Process	GO:0002683	negative regulation of immune system process	264	8 (7/1)	0.0174143	0.0210137	0.406422	0.0174143	0.21133
Cellular Component	GO:0044440	endosomal part	255	7 (7/0)	0.0399859	0.017754	NA	0.017754	0.25343
Molecular Function	GO:0008509	anion transmembrane transporter activity	256	7 (7/0)	0.0406956	0.0180973	NA	0.0180973	0.25458
Biological Process	GO:0044091	membrane biogenesis	20	2 (2/0)	0.025039	0.0181368	NA	0.0181368	0.25458
Molecular Function	GO:0008301	DNA binding, bending	20	2 (2/0)	0.025039	0.0181368	NA	0.0181368	0.25458
Molecular Function	GO:0005200	structural constituent of cytoskeleton	45	3 (2/1)	0.0181474	0.0798705	0.0846512	0.0181474	0.216548
Biological Process	GO:0048284	organelle fusion	98	4 (4/0)	0.0335602	0.0193398	NA	0.0193398	0.267195
Biological Process	GO:1901654	response to ketone	270	8 (7/1)	0.019635	0.0234053	0.413461	0.019635	0.229482
Molecular Function	GO:0016638	oxidoreductase activity, acting on the CH-NH2 group of donors	21	2 (2/0)	0.0274522	0.0199101	NA	0.0199101	0.269586
Biological Process	GO:0072524	pyridine-containing compound metabolic process	111	2 (0/2)	0.400235	NA	0.0200381	0.0200381	0.787062
Biological Process	GO:0060541	respiratory system development	149	5 (5/0)	0.0380964	0.0200424	NA	0.0200424	0.270509
Biological Process	GO:0010608	posttranscriptional regulation of gene expression	296	8 (5/3)	0.0316122	0.196899	0.0201859	0.0201859	0.306725
Biological Process	GO:0002250	adaptive immune response	222	7 (6/1)	0.020941	0.0291189	0.354785	0.020941	0.241596
Molecular Function	GO:0003712	transcription coregulator activity	302	6 (3/3)	0.172886	0.611586	0.0212707	0.0212707	0.747191
Biological Process	GO:0055123	digestive system development	101	4 (4/0)	0.0368768	0.0213442	NA	0.0213442	0.282642
Biological Process	GO:0006091	generation of precursor metabolites and energy	304	8 (5/3)	0.036128	0.211548	0.0216393	0.0216393	0.33115
Molecular Function	GO:0019825	oxygen binding	22	2 (2/0)	0.0299549	0.0217528	NA	0.0217528	0.286253
Biological Process	GO:0050954	sensory perception of mechanical stimulus	102	4 (4/0)	0.0380229	0.0220395	NA	0.0220395	0.286633
Biological Process	GO:0040013	negative regulation of locomotion	208	6 (6/0)	0.0452507	0.0220539	NA	0.0220539	0.286633
Biological Process	GO:0042063	gliogenesis	225	7 (6/1)	0.0223388	0.0308057	0.358615	0.0223388	0.247549
Biological Process	GO:1901264	carbohydrate derivative transport	58	3 (3/0)	0.0351276	0.0226058	NA	0.0226058	0.292004
Biological Process	GO:0035690	cellular response to drug	333	9 (7/2)	0.0234098	0.0603832	0.138657	0.0234098	0.252766
Biological Process	GO:0006959	humoral immune response	104	4 (4/0)	0.0403757	0.0234714	NA	0.0234714	0.300419
Molecular Function	GO:0042562	hormone binding	88	4 (3/1)	0.0238095	0.0642753	0.158983	0.0238095	0.256425
Molecular Function	GO:0050839	cell adhesion molecule binding	156	5 (5/0)	0.044913	0.0238775	NA	0.0238775	0.303771
Biological Process	GO:0031016	pancreas development	50	3 (2/1)	0.0239665	0.0956035	0.0936134	0.0239665	0.257125
Biological Process	GO:0040008	regulation of growth	465	10 (10/0)	0.0647454	0.0243838	NA	0.0243838	0.306567
Molecular Function	GO:0016502	nucleotide receptor activity	20	2 (1/1)	0.025039	0.189002	0.0385264	0.025039	0.263598
Cellular Component	GO:0005770	late endosome	158	5 (5/0)	0.046986	0.0250542	NA	0.0250542	0.310304
Biological Process	GO:0008544	epidermis development	158	5 (5/0)	0.046986	0.0250542	NA	0.0250542	0.310304
Biological Process	GO:0098542	defense response to other organism	283	8 (7/1)	0.0251265	0.0292177	0.428434	0.0251265	0.263859
Biological Process	GO:0009792	embryo development ending in birth or egg hatching	401	10 (9/1)	0.0283194	0.0251497	0.548343	0.0251497	0.285294
Biological Process	GO:0070997	neuron death	275	7 (7/0)	0.0557572	0.0255368	NA	0.0255368	0.311262
Biological Process	GO:0098739	import across plasma membrane	90	4 (3/1)	0.0256006	0.0678016	0.162293	0.0256006	0.266183
Molecular Function	GO:0019842	vitamin binding	107	4 (4/0)	0.044057	0.025723	NA	0.025723	0.311262
Molecular Function	GO:0001653	peptide receptor activity	132	2 (0/2)	0.487774	NA	0.0276559	0.0276559	0.939187
Biological Process	GO:0018149	peptide cross-linking	25	2 (2/0)	0.0379745	0.0276813	NA	0.0276813	0.325603
Biological Process	GO:0061383	trabecula morphogenesis	25	2 (2/0)	0.0379745	0.0276813	NA	0.0276813	0.325603
Biological Process	GO:0034504	protein localization to nucleus	186	6 (5/1)	0.0285637	0.0454993	0.307056	0.0285637	0.287069
Biological Process	GO:0022412	cellular process involved in reproduction in multicellular organism	238	7 (5/2)	0.0291433	0.103829	0.0792902	0.0291433	0.292196
Biological Process	GO:0044321	response to leptin	22	2 (1/1)	0.0299549	0.205824	0.0422984	0.0299549	0.294033
Biological Process	GO:0048736	appendage development	95	4 (3/1)	0.0304252	0.0769918	0.170512	0.0304252	0.297955
Biological Process	GO:0002252	immune effector process	416	10 (9/1)	0.0350711	0.0308047	0.561703	0.0308047	0.326907
Biological Process	GO:0048598	embryonic morphogenesis	351	9 (7/2)	0.0313394	0.0752535	0.150809	0.0313394	0.305487
Molecular Function	GO:0001664	G protein-coupled receptor binding	227	6 (6/0)	0.0637245	0.0319651	NA	0.0319651	0.349623
Biological Process	GO:0097190	apoptotic signaling pathway	354	9 (8/1)	0.0328229	0.0325939	0.503857	0.0325939	0.313418
Biological Process	GO:0072593	reactive oxygen species metabolic process	192	6 (4/2)	0.03263	0.141053	0.0545071	0.03263	0.313418
Biological Process	GO:0015672	monovalent inorganic cation transport	421	10 (9/1)	0.0375522	0.0328726	0.56607	0.0328726	0.335737
Biological Process	GO:0003013	circulatory system process	355	9 (8/1)	0.033328	0.0330588	0.504847	0.0330588	0.316804
Biological Process	GO:0015696	ammonium transport	98	4 (3/1)	0.0335602	0.0827548	0.175406	0.0335602	0.316866
Molecular Function	GO:0043178	alcohol binding	68	3 (3/0)	0.0522065	0.0340626	NA	0.0340626	0.360708
Molecular Function	GO:0035586	purinergic receptor activity	24	2 (1/1)	0.0352185	0.222298	0.0460559	0.0352185	0.326907
Biological Process	GO:0009895	negative regulation of catabolic process	174	5 (5/0)	0.0655905	0.0358121	NA	0.0358121	0.372809
Biological Process	GO:0009410	response to xenobiotic stimulus	296	7 (7/0)	0.0759815	0.0359366	NA	0.0359366	0.372809
Biological Process	GO:0046683	response to organophosphorus	147	5 (4/1)	0.0362734	0.0679456	0.251459	0.0362734	0.33115
Molecular Function	GO:0003682	chromatin binding	377	4 (1/3)	0.688946	0.981359	0.0374998	0.0374998	0.970099
Biological Process	GO:1990868	response to chemokine	71	3 (3/0)	0.057981	0.0379854	NA	0.0379854	0.388244
Molecular Function	GO:0016705	oxidoreductase activity, acting on paired donors, with incorporation or reduction of molecular oxygen	158	5 (3/2)	0.046986	0.227646	0.0384307	0.0384307	0.385688
Biological Process	GO:0008202	steroid metabolic process	200	6 (4/2)	0.0386118	0.156438	0.0585838	0.0386118	0.340155
Biological Process	GO:0042330	taxis	367	8 (8/0)	0.0870278	0.0389952	NA	0.0389952	0.396639
Biological Process	GO:0051186	cofactor metabolic process	386	5 (2/3)	0.521794	0.912988	0.0397767	0.0397767	0.970099
Biological Process	GO:0051180	vitamin transport	26	2 (1/1)	0.04081	0.238432	0.049799	0.04081	0.354332
Molecular Function	GO:1901618	organic hydroxy compound transmembrane transporter activity	31	2 (2/0)	0.0560989	0.0412016	NA	0.0412016	0.403488
Biological Process	GO:0045861	negative regulation of proteolysis	257	7 (6/1)	0.0414134	0.0528231	0.398105	0.0414134	0.358094
Cellular Component	GO:0042383	sarcolemma	125	4 (4/0)	0.0699416	0.0419021	NA	0.0419021	0.408448
Biological Process	GO:0043410	positive regulation of MAPK cascade	374	9 (8/1)	0.0439698	0.0427686	0.523287	0.0427686	0.374796
Biological Process	GO:0048568	embryonic organ development	259	7 (6/1)	0.0428737	0.0544508	0.400493	0.0428737	0.368642
Molecular Function	GO:0140104	molecular carrier activity	32	2 (2/0)	0.0593633	0.0436534	NA	0.0436534	0.41969
Biological Process	GO:0043112	receptor metabolic process	127	4 (4/0)	0.0732115	0.0439855	NA	0.0439855	0.420961
Molecular Function	GO:0005539	glycosaminoglycan binding	128	4 (4/0)	0.0748752	0.0450487	NA	0.0450487	0.429185
Biological Process	GO:0061351	neural precursor cell proliferation	108	4 (3/1)	0.0453246	0.103231	0.191516	0.0453246	0.378695
Biological Process	GO:0055067	monovalent inorganic cation homeostasis	108	4 (3/1)	0.0453246	0.103231	0.191516	0.0453246	0.378695
Biological Process	GO:0072507	divalent inorganic cation homeostasis	409	8 (5/3)	0.136626	0.422513	0.0459099	0.0459099	0.660541
Biological Process	GO:0030104	water homeostasis	33	2 (2/0)	0.0626916	0.0461581	NA	0.0461581	0.433865
Regulated Genes in GO term
Term Type	GO ID with Link	GO term	FAST DB STABLE ID	Gene Symbol	Gene Name	Link to Entrez Gene	Regulation	Fold-Change	P-Value
Cellular Component	GO:0031012	extracellular matrix	GSRG0027609	Igf1	insulin-like growth factor 1	24482	up	2.21314	3.49945e-06
Cellular Component	GO:0031012	extracellular matrix	GSRG0013913	Lox	lysyl oxidase	24914	up	2.77555	0.00356155
Cellular Component	GO:0031012	extracellular matrix	GSRG0037371	Ptn	pleiotrophin	24924	up	1.72963	1.69595e-06
Cellular Component	GO:0031012	extracellular matrix	GSRG0034903	Gpc3	glypican 3	25236	up	2.32223	0.0351065
Cellular Component	GO:0031012	extracellular matrix	GSRG0005725	Col1a1	collagen, type I, alpha 1	29393	up	2.76952	0.0476448
Cellular Component	GO:0031012	extracellular matrix	GSRG0030353	Anxa2	annexin A2	56611	up	1.54738	0.0188111
Cellular Component	GO:0031012	extracellular matrix	GSRG0014755	Mmp2	matrix metallopeptidase 2	81686	up	1.94389	0.0390657
Cellular Component	GO:0031012	extracellular matrix	GSRG0010951	Mmp14	matrix metallopeptidase 14	81707	up	2.22228	9.64291e-05
Cellular Component	GO:0031012	extracellular matrix	GSRG0032293	Col3a1	collagen type III alpha 1 chain	84032	up	3.11849	0.0446826
Cellular Component	GO:0031012	extracellular matrix	GSRG0017333	Col18a1	collagen type XVIII alpha 1 chain	85251	up	1.88105	0.0487531
Cellular Component	GO:0031012	extracellular matrix	GSRG0018626	Col5a1	collagen, type V, alpha 1	85490	up	1.8782	0.00997465
Cellular Component	GO:0031012	extracellular matrix	GSRG0034487	Timp1	TIMP metallopeptidase inhibitor 1	116510	up	1.67814	0.0485872
Cellular Component	GO:0031012	extracellular matrix	GSRG0002909	Thbs2	thrombospondin 2	292406	up	1.87574	0.000638698
Cellular Component	GO:0031012	extracellular matrix	GSRG0015197	Adamts12	ADAM metallopeptidase with thrombospondin type 1 motif, 12	294809	up	2.19375	0.000734725
Cellular Component	GO:0031012	extracellular matrix	GSRG0018732	Olfml2a	olfactomedin-like 2A	296708	up	1.8614	0.0147661
Cellular Component	GO:0031012	extracellular matrix	GSRG0022821	Rarres2	retinoic acid receptor responder 2	297073	up	1.7645	0.000202933
Cellular Component	GO:0031012	extracellular matrix	GSRG0025784	Vwa1	von Willebrand factor A domain containing 1	298683	up	1.74249	0.0454962
Cellular Component	GO:0031012	extracellular matrix	GSRG0011502	Nid2	nidogen 2	302248	up	2.22258	0.011615
Cellular Component	GO:0031012	extracellular matrix	GSRG0007153	Col8a1	collagen, type VIII, alpha 1	304021	up	1.84701	0.000201246
Cellular Component	GO:0031012	extracellular matrix	GSRG0027392	Mmp19	matrix metallopeptidase 19	304608	up	1.54022	0.00244687
Cellular Component	GO:0031012	extracellular matrix	GSRG0031401	Loxl1	lysyl oxidase-like 1	315714	up	2.19048	0.0340143
Cellular Component	GO:0031012	extracellular matrix	GSRG0025988	Coch	cochlin	362735	up	2.55893	0.0195764
Biological Process	GO:0072358	cardiovascular system development	GSRG0024178	Leprot // Lepr	leptin receptor overlapping transcript // leptin receptor	24536	up	2.17112	0.0285368
Biological Process	GO:0072358	cardiovascular system development	GSRG0013913	Lox	lysyl oxidase	24914	up	2.77555	0.00356155
Biological Process	GO:0072358	cardiovascular system development	GSRG0037371	Ptn	pleiotrophin	24924	up	1.72963	1.69595e-06
Biological Process	GO:0072358	cardiovascular system development	GSRG0034903	Gpc3	glypican 3	25236	up	2.32223	0.0351065
Biological Process	GO:0072358	cardiovascular system development	GSRG0021564	Aqp1	aquaporin 1	25240	up	3.66531	0.023482
Biological Process	GO:0072358	cardiovascular system development	GSRG0004917	Anxa1	annexin A1	25380	up	1.90321	0.0287908
Biological Process	GO:0072358	cardiovascular system development	GSRG0010244	Kdr	kinase insert domain receptor	25589	up	1.57582	2.75751e-05
Biological Process	GO:0072358	cardiovascular system development	GSRG0005725	Col1a1	collagen, type I, alpha 1	29393	up	2.76952	0.0476448
Biological Process	GO:0072358	cardiovascular system development	GSRG0030353	Anxa2	annexin A2	56611	up	1.54738	0.0188111
Biological Process	GO:0072358	cardiovascular system development	GSRG0004210	Anpep	alanyl aminopeptidase, membrane	81641	up	1.56143	0.0100194
Biological Process	GO:0072358	cardiovascular system development	GSRG0014755	Mmp2	matrix metallopeptidase 2	81686	up	1.94389	0.0390657
Biological Process	GO:0072358	cardiovascular system development	GSRG0010951	Mmp14	matrix metallopeptidase 14	81707	up	2.22228	9.64291e-05
Biological Process	GO:0072358	cardiovascular system development	GSRG0010905	Lgals3	lectin, galactoside-binding, soluble, 3	83781	up	1.68417	0.0240676
Biological Process	GO:0072358	cardiovascular system development	GSRG0032293	Col3a1	collagen type III alpha 1 chain	84032	up	3.11849	0.0446826
Biological Process	GO:0072358	cardiovascular system development	GSRG0017333	Col18a1	collagen type XVIII alpha 1 chain	85251	up	1.88105	0.0487531
Biological Process	GO:0072358	cardiovascular system development	GSRG0012089	Angpt2	angiopoietin 2	89805	up	2.05634	0.0320948
Biological Process	GO:0072358	cardiovascular system development	GSRG0002909	Thbs2	thrombospondin 2	292406	up	1.87574	0.000638698
Biological Process	GO:0072358	cardiovascular system development	GSRG0010102	Ptpn14	protein tyrosine phosphatase, non-receptor type 14	305064	up	1.5432	0.0454986
Biological Process	GO:0072358	cardiovascular system development	GSRG0009755	Cd34	CD34 molecule	305081	up	1.60179	2.43724e-06
Biological Process	GO:0072358	cardiovascular system development	GSRG0036709	Foxs1	forkhead box S1	311547	up	2.22331	9.35156e-05
Biological Process	GO:0072358	cardiovascular system development	GSRG0036818	Clec14a	C-type lectin domain family 14, member A	314148	up	1.51808	0.00655157
Biological Process	GO:0072358	cardiovascular system development	GSRG0031401	Loxl1	lysyl oxidase-like 1	315714	up	2.19048	0.0340143
Biological Process	GO:0072358	cardiovascular system development	GSRG0010542	Pf4	platelet factor 4	360918	up	2.89485	1.40625e-05
Biological Process	GO:0072358	cardiovascular system development	GSRG0013322	Foxc1	forkhead box C1	364706	up	2.14053	0.01439
Biological Process	GO:0072358	cardiovascular system development	GSRG0022536	Apold1	apolipoprotein L domain containing 1	444983	up	1.72596	0.00122716
Cellular Component	GO:0005581	collagen trimer	GSRG0013913	Lox	lysyl oxidase	24914	up	2.77555	0.00356155
Cellular Component	GO:0005581	collagen trimer	GSRG0005725	Col1a1	collagen, type I, alpha 1	29393	up	2.76952	0.0476448
Cellular Component	GO:0005581	collagen trimer	GSRG0032293	Col3a1	collagen type III alpha 1 chain	84032	up	3.11849	0.0446826
Cellular Component	GO:0005581	collagen trimer	GSRG0017333	Col18a1	collagen type XVIII alpha 1 chain	85251	up	1.88105	0.0487531
Cellular Component	GO:0005581	collagen trimer	GSRG0018626	Col5a1	collagen, type V, alpha 1	85490	up	1.8782	0.00997465
Cellular Component	GO:0005581	collagen trimer	GSRG0015194	C1qtnf3	C1q and tumor necrosis factor related protein 3	294806	up	1.65721	0.0104681
Cellular Component	GO:0005581	collagen trimer	GSRG0007153	Col8a1	collagen, type VIII, alpha 1	304021	up	1.84701	0.000201246
Cellular Component	GO:0005581	collagen trimer	GSRG0013507	Colec12	collectin sub-family member 12	361289	up	1.98553	0.0169039
Cellular Component	GO:0005581	collagen trimer	GSRG0005296	C1qtnf2	C1q and tumor necrosis factor related protein 2	497886	up	2.23265	0.000898849
Biological Process	GO:0043062	extracellular structure organization	GSRG0013913	Lox	lysyl oxidase	24914	up	2.77555	0.00356155
Biological Process	GO:0043062	extracellular structure organization	GSRG0004291	Serpinh1	serpin family H member 1	29345	up	2.11427	7.30489e-08
Biological Process	GO:0043062	extracellular structure organization	GSRG0005725	Col1a1	collagen, type I, alpha 1	29393	up	2.76952	0.0476448
Biological Process	GO:0043062	extracellular structure organization	GSRG0030353	Anxa2	annexin A2	56611	up	1.54738	0.0188111
Biological Process	GO:0043062	extracellular structure organization	GSRG0017492	P4ha1	prolyl 4-hydroxylase subunit alpha 1	64475	up	1.5202	3.79841e-09
Biological Process	GO:0043062	extracellular structure organization	GSRG0032293	Col3a1	collagen type III alpha 1 chain	84032	up	3.11849	0.0446826
Biological Process	GO:0043062	extracellular structure organization	GSRG0017333	Col18a1	collagen type XVIII alpha 1 chain	85251	up	1.88105	0.0487531
Biological Process	GO:0043062	extracellular structure organization	GSRG0018626	Col5a1	collagen, type V, alpha 1	85490	up	1.8782	0.00997465
Biological Process	GO:0043062	extracellular structure organization	GSRG0018732	Olfml2a	olfactomedin-like 2A	296708	up	1.8614	0.0147661
Biological Process	GO:0043062	extracellular structure organization	GSRG0025784	Vwa1	von Willebrand factor A domain containing 1	298683	up	1.74249	0.0454962
Biological Process	GO:0043062	extracellular structure organization	GSRG0007153	Col8a1	collagen, type VIII, alpha 1	304021	up	1.84701	0.000201246
Biological Process	GO:0043062	extracellular structure organization	GSRG0009755	Cd34	CD34 molecule	305081	up	1.60179	2.43724e-06
Biological Process	GO:0043062	extracellular structure organization	GSRG0013322	Foxc1	forkhead box C1	364706	up	2.14053	0.01439
Biological Process	GO:0001101	response to acid chemical	GSRG0021639	Reg3b	regenerating islet-derived 3 beta	24618	up	2.01739	0.00745369
Biological Process	GO:0001101	response to acid chemical	GSRG0037371	Ptn	pleiotrophin	24924	up	1.72963	1.69595e-06
Biological Process	GO:0001101	response to acid chemical	GSRG0023495	Cd9	CD9 molecule	24936	up	1.55152	0.0117702
Biological Process	GO:0001101	response to acid chemical	GSRG0003034	Gipr	gastric inhibitory polypeptide receptor	25024	down	1.6322	0.000325105
Biological Process	GO:0001101	response to acid chemical	GSRG0021564	Aqp1	aquaporin 1	25240	up	3.66531	0.023482
Biological Process	GO:0001101	response to acid chemical	GSRG0037503	Igfbp2	insulin-like growth factor binding protein 2	25662	up	1.72131	0.0244395
Biological Process	GO:0001101	response to acid chemical	GSRG0005030	Rbp4	retinol binding protein 4	25703	up	1.62007	0.0399124
Biological Process	GO:0001101	response to acid chemical	GSRG0005725	Col1a1	collagen, type I, alpha 1	29393	up	2.76952	0.0476448
Biological Process	GO:0001101	response to acid chemical	GSRG0002026	Slc22a6	solute carrier family 22 member 6	29509	up	2.56715	0.0243848
Biological Process	GO:0001101	response to acid chemical	GSRG0034672	P2ry4	pyrimidinergic receptor P2Y4	63843	down	1.56464	0.0144735
Biological Process	GO:0001101	response to acid chemical	GSRG0014755	Mmp2	matrix metallopeptidase 2	81686	up	1.94389	0.0390657
Biological Process	GO:0001101	response to acid chemical	GSRG0032293	Col3a1	collagen type III alpha 1 chain	84032	up	3.11849	0.0446826
Biological Process	GO:0001101	response to acid chemical	GSRG0017333	Col18a1	collagen type XVIII alpha 1 chain	85251	up	1.88105	0.0487531
Biological Process	GO:0001101	response to acid chemical	GSRG0022678	Pdk4	pyruvate dehydrogenase kinase 4	89813	down	1.6407	0.002714
Biological Process	GO:0001101	response to acid chemical	GSRG0006300	Atp6v0e1	ATPase H+ transporting V0 subunit e1	94170	up	1.5018	1.12118e-05
Biological Process	GO:0001101	response to acid chemical	GSRG0024876	Txn1	thioredoxin 1	116484	up	1.66058	4.57254e-06
Biological Process	GO:0001101	response to acid chemical	GSRG0004310	Folr2	folate receptor beta	293154	up	2.16314	0.0306163
Biological Process	GO:0001101	response to acid chemical	GSRG0002218	Pax2	paired box 2	293992	down	1.50224	5.62487e-06
Biological Process	GO:0001101	response to acid chemical	GSRG0022979	Cyp26b1	cytochrome P450, family 26, subfamily b, polypeptide 1	312495	up	2.17664	0.0465587
Biological Process	GO:0001101	response to acid chemical	GSRG0011652	Gjb2	gap junction protein, beta 2	394266	up	2.31803	0.0162067
Biological Process	GO:0048511	rhythmic process	GSRG0021162	Ada	adenosine deaminase	24165	up	1.77537	0.00772795
Biological Process	GO:0048511	rhythmic process	GSRG0000579	Dbp	D-box binding PAR bZIP transcription factor	24309	down	1.82727	6.81891e-12
Biological Process	GO:0048511	rhythmic process	GSRG0024178	Leprot // Lepr	leptin receptor overlapping transcript // leptin receptor	24536	up	2.17112	0.0285368
Biological Process	GO:0048511	rhythmic process	GSRG0021639	Reg3b	regenerating islet-derived 3 beta	24618	up	2.01739	0.00745369
Biological Process	GO:0048511	rhythmic process	GSRG0037371	Ptn	pleiotrophin	24924	up	1.72963	1.69595e-06
Biological Process	GO:0048511	rhythmic process	GSRG0004917	Anxa1	annexin A1	25380	up	1.90321	0.0287908
Biological Process	GO:0048511	rhythmic process	GSRG0020184	Ptgds	prostaglandin D2 synthase	25526	up	2.25676	0.00237695
Biological Process	GO:0048511	rhythmic process	GSRG0001671	Cckbr	cholecystokinin B receptor	25706	down	1.53944	0.00467719
Biological Process	GO:0048511	rhythmic process	GSRG0001726	Arntl	aryl hydrocarbon receptor nuclear translocator-like	29657	up	1.52649	1.02567e-07
Biological Process	GO:0048511	rhythmic process	GSRG0033164	Per2	period circadian clock 2	63840	down	1.66504	2.30588e-08
Biological Process	GO:0048511	rhythmic process	GSRG0014755	Mmp2	matrix metallopeptidase 2	81686	up	1.94389	0.0390657
Biological Process	GO:0048511	rhythmic process	GSRG0029861	Casp12	caspase 12	156117	up	2.45517	0.00410522
Biological Process	GO:0048511	rhythmic process	GSRG0006798	Nr1d1	nuclear receptor subfamily 1, group D, member 1	252917	down	1.68178	4.53412e-13
Biological Process	GO:0048511	rhythmic process	GSRG0005491	Per1	period circadian clock 1	287422	down	2.09934	2.01653e-16
Biological Process	GO:0048511	rhythmic process	GSRG0027392	Mmp19	matrix metallopeptidase 19	304608	up	1.54022	0.00244687
Biological Process	GO:0048511	rhythmic process	GSRG0016508	Ciart	circadian associated repressor of transcription	365871	down	2.16872	1.95623e-14
Biological Process	GO:0048511	rhythmic process	GSRG0009341	Tnfrsf11a	TNF receptor superfamily member 11A	498206	down	1.60242	6.18442e-12
Biological Process	GO:0009611	response to wounding	GSRG0024178	Leprot // Lepr	leptin receptor overlapping transcript // leptin receptor	24536	up	2.17112	0.0285368
Biological Process	GO:0009611	response to wounding	GSRG0013913	Lox	lysyl oxidase	24914	up	2.77555	0.00356155
Biological Process	GO:0009611	response to wounding	GSRG0023495	Cd9	CD9 molecule	24936	up	1.55152	0.0117702
Biological Process	GO:0009611	response to wounding	GSRG0003034	Gipr	gastric inhibitory polypeptide receptor	25024	down	1.6322	0.000325105
Biological Process	GO:0009611	response to wounding	GSRG0021564	Aqp1	aquaporin 1	25240	up	3.66531	0.023482
Biological Process	GO:0009611	response to wounding	GSRG0004917	Anxa1	annexin A1	25380	up	1.90321	0.0287908
Biological Process	GO:0009611	response to wounding	GSRG0004892	Cntf	ciliary neurotrophic factor	25707	up	2.22423	0.0460522
Biological Process	GO:0009611	response to wounding	GSRG0006078	Itgb4	integrin subunit beta 4	25724	up	2.13255	0.0496119
Biological Process	GO:0009611	response to wounding	GSRG0005725	Col1a1	collagen, type I, alpha 1	29393	up	2.76952	0.0476448
Biological Process	GO:0009611	response to wounding	GSRG0004301	P2ry2	purinergic receptor P2Y2	29597	up	1.58645	0.0231211
Biological Process	GO:0009611	response to wounding	GSRG0030353	Anxa2	annexin A2	56611	up	1.54738	0.0188111
Biological Process	GO:0009611	response to wounding	GSRG0014755	Mmp2	matrix metallopeptidase 2	81686	up	1.94389	0.0390657
Biological Process	GO:0009611	response to wounding	GSRG0036732	Thbd	thrombomodulin	83580	up	2.70579	0.0341294
Biological Process	GO:0009611	response to wounding	GSRG0032293	Col3a1	collagen type III alpha 1 chain	84032	up	3.11849	0.0446826
Biological Process	GO:0009611	response to wounding	GSRG0024876	Txn1	thioredoxin 1	116484	up	1.66058	4.57254e-06
Biological Process	GO:0009611	response to wounding	GSRG0034487	Timp1	TIMP metallopeptidase inhibitor 1	116510	up	1.67814	0.0485872
Biological Process	GO:0009611	response to wounding	GSRG0027681	Tspan8	tetraspanin 8	171048	up	1.62096	0.0259235
Biological Process	GO:0009611	response to wounding	GSRG0009755	Cd34	CD34 molecule	305081	up	1.60179	2.43724e-06
Biological Process	GO:0009611	response to wounding	GSRG0010542	Pf4	platelet factor 4	360918	up	2.89485	1.40625e-05
Biological Process	GO:0070482	response to oxygen levels	GSRG0021162	Ada	adenosine deaminase	24165	up	1.77537	0.00772795
Biological Process	GO:0070482	response to oxygen levels	GSRG0027609	Igf1	insulin-like growth factor 1	24482	up	2.21314	3.49945e-06
Biological Process	GO:0070482	response to oxygen levels	GSRG0024178	Leprot // Lepr	leptin receptor overlapping transcript // leptin receptor	24536	up	2.17112	0.0285368
Biological Process	GO:0070482	response to oxygen levels	GSRG0037371	Ptn	pleiotrophin	24924	up	1.72963	1.69595e-06
Biological Process	GO:0070482	response to oxygen levels	GSRG0021564	Aqp1	aquaporin 1	25240	up	3.66531	0.023482
Biological Process	GO:0070482	response to oxygen levels	GSRG0030142	Cryab	crystallin, alpha B	25420	up	1.50675	0.012757
Biological Process	GO:0070482	response to oxygen levels	GSRG0010244	Kdr	kinase insert domain receptor	25589	up	1.57582	2.75751e-05
Biological Process	GO:0070482	response to oxygen levels	GSRG0005725	Col1a1	collagen, type I, alpha 1	29393	up	2.76952	0.0476448
Biological Process	GO:0070482	response to oxygen levels	GSRG0014755	Mmp2	matrix metallopeptidase 2	81686	up	1.94389	0.0390657
Biological Process	GO:0070482	response to oxygen levels	GSRG0010951	Mmp14	matrix metallopeptidase 14	81707	up	2.22228	9.64291e-05
Biological Process	GO:0070482	response to oxygen levels	GSRG0025961	Twist1	twist family bHLH transcription factor 1	85489	up	1.65297	0.0218905
Biological Process	GO:0070482	response to oxygen levels	GSRG0012089	Angpt2	angiopoietin 2	89805	up	2.05634	0.0320948
Biological Process	GO:0070482	response to oxygen levels	GSRG0024876	Txn1	thioredoxin 1	116484	up	1.66058	4.57254e-06
Biological Process	GO:0070482	response to oxygen levels	GSRG0029861	Casp12	caspase 12	156117	up	2.45517	0.00410522
Biological Process	GO:0070482	response to oxygen levels	GSRG0009755	Cd34	CD34 molecule	305081	up	1.60179	2.43724e-06
Biological Process	GO:0070482	response to oxygen levels	GSRG0022536	Apold1	apolipoprotein L domain containing 1	444983	up	1.72596	0.00122716
Biological Process	GO:0044706	multi-multicellular organism process	GSRG0027609	Igf1	insulin-like growth factor 1	24482	up	2.21314	3.49945e-06
Biological Process	GO:0044706	multi-multicellular organism process	GSRG0024178	Leprot // Lepr	leptin receptor overlapping transcript // leptin receptor	24536	up	2.17112	0.0285368
Biological Process	GO:0044706	multi-multicellular organism process	GSRG0021639	Reg3b	regenerating islet-derived 3 beta	24618	up	2.01739	0.00745369
Biological Process	GO:0044706	multi-multicellular organism process	GSRG0037503	Igfbp2	insulin-like growth factor binding protein 2	25662	up	1.72131	0.0244395
Biological Process	GO:0044706	multi-multicellular organism process	GSRG0012832	Hfe	hemochromatosis	29199	up	1.67031	0.00693516
Biological Process	GO:0044706	multi-multicellular organism process	GSRG0014755	Mmp2	matrix metallopeptidase 2	81686	up	1.94389	0.0390657
Biological Process	GO:0044706	multi-multicellular organism process	GSRG0036732	Thbd	thrombomodulin	83580	up	2.70579	0.0341294
Biological Process	GO:0044706	multi-multicellular organism process	GSRG0022623	Fgl2	fibrinogen-like 2	84586	up	2.08426	0.0188065
Biological Process	GO:0044706	multi-multicellular organism process	GSRG0012089	Angpt2	angiopoietin 2	89805	up	2.05634	0.0320948
Biological Process	GO:0044706	multi-multicellular organism process	GSRG0034487	Timp1	TIMP metallopeptidase inhibitor 1	116510	up	1.67814	0.0485872
Biological Process	GO:0044706	multi-multicellular organism process	GSRG0034589	Ace2	angiotensin I converting enzyme 2	302668	up	1.59285	0.00023357
Biological Process	GO:0044706	multi-multicellular organism process	GSRG0011652	Gjb2	gap junction protein, beta 2	394266	up	2.31803	0.0162067
Biological Process	GO:0001501	skeletal system development	GSRG0027609	Igf1	insulin-like growth factor 1	24482	up	2.21314	3.49945e-06
Biological Process	GO:0001501	skeletal system development	GSRG0015543	Ctsk	cathepsin K	29175	up	2.39274	0.0336646
Biological Process	GO:0001501	skeletal system development	GSRG0005725	Col1a1	collagen, type I, alpha 1	29393	up	2.76952	0.0476448
Biological Process	GO:0001501	skeletal system development	GSRG0030353	Anxa2	annexin A2	56611	up	1.54738	0.0188111
Biological Process	GO:0001501	skeletal system development	GSRG0016342	Serp1	stress-associated endoplasmic reticulum protein 1	80881	up	1.60164	0.000229283
Biological Process	GO:0001501	skeletal system development	GSRG0010951	Mmp14	matrix metallopeptidase 14	81707	up	2.22228	9.64291e-05
Biological Process	GO:0001501	skeletal system development	GSRG0032293	Col3a1	collagen type III alpha 1 chain	84032	up	3.11849	0.0446826
Biological Process	GO:0001501	skeletal system development	GSRG0025961	Twist1	twist family bHLH transcription factor 1	85489	up	1.65297	0.0218905
Biological Process	GO:0001501	skeletal system development	GSRG0034487	Timp1	TIMP metallopeptidase inhibitor 1	116510	up	1.67814	0.0485872
Biological Process	GO:0001501	skeletal system development	GSRG0015197	Adamts12	ADAM metallopeptidase with thrombospondin type 1 motif, 12	294809	up	2.19375	0.000734725
Biological Process	GO:0001501	skeletal system development	GSRG0025784	Vwa1	von Willebrand factor A domain containing 1	298683	up	1.74249	0.0454962
Biological Process	GO:0001501	skeletal system development	GSRG0022979	Cyp26b1	cytochrome P450, family 26, subfamily b, polypeptide 1	312495	up	2.17664	0.0465587
Biological Process	GO:0001501	skeletal system development	GSRG0030938	Zbtb16	zinc finger and BTB domain containing 16	353227	down	3.42649	0.000135092
Biological Process	GO:0001501	skeletal system development	GSRG0025988	Coch	cochlin	362735	up	2.55893	0.0195764
Biological Process	GO:0001501	skeletal system development	GSRG0013322	Foxc1	forkhead box C1	364706	up	2.14053	0.01439
Biological Process	GO:0010817	regulation of hormone levels	GSRG0027609	Igf1	insulin-like growth factor 1	24482	up	2.21314	3.49945e-06
Biological Process	GO:0010817	regulation of hormone levels	GSRG0024178	Leprot // Lepr	leptin receptor overlapping transcript // leptin receptor	24536	up	2.17112	0.0285368
Biological Process	GO:0010817	regulation of hormone levels	GSRG0013811	Ttr	transthyretin	24856	up	12.7287	0.000416411
Biological Process	GO:0010817	regulation of hormone levels	GSRG0003034	Gipr	gastric inhibitory polypeptide receptor	25024	down	1.6322	0.000325105
Biological Process	GO:0010817	regulation of hormone levels	GSRG0021564	Aqp1	aquaporin 1	25240	up	3.66531	0.023482
Biological Process	GO:0010817	regulation of hormone levels	GSRG0004917	Anxa1	annexin A1	25380	up	1.90321	0.0287908
Biological Process	GO:0010817	regulation of hormone levels	GSRG0005030	Rbp4	retinol binding protein 4	25703	up	1.62007	0.0399124
Biological Process	GO:0010817	regulation of hormone levels	GSRG0001671	Cckbr	cholecystokinin B receptor	25706	down	1.53944	0.00467719
Biological Process	GO:0010817	regulation of hormone levels	GSRG0004892	Cntf	ciliary neurotrophic factor	25707	up	2.22423	0.0460522
Biological Process	GO:0010817	regulation of hormone levels	GSRG0012832	Hfe	hemochromatosis	29199	up	1.67031	0.00693516
Biological Process	GO:0010817	regulation of hormone levels	GSRG0015457	Crabp2	cellular retinoic acid binding protein 2	29563	up	2.29438	0.00126207
Biological Process	GO:0010817	regulation of hormone levels	GSRG0001726	Arntl	aryl hydrocarbon receptor nuclear translocator-like	29657	up	1.52649	1.02567e-07
Biological Process	GO:0010817	regulation of hormone levels	GSRG0033164	Per2	period circadian clock 2	63840	down	1.66504	2.30588e-08
Biological Process	GO:0010817	regulation of hormone levels	GSRG0016342	Serp1	stress-associated endoplasmic reticulum protein 1	80881	up	1.60164	0.000229283
Biological Process	GO:0010817	regulation of hormone levels	GSRG0000103	Vip	vasoactive intestinal peptide	117064	up	2.29902	0.0022789
Biological Process	GO:0010817	regulation of hormone levels	GSRG0006798	Nr1d1	nuclear receptor subfamily 1, group D, member 1	252917	down	1.68178	4.53412e-13
Biological Process	GO:0010817	regulation of hormone levels	GSRG0022979	Cyp26b1	cytochrome P450, family 26, subfamily b, polypeptide 1	312495	up	2.17664	0.0465587
Biological Process	GO:0050673	epithelial cell proliferation	GSRG0027609	Igf1	insulin-like growth factor 1	24482	up	2.21314	3.49945e-06
Biological Process	GO:0050673	epithelial cell proliferation	GSRG0037371	Ptn	pleiotrophin	24924	up	1.72963	1.69595e-06
Biological Process	GO:0050673	epithelial cell proliferation	GSRG0010244	Kdr	kinase insert domain receptor	25589	up	1.57582	2.75751e-05
Biological Process	GO:0050673	epithelial cell proliferation	GSRG0017726	Fabp7	fatty acid binding protein 7	80841	up	1.57554	5.19472e-14
Biological Process	GO:0050673	epithelial cell proliferation	GSRG0010951	Mmp14	matrix metallopeptidase 14	81707	up	2.22228	9.64291e-05
Biological Process	GO:0050673	epithelial cell proliferation	GSRG0025961	Twist1	twist family bHLH transcription factor 1	85489	up	1.65297	0.0218905
Biological Process	GO:0050673	epithelial cell proliferation	GSRG0003019	C5ar1	complement component 5a receptor 1	113959	up	1.67602	0.0181567
Biological Process	GO:0050673	epithelial cell proliferation	GSRG0000103	Vip	vasoactive intestinal peptide	117064	up	2.29902	0.0022789
Biological Process	GO:0050673	epithelial cell proliferation	GSRG0006798	Nr1d1	nuclear receptor subfamily 1, group D, member 1	252917	down	1.68178	4.53412e-13
Biological Process	GO:0050673	epithelial cell proliferation	GSRG0002218	Pax2	paired box 2	293992	down	1.50224	5.62487e-06
Biological Process	GO:0050673	epithelial cell proliferation	GSRG0007153	Col8a1	collagen, type VIII, alpha 1	304021	up	1.84701	0.000201246
Biological Process	GO:0050673	epithelial cell proliferation	GSRG0009755	Cd34	CD34 molecule	305081	up	1.60179	2.43724e-06
Biological Process	GO:0050673	epithelial cell proliferation	GSRG0021384	Cav2	caveolin 2	363425	up	1.59203	0.000103453
Biological Process	GO:0050673	epithelial cell proliferation	GSRG0021395	Wnt16	wingless-type MMTV integration site family, member 16	500047	up	2.90761	0.018199
Biological Process	GO:0032355	response to estradiol	GSRG0027609	Igf1	insulin-like growth factor 1	24482	up	2.21314	3.49945e-06
Biological Process	GO:0032355	response to estradiol	GSRG0021639	Reg3b	regenerating islet-derived 3 beta	24618	up	2.01739	0.00745369
Biological Process	GO:0032355	response to estradiol	GSRG0037371	Ptn	pleiotrophin	24924	up	1.72963	1.69595e-06
Biological Process	GO:0032355	response to estradiol	GSRG0004917	Anxa1	annexin A1	25380	up	1.90321	0.0287908
Biological Process	GO:0032355	response to estradiol	GSRG0030142	Cryab	crystallin, alpha B	25420	up	1.50675	0.012757
Biological Process	GO:0032355	response to estradiol	GSRG0037503	Igfbp2	insulin-like growth factor binding protein 2	25662	up	1.72131	0.0244395
Biological Process	GO:0032355	response to estradiol	GSRG0005725	Col1a1	collagen, type I, alpha 1	29393	up	2.76952	0.0476448
Biological Process	GO:0032355	response to estradiol	GSRG0008788	Arpc1b	actin related protein 2/3 complex, subunit 1B	54227	up	1.54517	0.0477152
Biological Process	GO:0032355	response to estradiol	GSRG0014755	Mmp2	matrix metallopeptidase 2	81686	up	1.94389	0.0390657
Biological Process	GO:0032355	response to estradiol	GSRG0006288	Hba2	hemoglobin, alpha 2	360504	up	1.56481	0.022647
Biological Process	GO:0032355	response to estradiol	GSRG0011652	Gjb2	gap junction protein, beta 2	394266	up	2.31803	0.0162067
Molecular Function	GO:0030246	carbohydrate binding	GSRG0005514	Asgr1	asialoglycoprotein receptor 1	24210	up	1.61768	0.00811791
Molecular Function	GO:0030246	carbohydrate binding	GSRG0021639	Reg3b	regenerating islet-derived 3 beta	24618	up	2.01739	0.00745369
Molecular Function	GO:0030246	carbohydrate binding	GSRG0005515	Asgr2	asialoglycoprotein receptor 2	29403	up	2.31996	0.045413
Molecular Function	GO:0030246	carbohydrate binding	GSRG0037084	Enpp3	ectonucleotide pyrophosphatase/phosphodiesterase 3	54410	up	1.58771	0.0255044
Molecular Function	GO:0030246	carbohydrate binding	GSRG0017492	P4ha1	prolyl 4-hydroxylase subunit alpha 1	64475	up	1.5202	3.79841e-09
Molecular Function	GO:0030246	carbohydrate binding	GSRG0010905	Lgals3	lectin, galactoside-binding, soluble, 3	83781	up	1.68417	0.0240676
Molecular Function	GO:0030246	carbohydrate binding	GSRG0020858	Cd93	CD93 molecule	84398	up	1.83951	0.0127355
Molecular Function	GO:0030246	carbohydrate binding	GSRG0009755	Cd34	CD34 molecule	305081	up	1.60179	2.43724e-06
Molecular Function	GO:0030246	carbohydrate binding	GSRG0036818	Clec14a	C-type lectin domain family 14, member A	314148	up	1.51808	0.00655157
Molecular Function	GO:0030246	carbohydrate binding	GSRG0013507	Colec12	collectin sub-family member 12	361289	up	1.98553	0.0169039
Molecular Function	GO:0030246	carbohydrate binding	GSRG0023467	Clec4a1	C-type lectin domain family 4, member A1	362430	up	1.62261	0.01752
Biological Process	GO:0048871	multicellular organismal homeostasis	GSRG0024178	Leprot // Lepr	leptin receptor overlapping transcript // leptin receptor	24536	up	2.17112	0.0285368
Biological Process	GO:0048871	multicellular organismal homeostasis	GSRG0021564	Aqp1	aquaporin 1	25240	up	3.66531	0.023482
Biological Process	GO:0048871	multicellular organismal homeostasis	GSRG0005030	Rbp4	retinol binding protein 4	25703	up	1.62007	0.0399124
Biological Process	GO:0048871	multicellular organismal homeostasis	GSRG0015543	Ctsk	cathepsin K	29175	up	2.39274	0.0336646
Biological Process	GO:0048871	multicellular organismal homeostasis	GSRG0012832	Hfe	hemochromatosis	29199	up	1.67031	0.00693516
Biological Process	GO:0048871	multicellular organismal homeostasis	GSRG0001726	Arntl	aryl hydrocarbon receptor nuclear translocator-like	29657	up	1.52649	1.02567e-07
Biological Process	GO:0048871	multicellular organismal homeostasis	GSRG0033164	Per2	period circadian clock 2	63840	down	1.66504	2.30588e-08
Biological Process	GO:0048871	multicellular organismal homeostasis	GSRG0020272	Lcn2	lipocalin 2	170496	down	1.77463	0.0134929
Biological Process	GO:0048871	multicellular organismal homeostasis	GSRG0006798	Nr1d1	nuclear receptor subfamily 1, group D, member 1	252917	down	1.68178	4.53412e-13
Biological Process	GO:0048871	multicellular organismal homeostasis	GSRG0010118	G0s2	G0/G1switch 2	289388	up	1.58082	0.00247795
Biological Process	GO:0048871	multicellular organismal homeostasis	GSRG0009755	Cd34	CD34 molecule	305081	up	1.60179	2.43724e-06
Biological Process	GO:0048871	multicellular organismal homeostasis	GSRG0022979	Cyp26b1	cytochrome P450, family 26, subfamily b, polypeptide 1	312495	up	2.17664	0.0465587
Biological Process	GO:0048871	multicellular organismal homeostasis	GSRG0006142	Metrnl	meteorin-like, glial cell differentiation regulator	316842	up	1.50169	0.0102409
Biological Process	GO:0048871	multicellular organismal homeostasis	GSRG0013322	Foxc1	forkhead box C1	364706	up	2.14053	0.01439
Biological Process	GO:0048871	multicellular organismal homeostasis	GSRG0009341	Tnfrsf11a	TNF receptor superfamily member 11A	498206	down	1.60242	6.18442e-12
Biological Process	GO:0061061	muscle structure development	GSRG0010109	Atf3	activating transcription factor 3	25389	up	2.37238	1.14942e-06
Biological Process	GO:0061061	muscle structure development	GSRG0030142	Cryab	crystallin, alpha B	25420	up	1.50675	0.012757
Biological Process	GO:0061061	muscle structure development	GSRG0009831	Btg2	BTG anti-proliferation factor 2	29619	up	1.7165	0.000141673
Biological Process	GO:0061061	muscle structure development	GSRG0001726	Arntl	aryl hydrocarbon receptor nuclear translocator-like	29657	up	1.52649	1.02567e-07
Biological Process	GO:0061061	muscle structure development	GSRG0037084	Enpp3	ectonucleotide pyrophosphatase/phosphodiesterase 3	54410	up	1.58771	0.0255044
Biological Process	GO:0061061	muscle structure development	GSRG0032967	Fhl2	four and a half LIM domains 2	63839	up	1.53814	0.0382903
Biological Process	GO:0061061	muscle structure development	GSRG0016342	Serp1	stress-associated endoplasmic reticulum protein 1	80881	up	1.60164	0.000229283
Biological Process	GO:0061061	muscle structure development	GSRG0010951	Mmp14	matrix metallopeptidase 14	81707	up	2.22228	9.64291e-05
Biological Process	GO:0061061	muscle structure development	GSRG0032293	Col3a1	collagen type III alpha 1 chain	84032	up	3.11849	0.0446826
Biological Process	GO:0061061	muscle structure development	GSRG0025961	Twist1	twist family bHLH transcription factor 1	85489	up	1.65297	0.0218905
Biological Process	GO:0061061	muscle structure development	GSRG0022882	Vamp5	vesicle-associated membrane protein 5	89818	up	1.64416	0.00241441
Biological Process	GO:0061061	muscle structure development	GSRG0022979	Cyp26b1	cytochrome P450, family 26, subfamily b, polypeptide 1	312495	up	2.17664	0.0465587
Biological Process	GO:0061061	muscle structure development	GSRG0023852	Msc	musculin	312897	up	2.97604	0.00240049
Biological Process	GO:0061061	muscle structure development	GSRG0021384	Cav2	caveolin 2	363425	up	1.59203	0.000103453
Biological Process	GO:0061061	muscle structure development	GSRG0013322	Foxc1	forkhead box C1	364706	up	2.14053	0.01439
Biological Process	GO:0061061	muscle structure development	GSRG0028142	Maff	MAF bZIP transcription factor F	366960	up	1.56813	0.00550925
Biological Process	GO:0007568	aging	GSRG0021162	Ada	adenosine deaminase	24165	up	1.77537	0.00772795
Biological Process	GO:0007568	aging	GSRG0027609	Igf1	insulin-like growth factor 1	24482	up	2.21314	3.49945e-06
Biological Process	GO:0007568	aging	GSRG0024178	Leprot // Lepr	leptin receptor overlapping transcript // leptin receptor	24536	up	2.17112	0.0285368
Biological Process	GO:0007568	aging	GSRG0030142	Cryab	crystallin, alpha B	25420	up	1.50675	0.012757
Biological Process	GO:0007568	aging	GSRG0010244	Kdr	kinase insert domain receptor	25589	up	1.57582	2.75751e-05
Biological Process	GO:0007568	aging	GSRG0037503	Igfbp2	insulin-like growth factor binding protein 2	25662	up	1.72131	0.0244395
Biological Process	GO:0007568	aging	GSRG0004301	P2ry2	purinergic receptor P2Y2	29597	up	1.58645	0.0231211
Biological Process	GO:0007568	aging	GSRG0001726	Arntl	aryl hydrocarbon receptor nuclear translocator-like	29657	up	1.52649	1.02567e-07
Biological Process	GO:0007568	aging	GSRG0016342	Serp1	stress-associated endoplasmic reticulum protein 1	80881	up	1.60164	0.000229283
Biological Process	GO:0007568	aging	GSRG0014755	Mmp2	matrix metallopeptidase 2	81686	up	1.94389	0.0390657
Biological Process	GO:0007568	aging	GSRG0025961	Twist1	twist family bHLH transcription factor 1	85489	up	1.65297	0.0218905
Biological Process	GO:0007568	aging	GSRG0034487	Timp1	TIMP metallopeptidase inhibitor 1	116510	up	1.67814	0.0485872
Biological Process	GO:0007568	aging	GSRG0029861	Casp12	caspase 12	156117	up	2.45517	0.00410522
Biological Process	GO:0007568	aging	GSRG0002218	Pax2	paired box 2	293992	down	1.50224	5.62487e-06
Biological Process	GO:0007568	aging	GSRG0011652	Gjb2	gap junction protein, beta 2	394266	up	2.31803	0.0162067
Biological Process	GO:0007568	aging	GSRG0021395	Wnt16	wingless-type MMTV integration site family, member 16	500047	up	2.90761	0.018199
Biological Process	GO:0003158	endothelium development	GSRG0037371	Ptn	pleiotrophin	24924	up	1.72963	1.69595e-06
Biological Process	GO:0003158	endothelium development	GSRG0010244	Kdr	kinase insert domain receptor	25589	up	1.57582	2.75751e-05
Biological Process	GO:0003158	endothelium development	GSRG0030353	Anxa2	annexin A2	56611	up	1.54738	0.0188111
Biological Process	GO:0003158	endothelium development	GSRG0017333	Col18a1	collagen type XVIII alpha 1 chain	85251	up	1.88105	0.0487531
Biological Process	GO:0003158	endothelium development	GSRG0015197	Adamts12	ADAM metallopeptidase with thrombospondin type 1 motif, 12	294809	up	2.19375	0.000734725
Biological Process	GO:0003158	endothelium development	GSRG0009755	Cd34	CD34 molecule	305081	up	1.60179	2.43724e-06
Biological Process	GO:0003158	endothelium development	GSRG0022536	Apold1	apolipoprotein L domain containing 1	444983	up	1.72596	0.00122716
Biological Process	GO:0031589	cell-substrate adhesion	GSRG0037371	Ptn	pleiotrophin	24924	up	1.72963	1.69595e-06
Biological Process	GO:0031589	cell-substrate adhesion	GSRG0006078	Itgb4	integrin subunit beta 4	25724	up	2.13255	0.0496119
Biological Process	GO:0031589	cell-substrate adhesion	GSRG0027397	Cd63	Cd63 molecule	29186	up	1.5869	8.43218e-07
Biological Process	GO:0031589	cell-substrate adhesion	GSRG0005725	Col1a1	collagen, type I, alpha 1	29393	up	2.76952	0.0476448
Biological Process	GO:0031589	cell-substrate adhesion	GSRG0010951	Mmp14	matrix metallopeptidase 14	81707	up	2.22228	9.64291e-05
Biological Process	GO:0031589	cell-substrate adhesion	GSRG0032293	Col3a1	collagen type III alpha 1 chain	84032	up	3.11849	0.0446826
Biological Process	GO:0031589	cell-substrate adhesion	GSRG0012089	Angpt2	angiopoietin 2	89805	up	2.05634	0.0320948
Biological Process	GO:0031589	cell-substrate adhesion	GSRG0015197	Adamts12	ADAM metallopeptidase with thrombospondin type 1 motif, 12	294809	up	2.19375	0.000734725
Biological Process	GO:0031589	cell-substrate adhesion	GSRG0011502	Nid2	nidogen 2	302248	up	2.22258	0.011615
Biological Process	GO:0031589	cell-substrate adhesion	GSRG0007153	Col8a1	collagen, type VIII, alpha 1	304021	up	1.84701	0.000201246
Biological Process	GO:0031589	cell-substrate adhesion	GSRG0009755	Cd34	CD34 molecule	305081	up	1.60179	2.43724e-06
Molecular Function	GO:0019838	growth factor binding	GSRG0021639	Reg3b	regenerating islet-derived 3 beta	24618	up	2.01739	0.00745369
Molecular Function	GO:0019838	growth factor binding	GSRG0037371	Ptn	pleiotrophin	24924	up	1.72963	1.69595e-06
Molecular Function	GO:0019838	growth factor binding	GSRG0010244	Kdr	kinase insert domain receptor	25589	up	1.57582	2.75751e-05
Molecular Function	GO:0019838	growth factor binding	GSRG0037503	Igfbp2	insulin-like growth factor binding protein 2	25662	up	1.72131	0.0244395
Molecular Function	GO:0019838	growth factor binding	GSRG0006078	Itgb4	integrin subunit beta 4	25724	up	2.13255	0.0496119
Molecular Function	GO:0019838	growth factor binding	GSRG0005725	Col1a1	collagen, type I, alpha 1	29393	up	2.76952	0.0476448
Molecular Function	GO:0019838	growth factor binding	GSRG0032293	Col3a1	collagen type III alpha 1 chain	84032	up	3.11849	0.0446826
Molecular Function	GO:0019838	growth factor binding	GSRG0024009	Sec61b	Sec61 translocon beta subunit	298068	up	1.51253	5.24302e-08
Biological Process	GO:0048545	response to steroid hormone	GSRG0015739	Adh1	alcohol dehydrogenase 1 (class I)	24172	up	2.0598	0.0224114
Biological Process	GO:0048545	response to steroid hormone	GSRG0027609	Igf1	insulin-like growth factor 1	24482	up	2.21314	3.49945e-06
Biological Process	GO:0048545	response to steroid hormone	GSRG0024178	Leprot // Lepr	leptin receptor overlapping transcript // leptin receptor	24536	up	2.17112	0.0285368
Biological Process	GO:0048545	response to steroid hormone	GSRG0013913	Lox	lysyl oxidase	24914	up	2.77555	0.00356155
Biological Process	GO:0048545	response to steroid hormone	GSRG0037371	Ptn	pleiotrophin	24924	up	1.72963	1.69595e-06
Biological Process	GO:0048545	response to steroid hormone	GSRG0021564	Aqp1	aquaporin 1	25240	up	3.66531	0.023482
Biological Process	GO:0048545	response to steroid hormone	GSRG0004917	Anxa1	annexin A1	25380	up	1.90321	0.0287908
Biological Process	GO:0048545	response to steroid hormone	GSRG0020184	Ptgds	prostaglandin D2 synthase	25526	up	2.25676	0.00237695
Biological Process	GO:0048545	response to steroid hormone	GSRG0037503	Igfbp2	insulin-like growth factor binding protein 2	25662	up	1.72131	0.0244395
Biological Process	GO:0048545	response to steroid hormone	GSRG0005725	Col1a1	collagen, type I, alpha 1	29393	up	2.76952	0.0476448
Biological Process	GO:0048545	response to steroid hormone	GSRG0001726	Arntl	aryl hydrocarbon receptor nuclear translocator-like	29657	up	1.52649	1.02567e-07
Biological Process	GO:0048545	response to steroid hormone	GSRG0024876	Txn1	thioredoxin 1	116484	up	1.66058	4.57254e-06
Biological Process	GO:0048545	response to steroid hormone	GSRG0006798	Nr1d1	nuclear receptor subfamily 1, group D, member 1	252917	down	1.68178	4.53412e-13
Biological Process	GO:0048545	response to steroid hormone	GSRG0005491	Per1	period circadian clock 1	287422	down	2.09934	2.01653e-16
Biological Process	GO:0048545	response to steroid hormone	GSRG0033904	Med14	mediator complex subunit 14	317343	down	1.50951	3.55661e-10
Biological Process	GO:0048545	response to steroid hormone	GSRG0011652	Gjb2	gap junction protein, beta 2	394266	up	2.31803	0.0162067
Biological Process	GO:0048545	response to steroid hormone	GSRG0030737	Kank2	KN motif and ankyrin repeat domains 2	100361376	up	1.66064	0.017666
Biological Process	GO:0048771	tissue remodeling	GSRG0024178	Leprot // Lepr	leptin receptor overlapping transcript // leptin receptor	24536	up	2.17112	0.0285368
Biological Process	GO:0048771	tissue remodeling	GSRG0004917	Anxa1	annexin A1	25380	up	1.90321	0.0287908
Biological Process	GO:0048771	tissue remodeling	GSRG0015543	Ctsk	cathepsin K	29175	up	2.39274	0.0336646
Biological Process	GO:0048771	tissue remodeling	GSRG0014755	Mmp2	matrix metallopeptidase 2	81686	up	1.94389	0.0390657
Biological Process	GO:0048771	tissue remodeling	GSRG0010951	Mmp14	matrix metallopeptidase 14	81707	up	2.22228	9.64291e-05
Biological Process	GO:0048771	tissue remodeling	GSRG0034487	Timp1	TIMP metallopeptidase inhibitor 1	116510	up	1.67814	0.0485872
Biological Process	GO:0048771	tissue remodeling	GSRG0013322	Foxc1	forkhead box C1	364706	up	2.14053	0.01439
Biological Process	GO:0048771	tissue remodeling	GSRG0009341	Tnfrsf11a	TNF receptor superfamily member 11A	498206	down	1.60242	6.18442e-12
Biological Process	GO:0048771	tissue remodeling	GSRG0021395	Wnt16	wingless-type MMTV integration site family, member 16	500047	up	2.90761	0.018199
Biological Process	GO:0009314	response to radiation	GSRG0037371	Ptn	pleiotrophin	24924	up	1.72963	1.69595e-06
Biological Process	GO:0009314	response to radiation	GSRG0021564	Aqp1	aquaporin 1	25240	up	3.66531	0.023482
Biological Process	GO:0009314	response to radiation	GSRG0004917	Anxa1	annexin A1	25380	up	1.90321	0.0287908
Biological Process	GO:0009314	response to radiation	GSRG0030142	Cryab	crystallin, alpha B	25420	up	1.50675	0.012757
Biological Process	GO:0009314	response to radiation	GSRG0004892	Cntf	ciliary neurotrophic factor	25707	up	2.22423	0.0460522
Biological Process	GO:0009314	response to radiation	GSRG0033164	Per2	period circadian clock 2	63840	down	1.66504	2.30588e-08
Biological Process	GO:0009314	response to radiation	GSRG0014755	Mmp2	matrix metallopeptidase 2	81686	up	1.94389	0.0390657
Biological Process	GO:0009314	response to radiation	GSRG0036732	Thbd	thrombomodulin	83580	up	2.70579	0.0341294
Biological Process	GO:0009314	response to radiation	GSRG0032293	Col3a1	collagen type III alpha 1 chain	84032	up	3.11849	0.0446826
Biological Process	GO:0009314	response to radiation	GSRG0012089	Angpt2	angiopoietin 2	89805	up	2.05634	0.0320948
Biological Process	GO:0009314	response to radiation	GSRG0024876	Txn1	thioredoxin 1	116484	up	1.66058	4.57254e-06
Biological Process	GO:0009314	response to radiation	GSRG0006798	Nr1d1	nuclear receptor subfamily 1, group D, member 1	252917	down	1.68178	4.53412e-13
Biological Process	GO:0009314	response to radiation	GSRG0005491	Per1	period circadian clock 1	287422	down	2.09934	2.01653e-16
Biological Process	GO:0009314	response to radiation	GSRG0009341	Tnfrsf11a	TNF receptor superfamily member 11A	498206	down	1.60242	6.18442e-12
Biological Process	GO:0009314	response to radiation	GSRG0026492	Crip1	cysteine rich protein 1	691657	up	2.22768	0.00231077
Biological Process	GO:0006954	inflammatory response	GSRG0021162	Ada	adenosine deaminase	24165	up	1.77537	0.00772795
Biological Process	GO:0006954	inflammatory response	GSRG0021639	Reg3b	regenerating islet-derived 3 beta	24618	up	2.01739	0.00745369
Biological Process	GO:0006954	inflammatory response	GSRG0004917	Anxa1	annexin A1	25380	up	1.90321	0.0287908
Biological Process	GO:0006954	inflammatory response	GSRG0004892	Cntf	ciliary neurotrophic factor	25707	up	2.22423	0.0460522
Biological Process	GO:0006954	inflammatory response	GSRG0012832	Hfe	hemochromatosis	29199	up	1.67031	0.00693516
Biological Process	GO:0006954	inflammatory response	GSRG0004301	P2ry2	purinergic receptor P2Y2	29597	up	1.58645	0.0231211
Biological Process	GO:0006954	inflammatory response	GSRG0037084	Enpp3	ectonucleotide pyrophosphatase/phosphodiesterase 3	54410	up	1.58771	0.0255044
Biological Process	GO:0006954	inflammatory response	GSRG0003019	C5ar1	complement component 5a receptor 1	113959	up	1.67602	0.0181567
Biological Process	GO:0006954	inflammatory response	GSRG0034487	Timp1	TIMP metallopeptidase inhibitor 1	116510	up	1.67814	0.0485872
Biological Process	GO:0006954	inflammatory response	GSRG0005491	Per1	period circadian clock 1	287422	down	2.09934	2.01653e-16
Biological Process	GO:0006954	inflammatory response	GSRG0006684	Ccl6	chemokine (C-C motif) ligand 6	287910	up	2.56449	0.040904
Biological Process	GO:0006954	inflammatory response	GSRG0015197	Adamts12	ADAM metallopeptidase with thrombospondin type 1 motif, 12	294809	up	2.19375	0.000734725
Biological Process	GO:0006954	inflammatory response	GSRG0022821	Rarres2	retinoic acid receptor responder 2	297073	up	1.7645	0.000202933
Biological Process	GO:0006954	inflammatory response	GSRG0022979	Cyp26b1	cytochrome P450, family 26, subfamily b, polypeptide 1	312495	up	2.17664	0.0465587
Biological Process	GO:0006954	inflammatory response	GSRG0006142	Metrnl	meteorin-like, glial cell differentiation regulator	316842	up	1.50169	0.0102409
Biological Process	GO:0006954	inflammatory response	GSRG0010542	Pf4	platelet factor 4	360918	up	2.89485	1.40625e-05
Biological Process	GO:0006954	inflammatory response	GSRG0009341	Tnfrsf11a	TNF receptor superfamily member 11A	498206	down	1.60242	6.18442e-12
Molecular Function	GO:0003823	antigen binding	GSRG0016866	RT1-A2	RT1 class Ia, locus A2	24974	up	4.29027	0.012207
Molecular Function	GO:0003823	antigen binding	GSRG0003368	Fcgrt	Fc fragment of IgG receptor and transporter	29558	up	1.57492	0.000259052
Molecular Function	GO:0003823	antigen binding	GSRG0009648	Cd48	Cd48 molecule	245962	up	1.58887	0.0222737
Molecular Function	GO:0003823	antigen binding	GSRG0017860	RT1-Da	RT1 class II, locus Da	294269	up	2.71927	0.0388428
Molecular Function	GO:0003823	antigen binding	GSRG0017874	RT1-CE5	RT1 class I, locus CE5	309607	up	1.60932	0.00126872
Biological Process	GO:0060537	muscle tissue development	GSRG0010109	Atf3	activating transcription factor 3	25389	up	2.37238	1.14942e-06
Biological Process	GO:0060537	muscle tissue development	GSRG0009831	Btg2	BTG anti-proliferation factor 2	29619	up	1.7165	0.000141673
Biological Process	GO:0060537	muscle tissue development	GSRG0001726	Arntl	aryl hydrocarbon receptor nuclear translocator-like	29657	up	1.52649	1.02567e-07
Biological Process	GO:0060537	muscle tissue development	GSRG0032967	Fhl2	four and a half LIM domains 2	63839	up	1.53814	0.0382903
Biological Process	GO:0060537	muscle tissue development	GSRG0032293	Col3a1	collagen type III alpha 1 chain	84032	up	3.11849	0.0446826
Biological Process	GO:0060537	muscle tissue development	GSRG0025961	Twist1	twist family bHLH transcription factor 1	85489	up	1.65297	0.0218905
Biological Process	GO:0060537	muscle tissue development	GSRG0022882	Vamp5	vesicle-associated membrane protein 5	89818	up	1.64416	0.00241441
Biological Process	GO:0060537	muscle tissue development	GSRG0022979	Cyp26b1	cytochrome P450, family 26, subfamily b, polypeptide 1	312495	up	2.17664	0.0465587
Biological Process	GO:0060537	muscle tissue development	GSRG0023852	Msc	musculin	312897	up	2.97604	0.00240049
Biological Process	GO:0060537	muscle tissue development	GSRG0021384	Cav2	caveolin 2	363425	up	1.59203	0.000103453
Biological Process	GO:0060537	muscle tissue development	GSRG0013322	Foxc1	forkhead box C1	364706	up	2.14053	0.01439
Biological Process	GO:0060537	muscle tissue development	GSRG0028142	Maff	MAF bZIP transcription factor F	366960	up	1.56813	0.00550925
Biological Process	GO:0001503	ossification	GSRG0027609	Igf1	insulin-like growth factor 1	24482	up	2.21314	3.49945e-06
Biological Process	GO:0001503	ossification	GSRG0037371	Ptn	pleiotrophin	24924	up	1.72963	1.69595e-06
Biological Process	GO:0001503	ossification	GSRG0015543	Ctsk	cathepsin K	29175	up	2.39274	0.0336646
Biological Process	GO:0001503	ossification	GSRG0005725	Col1a1	collagen, type I, alpha 1	29393	up	2.76952	0.0476448
Biological Process	GO:0001503	ossification	GSRG0005515	Asgr2	asialoglycoprotein receptor 2	29403	up	2.31996	0.045413
Biological Process	GO:0001503	ossification	GSRG0004301	P2ry2	purinergic receptor P2Y2	29597	up	1.58645	0.0231211
Biological Process	GO:0001503	ossification	GSRG0032967	Fhl2	four and a half LIM domains 2	63839	up	1.53814	0.0382903
Biological Process	GO:0001503	ossification	GSRG0010951	Mmp14	matrix metallopeptidase 14	81707	up	2.22228	9.64291e-05
Biological Process	GO:0001503	ossification	GSRG0025961	Twist1	twist family bHLH transcription factor 1	85489	up	1.65297	0.0218905
Biological Process	GO:0001503	ossification	GSRG0030938	Zbtb16	zinc finger and BTB domain containing 16	353227	down	3.42649	0.000135092
Biological Process	GO:0001503	ossification	GSRG0013322	Foxc1	forkhead box C1	364706	up	2.14053	0.01439
Biological Process	GO:0001503	ossification	GSRG0009341	Tnfrsf11a	TNF receptor superfamily member 11A	498206	down	1.60242	6.18442e-12
Biological Process	GO:0046677	response to antibiotic	GSRG0021162	Ada	adenosine deaminase	24165	up	1.77537	0.00772795
Biological Process	GO:0046677	response to antibiotic	GSRG0027609	Igf1	insulin-like growth factor 1	24482	up	2.21314	3.49945e-06
Biological Process	GO:0046677	response to antibiotic	GSRG0021639	Reg3b	regenerating islet-derived 3 beta	24618	up	2.01739	0.00745369
Biological Process	GO:0046677	response to antibiotic	GSRG0021564	Aqp1	aquaporin 1	25240	up	3.66531	0.023482
Biological Process	GO:0046677	response to antibiotic	GSRG0004917	Anxa1	annexin A1	25380	up	1.90321	0.0287908
Biological Process	GO:0046677	response to antibiotic	GSRG0030142	Cryab	crystallin, alpha B	25420	up	1.50675	0.012757
Biological Process	GO:0046677	response to antibiotic	GSRG0005030	Rbp4	retinol binding protein 4	25703	up	1.62007	0.0399124
Biological Process	GO:0046677	response to antibiotic	GSRG0005725	Col1a1	collagen, type I, alpha 1	29393	up	2.76952	0.0476448
Biological Process	GO:0046677	response to antibiotic	GSRG0021260	Rgs19	regulator of G-protein signaling 19	59293	down	1.59405	1.15832e-08
Biological Process	GO:0046677	response to antibiotic	GSRG0014755	Mmp2	matrix metallopeptidase 2	81686	up	1.94389	0.0390657
Biological Process	GO:0046677	response to antibiotic	GSRG0024876	Txn1	thioredoxin 1	116484	up	1.66058	4.57254e-06
Biological Process	GO:0046677	response to antibiotic	GSRG0029861	Casp12	caspase 12	156117	up	2.45517	0.00410522
Biological Process	GO:0046677	response to antibiotic	GSRG0020272	Lcn2	lipocalin 2	170496	down	1.77463	0.0134929
Biological Process	GO:0046677	response to antibiotic	GSRG0002218	Pax2	paired box 2	293992	down	1.50224	5.62487e-06
Biological Process	GO:0046677	response to antibiotic	GSRG0011652	Gjb2	gap junction protein, beta 2	394266	up	2.31803	0.0162067
Biological Process	GO:0046677	response to antibiotic	GSRG0026492	Crip1	cysteine rich protein 1	691657	up	2.22768	0.00231077
Biological Process	GO:0007507	heart development	GSRG0027609	Igf1	insulin-like growth factor 1	24482	up	2.21314	3.49945e-06
Biological Process	GO:0007507	heart development	GSRG0013913	Lox	lysyl oxidase	24914	up	2.77555	0.00356155
Biological Process	GO:0007507	heart development	GSRG0037371	Ptn	pleiotrophin	24924	up	1.72963	1.69595e-06
Biological Process	GO:0007507	heart development	GSRG0034903	Gpc3	glypican 3	25236	up	2.32223	0.0351065
Biological Process	GO:0007507	heart development	GSRG0030353	Anxa2	annexin A2	56611	up	1.54738	0.0188111
Biological Process	GO:0007507	heart development	GSRG0032967	Fhl2	four and a half LIM domains 2	63839	up	1.53814	0.0382903
Biological Process	GO:0007507	heart development	GSRG0014755	Mmp2	matrix metallopeptidase 2	81686	up	1.94389	0.0390657
Biological Process	GO:0007507	heart development	GSRG0032293	Col3a1	collagen type III alpha 1 chain	84032	up	3.11849	0.0446826
Biological Process	GO:0007507	heart development	GSRG0025961	Twist1	twist family bHLH transcription factor 1	85489	up	1.65297	0.0218905
Biological Process	GO:0007507	heart development	GSRG0004688	Ifitm2	interferon induced transmembrane protein 2	114709	up	1.9124	0.0321808
Biological Process	GO:0007507	heart development	GSRG0027660	Dusp6	dual specificity phosphatase 6	116663	up	1.63141	8.34951e-06
Biological Process	GO:0007507	heart development	GSRG0001895	Ifitm1	interferon induced transmembrane protein 1	293618	up	2.36773	0.0376773
Biological Process	GO:0007507	heart development	GSRG0013322	Foxc1	forkhead box C1	364706	up	2.14053	0.01439
Biological Process	GO:0007507	heart development	GSRG0021395	Wnt16	wingless-type MMTV integration site family, member 16	500047	up	2.90761	0.018199
Biological Process	GO:0061448	connective tissue development	GSRG0002022	Pla2g16	phospholipase A2, group XVI	24913	up	1.59782	5.03655e-06
Biological Process	GO:0061448	connective tissue development	GSRG0015543	Ctsk	cathepsin K	29175	up	2.39274	0.0336646
Biological Process	GO:0061448	connective tissue development	GSRG0005725	Col1a1	collagen, type I, alpha 1	29393	up	2.76952	0.0476448
Biological Process	GO:0061448	connective tissue development	GSRG0030353	Anxa2	annexin A2	56611	up	1.54738	0.0188111
Biological Process	GO:0061448	connective tissue development	GSRG0034487	Timp1	TIMP metallopeptidase inhibitor 1	116510	up	1.67814	0.0485872
Biological Process	GO:0061448	connective tissue development	GSRG0015197	Adamts12	ADAM metallopeptidase with thrombospondin type 1 motif, 12	294809	up	2.19375	0.000734725
Biological Process	GO:0061448	connective tissue development	GSRG0025784	Vwa1	von Willebrand factor A domain containing 1	298683	up	1.74249	0.0454962
Biological Process	GO:0061448	connective tissue development	GSRG0009755	Cd34	CD34 molecule	305081	up	1.60179	2.43724e-06
Biological Process	GO:0061448	connective tissue development	GSRG0030938	Zbtb16	zinc finger and BTB domain containing 16	353227	down	3.42649	0.000135092
Biological Process	GO:0061448	connective tissue development	GSRG0025988	Coch	cochlin	362735	up	2.55893	0.0195764
Biological Process	GO:0006979	response to oxidative stress	GSRG0021162	Ada	adenosine deaminase	24165	up	1.77537	0.00772795
Biological Process	GO:0006979	response to oxidative stress	GSRG0021639	Reg3b	regenerating islet-derived 3 beta	24618	up	2.01739	0.00745369
Biological Process	GO:0006979	response to oxidative stress	GSRG0021564	Aqp1	aquaporin 1	25240	up	3.66531	0.023482
Biological Process	GO:0006979	response to oxidative stress	GSRG0004917	Anxa1	annexin A1	25380	up	1.90321	0.0287908
Biological Process	GO:0006979	response to oxidative stress	GSRG0030142	Cryab	crystallin, alpha B	25420	up	1.50675	0.012757
Biological Process	GO:0006979	response to oxidative stress	GSRG0005725	Col1a1	collagen, type I, alpha 1	29393	up	2.76952	0.0476448
Biological Process	GO:0006979	response to oxidative stress	GSRG0001726	Arntl	aryl hydrocarbon receptor nuclear translocator-like	29657	up	1.52649	1.02567e-07
Biological Process	GO:0006979	response to oxidative stress	GSRG0014755	Mmp2	matrix metallopeptidase 2	81686	up	1.94389	0.0390657
Biological Process	GO:0006979	response to oxidative stress	GSRG0010951	Mmp14	matrix metallopeptidase 14	81707	up	2.22228	9.64291e-05
Biological Process	GO:0006979	response to oxidative stress	GSRG0020272	Lcn2	lipocalin 2	170496	down	1.77463	0.0134929
Biological Process	GO:0006979	response to oxidative stress	GSRG0002218	Pax2	paired box 2	293992	down	1.50224	5.62487e-06
Biological Process	GO:0006979	response to oxidative stress	GSRG0025395	Gpx7	glutathione peroxidase 7	298376	up	1.58631	0.00150123
Biological Process	GO:0006979	response to oxidative stress	GSRG0015657	Slc25a24	solute carrier family 25 member 24	310791	up	1.59462	0.00140883
Biological Process	GO:0006979	response to oxidative stress	GSRG0011652	Gjb2	gap junction protein, beta 2	394266	up	2.31803	0.0162067
Biological Process	GO:0006979	response to oxidative stress	GSRG0021395	Wnt16	wingless-type MMTV integration site family, member 16	500047	up	2.90761	0.018199
Biological Process	GO:0030855	epithelial cell differentiation	GSRG0037371	Ptn	pleiotrophin	24924	up	1.72963	1.69595e-06
Biological Process	GO:0030855	epithelial cell differentiation	GSRG0004917	Anxa1	annexin A1	25380	up	1.90321	0.0287908
Biological Process	GO:0030855	epithelial cell differentiation	GSRG0027397	Cd63	Cd63 molecule	29186	up	1.5869	8.43218e-07
Biological Process	GO:0030855	epithelial cell differentiation	GSRG0001726	Arntl	aryl hydrocarbon receptor nuclear translocator-like	29657	up	1.52649	1.02567e-07
Biological Process	GO:0030855	epithelial cell differentiation	GSRG0030353	Anxa2	annexin A2	56611	up	1.54738	0.0188111
Biological Process	GO:0030855	epithelial cell differentiation	GSRG0012940	Pter	phosphotriesterase related	63852	up	1.54296	0.0118277
Biological Process	GO:0030855	epithelial cell differentiation	GSRG0017333	Col18a1	collagen type XVIII alpha 1 chain	85251	up	1.88105	0.0487531
Biological Process	GO:0030855	epithelial cell differentiation	GSRG0002218	Pax2	paired box 2	293992	down	1.50224	5.62487e-06
Biological Process	GO:0030855	epithelial cell differentiation	GSRG0010031	Tagln2	transgelin 2	304983	up	1.55103	0.033595
Biological Process	GO:0030855	epithelial cell differentiation	GSRG0009755	Cd34	CD34 molecule	305081	up	1.60179	2.43724e-06
Biological Process	GO:0030855	epithelial cell differentiation	GSRG0022979	Cyp26b1	cytochrome P450, family 26, subfamily b, polypeptide 1	312495	up	2.17664	0.0465587
Biological Process	GO:0030855	epithelial cell differentiation	GSRG0013322	Foxc1	forkhead box C1	364706	up	2.14053	0.01439
Biological Process	GO:0030855	epithelial cell differentiation	GSRG0028142	Maff	MAF bZIP transcription factor F	366960	up	1.56813	0.00550925
Biological Process	GO:0030855	epithelial cell differentiation	GSRG0022536	Apold1	apolipoprotein L domain containing 1	444983	up	1.72596	0.00122716
Biological Process	GO:0030855	epithelial cell differentiation	GSRG0021395	Wnt16	wingless-type MMTV integration site family, member 16	500047	up	2.90761	0.018199
Molecular Function	GO:0005201	extracellular matrix structural constituent	GSRG0005725	Col1a1	collagen, type I, alpha 1	29393	up	2.76952	0.0476448
Molecular Function	GO:0005201	extracellular matrix structural constituent	GSRG0032293	Col3a1	collagen type III alpha 1 chain	84032	up	3.11849	0.0446826
Molecular Function	GO:0005201	extracellular matrix structural constituent	GSRG0017333	Col18a1	collagen type XVIII alpha 1 chain	85251	up	1.88105	0.0487531
Molecular Function	GO:0005201	extracellular matrix structural constituent	GSRG0018626	Col5a1	collagen, type V, alpha 1	85490	up	1.8782	0.00997465
Molecular Function	GO:0005201	extracellular matrix structural constituent	GSRG0007153	Col8a1	collagen, type VIII, alpha 1	304021	up	1.84701	0.000201246
Biological Process	GO:0050878	regulation of body fluid levels	GSRG0021162	Ada	adenosine deaminase	24165	up	1.77537	0.00772795
Biological Process	GO:0050878	regulation of body fluid levels	GSRG0023495	Cd9	CD9 molecule	24936	up	1.55152	0.0117702
Biological Process	GO:0050878	regulation of body fluid levels	GSRG0021564	Aqp1	aquaporin 1	25240	up	3.66531	0.023482
Biological Process	GO:0050878	regulation of body fluid levels	GSRG0004301	P2ry2	purinergic receptor P2Y2	29597	up	1.58645	0.0231211
Biological Process	GO:0050878	regulation of body fluid levels	GSRG0030353	Anxa2	annexin A2	56611	up	1.54738	0.0188111
Biological Process	GO:0050878	regulation of body fluid levels	GSRG0000573	Bcat2	branched chain amino acid transaminase 2	64203	up	1.51402	0.000669061
Biological Process	GO:0050878	regulation of body fluid levels	GSRG0036732	Thbd	thrombomodulin	83580	up	2.70579	0.0341294
Biological Process	GO:0050878	regulation of body fluid levels	GSRG0027681	Tspan8	tetraspanin 8	171048	up	1.62096	0.0259235
Biological Process	GO:0050878	regulation of body fluid levels	GSRG0009755	Cd34	CD34 molecule	305081	up	1.60179	2.43724e-06
Biological Process	GO:0050878	regulation of body fluid levels	GSRG0022979	Cyp26b1	cytochrome P450, family 26, subfamily b, polypeptide 1	312495	up	2.17664	0.0465587
Biological Process	GO:0050878	regulation of body fluid levels	GSRG0010542	Pf4	platelet factor 4	360918	up	2.89485	1.40625e-05
Biological Process	GO:0032101	regulation of response to external stimulus	GSRG0021162	Ada	adenosine deaminase	24165	up	1.77537	0.00772795
Biological Process	GO:0032101	regulation of response to external stimulus	GSRG0023495	Cd9	CD9 molecule	24936	up	1.55152	0.0117702
Biological Process	GO:0032101	regulation of response to external stimulus	GSRG0004917	Anxa1	annexin A1	25380	up	1.90321	0.0287908
Biological Process	GO:0032101	regulation of response to external stimulus	GSRG0004892	Cntf	ciliary neurotrophic factor	25707	up	2.22423	0.0460522
Biological Process	GO:0032101	regulation of response to external stimulus	GSRG0037084	Enpp3	ectonucleotide pyrophosphatase/phosphodiesterase 3	54410	up	1.58771	0.0255044
Biological Process	GO:0032101	regulation of response to external stimulus	GSRG0030353	Anxa2	annexin A2	56611	up	1.54738	0.0188111
Biological Process	GO:0032101	regulation of response to external stimulus	GSRG0017726	Fabp7	fatty acid binding protein 7	80841	up	1.57554	5.19472e-14
Biological Process	GO:0032101	regulation of response to external stimulus	GSRG0036732	Thbd	thrombomodulin	83580	up	2.70579	0.0341294
Biological Process	GO:0032101	regulation of response to external stimulus	GSRG0012089	Angpt2	angiopoietin 2	89805	up	2.05634	0.0320948
Biological Process	GO:0032101	regulation of response to external stimulus	GSRG0027681	Tspan8	tetraspanin 8	171048	up	1.62096	0.0259235
Biological Process	GO:0032101	regulation of response to external stimulus	GSRG0005491	Per1	period circadian clock 1	287422	down	2.09934	2.01653e-16
Biological Process	GO:0032101	regulation of response to external stimulus	GSRG0015197	Adamts12	ADAM metallopeptidase with thrombospondin type 1 motif, 12	294809	up	2.19375	0.000734725
Biological Process	GO:0032101	regulation of response to external stimulus	GSRG0022821	Rarres2	retinoic acid receptor responder 2	297073	up	1.7645	0.000202933
Biological Process	GO:0032101	regulation of response to external stimulus	GSRG0009755	Cd34	CD34 molecule	305081	up	1.60179	2.43724e-06
Biological Process	GO:0032101	regulation of response to external stimulus	GSRG0006142	Metrnl	meteorin-like, glial cell differentiation regulator	316842	up	1.50169	0.0102409
Biological Process	GO:0032101	regulation of response to external stimulus	GSRG0009341	Tnfrsf11a	TNF receptor superfamily member 11A	498206	down	1.60242	6.18442e-12
Biological Process	GO:0032101	regulation of response to external stimulus	GSRG0030737	Kank2	KN motif and ankyrin repeat domains 2	100361376	up	1.66064	0.017666
Biological Process	GO:0023061	signal release	GSRG0024178	Leprot // Lepr	leptin receptor overlapping transcript // leptin receptor	24536	up	2.17112	0.0285368
Biological Process	GO:0023061	signal release	GSRG0003034	Gipr	gastric inhibitory polypeptide receptor	25024	down	1.6322	0.000325105
Biological Process	GO:0023061	signal release	GSRG0021564	Aqp1	aquaporin 1	25240	up	3.66531	0.023482
Biological Process	GO:0023061	signal release	GSRG0004917	Anxa1	annexin A1	25380	up	1.90321	0.0287908
Biological Process	GO:0023061	signal release	GSRG0005030	Rbp4	retinol binding protein 4	25703	up	1.62007	0.0399124
Biological Process	GO:0023061	signal release	GSRG0001671	Cckbr	cholecystokinin B receptor	25706	down	1.53944	0.00467719
Biological Process	GO:0023061	signal release	GSRG0004892	Cntf	ciliary neurotrophic factor	25707	up	2.22423	0.0460522
Biological Process	GO:0023061	signal release	GSRG0012832	Hfe	hemochromatosis	29199	up	1.67031	0.00693516
Biological Process	GO:0023061	signal release	GSRG0004301	P2ry2	purinergic receptor P2Y2	29597	up	1.58645	0.0231211
Biological Process	GO:0023061	signal release	GSRG0001726	Arntl	aryl hydrocarbon receptor nuclear translocator-like	29657	up	1.52649	1.02567e-07
Biological Process	GO:0023061	signal release	GSRG0033164	Per2	period circadian clock 2	63840	down	1.66504	2.30588e-08
Biological Process	GO:0023061	signal release	GSRG0034672	P2ry4	pyrimidinergic receptor P2Y4	63843	down	1.56464	0.0144735
Biological Process	GO:0023061	signal release	GSRG0016342	Serp1	stress-associated endoplasmic reticulum protein 1	80881	up	1.60164	0.000229283
Biological Process	GO:0023061	signal release	GSRG0000103	Vip	vasoactive intestinal peptide	117064	up	2.29902	0.0022789
Biological Process	GO:0023061	signal release	GSRG0006798	Nr1d1	nuclear receptor subfamily 1, group D, member 1	252917	down	1.68178	4.53412e-13
Cellular Component	GO:0005773	vacuole	GSRG0021162	Ada	adenosine deaminase	24165	up	1.77537	0.00772795
Cellular Component	GO:0005773	vacuole	GSRG0004917	Anxa1	annexin A1	25380	up	1.90321	0.0287908
Cellular Component	GO:0005773	vacuole	GSRG0015543	Ctsk	cathepsin K	29175	up	2.39274	0.0336646
Cellular Component	GO:0005773	vacuole	GSRG0027397	Cd63	Cd63 molecule	29186	up	1.5869	8.43218e-07
Cellular Component	GO:0005773	vacuole	GSRG0004301	P2ry2	purinergic receptor P2Y2	29597	up	1.58645	0.0231211
Cellular Component	GO:0005773	vacuole	GSRG0030353	Anxa2	annexin A2	56611	up	1.54738	0.0188111
Cellular Component	GO:0005773	vacuole	GSRG0036732	Thbd	thrombomodulin	83580	up	2.70579	0.0341294
Cellular Component	GO:0005773	vacuole	GSRG0001531	Rab38	RAB38, member RAS oncogene family	252916	up	1.59279	0.00162203
Cellular Component	GO:0005773	vacuole	GSRG0010359	Pla2g3	phospholipase A2, group III	289733	down	1.72865	6.97639e-07
Cellular Component	GO:0005773	vacuole	GSRG0005067	Bloc1s2	biogenesis of lysosomal organelles complex-1, subunit 2	293938	up	1.61692	4.27794e-05
Cellular Component	GO:0005773	vacuole	GSRG0002218	Pax2	paired box 2	293992	down	1.50224	5.62487e-06
Cellular Component	GO:0005773	vacuole	GSRG0017860	RT1-Da	RT1 class II, locus Da	294269	up	2.71927	0.0388428
Cellular Component	GO:0005773	vacuole	GSRG0023792	Plbd1	phospholipase B domain containing 1	297694	up	2.48607	0.00353457
Cellular Component	GO:0005773	vacuole	GSRG0009755	Cd34	CD34 molecule	305081	up	1.60179	2.43724e-06
Cellular Component	GO:0005773	vacuole	GSRG0004689	Ifitm3	interferon induced transmembrane protein 3	361673	up	1.7654	0.0233771
Biological Process	GO:0015849	organic acid transport	GSRG0004917	Anxa1	annexin A1	25380	up	1.90321	0.0287908
Biological Process	GO:0015849	organic acid transport	GSRG0002026	Slc22a6	solute carrier family 22 member 6	29509	up	2.56715	0.0243848
Biological Process	GO:0015849	organic acid transport	GSRG0004301	P2ry2	purinergic receptor P2Y2	29597	up	1.58645	0.0231211
Biological Process	GO:0015849	organic acid transport	GSRG0033164	Per2	period circadian clock 2	63840	down	1.66504	2.30588e-08
Biological Process	GO:0015849	organic acid transport	GSRG0032071	Slc6a20	solute carrier family 6 member 20	113918	up	2.85783	0.0126158
Biological Process	GO:0015849	organic acid transport	GSRG0021859	Slc6a13	solute carrier family 6 member 13	171163	up	2.79214	0.0298333
Biological Process	GO:0015849	organic acid transport	GSRG0005517	Slc16a11	solute carrier family 16, member 11	287450	up	2.36298	0.000368821
Biological Process	GO:0015849	organic acid transport	GSRG0010359	Pla2g3	phospholipase A2, group III	289733	down	1.72865	6.97639e-07
Biological Process	GO:0015849	organic acid transport	GSRG0004310	Folr2	folate receptor beta	293154	up	2.16314	0.0306163
Biological Process	GO:0015849	organic acid transport	GSRG0015637	Slc16a4	solute carrier family 16, member 4	295356	up	1.5108	0.00201225
Biological Process	GO:0015849	organic acid transport	GSRG0009341	Tnfrsf11a	TNF receptor superfamily member 11A	498206	down	1.60242	6.18442e-12
Biological Process	GO:0015849	organic acid transport	GSRG0022757	Slc13a4	solute carrier family 13 member 4	503568	up	2.58679	0.0163912
Biological Process	GO:0050900	leukocyte migration	GSRG0021162	Ada	adenosine deaminase	24165	up	1.77537	0.00772795
Biological Process	GO:0050900	leukocyte migration	GSRG0004917	Anxa1	annexin A1	25380	up	1.90321	0.0287908
Biological Process	GO:0050900	leukocyte migration	GSRG0036336	Gcnt1	glucosaminyl (N-acetyl) transferase 1, core 2	64043	up	1.53061	0.00817682
Biological Process	GO:0050900	leukocyte migration	GSRG0010951	Mmp14	matrix metallopeptidase 14	81707	up	2.22228	9.64291e-05
Biological Process	GO:0050900	leukocyte migration	GSRG0014713	Cklf	chemokine-like factor	245978	up	3.36928	0.00197369
Biological Process	GO:0050900	leukocyte migration	GSRG0006684	Ccl6	chemokine (C-C motif) ligand 6	287910	up	2.56449	0.040904
Biological Process	GO:0050900	leukocyte migration	GSRG0022821	Rarres2	retinoic acid receptor responder 2	297073	up	1.7645	0.000202933
Biological Process	GO:0050900	leukocyte migration	GSRG0009755	Cd34	CD34 molecule	305081	up	1.60179	2.43724e-06
Biological Process	GO:0050900	leukocyte migration	GSRG0004965	Ch25h	cholesterol 25-hydroxylase	309527	up	1.58023	0.0362332
Biological Process	GO:0050900	leukocyte migration	GSRG0010542	Pf4	platelet factor 4	360918	up	2.89485	1.40625e-05
Biological Process	GO:0071407	cellular response to organic cyclic compound	GSRG0027609	Igf1	insulin-like growth factor 1	24482	up	2.21314	3.49945e-06
Biological Process	GO:0071407	cellular response to organic cyclic compound	GSRG0037371	Ptn	pleiotrophin	24924	up	1.72963	1.69595e-06
Biological Process	GO:0071407	cellular response to organic cyclic compound	GSRG0021564	Aqp1	aquaporin 1	25240	up	3.66531	0.023482
Biological Process	GO:0071407	cellular response to organic cyclic compound	GSRG0004917	Anxa1	annexin A1	25380	up	1.90321	0.0287908
Biological Process	GO:0071407	cellular response to organic cyclic compound	GSRG0005725	Col1a1	collagen, type I, alpha 1	29393	up	2.76952	0.0476448
Biological Process	GO:0071407	cellular response to organic cyclic compound	GSRG0004301	P2ry2	purinergic receptor P2Y2	29597	up	1.58645	0.0231211
Biological Process	GO:0071407	cellular response to organic cyclic compound	GSRG0001726	Arntl	aryl hydrocarbon receptor nuclear translocator-like	29657	up	1.52649	1.02567e-07
Biological Process	GO:0071407	cellular response to organic cyclic compound	GSRG0028280	Gpd1	glycerol-3-phosphate dehydrogenase 1	60666	down	1.63979	4.53826e-06
Biological Process	GO:0071407	cellular response to organic cyclic compound	GSRG0014755	Mmp2	matrix metallopeptidase 2	81686	up	1.94389	0.0390657
Biological Process	GO:0071407	cellular response to organic cyclic compound	GSRG0006798	Nr1d1	nuclear receptor subfamily 1, group D, member 1	252917	down	1.68178	4.53412e-13
Biological Process	GO:0071407	cellular response to organic cyclic compound	GSRG0005491	Per1	period circadian clock 1	287422	down	2.09934	2.01653e-16
Biological Process	GO:0071407	cellular response to organic cyclic compound	GSRG0004310	Folr2	folate receptor beta	293154	up	2.16314	0.0306163
Biological Process	GO:0071407	cellular response to organic cyclic compound	GSRG0033904	Med14	mediator complex subunit 14	317343	down	1.50951	3.55661e-10
Biological Process	GO:0071407	cellular response to organic cyclic compound	GSRG0013507	Colec12	collectin sub-family member 12	361289	up	1.98553	0.0169039
Biological Process	GO:0071407	cellular response to organic cyclic compound	GSRG0011652	Gjb2	gap junction protein, beta 2	394266	up	2.31803	0.0162067
Biological Process	GO:0071407	cellular response to organic cyclic compound	GSRG0012288	Msr1	macrophage scavenger receptor 1	498638	up	2.69889	0.00909938
Biological Process	GO:0071407	cellular response to organic cyclic compound	GSRG0030737	Kank2	KN motif and ankyrin repeat domains 2	100361376	up	1.66064	0.017666
Biological Process	GO:0051047	positive regulation of secretion	GSRG0024178	Leprot // Lepr	leptin receptor overlapping transcript // leptin receptor	24536	up	2.17112	0.0285368
Biological Process	GO:0051047	positive regulation of secretion	GSRG0003034	Gipr	gastric inhibitory polypeptide receptor	25024	down	1.6322	0.000325105
Biological Process	GO:0051047	positive regulation of secretion	GSRG0021564	Aqp1	aquaporin 1	25240	up	3.66531	0.023482
Biological Process	GO:0051047	positive regulation of secretion	GSRG0005030	Rbp4	retinol binding protein 4	25703	up	1.62007	0.0399124
Biological Process	GO:0051047	positive regulation of secretion	GSRG0001671	Cckbr	cholecystokinin B receptor	25706	down	1.53944	0.00467719
Biological Process	GO:0051047	positive regulation of secretion	GSRG0004892	Cntf	ciliary neurotrophic factor	25707	up	2.22423	0.0460522
Biological Process	GO:0051047	positive regulation of secretion	GSRG0012832	Hfe	hemochromatosis	29199	up	1.67031	0.00693516
Biological Process	GO:0051047	positive regulation of secretion	GSRG0004301	P2ry2	purinergic receptor P2Y2	29597	up	1.58645	0.0231211
Biological Process	GO:0051047	positive regulation of secretion	GSRG0016342	Serp1	stress-associated endoplasmic reticulum protein 1	80881	up	1.60164	0.000229283
Biological Process	GO:0051047	positive regulation of secretion	GSRG0010905	Lgals3	lectin, galactoside-binding, soluble, 3	83781	up	1.68417	0.0240676
Biological Process	GO:0051047	positive regulation of secretion	GSRG0025961	Twist1	twist family bHLH transcription factor 1	85489	up	1.65297	0.0218905
Biological Process	GO:0051047	positive regulation of secretion	GSRG0000103	Vip	vasoactive intestinal peptide	117064	up	2.29902	0.0022789
Biological Process	GO:0051047	positive regulation of secretion	GSRG0009755	Cd34	CD34 molecule	305081	up	1.60179	2.43724e-06
Biological Process	GO:0051047	positive regulation of secretion	GSRG0009341	Tnfrsf11a	TNF receptor superfamily member 11A	498206	down	1.60242	6.18442e-12
Biological Process	GO:0045444	fat cell differentiation	GSRG0027609	Igf1	insulin-like growth factor 1	24482	up	2.21314	3.49945e-06
Biological Process	GO:0045444	fat cell differentiation	GSRG0016822	Psmb8	proteasome subunit beta 8	24968	up	1.95972	4.6011e-05
Biological Process	GO:0045444	fat cell differentiation	GSRG0026688	Arl4a	ADP-ribosylation factor like GTPase 4A	29308	up	1.64864	2.58186e-08
Biological Process	GO:0045444	fat cell differentiation	GSRG0001726	Arntl	aryl hydrocarbon receptor nuclear translocator-like	29657	up	1.52649	1.02567e-07
Biological Process	GO:0045444	fat cell differentiation	GSRG0033164	Per2	period circadian clock 2	63840	down	1.66504	2.30588e-08
Biological Process	GO:0045444	fat cell differentiation	GSRG0006798	Nr1d1	nuclear receptor subfamily 1, group D, member 1	252917	down	1.68178	4.53412e-13
Biological Process	GO:0045444	fat cell differentiation	GSRG0006142	Metrnl	meteorin-like, glial cell differentiation regulator	316842	up	1.50169	0.0102409
Biological Process	GO:0045444	fat cell differentiation	GSRG0030938	Zbtb16	zinc finger and BTB domain containing 16	353227	down	3.42649	0.000135092
Biological Process	GO:0045444	fat cell differentiation	GSRG0016806	Atat1	alpha tubulin acetyltransferase 1	361789	down	1.52967	1.11896e-09
Biological Process	GO:0001655	urogenital system development	GSRG0034903	Gpc3	glypican 3	25236	up	2.32223	0.0351065
Biological Process	GO:0001655	urogenital system development	GSRG0021564	Aqp1	aquaporin 1	25240	up	3.66531	0.023482
Biological Process	GO:0001655	urogenital system development	GSRG0004917	Anxa1	annexin A1	25380	up	1.90321	0.0287908
Biological Process	GO:0001655	urogenital system development	GSRG0036336	Gcnt1	glucosaminyl (N-acetyl) transferase 1, core 2	64043	up	1.53061	0.00817682
Biological Process	GO:0001655	urogenital system development	GSRG0014755	Mmp2	matrix metallopeptidase 2	81686	up	1.94389	0.0390657
Biological Process	GO:0001655	urogenital system development	GSRG0012089	Angpt2	angiopoietin 2	89805	up	2.05634	0.0320948
Biological Process	GO:0001655	urogenital system development	GSRG0002218	Pax2	paired box 2	293992	down	1.50224	5.62487e-06
Biological Process	GO:0001655	urogenital system development	GSRG0009755	Cd34	CD34 molecule	305081	up	1.60179	2.43724e-06
Biological Process	GO:0001655	urogenital system development	GSRG0022979	Cyp26b1	cytochrome P450, family 26, subfamily b, polypeptide 1	312495	up	2.17664	0.0465587
Biological Process	GO:0001655	urogenital system development	GSRG0030938	Zbtb16	zinc finger and BTB domain containing 16	353227	down	3.42649	0.000135092
Biological Process	GO:0001655	urogenital system development	GSRG0013322	Foxc1	forkhead box C1	364706	up	2.14053	0.01439
Biological Process	GO:0001655	urogenital system development	GSRG0030737	Kank2	KN motif and ankyrin repeat domains 2	100361376	up	1.66064	0.017666
Biological Process	GO:0006897	endocytosis	GSRG0005514	Asgr1	asialoglycoprotein receptor 1	24210	up	1.61768	0.00811791
Biological Process	GO:0006897	endocytosis	GSRG0024178	Leprot // Lepr	leptin receptor overlapping transcript // leptin receptor	24536	up	2.17112	0.0285368
Biological Process	GO:0006897	endocytosis	GSRG0023495	Cd9	CD9 molecule	24936	up	1.55152	0.0117702
Biological Process	GO:0006897	endocytosis	GSRG0034903	Gpc3	glypican 3	25236	up	2.32223	0.0351065
Biological Process	GO:0006897	endocytosis	GSRG0004917	Anxa1	annexin A1	25380	up	1.90321	0.0287908
Biological Process	GO:0006897	endocytosis	GSRG0027397	Cd63	Cd63 molecule	29186	up	1.5869	8.43218e-07
Biological Process	GO:0006897	endocytosis	GSRG0012832	Hfe	hemochromatosis	29199	up	1.67031	0.00693516
Biological Process	GO:0006897	endocytosis	GSRG0005515	Asgr2	asialoglycoprotein receptor 2	29403	up	2.31996	0.045413
Biological Process	GO:0006897	endocytosis	GSRG0037084	Enpp3	ectonucleotide pyrophosphatase/phosphodiesterase 3	54410	up	1.58771	0.0255044
Biological Process	GO:0006897	endocytosis	GSRG0030353	Anxa2	annexin A2	56611	up	1.54738	0.0188111
Biological Process	GO:0006897	endocytosis	GSRG0032292	Gulp1	GULP, engulfment adaptor PTB domain containing 1	314543	up	1.63823	0.000445306
Biological Process	GO:0006897	endocytosis	GSRG0013507	Colec12	collectin sub-family member 12	361289	up	1.98553	0.0169039
Biological Process	GO:0006897	endocytosis	GSRG0012288	Msr1	macrophage scavenger receptor 1	498638	up	2.69889	0.00909938
Biological Process	GO:0006897	endocytosis	GSRG0012105	Rab20	RAB20, member RAS oncogene family	689377	up	1.5554	0.00550554
Biological Process	GO:0043900	regulation of multi-organism process	GSRG0021162	Ada	adenosine deaminase	24165	up	1.77537	0.00772795
Biological Process	GO:0043900	regulation of multi-organism process	GSRG0020184	Ptgds	prostaglandin D2 synthase	25526	up	2.25676	0.00237695
Biological Process	GO:0043900	regulation of multi-organism process	GSRG0004301	P2ry2	purinergic receptor P2Y2	29597	up	1.58645	0.0231211
Biological Process	GO:0043900	regulation of multi-organism process	GSRG0030353	Anxa2	annexin A2	56611	up	1.54738	0.0188111
Biological Process	GO:0043900	regulation of multi-organism process	GSRG0004688	Ifitm2	interferon induced transmembrane protein 2	114709	up	1.9124	0.0321808
Biological Process	GO:0043900	regulation of multi-organism process	GSRG0034487	Timp1	TIMP metallopeptidase inhibitor 1	116510	up	1.67814	0.0485872
Biological Process	GO:0043900	regulation of multi-organism process	GSRG0000103	Vip	vasoactive intestinal peptide	117064	up	2.29902	0.0022789
Biological Process	GO:0043900	regulation of multi-organism process	GSRG0001895	Ifitm1	interferon induced transmembrane protein 1	293618	up	2.36773	0.0376773
Biological Process	GO:0043900	regulation of multi-organism process	GSRG0004689	Ifitm3	interferon induced transmembrane protein 3	361673	up	1.7654	0.0233771
Biological Process	GO:0043900	regulation of multi-organism process	GSRG0021381	Mdfic	MyoD family inhibitor domain containing	362325	up	1.67672	7.92953e-05
Biological Process	GO:0070555	response to interleukin-1	GSRG0017858	Psmb9	proteasome subunit beta 9	24967	up	1.58334	0.000451018
Biological Process	GO:0070555	response to interleukin-1	GSRG0004917	Anxa1	annexin A1	25380	up	1.90321	0.0287908
Biological Process	GO:0070555	response to interleukin-1	GSRG0004301	P2ry2	purinergic receptor P2Y2	29597	up	1.58645	0.0231211
Biological Process	GO:0070555	response to interleukin-1	GSRG0014755	Mmp2	matrix metallopeptidase 2	81686	up	1.94389	0.0390657
Biological Process	GO:0070555	response to interleukin-1	GSRG0020272	Lcn2	lipocalin 2	170496	down	1.77463	0.0134929
Biological Process	GO:0070555	response to interleukin-1	GSRG0006684	Ccl6	chemokine (C-C motif) ligand 6	287910	up	2.56449	0.040904
Biological Process	GO:0070555	response to interleukin-1	GSRG0015197	Adamts12	ADAM metallopeptidase with thrombospondin type 1 motif, 12	294809	up	2.19375	0.000734725
Biological Process	GO:0070555	response to interleukin-1	GSRG0009341	Tnfrsf11a	TNF receptor superfamily member 11A	498206	down	1.60242	6.18442e-12
Biological Process	GO:0032787	monocarboxylic acid metabolic process	GSRG0004917	Anxa1	annexin A1	25380	up	1.90321	0.0287908
Biological Process	GO:0032787	monocarboxylic acid metabolic process	GSRG0020184	Ptgds	prostaglandin D2 synthase	25526	up	2.25676	0.00237695
Biological Process	GO:0032787	monocarboxylic acid metabolic process	GSRG0015457	Crabp2	cellular retinoic acid binding protein 2	29563	up	2.29438	0.00126207
Biological Process	GO:0032787	monocarboxylic acid metabolic process	GSRG0028280	Gpd1	glycerol-3-phosphate dehydrogenase 1	60666	down	1.63979	4.53826e-06
Biological Process	GO:0032787	monocarboxylic acid metabolic process	GSRG0033164	Per2	period circadian clock 2	63840	down	1.66504	2.30588e-08
Biological Process	GO:0032787	monocarboxylic acid metabolic process	GSRG0025961	Twist1	twist family bHLH transcription factor 1	85489	up	1.65297	0.0218905
Biological Process	GO:0032787	monocarboxylic acid metabolic process	GSRG0022678	Pdk4	pyruvate dehydrogenase kinase 4	89813	down	1.6407	0.002714
Biological Process	GO:0032787	monocarboxylic acid metabolic process	GSRG0030857	Sc5d	sterol-C5-desaturase	114100	down	1.6086	1.35158e-08
Biological Process	GO:0032787	monocarboxylic acid metabolic process	GSRG0006798	Nr1d1	nuclear receptor subfamily 1, group D, member 1	252917	down	1.68178	4.53412e-13
Biological Process	GO:0032787	monocarboxylic acid metabolic process	GSRG0010359	Pla2g3	phospholipase A2, group III	289733	down	1.72865	6.97639e-07
Biological Process	GO:0032787	monocarboxylic acid metabolic process	GSRG0022979	Cyp26b1	cytochrome P450, family 26, subfamily b, polypeptide 1	312495	up	2.17664	0.0465587
Biological Process	GO:0032787	monocarboxylic acid metabolic process	GSRG0037407	Hacd4	3-hydroxyacyl-CoA dehydratase 4	362540	up	2.01111	0.00794924
Biological Process	GO:0032787	monocarboxylic acid metabolic process	GSRG0005296	C1qtnf2	C1q and tumor necrosis factor related protein 2	497886	up	2.23265	0.000898849
Molecular Function	GO:0033218	amide binding	GSRG0024178	Leprot // Lepr	leptin receptor overlapping transcript // leptin receptor	24536	up	2.17112	0.0285368
Molecular Function	GO:0033218	amide binding	GSRG0016866	RT1-A2	RT1 class Ia, locus A2	24974	up	4.29027	0.012207
Molecular Function	GO:0033218	amide binding	GSRG0003034	Gipr	gastric inhibitory polypeptide receptor	25024	down	1.6322	0.000325105
Molecular Function	GO:0033218	amide binding	GSRG0030142	Cryab	crystallin, alpha B	25420	up	1.50675	0.012757
Molecular Function	GO:0033218	amide binding	GSRG0003368	Fcgrt	Fc fragment of IgG receptor and transporter	29558	up	1.57492	0.000259052
Molecular Function	GO:0033218	amide binding	GSRG0004210	Anpep	alanyl aminopeptidase, membrane	81641	up	1.56143	0.0100194
Molecular Function	GO:0033218	amide binding	GSRG0013914	Ppic	peptidylprolyl isomerase C	291463	up	2.06014	0.0139012
Molecular Function	GO:0033218	amide binding	GSRG0004310	Folr2	folate receptor beta	293154	up	2.16314	0.0306163
Molecular Function	GO:0033218	amide binding	GSRG0017860	RT1-Da	RT1 class II, locus Da	294269	up	2.71927	0.0388428
Molecular Function	GO:0033218	amide binding	GSRG0017874	RT1-CE5	RT1 class I, locus CE5	309607	up	1.60932	0.00126872
Molecular Function	GO:0033218	amide binding	GSRG0012288	Msr1	macrophage scavenger receptor 1	498638	up	2.69889	0.00909938
Molecular Function	GO:0033218	amide binding	GSRG0026492	Crip1	cysteine rich protein 1	691657	up	2.22768	0.00231077
Molecular Function	GO:0019840	isoprenoid binding	GSRG0020184	Ptgds	prostaglandin D2 synthase	25526	up	2.25676	0.00237695
Molecular Function	GO:0019840	isoprenoid binding	GSRG0005030	Rbp4	retinol binding protein 4	25703	up	1.62007	0.0399124
Molecular Function	GO:0019840	isoprenoid binding	GSRG0015457	Crabp2	cellular retinoic acid binding protein 2	29563	up	2.29438	0.00126207
Molecular Function	GO:0019840	isoprenoid binding	GSRG0022979	Cyp26b1	cytochrome P450, family 26, subfamily b, polypeptide 1	312495	up	2.17664	0.0465587
Biological Process	GO:0030155	regulation of cell adhesion	GSRG0021162	Ada	adenosine deaminase	24165	up	1.77537	0.00772795
Biological Process	GO:0030155	regulation of cell adhesion	GSRG0037371	Ptn	pleiotrophin	24924	up	1.72963	1.69595e-06
Biological Process	GO:0030155	regulation of cell adhesion	GSRG0023495	Cd9	CD9 molecule	24936	up	1.55152	0.0117702
Biological Process	GO:0030155	regulation of cell adhesion	GSRG0004917	Anxa1	annexin A1	25380	up	1.90321	0.0287908
Biological Process	GO:0030155	regulation of cell adhesion	GSRG0037503	Igfbp2	insulin-like growth factor binding protein 2	25662	up	1.72131	0.0244395
Biological Process	GO:0030155	regulation of cell adhesion	GSRG0027397	Cd63	Cd63 molecule	29186	up	1.5869	8.43218e-07
Biological Process	GO:0030155	regulation of cell adhesion	GSRG0012832	Hfe	hemochromatosis	29199	up	1.67031	0.00693516
Biological Process	GO:0030155	regulation of cell adhesion	GSRG0005725	Col1a1	collagen, type I, alpha 1	29393	up	2.76952	0.0476448
Biological Process	GO:0030155	regulation of cell adhesion	GSRG0014755	Mmp2	matrix metallopeptidase 2	81686	up	1.94389	0.0390657
Biological Process	GO:0030155	regulation of cell adhesion	GSRG0010951	Mmp14	matrix metallopeptidase 14	81707	up	2.22228	9.64291e-05
Biological Process	GO:0030155	regulation of cell adhesion	GSRG0012089	Angpt2	angiopoietin 2	89805	up	2.05634	0.0320948
Biological Process	GO:0030155	regulation of cell adhesion	GSRG0007153	Col8a1	collagen, type VIII, alpha 1	304021	up	1.84701	0.000201246
Biological Process	GO:0030155	regulation of cell adhesion	GSRG0020371	Cytip	cytohesin 1 interacting protein	311047	up	1.68276	0.0197751
Biological Process	GO:0030155	regulation of cell adhesion	GSRG0032802	Tnfsf9	tumor necrosis factor superfamily member 9	353218	down	1.69055	1.52846e-05
Biological Process	GO:0030155	regulation of cell adhesion	GSRG0030938	Zbtb16	zinc finger and BTB domain containing 16	353227	down	3.42649	0.000135092
Biological Process	GO:0071496	cellular response to external stimulus	GSRG0005514	Asgr1	asialoglycoprotein receptor 1	24210	up	1.61768	0.00811791
Biological Process	GO:0071496	cellular response to external stimulus	GSRG0021639	Reg3b	regenerating islet-derived 3 beta	24618	up	2.01739	0.00745369
Biological Process	GO:0071496	cellular response to external stimulus	GSRG0037371	Ptn	pleiotrophin	24924	up	1.72963	1.69595e-06
Biological Process	GO:0071496	cellular response to external stimulus	GSRG0021564	Aqp1	aquaporin 1	25240	up	3.66531	0.023482
Biological Process	GO:0071496	cellular response to external stimulus	GSRG0010109	Atf3	activating transcription factor 3	25389	up	2.37238	1.14942e-06
Biological Process	GO:0071496	cellular response to external stimulus	GSRG0012832	Hfe	hemochromatosis	29199	up	1.67031	0.00693516
Biological Process	GO:0071496	cellular response to external stimulus	GSRG0005725	Col1a1	collagen, type I, alpha 1	29393	up	2.76952	0.0476448
Biological Process	GO:0071496	cellular response to external stimulus	GSRG0022678	Pdk4	pyruvate dehydrogenase kinase 4	89813	down	1.6407	0.002714
Biological Process	GO:0071496	cellular response to external stimulus	GSRG0030102	Rps25	ribosomal protein s25	122799	up	1.84687	1.17711e-12
Biological Process	GO:0071496	cellular response to external stimulus	GSRG0020272	Lcn2	lipocalin 2	170496	down	1.77463	0.0134929
Biological Process	GO:0071496	cellular response to external stimulus	GSRG0004310	Folr2	folate receptor beta	293154	up	2.16314	0.0306163
Biological Process	GO:0071496	cellular response to external stimulus	GSRG0030737	Kank2	KN motif and ankyrin repeat domains 2	100361376	up	1.66064	0.017666
Cellular Component	GO:0098552	side of membrane	GSRG0021162	Ada	adenosine deaminase	24165	up	1.77537	0.00772795
Cellular Component	GO:0098552	side of membrane	GSRG0024178	Leprot // Lepr	leptin receptor overlapping transcript // leptin receptor	24536	up	2.17112	0.0285368
Cellular Component	GO:0098552	side of membrane	GSRG0023495	Cd9	CD9 molecule	24936	up	1.55152	0.0117702
Cellular Component	GO:0098552	side of membrane	GSRG0004917	Anxa1	annexin A1	25380	up	1.90321	0.0287908
Cellular Component	GO:0098552	side of membrane	GSRG0012832	Hfe	hemochromatosis	29199	up	1.67031	0.00693516
Cellular Component	GO:0098552	side of membrane	GSRG0037084	Enpp3	ectonucleotide pyrophosphatase/phosphodiesterase 3	54410	up	1.58771	0.0255044
Cellular Component	GO:0098552	side of membrane	GSRG0015515	S100a6	S100 calcium binding protein A6	85247	up	3.0374	0.0413285
Cellular Component	GO:0098552	side of membrane	GSRG0004310	Folr2	folate receptor beta	293154	up	2.16314	0.0306163
Cellular Component	GO:0098552	side of membrane	GSRG0009755	Cd34	CD34 molecule	305081	up	1.60179	2.43724e-06
Cellular Component	GO:0098552	side of membrane	GSRG0036818	Clec14a	C-type lectin domain family 14, member A	314148	up	1.51808	0.00655157
Cellular Component	GO:0098552	side of membrane	GSRG0021384	Cav2	caveolin 2	363425	up	1.59203	0.000103453
Cellular Component	GO:0098552	side of membrane	GSRG0009341	Tnfrsf11a	TNF receptor superfamily member 11A	498206	down	1.60242	6.18442e-12
Cellular Component	GO:0098552	side of membrane	GSRG0005758	Gngt2	G protein subunit gamma transducin 2	690825	up	2.76534	0.000358588
Biological Process	GO:0019882	antigen processing and presentation	GSRG0016822	Psmb8	proteasome subunit beta 8	24968	up	1.95972	4.6011e-05
Biological Process	GO:0019882	antigen processing and presentation	GSRG0016866	RT1-A2	RT1 class Ia, locus A2	24974	up	4.29027	0.012207
Biological Process	GO:0019882	antigen processing and presentation	GSRG0012832	Hfe	hemochromatosis	29199	up	1.67031	0.00693516
Biological Process	GO:0019882	antigen processing and presentation	GSRG0017860	RT1-Da	RT1 class II, locus Da	294269	up	2.71927	0.0388428
Biological Process	GO:0019882	antigen processing and presentation	GSRG0017874	RT1-CE5	RT1 class I, locus CE5	309607	up	1.60932	0.00126872
Biological Process	GO:0097237	cellular response to toxic substance	GSRG0004356	Hbb	hemoglobin subunit beta	24440	up	2.66876	5.60539e-05
Biological Process	GO:0097237	cellular response to toxic substance	GSRG0027609	Igf1	insulin-like growth factor 1	24482	up	2.21314	3.49945e-06
Biological Process	GO:0097237	cellular response to toxic substance	GSRG0021639	Reg3b	regenerating islet-derived 3 beta	24618	up	2.01739	0.00745369
Biological Process	GO:0097237	cellular response to toxic substance	GSRG0021564	Aqp1	aquaporin 1	25240	up	3.66531	0.023482
Biological Process	GO:0097237	cellular response to toxic substance	GSRG0004917	Anxa1	annexin A1	25380	up	1.90321	0.0287908
Biological Process	GO:0097237	cellular response to toxic substance	GSRG0024876	Txn1	thioredoxin 1	116484	up	1.66058	4.57254e-06
Biological Process	GO:0097237	cellular response to toxic substance	GSRG0020272	Lcn2	lipocalin 2	170496	down	1.77463	0.0134929
Biological Process	GO:0097237	cellular response to toxic substance	GSRG0002218	Pax2	paired box 2	293992	down	1.50224	5.62487e-06
Biological Process	GO:0097237	cellular response to toxic substance	GSRG0025395	Gpx7	glutathione peroxidase 7	298376	up	1.58631	0.00150123
Biological Process	GO:0097237	cellular response to toxic substance	GSRG0006288	Hba2	hemoglobin, alpha 2	360504	up	1.56481	0.022647
Molecular Function	GO:0002020	protease binding	GSRG0005725	Col1a1	collagen, type I, alpha 1	29393	up	2.76952	0.0476448
Molecular Function	GO:0002020	protease binding	GSRG0030353	Anxa2	annexin A2	56611	up	1.54738	0.0188111
Molecular Function	GO:0002020	protease binding	GSRG0032293	Col3a1	collagen type III alpha 1 chain	84032	up	3.11849	0.0446826
Molecular Function	GO:0002020	protease binding	GSRG0034487	Timp1	TIMP metallopeptidase inhibitor 1	116510	up	1.67814	0.0485872
Molecular Function	GO:0002020	protease binding	GSRG0029861	Casp12	caspase 12	156117	up	2.45517	0.00410522
Molecular Function	GO:0002020	protease binding	GSRG0020272	Lcn2	lipocalin 2	170496	down	1.77463	0.0134929
Biological Process	GO:0001667	ameboidal-type cell migration	GSRG0027609	Igf1	insulin-like growth factor 1	24482	up	2.21314	3.49945e-06
Biological Process	GO:0001667	ameboidal-type cell migration	GSRG0034903	Gpc3	glypican 3	25236	up	2.32223	0.0351065
Biological Process	GO:0001667	ameboidal-type cell migration	GSRG0021564	Aqp1	aquaporin 1	25240	up	3.66531	0.023482
Biological Process	GO:0001667	ameboidal-type cell migration	GSRG0004917	Anxa1	annexin A1	25380	up	1.90321	0.0287908
Biological Process	GO:0001667	ameboidal-type cell migration	GSRG0027397	Cd63	Cd63 molecule	29186	up	1.5869	8.43218e-07
Biological Process	GO:0001667	ameboidal-type cell migration	GSRG0025961	Twist1	twist family bHLH transcription factor 1	85489	up	1.65297	0.0218905
Biological Process	GO:0001667	ameboidal-type cell migration	GSRG0012089	Angpt2	angiopoietin 2	89805	up	2.05634	0.0320948
Biological Process	GO:0001667	ameboidal-type cell migration	GSRG0034487	Timp1	TIMP metallopeptidase inhibitor 1	116510	up	1.67814	0.0485872
Biological Process	GO:0001667	ameboidal-type cell migration	GSRG0036818	Clec14a	C-type lectin domain family 14, member A	314148	up	1.51808	0.00655157
Biological Process	GO:0001667	ameboidal-type cell migration	GSRG0030737	Kank2	KN motif and ankyrin repeat domains 2	100361376	up	1.66064	0.017666
Biological Process	GO:0043627	response to estrogen	GSRG0024178	Leprot // Lepr	leptin receptor overlapping transcript // leptin receptor	24536	up	2.17112	0.0285368
Biological Process	GO:0043627	response to estrogen	GSRG0021564	Aqp1	aquaporin 1	25240	up	3.66531	0.023482
Biological Process	GO:0043627	response to estrogen	GSRG0037503	Igfbp2	insulin-like growth factor binding protein 2	25662	up	1.72131	0.0244395
Biological Process	GO:0043627	response to estrogen	GSRG0008788	Arpc1b	actin related protein 2/3 complex, subunit 1B	54227	up	1.54517	0.0477152
Biological Process	GO:0043627	response to estrogen	GSRG0014755	Mmp2	matrix metallopeptidase 2	81686	up	1.94389	0.0390657
Biological Process	GO:0043627	response to estrogen	GSRG0010951	Mmp14	matrix metallopeptidase 14	81707	up	2.22228	9.64291e-05
Cellular Component	GO:0016323	basolateral plasma membrane	GSRG0024178	Leprot // Lepr	leptin receptor overlapping transcript // leptin receptor	24536	up	2.17112	0.0285368
Cellular Component	GO:0016323	basolateral plasma membrane	GSRG0021564	Aqp1	aquaporin 1	25240	up	3.66531	0.023482
Cellular Component	GO:0016323	basolateral plasma membrane	GSRG0004917	Anxa1	annexin A1	25380	up	1.90321	0.0287908
Cellular Component	GO:0016323	basolateral plasma membrane	GSRG0002026	Slc22a6	solute carrier family 22 member 6	29509	up	2.56715	0.0243848
Cellular Component	GO:0016323	basolateral plasma membrane	GSRG0004301	P2ry2	purinergic receptor P2Y2	29597	up	1.58645	0.0231211
Cellular Component	GO:0016323	basolateral plasma membrane	GSRG0030353	Anxa2	annexin A2	56611	up	1.54738	0.0188111
Cellular Component	GO:0016323	basolateral plasma membrane	GSRG0034672	P2ry4	pyrimidinergic receptor P2Y4	63843	down	1.56464	0.0144735
Cellular Component	GO:0016323	basolateral plasma membrane	GSRG0003019	C5ar1	complement component 5a receptor 1	113959	up	1.67602	0.0181567
Cellular Component	GO:0016323	basolateral plasma membrane	GSRG0009755	Cd34	CD34 molecule	305081	up	1.60179	2.43724e-06
Cellular Component	GO:0043230	extracellular organelle	GSRG0023495	Cd9	CD9 molecule	24936	up	1.55152	0.0117702
Cellular Component	GO:0043230	extracellular organelle	GSRG0021564	Aqp1	aquaporin 1	25240	up	3.66531	0.023482
Cellular Component	GO:0043230	extracellular organelle	GSRG0004917	Anxa1	annexin A1	25380	up	1.90321	0.0287908
Cellular Component	GO:0043230	extracellular organelle	GSRG0027397	Cd63	Cd63 molecule	29186	up	1.5869	8.43218e-07
Cellular Component	GO:0043230	extracellular organelle	GSRG0030353	Anxa2	annexin A2	56611	up	1.54738	0.0188111
Cellular Component	GO:0045177	apical part of cell	GSRG0021639	Reg3b	regenerating islet-derived 3 beta	24618	up	2.01739	0.00745369
Cellular Component	GO:0045177	apical part of cell	GSRG0023495	Cd9	CD9 molecule	24936	up	1.55152	0.0117702
Cellular Component	GO:0045177	apical part of cell	GSRG0021564	Aqp1	aquaporin 1	25240	up	3.66531	0.023482
Cellular Component	GO:0045177	apical part of cell	GSRG0004917	Anxa1	annexin A1	25380	up	1.90321	0.0287908
Cellular Component	GO:0045177	apical part of cell	GSRG0037503	Igfbp2	insulin-like growth factor binding protein 2	25662	up	1.72131	0.0244395
Cellular Component	GO:0045177	apical part of cell	GSRG0012832	Hfe	hemochromatosis	29199	up	1.67031	0.00693516
Cellular Component	GO:0045177	apical part of cell	GSRG0004301	P2ry2	purinergic receptor P2Y2	29597	up	1.58645	0.0231211
Cellular Component	GO:0045177	apical part of cell	GSRG0037084	Enpp3	ectonucleotide pyrophosphatase/phosphodiesterase 3	54410	up	1.58771	0.0255044
Cellular Component	GO:0045177	apical part of cell	GSRG0034672	P2ry4	pyrimidinergic receptor P2Y4	63843	down	1.56464	0.0144735
Cellular Component	GO:0045177	apical part of cell	GSRG0032071	Slc6a20	solute carrier family 6 member 20	113918	up	2.85783	0.0126158
Cellular Component	GO:0045177	apical part of cell	GSRG0003019	C5ar1	complement component 5a receptor 1	113959	up	1.67602	0.0181567
Cellular Component	GO:0045177	apical part of cell	GSRG0009755	Cd34	CD34 molecule	305081	up	1.60179	2.43724e-06
Cellular Component	GO:0005769	early endosome	GSRG0004917	Anxa1	annexin A1	25380	up	1.90321	0.0287908
Cellular Component	GO:0005769	early endosome	GSRG0010244	Kdr	kinase insert domain receptor	25589	up	1.57582	2.75751e-05
Cellular Component	GO:0005769	early endosome	GSRG0012832	Hfe	hemochromatosis	29199	up	1.67031	0.00693516
Cellular Component	GO:0005769	early endosome	GSRG0004301	P2ry2	purinergic receptor P2Y2	29597	up	1.58645	0.0231211
Cellular Component	GO:0005769	early endosome	GSRG0030353	Anxa2	annexin A2	56611	up	1.54738	0.0188111
Cellular Component	GO:0005769	early endosome	GSRG0001531	Rab38	RAB38, member RAS oncogene family	252916	up	1.59279	0.00162203
Cellular Component	GO:0005769	early endosome	GSRG0020371	Cytip	cytohesin 1 interacting protein	311047	up	1.68276	0.0197751
Cellular Component	GO:0005769	early endosome	GSRG0036757	Cmtm6	CKLF-like MARVEL transmembrane domain containing 6	316035	up	1.85288	0.0156724
Cellular Component	GO:0005769	early endosome	GSRG0012105	Rab20	RAB20, member RAS oncogene family	689377	up	1.5554	0.00550554
Biological Process	GO:0009612	response to mechanical stimulus	GSRG0027609	Igf1	insulin-like growth factor 1	24482	up	2.21314	3.49945e-06
Biological Process	GO:0009612	response to mechanical stimulus	GSRG0021564	Aqp1	aquaporin 1	25240	up	3.66531	0.023482
Biological Process	GO:0009612	response to mechanical stimulus	GSRG0037503	Igfbp2	insulin-like growth factor binding protein 2	25662	up	1.72131	0.0244395
Biological Process	GO:0009612	response to mechanical stimulus	GSRG0005725	Col1a1	collagen, type I, alpha 1	29393	up	2.76952	0.0476448
Biological Process	GO:0009612	response to mechanical stimulus	GSRG0009831	Btg2	BTG anti-proliferation factor 2	29619	up	1.7165	0.000141673
Biological Process	GO:0009612	response to mechanical stimulus	GSRG0014755	Mmp2	matrix metallopeptidase 2	81686	up	1.94389	0.0390657
Biological Process	GO:0009612	response to mechanical stimulus	GSRG0010951	Mmp14	matrix metallopeptidase 14	81707	up	2.22228	9.64291e-05
Biological Process	GO:0009612	response to mechanical stimulus	GSRG0032293	Col3a1	collagen type III alpha 1 chain	84032	up	3.11849	0.0446826
Biological Process	GO:0009612	response to mechanical stimulus	GSRG0012089	Angpt2	angiopoietin 2	89805	up	2.05634	0.0320948
Biological Process	GO:0002790	peptide secretion	GSRG0024178	Leprot // Lepr	leptin receptor overlapping transcript // leptin receptor	24536	up	2.17112	0.0285368
Biological Process	GO:0002790	peptide secretion	GSRG0003034	Gipr	gastric inhibitory polypeptide receptor	25024	down	1.6322	0.000325105
Biological Process	GO:0002790	peptide secretion	GSRG0021564	Aqp1	aquaporin 1	25240	up	3.66531	0.023482
Biological Process	GO:0002790	peptide secretion	GSRG0004917	Anxa1	annexin A1	25380	up	1.90321	0.0287908
Biological Process	GO:0002790	peptide secretion	GSRG0005030	Rbp4	retinol binding protein 4	25703	up	1.62007	0.0399124
Biological Process	GO:0002790	peptide secretion	GSRG0001671	Cckbr	cholecystokinin B receptor	25706	down	1.53944	0.00467719
Biological Process	GO:0002790	peptide secretion	GSRG0012832	Hfe	hemochromatosis	29199	up	1.67031	0.00693516
Biological Process	GO:0002790	peptide secretion	GSRG0001726	Arntl	aryl hydrocarbon receptor nuclear translocator-like	29657	up	1.52649	1.02567e-07
Biological Process	GO:0002790	peptide secretion	GSRG0033164	Per2	period circadian clock 2	63840	down	1.66504	2.30588e-08
Biological Process	GO:0002790	peptide secretion	GSRG0016342	Serp1	stress-associated endoplasmic reticulum protein 1	80881	up	1.60164	0.000229283
Biological Process	GO:0002790	peptide secretion	GSRG0025961	Twist1	twist family bHLH transcription factor 1	85489	up	1.65297	0.0218905
Biological Process	GO:0002790	peptide secretion	GSRG0000103	Vip	vasoactive intestinal peptide	117064	up	2.29902	0.0022789
Biological Process	GO:0002790	peptide secretion	GSRG0006798	Nr1d1	nuclear receptor subfamily 1, group D, member 1	252917	down	1.68178	4.53412e-13
Biological Process	GO:0002790	peptide secretion	GSRG0009755	Cd34	CD34 molecule	305081	up	1.60179	2.43724e-06
Biological Process	GO:0007584	response to nutrient	GSRG0021162	Ada	adenosine deaminase	24165	up	1.77537	0.00772795
Biological Process	GO:0007584	response to nutrient	GSRG0027609	Igf1	insulin-like growth factor 1	24482	up	2.21314	3.49945e-06
Biological Process	GO:0007584	response to nutrient	GSRG0024178	Leprot // Lepr	leptin receptor overlapping transcript // leptin receptor	24536	up	2.17112	0.0285368
Biological Process	GO:0007584	response to nutrient	GSRG0021639	Reg3b	regenerating islet-derived 3 beta	24618	up	2.01739	0.00745369
Biological Process	GO:0007584	response to nutrient	GSRG0037371	Ptn	pleiotrophin	24924	up	1.72963	1.69595e-06
Biological Process	GO:0007584	response to nutrient	GSRG0037503	Igfbp2	insulin-like growth factor binding protein 2	25662	up	1.72131	0.0244395
Biological Process	GO:0007584	response to nutrient	GSRG0005725	Col1a1	collagen, type I, alpha 1	29393	up	2.76952	0.0476448
Biological Process	GO:0007584	response to nutrient	GSRG0004310	Folr2	folate receptor beta	293154	up	2.16314	0.0306163
Biological Process	GO:0007584	response to nutrient	GSRG0022979	Cyp26b1	cytochrome P450, family 26, subfamily b, polypeptide 1	312495	up	2.17664	0.0465587
Biological Process	GO:0007584	response to nutrient	GSRG0030737	Kank2	KN motif and ankyrin repeat domains 2	100361376	up	1.66064	0.017666
Biological Process	GO:0051602	response to electrical stimulus	GSRG0027609	Igf1	insulin-like growth factor 1	24482	up	2.21314	3.49945e-06
Biological Process	GO:0051602	response to electrical stimulus	GSRG0017858	Psmb9	proteasome subunit beta 9	24967	up	1.58334	0.000451018
Biological Process	GO:0051602	response to electrical stimulus	GSRG0004892	Cntf	ciliary neurotrophic factor	25707	up	2.22423	0.0460522
Biological Process	GO:0051602	response to electrical stimulus	GSRG0009831	Btg2	BTG anti-proliferation factor 2	29619	up	1.7165	0.000141673
Biological Process	GO:0051602	response to electrical stimulus	GSRG0014755	Mmp2	matrix metallopeptidase 2	81686	up	1.94389	0.0390657
Biological Process	GO:0006720	isoprenoid metabolic process	GSRG0013811	Ttr	transthyretin	24856	up	12.7287	0.000416411
Biological Process	GO:0006720	isoprenoid metabolic process	GSRG0005030	Rbp4	retinol binding protein 4	25703	up	1.62007	0.0399124
Biological Process	GO:0006720	isoprenoid metabolic process	GSRG0015457	Crabp2	cellular retinoic acid binding protein 2	29563	up	2.29438	0.00126207
Biological Process	GO:0006720	isoprenoid metabolic process	GSRG0022821	Rarres2	retinoic acid receptor responder 2	297073	up	1.7645	0.000202933
Biological Process	GO:0006720	isoprenoid metabolic process	GSRG0022979	Cyp26b1	cytochrome P450, family 26, subfamily b, polypeptide 1	312495	up	2.17664	0.0465587
Biological Process	GO:0050817	coagulation	GSRG0023495	Cd9	CD9 molecule	24936	up	1.55152	0.0117702
Biological Process	GO:0050817	coagulation	GSRG0030353	Anxa2	annexin A2	56611	up	1.54738	0.0188111
Biological Process	GO:0050817	coagulation	GSRG0036732	Thbd	thrombomodulin	83580	up	2.70579	0.0341294
Biological Process	GO:0050817	coagulation	GSRG0027681	Tspan8	tetraspanin 8	171048	up	1.62096	0.0259235
Biological Process	GO:0050817	coagulation	GSRG0009755	Cd34	CD34 molecule	305081	up	1.60179	2.43724e-06
Biological Process	GO:0050817	coagulation	GSRG0010542	Pf4	platelet factor 4	360918	up	2.89485	1.40625e-05
Biological Process	GO:0098727	maintenance of cell number	GSRG0002218	Pax2	paired box 2	293992	down	1.50224	5.62487e-06
Biological Process	GO:0098727	maintenance of cell number	GSRG0010356	Eif4enif1	eukaryotic translation initiation factor 4E nuclear import factor 1	305468	down	1.5869	3.54836e-08
Biological Process	GO:0098727	maintenance of cell number	GSRG0033904	Med14	mediator complex subunit 14	317343	down	1.50951	3.55661e-10
Biological Process	GO:0014823	response to activity	GSRG0027609	Igf1	insulin-like growth factor 1	24482	up	2.21314	3.49945e-06
Biological Process	GO:0014823	response to activity	GSRG0037371	Ptn	pleiotrophin	24924	up	1.72963	1.69595e-06
Biological Process	GO:0014823	response to activity	GSRG0014755	Mmp2	matrix metallopeptidase 2	81686	up	1.94389	0.0390657
Biological Process	GO:0014823	response to activity	GSRG0012089	Angpt2	angiopoietin 2	89805	up	2.05634	0.0320948
Biological Process	GO:0014823	response to activity	GSRG0024876	Txn1	thioredoxin 1	116484	up	1.66058	4.57254e-06
Biological Process	GO:0014823	response to activity	GSRG0006142	Metrnl	meteorin-like, glial cell differentiation regulator	316842	up	1.50169	0.0102409
Biological Process	GO:0061458	reproductive system development	GSRG0021162	Ada	adenosine deaminase	24165	up	1.77537	0.00772795
Biological Process	GO:0061458	reproductive system development	GSRG0024178	Leprot // Lepr	leptin receptor overlapping transcript // leptin receptor	24536	up	2.17112	0.0285368
Biological Process	GO:0061458	reproductive system development	GSRG0004917	Anxa1	annexin A1	25380	up	1.90321	0.0287908
Biological Process	GO:0061458	reproductive system development	GSRG0010244	Kdr	kinase insert domain receptor	25589	up	1.57582	2.75751e-05
Biological Process	GO:0061458	reproductive system development	GSRG0014755	Mmp2	matrix metallopeptidase 2	81686	up	1.94389	0.0390657
Biological Process	GO:0061458	reproductive system development	GSRG0010951	Mmp14	matrix metallopeptidase 14	81707	up	2.22228	9.64291e-05
Biological Process	GO:0061458	reproductive system development	GSRG0029861	Casp12	caspase 12	156117	up	2.45517	0.00410522
Biological Process	GO:0061458	reproductive system development	GSRG0015261	Tnfsf10	tumor necrosis factor superfamily member 10	246775	up	1.56787	0.0333463
Biological Process	GO:0061458	reproductive system development	GSRG0027392	Mmp19	matrix metallopeptidase 19	304608	up	1.54022	0.00244687
Biological Process	GO:0061458	reproductive system development	GSRG0020042	Tox2	TOX high mobility group box family member 2	311615	down	1.54823	2.42098e-09
Biological Process	GO:0061458	reproductive system development	GSRG0013322	Foxc1	forkhead box C1	364706	up	2.14053	0.01439
Biological Process	GO:0061458	reproductive system development	GSRG0011652	Gjb2	gap junction protein, beta 2	394266	up	2.31803	0.0162067
Biological Process	GO:0005975	carbohydrate metabolic process	GSRG0027609	Igf1	insulin-like growth factor 1	24482	up	2.21314	3.49945e-06
Biological Process	GO:0005975	carbohydrate metabolic process	GSRG0010109	Atf3	activating transcription factor 3	25389	up	2.37238	1.14942e-06
Biological Process	GO:0005975	carbohydrate metabolic process	GSRG0005030	Rbp4	retinol binding protein 4	25703	up	1.62007	0.0399124
Biological Process	GO:0005975	carbohydrate metabolic process	GSRG0028280	Gpd1	glycerol-3-phosphate dehydrogenase 1	60666	down	1.63979	4.53826e-06
Biological Process	GO:0005975	carbohydrate metabolic process	GSRG0033164	Per2	period circadian clock 2	63840	down	1.66504	2.30588e-08
Biological Process	GO:0005975	carbohydrate metabolic process	GSRG0016342	Serp1	stress-associated endoplasmic reticulum protein 1	80881	up	1.60164	0.000229283
Biological Process	GO:0005975	carbohydrate metabolic process	GSRG0022678	Pdk4	pyruvate dehydrogenase kinase 4	89813	down	1.6407	0.002714
Biological Process	GO:0005975	carbohydrate metabolic process	GSRG0006798	Nr1d1	nuclear receptor subfamily 1, group D, member 1	252917	down	1.68178	4.53412e-13
Biological Process	GO:0005975	carbohydrate metabolic process	GSRG0032093	St6gal2	ST6 beta-galactoside alpha-2,6-sialyltransferase 2	301155	down	1.6645	0.00730993
Biological Process	GO:0005975	carbohydrate metabolic process	GSRG0005296	C1qtnf2	C1q and tumor necrosis factor related protein 2	497886	up	2.23265	0.000898849
Biological Process	GO:0090087	regulation of peptide transport	GSRG0024178	Leprot // Lepr	leptin receptor overlapping transcript // leptin receptor	24536	up	2.17112	0.0285368
Biological Process	GO:0090087	regulation of peptide transport	GSRG0003034	Gipr	gastric inhibitory polypeptide receptor	25024	down	1.6322	0.000325105
Biological Process	GO:0090087	regulation of peptide transport	GSRG0004917	Anxa1	annexin A1	25380	up	1.90321	0.0287908
Biological Process	GO:0090087	regulation of peptide transport	GSRG0005030	Rbp4	retinol binding protein 4	25703	up	1.62007	0.0399124
Biological Process	GO:0090087	regulation of peptide transport	GSRG0001671	Cckbr	cholecystokinin B receptor	25706	down	1.53944	0.00467719
Biological Process	GO:0090087	regulation of peptide transport	GSRG0012832	Hfe	hemochromatosis	29199	up	1.67031	0.00693516
Biological Process	GO:0090087	regulation of peptide transport	GSRG0001726	Arntl	aryl hydrocarbon receptor nuclear translocator-like	29657	up	1.52649	1.02567e-07
Biological Process	GO:0090087	regulation of peptide transport	GSRG0033164	Per2	period circadian clock 2	63840	down	1.66504	2.30588e-08
Biological Process	GO:0090087	regulation of peptide transport	GSRG0016342	Serp1	stress-associated endoplasmic reticulum protein 1	80881	up	1.60164	0.000229283
Biological Process	GO:0090087	regulation of peptide transport	GSRG0025961	Twist1	twist family bHLH transcription factor 1	85489	up	1.65297	0.0218905
Biological Process	GO:0090087	regulation of peptide transport	GSRG0024876	Txn1	thioredoxin 1	116484	up	1.66058	4.57254e-06
Biological Process	GO:0090087	regulation of peptide transport	GSRG0006798	Nr1d1	nuclear receptor subfamily 1, group D, member 1	252917	down	1.68178	4.53412e-13
Biological Process	GO:0090087	regulation of peptide transport	GSRG0010102	Ptpn14	protein tyrosine phosphatase, non-receptor type 14	305064	up	1.5432	0.0454986
Biological Process	GO:0090087	regulation of peptide transport	GSRG0009755	Cd34	CD34 molecule	305081	up	1.60179	2.43724e-06
Biological Process	GO:0090087	regulation of peptide transport	GSRG0021381	Mdfic	MyoD family inhibitor domain containing	362325	up	1.67672	7.92953e-05
Biological Process	GO:1901571	fatty acid derivative transport	GSRG0004917	Anxa1	annexin A1	25380	up	1.90321	0.0287908
Biological Process	GO:1901571	fatty acid derivative transport	GSRG0004301	P2ry2	purinergic receptor P2Y2	29597	up	1.58645	0.0231211
Biological Process	GO:1901571	fatty acid derivative transport	GSRG0010359	Pla2g3	phospholipase A2, group III	289733	down	1.72865	6.97639e-07
Biological Process	GO:1901571	fatty acid derivative transport	GSRG0009341	Tnfrsf11a	TNF receptor superfamily member 11A	498206	down	1.60242	6.18442e-12
Biological Process	GO:0010469	regulation of signaling receptor activity	GSRG0027609	Igf1	insulin-like growth factor 1	24482	up	2.21314	3.49945e-06
Biological Process	GO:0010469	regulation of signaling receptor activity	GSRG0013811	Ttr	transthyretin	24856	up	12.7287	0.000416411
Biological Process	GO:0010469	regulation of signaling receptor activity	GSRG0037371	Ptn	pleiotrophin	24924	up	1.72963	1.69595e-06
Biological Process	GO:0010469	regulation of signaling receptor activity	GSRG0004892	Cntf	ciliary neurotrophic factor	25707	up	2.22423	0.0460522
Biological Process	GO:0010469	regulation of signaling receptor activity	GSRG0012832	Hfe	hemochromatosis	29199	up	1.67031	0.00693516
Biological Process	GO:0010469	regulation of signaling receptor activity	GSRG0034487	Timp1	TIMP metallopeptidase inhibitor 1	116510	up	1.67814	0.0485872
Biological Process	GO:0010469	regulation of signaling receptor activity	GSRG0000103	Vip	vasoactive intestinal peptide	117064	up	2.29902	0.0022789
Biological Process	GO:0010469	regulation of signaling receptor activity	GSRG0014713	Cklf	chemokine-like factor	245978	up	3.36928	0.00197369
Biological Process	GO:0010469	regulation of signaling receptor activity	GSRG0015261	Tnfsf10	tumor necrosis factor superfamily member 10	246775	up	1.56787	0.0333463
Biological Process	GO:0010469	regulation of signaling receptor activity	GSRG0006684	Ccl6	chemokine (C-C motif) ligand 6	287910	up	2.56449	0.040904
Biological Process	GO:0010469	regulation of signaling receptor activity	GSRG0006142	Metrnl	meteorin-like, glial cell differentiation regulator	316842	up	1.50169	0.0102409
Biological Process	GO:0010469	regulation of signaling receptor activity	GSRG0032802	Tnfsf9	tumor necrosis factor superfamily member 9	353218	down	1.69055	1.52846e-05
Biological Process	GO:0010469	regulation of signaling receptor activity	GSRG0010542	Pf4	platelet factor 4	360918	up	2.89485	1.40625e-05
Biological Process	GO:0034248	regulation of cellular amide metabolic process	GSRG0027609	Igf1	insulin-like growth factor 1	24482	up	2.21314	3.49945e-06
Biological Process	GO:0034248	regulation of cellular amide metabolic process	GSRG0009831	Btg2	BTG anti-proliferation factor 2	29619	up	1.7165	0.000141673
Biological Process	GO:0034248	regulation of cellular amide metabolic process	GSRG0033164	Per2	period circadian clock 2	63840	down	1.66504	2.30588e-08
Biological Process	GO:0034248	regulation of cellular amide metabolic process	GSRG0016342	Serp1	stress-associated endoplasmic reticulum protein 1	80881	up	1.60164	0.000229283
Biological Process	GO:0034248	regulation of cellular amide metabolic process	GSRG0022678	Pdk4	pyruvate dehydrogenase kinase 4	89813	down	1.6407	0.002714
Biological Process	GO:0034248	regulation of cellular amide metabolic process	GSRG0015085	Rps23	ribosomal protein S23	124323	up	1.54473	1.66285e-06
Biological Process	GO:0034248	regulation of cellular amide metabolic process	GSRG0005491	Per1	period circadian clock 1	287422	down	2.09934	2.01653e-16
Biological Process	GO:0034248	regulation of cellular amide metabolic process	GSRG0010356	Eif4enif1	eukaryotic translation initiation factor 4E nuclear import factor 1	305468	down	1.5869	3.54836e-08
Molecular Function	GO:0043177	organic acid binding	GSRG0004356	Hbb	hemoglobin subunit beta	24440	up	2.66876	5.60539e-05
Molecular Function	GO:0043177	organic acid binding	GSRG0015457	Crabp2	cellular retinoic acid binding protein 2	29563	up	2.29438	0.00126207
Molecular Function	GO:0043177	organic acid binding	GSRG0017492	P4ha1	prolyl 4-hydroxylase subunit alpha 1	64475	up	1.5202	3.79841e-09
Molecular Function	GO:0043177	organic acid binding	GSRG0017726	Fabp7	fatty acid binding protein 7	80841	up	1.57554	5.19472e-14
Molecular Function	GO:0043177	organic acid binding	GSRG0004310	Folr2	folate receptor beta	293154	up	2.16314	0.0306163
Molecular Function	GO:0043177	organic acid binding	GSRG0022979	Cyp26b1	cytochrome P450, family 26, subfamily b, polypeptide 1	312495	up	2.17664	0.0465587
Molecular Function	GO:0043177	organic acid binding	GSRG0006288	Hba2	hemoglobin, alpha 2	360504	up	1.56481	0.022647
Biological Process	GO:0006820	anion transport	GSRG0004917	Anxa1	annexin A1	25380	up	1.90321	0.0287908
Biological Process	GO:0006820	anion transport	GSRG0002026	Slc22a6	solute carrier family 22 member 6	29509	up	2.56715	0.0243848
Biological Process	GO:0006820	anion transport	GSRG0004301	P2ry2	purinergic receptor P2Y2	29597	up	1.58645	0.0231211
Biological Process	GO:0006820	anion transport	GSRG0033164	Per2	period circadian clock 2	63840	down	1.66504	2.30588e-08
Biological Process	GO:0006820	anion transport	GSRG0034672	P2ry4	pyrimidinergic receptor P2Y4	63843	down	1.56464	0.0144735
Biological Process	GO:0006820	anion transport	GSRG0032071	Slc6a20	solute carrier family 6 member 20	113918	up	2.85783	0.0126158
Biological Process	GO:0006820	anion transport	GSRG0021859	Slc6a13	solute carrier family 6 member 13	171163	up	2.79214	0.0298333
Biological Process	GO:0006820	anion transport	GSRG0005517	Slc16a11	solute carrier family 16, member 11	287450	up	2.36298	0.000368821
Biological Process	GO:0006820	anion transport	GSRG0010359	Pla2g3	phospholipase A2, group III	289733	down	1.72865	6.97639e-07
Biological Process	GO:0006820	anion transport	GSRG0004310	Folr2	folate receptor beta	293154	up	2.16314	0.0306163
Biological Process	GO:0006820	anion transport	GSRG0015637	Slc16a4	solute carrier family 16, member 4	295356	up	1.5108	0.00201225
Biological Process	GO:0006820	anion transport	GSRG0015657	Slc25a24	solute carrier family 25 member 24	310791	up	1.59462	0.00140883
Biological Process	GO:0006820	anion transport	GSRG0009341	Tnfrsf11a	TNF receptor superfamily member 11A	498206	down	1.60242	6.18442e-12
Biological Process	GO:0006820	anion transport	GSRG0022757	Slc13a4	solute carrier family 13 member 4	503568	up	2.58679	0.0163912
Biological Process	GO:1990845	adaptive thermogenesis	GSRG0024178	Leprot // Lepr	leptin receptor overlapping transcript // leptin receptor	24536	up	2.17112	0.0285368
Biological Process	GO:1990845	adaptive thermogenesis	GSRG0001726	Arntl	aryl hydrocarbon receptor nuclear translocator-like	29657	up	1.52649	1.02567e-07
Biological Process	GO:1990845	adaptive thermogenesis	GSRG0033164	Per2	period circadian clock 2	63840	down	1.66504	2.30588e-08
Biological Process	GO:1990845	adaptive thermogenesis	GSRG0020272	Lcn2	lipocalin 2	170496	down	1.77463	0.0134929
Biological Process	GO:1990845	adaptive thermogenesis	GSRG0006798	Nr1d1	nuclear receptor subfamily 1, group D, member 1	252917	down	1.68178	4.53412e-13
Biological Process	GO:1990845	adaptive thermogenesis	GSRG0010118	G0s2	G0/G1switch 2	289388	up	1.58082	0.00247795
Biological Process	GO:0010876	lipid localization	GSRG0004917	Anxa1	annexin A1	25380	up	1.90321	0.0287908
Biological Process	GO:0010876	lipid localization	GSRG0005030	Rbp4	retinol binding protein 4	25703	up	1.62007	0.0399124
Biological Process	GO:0010876	lipid localization	GSRG0015457	Crabp2	cellular retinoic acid binding protein 2	29563	up	2.29438	0.00126207
Biological Process	GO:0010876	lipid localization	GSRG0004301	P2ry2	purinergic receptor P2Y2	29597	up	1.58645	0.0231211
Biological Process	GO:0010876	lipid localization	GSRG0030353	Anxa2	annexin A2	56611	up	1.54738	0.0188111
Biological Process	GO:0010876	lipid localization	GSRG0010359	Pla2g3	phospholipase A2, group III	289733	down	1.72865	6.97639e-07
Biological Process	GO:0010876	lipid localization	GSRG0032292	Gulp1	GULP, engulfment adaptor PTB domain containing 1	314543	up	1.63823	0.000445306
Biological Process	GO:0010876	lipid localization	GSRG0022536	Apold1	apolipoprotein L domain containing 1	444983	up	1.72596	0.00122716
Biological Process	GO:0010876	lipid localization	GSRG0009341	Tnfrsf11a	TNF receptor superfamily member 11A	498206	down	1.60242	6.18442e-12
Biological Process	GO:0010876	lipid localization	GSRG0012288	Msr1	macrophage scavenger receptor 1	498638	up	2.69889	0.00909938
Biological Process	GO:0015893	drug transport	GSRG0004356	Hbb	hemoglobin subunit beta	24440	up	2.66876	5.60539e-05
Biological Process	GO:0015893	drug transport	GSRG0021564	Aqp1	aquaporin 1	25240	up	3.66531	0.023482
Biological Process	GO:0015893	drug transport	GSRG0033164	Per2	period circadian clock 2	63840	down	1.66504	2.30588e-08
Biological Process	GO:0015893	drug transport	GSRG0004310	Folr2	folate receptor beta	293154	up	2.16314	0.0306163
Biological Process	GO:0015893	drug transport	GSRG0015657	Slc25a24	solute carrier family 25 member 24	310791	up	1.59462	0.00140883
Biological Process	GO:0015893	drug transport	GSRG0033101	Slc19a3	solute carrier family 19 member 3	316559	down	2.11755	2.99273e-07
Biological Process	GO:0015893	drug transport	GSRG0006288	Hba2	hemoglobin, alpha 2	360504	up	1.56481	0.022647
Biological Process	GO:0015893	drug transport	GSRG0022757	Slc13a4	solute carrier family 13 member 4	503568	up	2.58679	0.0163912
Biological Process	GO:0044419	interspecies interaction between organisms	GSRG0021639	Reg3b	regenerating islet-derived 3 beta	24618	up	2.01739	0.00745369
Biological Process	GO:0044419	interspecies interaction between organisms	GSRG0021564	Aqp1	aquaporin 1	25240	up	3.66531	0.023482
Biological Process	GO:0044419	interspecies interaction between organisms	GSRG0030353	Anxa2	annexin A2	56611	up	1.54738	0.0188111
Biological Process	GO:0044419	interspecies interaction between organisms	GSRG0004688	Ifitm2	interferon induced transmembrane protein 2	114709	up	1.9124	0.0321808
Biological Process	GO:0044419	interspecies interaction between organisms	GSRG0001895	Ifitm1	interferon induced transmembrane protein 1	293618	up	2.36773	0.0376773
Biological Process	GO:0044419	interspecies interaction between organisms	GSRG0034589	Ace2	angiotensin I converting enzyme 2	302668	up	1.59285	0.00023357
Biological Process	GO:0044419	interspecies interaction between organisms	GSRG0004689	Ifitm3	interferon induced transmembrane protein 3	361673	up	1.7654	0.0233771
Biological Process	GO:0044419	interspecies interaction between organisms	GSRG0021381	Mdfic	MyoD family inhibitor domain containing	362325	up	1.67672	7.92953e-05
Biological Process	GO:0007169	transmembrane receptor protein tyrosine kinase signaling pathway	GSRG0027609	Igf1	insulin-like growth factor 1	24482	up	2.21314	3.49945e-06
Biological Process	GO:0007169	transmembrane receptor protein tyrosine kinase signaling pathway	GSRG0010244	Kdr	kinase insert domain receptor	25589	up	1.57582	2.75751e-05
Biological Process	GO:0007169	transmembrane receptor protein tyrosine kinase signaling pathway	GSRG0037503	Igfbp2	insulin-like growth factor binding protein 2	25662	up	1.72131	0.0244395
Biological Process	GO:0007169	transmembrane receptor protein tyrosine kinase signaling pathway	GSRG0027397	Cd63	Cd63 molecule	29186	up	1.5869	8.43218e-07
Biological Process	GO:0007169	transmembrane receptor protein tyrosine kinase signaling pathway	GSRG0005725	Col1a1	collagen, type I, alpha 1	29393	up	2.76952	0.0476448
Biological Process	GO:0007169	transmembrane receptor protein tyrosine kinase signaling pathway	GSRG0024178	Leprot // Lepr	leptin receptor overlapping transcript // leptin receptor	56766	up	2.17112	0.0285368
Biological Process	GO:0007169	transmembrane receptor protein tyrosine kinase signaling pathway	GSRG0012089	Angpt2	angiopoietin 2	89805	up	2.05634	0.0320948
Biological Process	GO:0007169	transmembrane receptor protein tyrosine kinase signaling pathway	GSRG0022678	Pdk4	pyruvate dehydrogenase kinase 4	89813	down	1.6407	0.002714
Biological Process	GO:0007169	transmembrane receptor protein tyrosine kinase signaling pathway	GSRG0015197	Adamts12	ADAM metallopeptidase with thrombospondin type 1 motif, 12	294809	up	2.19375	0.000734725
Biological Process	GO:0007169	transmembrane receptor protein tyrosine kinase signaling pathway	GSRG0022821	Rarres2	retinoic acid receptor responder 2	297073	up	1.7645	0.000202933
Biological Process	GO:0007169	transmembrane receptor protein tyrosine kinase signaling pathway	GSRG0021384	Cav2	caveolin 2	363425	up	1.59203	0.000103453
Biological Process	GO:0007169	transmembrane receptor protein tyrosine kinase signaling pathway	GSRG0013322	Foxc1	forkhead box C1	364706	up	2.14053	0.01439
Biological Process	GO:0050865	regulation of cell activation	GSRG0021162	Ada	adenosine deaminase	24165	up	1.77537	0.00772795
Biological Process	GO:0050865	regulation of cell activation	GSRG0023495	Cd9	CD9 molecule	24936	up	1.55152	0.0117702
Biological Process	GO:0050865	regulation of cell activation	GSRG0004917	Anxa1	annexin A1	25380	up	1.90321	0.0287908
Biological Process	GO:0050865	regulation of cell activation	GSRG0037503	Igfbp2	insulin-like growth factor binding protein 2	25662	up	1.72131	0.0244395
Biological Process	GO:0050865	regulation of cell activation	GSRG0012832	Hfe	hemochromatosis	29199	up	1.67031	0.00693516
Biological Process	GO:0050865	regulation of cell activation	GSRG0037084	Enpp3	ectonucleotide pyrophosphatase/phosphodiesterase 3	54410	up	1.58771	0.0255044
Biological Process	GO:0050865	regulation of cell activation	GSRG0010951	Mmp14	matrix metallopeptidase 14	81707	up	2.22228	9.64291e-05
Biological Process	GO:0050865	regulation of cell activation	GSRG0006798	Nr1d1	nuclear receptor subfamily 1, group D, member 1	252917	down	1.68178	4.53412e-13
Biological Process	GO:0050865	regulation of cell activation	GSRG0022979	Cyp26b1	cytochrome P450, family 26, subfamily b, polypeptide 1	312495	up	2.17664	0.0465587
Biological Process	GO:0050865	regulation of cell activation	GSRG0032802	Tnfsf9	tumor necrosis factor superfamily member 9	353218	down	1.69055	1.52846e-05
Biological Process	GO:0050865	regulation of cell activation	GSRG0030938	Zbtb16	zinc finger and BTB domain containing 16	353227	down	3.42649	0.000135092
Molecular Function	GO:0008134	transcription factor binding	GSRG0032967	Fhl2	four and a half LIM domains 2	63839	up	1.53814	0.0382903
Molecular Function	GO:0008134	transcription factor binding	GSRG0033164	Per2	period circadian clock 2	63840	down	1.66504	2.30588e-08
Molecular Function	GO:0008134	transcription factor binding	GSRG0025961	Twist1	twist family bHLH transcription factor 1	85489	up	1.65297	0.0218905
Molecular Function	GO:0008134	transcription factor binding	GSRG0006798	Nr1d1	nuclear receptor subfamily 1, group D, member 1	252917	down	1.68178	4.53412e-13
Molecular Function	GO:0008134	transcription factor binding	GSRG0005491	Per1	period circadian clock 1	287422	down	2.09934	2.01653e-16
Molecular Function	GO:0008134	transcription factor binding	GSRG0010414	C1d	C1D nuclear receptor co-repressor	289810	up	1.52433	1.30639e-09
Molecular Function	GO:0008134	transcription factor binding	GSRG0002218	Pax2	paired box 2	293992	down	1.50224	5.62487e-06
Molecular Function	GO:0008134	transcription factor binding	GSRG0009755	Cd34	CD34 molecule	305081	up	1.60179	2.43724e-06
Molecular Function	GO:0008134	transcription factor binding	GSRG0020042	Tox2	TOX high mobility group box family member 2	311615	down	1.54823	2.42098e-09
Molecular Function	GO:0008134	transcription factor binding	GSRG0021381	Mdfic	MyoD family inhibitor domain containing	362325	up	1.67672	7.92953e-05
Molecular Function	GO:0008134	transcription factor binding	GSRG0013322	Foxc1	forkhead box C1	364706	up	2.14053	0.01439
Biological Process	GO:0006836	neurotransmitter transport	GSRG0021162	Ada	adenosine deaminase	24165	up	1.77537	0.00772795
Biological Process	GO:0006836	neurotransmitter transport	GSRG0021564	Aqp1	aquaporin 1	25240	up	3.66531	0.023482
Biological Process	GO:0006836	neurotransmitter transport	GSRG0001671	Cckbr	cholecystokinin B receptor	25706	down	1.53944	0.00467719
Biological Process	GO:0006836	neurotransmitter transport	GSRG0004301	P2ry2	purinergic receptor P2Y2	29597	up	1.58645	0.0231211
Biological Process	GO:0006836	neurotransmitter transport	GSRG0033164	Per2	period circadian clock 2	63840	down	1.66504	2.30588e-08
Biological Process	GO:0006836	neurotransmitter transport	GSRG0034672	P2ry4	pyrimidinergic receptor P2Y4	63843	down	1.56464	0.0144735
Biological Process	GO:0006836	neurotransmitter transport	GSRG0010905	Lgals3	lectin, galactoside-binding, soluble, 3	83781	up	1.68417	0.0240676
Biological Process	GO:0006836	neurotransmitter transport	GSRG0032071	Slc6a20	solute carrier family 6 member 20	113918	up	2.85783	0.0126158
Biological Process	GO:0006836	neurotransmitter transport	GSRG0021859	Slc6a13	solute carrier family 6 member 13	171163	up	2.79214	0.0298333
Biological Process	GO:2000027	regulation of animal organ morphogenesis	GSRG0037371	Ptn	pleiotrophin	24924	up	1.72963	1.69595e-06
Biological Process	GO:2000027	regulation of animal organ morphogenesis	GSRG0034903	Gpc3	glypican 3	25236	up	2.32223	0.0351065
Biological Process	GO:2000027	regulation of animal organ morphogenesis	GSRG0025961	Twist1	twist family bHLH transcription factor 1	85489	up	1.65297	0.0218905
Biological Process	GO:2000027	regulation of animal organ morphogenesis	GSRG0002218	Pax2	paired box 2	293992	down	1.50224	5.62487e-06
Biological Process	GO:2000027	regulation of animal organ morphogenesis	GSRG0009755	Cd34	CD34 molecule	305081	up	1.60179	2.43724e-06
Biological Process	GO:2000027	regulation of animal organ morphogenesis	GSRG0013322	Foxc1	forkhead box C1	364706	up	2.14053	0.01439
Biological Process	GO:0030097	hemopoiesis	GSRG0021162	Ada	adenosine deaminase	24165	up	1.77537	0.00772795
Biological Process	GO:0030097	hemopoiesis	GSRG0024178	Leprot // Lepr	leptin receptor overlapping transcript // leptin receptor	24536	up	2.17112	0.0285368
Biological Process	GO:0030097	hemopoiesis	GSRG0004917	Anxa1	annexin A1	25380	up	1.90321	0.0287908
Biological Process	GO:0030097	hemopoiesis	GSRG0010244	Kdr	kinase insert domain receptor	25589	up	1.57582	2.75751e-05
Biological Process	GO:0030097	hemopoiesis	GSRG0030353	Anxa2	annexin A2	56611	up	1.54738	0.0188111
Biological Process	GO:0030097	hemopoiesis	GSRG0010951	Mmp14	matrix metallopeptidase 14	81707	up	2.22228	9.64291e-05
Biological Process	GO:0030097	hemopoiesis	GSRG0015459	Gpatch4	G patch domain containing 4	295228	down	1.63125	1.29023e-06
Biological Process	GO:0030097	hemopoiesis	GSRG0009755	Cd34	CD34 molecule	305081	up	1.60179	2.43724e-06
Biological Process	GO:0030097	hemopoiesis	GSRG0022979	Cyp26b1	cytochrome P450, family 26, subfamily b, polypeptide 1	312495	up	2.17664	0.0465587
Biological Process	GO:0030097	hemopoiesis	GSRG0032802	Tnfsf9	tumor necrosis factor superfamily member 9	353218	down	1.69055	1.52846e-05
Biological Process	GO:0030097	hemopoiesis	GSRG0030938	Zbtb16	zinc finger and BTB domain containing 16	353227	down	3.42649	0.000135092
Biological Process	GO:0030097	hemopoiesis	GSRG0010542	Pf4	platelet factor 4	360918	up	2.89485	1.40625e-05
Biological Process	GO:0030097	hemopoiesis	GSRG0013322	Foxc1	forkhead box C1	364706	up	2.14053	0.01439
Biological Process	GO:0030097	hemopoiesis	GSRG0009341	Tnfrsf11a	TNF receptor superfamily member 11A	498206	down	1.60242	6.18442e-12
Molecular Function	GO:0030545	receptor regulator activity	GSRG0027609	Igf1	insulin-like growth factor 1	24482	up	2.21314	3.49945e-06
Molecular Function	GO:0030545	receptor regulator activity	GSRG0013811	Ttr	transthyretin	24856	up	12.7287	0.000416411
Molecular Function	GO:0030545	receptor regulator activity	GSRG0037371	Ptn	pleiotrophin	24924	up	1.72963	1.69595e-06
Molecular Function	GO:0030545	receptor regulator activity	GSRG0004892	Cntf	ciliary neurotrophic factor	25707	up	2.22423	0.0460522
Molecular Function	GO:0030545	receptor regulator activity	GSRG0034487	Timp1	TIMP metallopeptidase inhibitor 1	116510	up	1.67814	0.0485872
Molecular Function	GO:0030545	receptor regulator activity	GSRG0000103	Vip	vasoactive intestinal peptide	117064	up	2.29902	0.0022789
Molecular Function	GO:0030545	receptor regulator activity	GSRG0014713	Cklf	chemokine-like factor	245978	up	3.36928	0.00197369
Molecular Function	GO:0030545	receptor regulator activity	GSRG0015261	Tnfsf10	tumor necrosis factor superfamily member 10	246775	up	1.56787	0.0333463
Molecular Function	GO:0030545	receptor regulator activity	GSRG0006684	Ccl6	chemokine (C-C motif) ligand 6	287910	up	2.56449	0.040904
Molecular Function	GO:0030545	receptor regulator activity	GSRG0006142	Metrnl	meteorin-like, glial cell differentiation regulator	316842	up	1.50169	0.0102409
Molecular Function	GO:0030545	receptor regulator activity	GSRG0032802	Tnfsf9	tumor necrosis factor superfamily member 9	353218	down	1.69055	1.52846e-05
Molecular Function	GO:0030545	receptor regulator activity	GSRG0010542	Pf4	platelet factor 4	360918	up	2.89485	1.40625e-05
Biological Process	GO:0090130	tissue migration	GSRG0027609	Igf1	insulin-like growth factor 1	24482	up	2.21314	3.49945e-06
Biological Process	GO:0090130	tissue migration	GSRG0021564	Aqp1	aquaporin 1	25240	up	3.66531	0.023482
Biological Process	GO:0090130	tissue migration	GSRG0004917	Anxa1	annexin A1	25380	up	1.90321	0.0287908
Biological Process	GO:0090130	tissue migration	GSRG0027397	Cd63	Cd63 molecule	29186	up	1.5869	8.43218e-07
Biological Process	GO:0090130	tissue migration	GSRG0012089	Angpt2	angiopoietin 2	89805	up	2.05634	0.0320948
Biological Process	GO:0090130	tissue migration	GSRG0036818	Clec14a	C-type lectin domain family 14, member A	314148	up	1.51808	0.00655157
Biological Process	GO:0090130	tissue migration	GSRG0030737	Kank2	KN motif and ankyrin repeat domains 2	100361376	up	1.66064	0.017666
Biological Process	GO:0044283	small molecule biosynthetic process	GSRG0021162	Ada	adenosine deaminase	24165	up	1.77537	0.00772795
Biological Process	GO:0044283	small molecule biosynthetic process	GSRG0004917	Anxa1	annexin A1	25380	up	1.90321	0.0287908
Biological Process	GO:0044283	small molecule biosynthetic process	GSRG0010109	Atf3	activating transcription factor 3	25389	up	2.37238	1.14942e-06
Biological Process	GO:0044283	small molecule biosynthetic process	GSRG0020184	Ptgds	prostaglandin D2 synthase	25526	up	2.25676	0.00237695
Biological Process	GO:0044283	small molecule biosynthetic process	GSRG0005030	Rbp4	retinol binding protein 4	25703	up	1.62007	0.0399124
Biological Process	GO:0044283	small molecule biosynthetic process	GSRG0015457	Crabp2	cellular retinoic acid binding protein 2	29563	up	2.29438	0.00126207
Biological Process	GO:0044283	small molecule biosynthetic process	GSRG0037084	Enpp3	ectonucleotide pyrophosphatase/phosphodiesterase 3	54410	up	1.58771	0.0255044
Biological Process	GO:0044283	small molecule biosynthetic process	GSRG0028280	Gpd1	glycerol-3-phosphate dehydrogenase 1	60666	down	1.63979	4.53826e-06
Biological Process	GO:0044283	small molecule biosynthetic process	GSRG0033164	Per2	period circadian clock 2	63840	down	1.66504	2.30588e-08
Biological Process	GO:0044283	small molecule biosynthetic process	GSRG0000573	Bcat2	branched chain amino acid transaminase 2	64203	up	1.51402	0.000669061
Biological Process	GO:0044283	small molecule biosynthetic process	GSRG0022678	Pdk4	pyruvate dehydrogenase kinase 4	89813	down	1.6407	0.002714
Biological Process	GO:0044283	small molecule biosynthetic process	GSRG0030857	Sc5d	sterol-C5-desaturase	114100	down	1.6086	1.35158e-08
Biological Process	GO:0044283	small molecule biosynthetic process	GSRG0006798	Nr1d1	nuclear receptor subfamily 1, group D, member 1	252917	down	1.68178	4.53412e-13
Biological Process	GO:0044283	small molecule biosynthetic process	GSRG0037407	Hacd4	3-hydroxyacyl-CoA dehydratase 4	362540	up	2.01111	0.00794924
Biological Process	GO:0042180	cellular ketone metabolic process	GSRG0004917	Anxa1	annexin A1	25380	up	1.90321	0.0287908
Biological Process	GO:0042180	cellular ketone metabolic process	GSRG0028280	Gpd1	glycerol-3-phosphate dehydrogenase 1	60666	down	1.63979	4.53826e-06
Biological Process	GO:0042180	cellular ketone metabolic process	GSRG0025961	Twist1	twist family bHLH transcription factor 1	85489	up	1.65297	0.0218905
Biological Process	GO:0042180	cellular ketone metabolic process	GSRG0022678	Pdk4	pyruvate dehydrogenase kinase 4	89813	down	1.6407	0.002714
Biological Process	GO:0042180	cellular ketone metabolic process	GSRG0006798	Nr1d1	nuclear receptor subfamily 1, group D, member 1	252917	down	1.68178	4.53412e-13
Biological Process	GO:0042180	cellular ketone metabolic process	GSRG0005296	C1qtnf2	C1q and tumor necrosis factor related protein 2	497886	up	2.23265	0.000898849
Biological Process	GO:0031214	biomineral tissue development	GSRG0037371	Ptn	pleiotrophin	24924	up	1.72963	1.69595e-06
Biological Process	GO:0031214	biomineral tissue development	GSRG0005725	Col1a1	collagen, type I, alpha 1	29393	up	2.76952	0.0476448
Biological Process	GO:0031214	biomineral tissue development	GSRG0005515	Asgr2	asialoglycoprotein receptor 2	29403	up	2.31996	0.045413
Biological Process	GO:0031214	biomineral tissue development	GSRG0030353	Anxa2	annexin A2	56611	up	1.54738	0.0188111
Biological Process	GO:0031214	biomineral tissue development	GSRG0025961	Twist1	twist family bHLH transcription factor 1	85489	up	1.65297	0.0218905
Molecular Function	GO:0015238	drug transmembrane transporter activity	GSRG0021564	Aqp1	aquaporin 1	25240	up	3.66531	0.023482
Molecular Function	GO:0015238	drug transmembrane transporter activity	GSRG0032071	Slc6a20	solute carrier family 6 member 20	113918	up	2.85783	0.0126158
Molecular Function	GO:0015238	drug transmembrane transporter activity	GSRG0015657	Slc25a24	solute carrier family 25 member 24	310791	up	1.59462	0.00140883
Molecular Function	GO:0015238	drug transmembrane transporter activity	GSRG0033101	Slc19a3	solute carrier family 19 member 3	316559	down	2.11755	2.99273e-07
Molecular Function	GO:0015238	drug transmembrane transporter activity	GSRG0022757	Slc13a4	solute carrier family 13 member 4	503568	up	2.58679	0.0163912
Biological Process	GO:0007548	sex differentiation	GSRG0024178	Leprot // Lepr	leptin receptor overlapping transcript // leptin receptor	24536	up	2.17112	0.0285368
Biological Process	GO:0007548	sex differentiation	GSRG0010244	Kdr	kinase insert domain receptor	25589	up	1.57582	2.75751e-05
Biological Process	GO:0007548	sex differentiation	GSRG0014755	Mmp2	matrix metallopeptidase 2	81686	up	1.94389	0.0390657
Biological Process	GO:0007548	sex differentiation	GSRG0010951	Mmp14	matrix metallopeptidase 14	81707	up	2.22228	9.64291e-05
Biological Process	GO:0007548	sex differentiation	GSRG0029861	Casp12	caspase 12	156117	up	2.45517	0.00410522
Biological Process	GO:0007548	sex differentiation	GSRG0015261	Tnfsf10	tumor necrosis factor superfamily member 10	246775	up	1.56787	0.0333463
Biological Process	GO:0007548	sex differentiation	GSRG0027392	Mmp19	matrix metallopeptidase 19	304608	up	1.54022	0.00244687
Biological Process	GO:0007548	sex differentiation	GSRG0020042	Tox2	TOX high mobility group box family member 2	311615	down	1.54823	2.42098e-09
Biological Process	GO:0007548	sex differentiation	GSRG0013322	Foxc1	forkhead box C1	364706	up	2.14053	0.01439
Biological Process	GO:0097327	response to antineoplastic agent	GSRG0027609	Igf1	insulin-like growth factor 1	24482	up	2.21314	3.49945e-06
Biological Process	GO:0097327	response to antineoplastic agent	GSRG0024178	Leprot // Lepr	leptin receptor overlapping transcript // leptin receptor	24536	up	2.17112	0.0285368
Biological Process	GO:0097327	response to antineoplastic agent	GSRG0021564	Aqp1	aquaporin 1	25240	up	3.66531	0.023482
Biological Process	GO:0097327	response to antineoplastic agent	GSRG0002026	Slc22a6	solute carrier family 22 member 6	29509	up	2.56715	0.0243848
Biological Process	GO:0097327	response to antineoplastic agent	GSRG0024876	Txn1	thioredoxin 1	116484	up	1.66058	4.57254e-06
Biological Process	GO:0097327	response to antineoplastic agent	GSRG0011652	Gjb2	gap junction protein, beta 2	394266	up	2.31803	0.0162067
Biological Process	GO:0050776	regulation of immune response	GSRG0021162	Ada	adenosine deaminase	24165	up	1.77537	0.00772795
Biological Process	GO:0050776	regulation of immune response	GSRG0016866	RT1-A2	RT1 class Ia, locus A2	24974	up	4.29027	0.012207
Biological Process	GO:0050776	regulation of immune response	GSRG0004917	Anxa1	annexin A1	25380	up	1.90321	0.0287908
Biological Process	GO:0050776	regulation of immune response	GSRG0012832	Hfe	hemochromatosis	29199	up	1.67031	0.00693516
Biological Process	GO:0050776	regulation of immune response	GSRG0003368	Fcgrt	Fc fragment of IgG receptor and transporter	29558	up	1.57492	0.000259052
Biological Process	GO:0050776	regulation of immune response	GSRG0037084	Enpp3	ectonucleotide pyrophosphatase/phosphodiesterase 3	54410	up	1.58771	0.0255044
Biological Process	GO:0050776	regulation of immune response	GSRG0032293	Col3a1	collagen type III alpha 1 chain	84032	up	3.11849	0.0446826
Biological Process	GO:0050776	regulation of immune response	GSRG0003019	C5ar1	complement component 5a receptor 1	113959	up	1.67602	0.0181567
Biological Process	GO:0050776	regulation of immune response	GSRG0009648	Cd48	Cd48 molecule	245962	up	1.58887	0.0222737
Biological Process	GO:0050776	regulation of immune response	GSRG0017874	RT1-CE5	RT1 class I, locus CE5	309607	up	1.60932	0.00126872
Biological Process	GO:0050776	regulation of immune response	GSRG0013507	Colec12	collectin sub-family member 12	361289	up	1.98553	0.0169039
Biological Process	GO:0050776	regulation of immune response	GSRG0025988	Coch	cochlin	362735	up	2.55893	0.0195764
Molecular Function	GO:0000977	RNA polymerase II regulatory region sequence-specific DNA binding	GSRG0000579	Dbp	D-box binding PAR bZIP transcription factor	24309	down	1.82727	6.81891e-12
Molecular Function	GO:0000977	RNA polymerase II regulatory region sequence-specific DNA binding	GSRG0010109	Atf3	activating transcription factor 3	25389	up	2.37238	1.14942e-06
Molecular Function	GO:0000977	RNA polymerase II regulatory region sequence-specific DNA binding	GSRG0001726	Arntl	aryl hydrocarbon receptor nuclear translocator-like	29657	up	1.52649	1.02567e-07
Molecular Function	GO:0000977	RNA polymerase II regulatory region sequence-specific DNA binding	GSRG0025961	Twist1	twist family bHLH transcription factor 1	85489	up	1.65297	0.0218905
Molecular Function	GO:0000977	RNA polymerase II regulatory region sequence-specific DNA binding	GSRG0006798	Nr1d1	nuclear receptor subfamily 1, group D, member 1	252917	down	1.68178	4.53412e-13
Molecular Function	GO:0000977	RNA polymerase II regulatory region sequence-specific DNA binding	GSRG0036709	Foxs1	forkhead box S1	311547	up	2.22331	9.35156e-05
Molecular Function	GO:0000977	RNA polymerase II regulatory region sequence-specific DNA binding	GSRG0023852	Msc	musculin	312897	up	2.97604	0.00240049
Molecular Function	GO:0000977	RNA polymerase II regulatory region sequence-specific DNA binding	GSRG0030938	Zbtb16	zinc finger and BTB domain containing 16	353227	down	3.42649	0.000135092
Molecular Function	GO:0000977	RNA polymerase II regulatory region sequence-specific DNA binding	GSRG0006544	Bcl6b	B-cell CLL/lymphoma 6B	360551	up	1.87124	6.8708e-09
Molecular Function	GO:0000977	RNA polymerase II regulatory region sequence-specific DNA binding	GSRG0020054	Rbpjl	recombination signal binding protein for immunoglobulin kappa J region-like	362268	down	1.67547	0.000131595
Molecular Function	GO:0000977	RNA polymerase II regulatory region sequence-specific DNA binding	GSRG0013322	Foxc1	forkhead box C1	364706	up	2.14053	0.01439
Molecular Function	GO:0000977	RNA polymerase II regulatory region sequence-specific DNA binding	GSRG0016508	Ciart	circadian associated repressor of transcription	365871	down	2.16872	1.95623e-14
Molecular Function	GO:0000977	RNA polymerase II regulatory region sequence-specific DNA binding	GSRG0028142	Maff	MAF bZIP transcription factor F	366960	up	1.56813	0.00550925
Biological Process	GO:0016050	vesicle organization	GSRG0021564	Aqp1	aquaporin 1	25240	up	3.66531	0.023482
Biological Process	GO:0016050	vesicle organization	GSRG0004917	Anxa1	annexin A1	25380	up	1.90321	0.0287908
Biological Process	GO:0016050	vesicle organization	GSRG0030353	Anxa2	annexin A2	56611	up	1.54738	0.0188111
Biological Process	GO:0016050	vesicle organization	GSRG0001531	Rab38	RAB38, member RAS oncogene family	252916	up	1.59279	0.00162203
Biological Process	GO:0016050	vesicle organization	GSRG0010359	Pla2g3	phospholipase A2, group III	289733	down	1.72865	6.97639e-07
Biological Process	GO:0016050	vesicle organization	GSRG0009755	Cd34	CD34 molecule	305081	up	1.60179	2.43724e-06
Biological Process	GO:0016050	vesicle organization	GSRG0021384	Cav2	caveolin 2	363425	up	1.59203	0.000103453
Biological Process	GO:0016050	vesicle organization	GSRG0012105	Rab20	RAB20, member RAS oncogene family	689377	up	1.5554	0.00550554
Biological Process	GO:0009617	response to bacterium	GSRG0027609	Igf1	insulin-like growth factor 1	24482	up	2.21314	3.49945e-06
Biological Process	GO:0009617	response to bacterium	GSRG0021639	Reg3b	regenerating islet-derived 3 beta	24618	up	2.01739	0.00745369
Biological Process	GO:0009617	response to bacterium	GSRG0002022	Pla2g16	phospholipase A2, group XVI	24913	up	1.59782	5.03655e-06
Biological Process	GO:0009617	response to bacterium	GSRG0004301	P2ry2	purinergic receptor P2Y2	29597	up	1.58645	0.0231211
Biological Process	GO:0009617	response to bacterium	GSRG0036732	Thbd	thrombomodulin	83580	up	2.70579	0.0341294
Biological Process	GO:0009617	response to bacterium	GSRG0003019	C5ar1	complement component 5a receptor 1	113959	up	1.67602	0.0181567
Biological Process	GO:0009617	response to bacterium	GSRG0020272	Lcn2	lipocalin 2	170496	down	1.77463	0.0134929
Biological Process	GO:0009617	response to bacterium	GSRG0022821	Rarres2	retinoic acid receptor responder 2	297073	up	1.7645	0.000202933
Biological Process	GO:0009617	response to bacterium	GSRG0022850	Lsm5	LSM5 homolog, U6 small nuclear RNA and mRNA degradation associated	306222	up	2.07192	2.08776e-09
Biological Process	GO:0009617	response to bacterium	GSRG0031401	Loxl1	lysyl oxidase-like 1	315714	up	2.19048	0.0340143
Biological Process	GO:0009617	response to bacterium	GSRG0010542	Pf4	platelet factor 4	360918	up	2.89485	1.40625e-05
Biological Process	GO:0009617	response to bacterium	GSRG0025988	Coch	cochlin	362735	up	2.55893	0.0195764
Biological Process	GO:0009617	response to bacterium	GSRG0011652	Gjb2	gap junction protein, beta 2	394266	up	2.31803	0.0162067
Biological Process	GO:0009617	response to bacterium	GSRG0009341	Tnfrsf11a	TNF receptor superfamily member 11A	498206	down	1.60242	6.18442e-12
Biological Process	GO:0032963	collagen metabolic process	GSRG0015543	Ctsk	cathepsin K	29175	up	2.39274	0.0336646
Biological Process	GO:0032963	collagen metabolic process	GSRG0005725	Col1a1	collagen, type I, alpha 1	29393	up	2.76952	0.0476448
Biological Process	GO:0032963	collagen metabolic process	GSRG0014755	Mmp2	matrix metallopeptidase 2	81686	up	1.94389	0.0390657
Biological Process	GO:0032963	collagen metabolic process	GSRG0010951	Mmp14	matrix metallopeptidase 14	81707	up	2.22228	9.64291e-05
Biological Process	GO:0048017	inositol lipid-mediated signaling	GSRG0027609	Igf1	insulin-like growth factor 1	24482	up	2.21314	3.49945e-06
Biological Process	GO:0048017	inositol lipid-mediated signaling	GSRG0010244	Kdr	kinase insert domain receptor	25589	up	1.57582	2.75751e-05
Biological Process	GO:0048017	inositol lipid-mediated signaling	GSRG0004892	Cntf	ciliary neurotrophic factor	25707	up	2.22423	0.0460522
Biological Process	GO:0048017	inositol lipid-mediated signaling	GSRG0025961	Twist1	twist family bHLH transcription factor 1	85489	up	1.65297	0.0218905
Biological Process	GO:0048017	inositol lipid-mediated signaling	GSRG0021395	Wnt16	wingless-type MMTV integration site family, member 16	500047	up	2.90761	0.018199
Biological Process	GO:0008285	negative regulation of cell proliferation	GSRG0037371	Ptn	pleiotrophin	24924	up	1.72963	1.69595e-06
Biological Process	GO:0008285	negative regulation of cell proliferation	GSRG0023495	Cd9	CD9 molecule	24936	up	1.55152	0.0117702
Biological Process	GO:0008285	negative regulation of cell proliferation	GSRG0020184	Ptgds	prostaglandin D2 synthase	25526	up	2.25676	0.00237695
Biological Process	GO:0008285	negative regulation of cell proliferation	GSRG0009831	Btg2	BTG anti-proliferation factor 2	29619	up	1.7165	0.000141673
Biological Process	GO:0008285	negative regulation of cell proliferation	GSRG0037084	Enpp3	ectonucleotide pyrophosphatase/phosphodiesterase 3	54410	up	1.58771	0.0255044
Biological Process	GO:0008285	negative regulation of cell proliferation	GSRG0033164	Per2	period circadian clock 2	63840	down	1.66504	2.30588e-08
Biological Process	GO:0008285	negative regulation of cell proliferation	GSRG0010905	Lgals3	lectin, galactoside-binding, soluble, 3	83781	up	1.68417	0.0240676
Biological Process	GO:0008285	negative regulation of cell proliferation	GSRG0000103	Vip	vasoactive intestinal peptide	117064	up	2.29902	0.0022789
Biological Process	GO:0008285	negative regulation of cell proliferation	GSRG0034589	Ace2	angiotensin I converting enzyme 2	302668	up	1.59285	0.00023357
Biological Process	GO:0008285	negative regulation of cell proliferation	GSRG0010102	Ptpn14	protein tyrosine phosphatase, non-receptor type 14	305064	up	1.5432	0.0454986
Biological Process	GO:0008285	negative regulation of cell proliferation	GSRG0030938	Zbtb16	zinc finger and BTB domain containing 16	353227	down	3.42649	0.000135092
Biological Process	GO:0008285	negative regulation of cell proliferation	GSRG0021384	Cav2	caveolin 2	363425	up	1.59203	0.000103453
Biological Process	GO:0008285	negative regulation of cell proliferation	GSRG0030737	Kank2	KN motif and ankyrin repeat domains 2	100361376	up	1.66064	0.017666
Biological Process	GO:0070849	response to epidermal growth factor	GSRG0027609	Igf1	insulin-like growth factor 1	24482	up	2.21314	3.49945e-06
Biological Process	GO:0070849	response to epidermal growth factor	GSRG0005725	Col1a1	collagen, type I, alpha 1	29393	up	2.76952	0.0476448
Biological Process	GO:0070849	response to epidermal growth factor	GSRG0002218	Pax2	paired box 2	293992	down	1.50224	5.62487e-06
Biological Process	GO:0070849	response to epidermal growth factor	GSRG0013322	Foxc1	forkhead box C1	364706	up	2.14053	0.01439
Biological Process	GO:0009755	hormone-mediated signaling pathway	GSRG0001726	Arntl	aryl hydrocarbon receptor nuclear translocator-like	29657	up	1.52649	1.02567e-07
Biological Process	GO:0009755	hormone-mediated signaling pathway	GSRG0006798	Nr1d1	nuclear receptor subfamily 1, group D, member 1	252917	down	1.68178	4.53412e-13
Biological Process	GO:0009755	hormone-mediated signaling pathway	GSRG0005491	Per1	period circadian clock 1	287422	down	2.09934	2.01653e-16
Biological Process	GO:0009755	hormone-mediated signaling pathway	GSRG0033904	Med14	mediator complex subunit 14	317343	down	1.50951	3.55661e-10
Biological Process	GO:0009755	hormone-mediated signaling pathway	GSRG0030737	Kank2	KN motif and ankyrin repeat domains 2	100361376	up	1.66064	0.017666
Biological Process	GO:0030522	intracellular receptor signaling pathway	GSRG0015457	Crabp2	cellular retinoic acid binding protein 2	29563	up	2.29438	0.00126207
Biological Process	GO:0030522	intracellular receptor signaling pathway	GSRG0001726	Arntl	aryl hydrocarbon receptor nuclear translocator-like	29657	up	1.52649	1.02567e-07
Biological Process	GO:0030522	intracellular receptor signaling pathway	GSRG0025961	Twist1	twist family bHLH transcription factor 1	85489	up	1.65297	0.0218905
Biological Process	GO:0030522	intracellular receptor signaling pathway	GSRG0005491	Per1	period circadian clock 1	287422	down	2.09934	2.01653e-16
Biological Process	GO:0030522	intracellular receptor signaling pathway	GSRG0022979	Cyp26b1	cytochrome P450, family 26, subfamily b, polypeptide 1	312495	up	2.17664	0.0465587
Biological Process	GO:0030522	intracellular receptor signaling pathway	GSRG0033904	Med14	mediator complex subunit 14	317343	down	1.50951	3.55661e-10
Biological Process	GO:0030522	intracellular receptor signaling pathway	GSRG0030737	Kank2	KN motif and ankyrin repeat domains 2	100361376	up	1.66064	0.017666
Biological Process	GO:0045087	innate immune response	GSRG0004917	Anxa1	annexin A1	25380	up	1.90321	0.0287908
Biological Process	GO:0045087	innate immune response	GSRG0012832	Hfe	hemochromatosis	29199	up	1.67031	0.00693516
Biological Process	GO:0045087	innate immune response	GSRG0010905	Lgals3	lectin, galactoside-binding, soluble, 3	83781	up	1.68417	0.0240676
Biological Process	GO:0045087	innate immune response	GSRG0004688	Ifitm2	interferon induced transmembrane protein 2	114709	up	1.9124	0.0321808
Biological Process	GO:0045087	innate immune response	GSRG0020272	Lcn2	lipocalin 2	170496	down	1.77463	0.0134929
Biological Process	GO:0045087	innate immune response	GSRG0006684	Ccl6	chemokine (C-C motif) ligand 6	287910	up	2.56449	0.040904
Biological Process	GO:0045087	innate immune response	GSRG0001895	Ifitm1	interferon induced transmembrane protein 1	293618	up	2.36773	0.0376773
Biological Process	GO:0045087	innate immune response	GSRG0022821	Rarres2	retinoic acid receptor responder 2	297073	up	1.7645	0.000202933
Biological Process	GO:0045087	innate immune response	GSRG0013507	Colec12	collectin sub-family member 12	361289	up	1.98553	0.0169039
Biological Process	GO:0045087	innate immune response	GSRG0004689	Ifitm3	interferon induced transmembrane protein 3	361673	up	1.7654	0.0233771
Biological Process	GO:0045087	innate immune response	GSRG0025988	Coch	cochlin	362735	up	2.55893	0.0195764
Biological Process	GO:0045087	innate immune response	GSRG0012105	Rab20	RAB20, member RAS oncogene family	689377	up	1.5554	0.00550554
Biological Process	GO:1901652	response to peptide	GSRG0027609	Igf1	insulin-like growth factor 1	24482	up	2.21314	3.49945e-06
Biological Process	GO:1901652	response to peptide	GSRG0021639	Reg3b	regenerating islet-derived 3 beta	24618	up	2.01739	0.00745369
Biological Process	GO:1901652	response to peptide	GSRG0004917	Anxa1	annexin A1	25380	up	1.90321	0.0287908
Biological Process	GO:1901652	response to peptide	GSRG0001671	Cckbr	cholecystokinin B receptor	25706	down	1.53944	0.00467719
Biological Process	GO:1901652	response to peptide	GSRG0005725	Col1a1	collagen, type I, alpha 1	29393	up	2.76952	0.0476448
Biological Process	GO:1901652	response to peptide	GSRG0009831	Btg2	BTG anti-proliferation factor 2	29619	up	1.7165	0.000141673
Biological Process	GO:1901652	response to peptide	GSRG0024178	Leprot // Lepr	leptin receptor overlapping transcript // leptin receptor	56766	up	2.17112	0.0285368
Biological Process	GO:1901652	response to peptide	GSRG0036336	Gcnt1	glucosaminyl (N-acetyl) transferase 1, core 2	64043	up	1.53061	0.00817682
Biological Process	GO:1901652	response to peptide	GSRG0022678	Pdk4	pyruvate dehydrogenase kinase 4	89813	down	1.6407	0.002714
Biological Process	GO:1901652	response to peptide	GSRG0034487	Timp1	TIMP metallopeptidase inhibitor 1	116510	up	1.67814	0.0485872
Biological Process	GO:1901652	response to peptide	GSRG0015261	Tnfsf10	tumor necrosis factor superfamily member 10	246775	up	1.56787	0.0333463
Biological Process	GO:1901652	response to peptide	GSRG0022821	Rarres2	retinoic acid receptor responder 2	297073	up	1.7645	0.000202933
Biological Process	GO:1901652	response to peptide	GSRG0021384	Cav2	caveolin 2	363425	up	1.59203	0.000103453
Biological Process	GO:1901652	response to peptide	GSRG0011652	Gjb2	gap junction protein, beta 2	394266	up	2.31803	0.0162067
Molecular Function	GO:0005518	collagen binding	GSRG0015543	Ctsk	cathepsin K	29175	up	2.39274	0.0336646
Molecular Function	GO:0005518	collagen binding	GSRG0004291	Serpinh1	serpin family H member 1	29345	up	2.11427	7.30489e-08
Molecular Function	GO:0005518	collagen binding	GSRG0025988	Coch	cochlin	362735	up	2.55893	0.0195764
Biological Process	GO:0035456	response to interferon-beta	GSRG0004688	Ifitm2	interferon induced transmembrane protein 2	114709	up	1.9124	0.0321808
Biological Process	GO:0035456	response to interferon-beta	GSRG0001895	Ifitm1	interferon induced transmembrane protein 1	293618	up	2.36773	0.0376773
Biological Process	GO:0035456	response to interferon-beta	GSRG0004689	Ifitm3	interferon induced transmembrane protein 3	361673	up	1.7654	0.0233771
Biological Process	GO:1901615	organic hydroxy compound metabolic process	GSRG0015739	Adh1	alcohol dehydrogenase 1 (class I)	24172	up	2.0598	0.0224114
Biological Process	GO:1901615	organic hydroxy compound metabolic process	GSRG0013811	Ttr	transthyretin	24856	up	12.7287	0.000416411
Biological Process	GO:1901615	organic hydroxy compound metabolic process	GSRG0005030	Rbp4	retinol binding protein 4	25703	up	1.62007	0.0399124
Biological Process	GO:1901615	organic hydroxy compound metabolic process	GSRG0028280	Gpd1	glycerol-3-phosphate dehydrogenase 1	60666	down	1.63979	4.53826e-06
Biological Process	GO:1901615	organic hydroxy compound metabolic process	GSRG0033164	Per2	period circadian clock 2	63840	down	1.66504	2.30588e-08
Biological Process	GO:1901615	organic hydroxy compound metabolic process	GSRG0030857	Sc5d	sterol-C5-desaturase	114100	down	1.6086	1.35158e-08
Biological Process	GO:1901615	organic hydroxy compound metabolic process	GSRG0006798	Nr1d1	nuclear receptor subfamily 1, group D, member 1	252917	down	1.68178	4.53412e-13
Biological Process	GO:1901615	organic hydroxy compound metabolic process	GSRG0004965	Ch25h	cholesterol 25-hydroxylase	309527	up	1.58023	0.0362332
Biological Process	GO:1901615	organic hydroxy compound metabolic process	GSRG0022979	Cyp26b1	cytochrome P450, family 26, subfamily b, polypeptide 1	312495	up	2.17664	0.0465587
Biological Process	GO:0034612	response to tumor necrosis factor	GSRG0021639	Reg3b	regenerating islet-derived 3 beta	24618	up	2.01739	0.00745369
Biological Process	GO:0034612	response to tumor necrosis factor	GSRG0005725	Col1a1	collagen, type I, alpha 1	29393	up	2.76952	0.0476448
Biological Process	GO:0034612	response to tumor necrosis factor	GSRG0028280	Gpd1	glycerol-3-phosphate dehydrogenase 1	60666	down	1.63979	4.53826e-06
Biological Process	GO:0034612	response to tumor necrosis factor	GSRG0020272	Lcn2	lipocalin 2	170496	down	1.77463	0.0134929
Biological Process	GO:0034612	response to tumor necrosis factor	GSRG0006684	Ccl6	chemokine (C-C motif) ligand 6	287910	up	2.56449	0.040904
Biological Process	GO:0034612	response to tumor necrosis factor	GSRG0015197	Adamts12	ADAM metallopeptidase with thrombospondin type 1 motif, 12	294809	up	2.19375	0.000734725
Biological Process	GO:0034612	response to tumor necrosis factor	GSRG0009341	Tnfrsf11a	TNF receptor superfamily member 11A	498206	down	1.60242	6.18442e-12
Biological Process	GO:0043588	skin development	GSRG0004917	Anxa1	annexin A1	25380	up	1.90321	0.0287908
Biological Process	GO:0043588	skin development	GSRG0005725	Col1a1	collagen, type I, alpha 1	29393	up	2.76952	0.0476448
Biological Process	GO:0043588	skin development	GSRG0032293	Col3a1	collagen type III alpha 1 chain	84032	up	3.11849	0.0446826
Biological Process	GO:0043588	skin development	GSRG0022979	Cyp26b1	cytochrome P450, family 26, subfamily b, polypeptide 1	312495	up	2.17664	0.0465587
Biological Process	GO:0043588	skin development	GSRG0013322	Foxc1	forkhead box C1	364706	up	2.14053	0.01439
Biological Process	GO:0043588	skin development	GSRG0021395	Wnt16	wingless-type MMTV integration site family, member 16	500047	up	2.90761	0.018199
Biological Process	GO:0035587	purinergic receptor signaling pathway	GSRG0021162	Ada	adenosine deaminase	24165	up	1.77537	0.00772795
Biological Process	GO:0035587	purinergic receptor signaling pathway	GSRG0004301	P2ry2	purinergic receptor P2Y2	29597	up	1.58645	0.0231211
Biological Process	GO:0035587	purinergic receptor signaling pathway	GSRG0034672	P2ry4	pyrimidinergic receptor P2Y4	63843	down	1.56464	0.0144735
Biological Process	GO:0090066	regulation of anatomical structure size	GSRG0021564	Aqp1	aquaporin 1	25240	up	3.66531	0.023482
Biological Process	GO:0090066	regulation of anatomical structure size	GSRG0010244	Kdr	kinase insert domain receptor	25589	up	1.57582	2.75751e-05
Biological Process	GO:0090066	regulation of anatomical structure size	GSRG0004892	Cntf	ciliary neurotrophic factor	25707	up	2.22423	0.0460522
Biological Process	GO:0090066	regulation of anatomical structure size	GSRG0015457	Crabp2	cellular retinoic acid binding protein 2	29563	up	2.29438	0.00126207
Biological Process	GO:0090066	regulation of anatomical structure size	GSRG0004301	P2ry2	purinergic receptor P2Y2	29597	up	1.58645	0.0231211
Biological Process	GO:0090066	regulation of anatomical structure size	GSRG0008788	Arpc1b	actin related protein 2/3 complex, subunit 1B	54227	up	1.54517	0.0477152
Biological Process	GO:0090066	regulation of anatomical structure size	GSRG0033164	Per2	period circadian clock 2	63840	down	1.66504	2.30588e-08
Biological Process	GO:0090066	regulation of anatomical structure size	GSRG0014755	Mmp2	matrix metallopeptidase 2	81686	up	1.94389	0.0390657
Biological Process	GO:0090066	regulation of anatomical structure size	GSRG0000103	Vip	vasoactive intestinal peptide	117064	up	2.29902	0.0022789
Biological Process	GO:0090066	regulation of anatomical structure size	GSRG0034784	Tmsbl1	thymosin beta-like protein 1	286978	up	1.74168	4.61481e-12
Biological Process	GO:0090066	regulation of anatomical structure size	GSRG0002218	Pax2	paired box 2	293992	down	1.50224	5.62487e-06
Biological Process	GO:0090066	regulation of anatomical structure size	GSRG0013322	Foxc1	forkhead box C1	364706	up	2.14053	0.01439
Molecular Function	GO:0001227	DNA-binding transcription repressor activity, RNA polymerase II-specific	GSRG0010109	Atf3	activating transcription factor 3	25389	up	2.37238	1.14942e-06
Molecular Function	GO:0001227	DNA-binding transcription repressor activity, RNA polymerase II-specific	GSRG0009831	Btg2	BTG anti-proliferation factor 2	29619	up	1.7165	0.000141673
Molecular Function	GO:0001227	DNA-binding transcription repressor activity, RNA polymerase II-specific	GSRG0006798	Nr1d1	nuclear receptor subfamily 1, group D, member 1	252917	down	1.68178	4.53412e-13
Molecular Function	GO:0001227	DNA-binding transcription repressor activity, RNA polymerase II-specific	GSRG0036709	Foxs1	forkhead box S1	311547	up	2.22331	9.35156e-05
Molecular Function	GO:0001227	DNA-binding transcription repressor activity, RNA polymerase II-specific	GSRG0023852	Msc	musculin	312897	up	2.97604	0.00240049
Molecular Function	GO:0001227	DNA-binding transcription repressor activity, RNA polymerase II-specific	GSRG0030938	Zbtb16	zinc finger and BTB domain containing 16	353227	down	3.42649	0.000135092
Molecular Function	GO:0001227	DNA-binding transcription repressor activity, RNA polymerase II-specific	GSRG0006544	Bcl6b	B-cell CLL/lymphoma 6B	360551	up	1.87124	6.8708e-09
Molecular Function	GO:0038024	cargo receptor activity	GSRG0005514	Asgr1	asialoglycoprotein receptor 1	24210	up	1.61768	0.00811791
Molecular Function	GO:0038024	cargo receptor activity	GSRG0037084	Enpp3	ectonucleotide pyrophosphatase/phosphodiesterase 3	54410	up	1.58771	0.0255044
Molecular Function	GO:0038024	cargo receptor activity	GSRG0004310	Folr2	folate receptor beta	293154	up	2.16314	0.0306163
Molecular Function	GO:0038024	cargo receptor activity	GSRG0012288	Msr1	macrophage scavenger receptor 1	498638	up	2.69889	0.00909938
Molecular Function	GO:0050840	extracellular matrix binding	GSRG0030353	Anxa2	annexin A2	56611	up	1.54738	0.0188111
Molecular Function	GO:0050840	extracellular matrix binding	GSRG0018732	Olfml2a	olfactomedin-like 2A	296708	up	1.8614	0.0147661
Molecular Function	GO:0050840	extracellular matrix binding	GSRG0036818	Clec14a	C-type lectin domain family 14, member A	314148	up	1.51808	0.00655157
Biological Process	GO:0048589	developmental growth	GSRG0024178	Leprot // Lepr	leptin receptor overlapping transcript // leptin receptor	24536	up	2.17112	0.0285368
Biological Process	GO:0048589	developmental growth	GSRG0004917	Anxa1	annexin A1	25380	up	1.90321	0.0287908
Biological Process	GO:0048589	developmental growth	GSRG0010244	Kdr	kinase insert domain receptor	25589	up	1.57582	2.75751e-05
Biological Process	GO:0048589	developmental growth	GSRG0004892	Cntf	ciliary neurotrophic factor	25707	up	2.22423	0.0460522
Biological Process	GO:0048589	developmental growth	GSRG0015457	Crabp2	cellular retinoic acid binding protein 2	29563	up	2.29438	0.00126207
Biological Process	GO:0048589	developmental growth	GSRG0030353	Anxa2	annexin A2	56611	up	1.54738	0.0188111
Biological Process	GO:0048589	developmental growth	GSRG0016342	Serp1	stress-associated endoplasmic reticulum protein 1	80881	up	1.60164	0.000229283
Biological Process	GO:0048589	developmental growth	GSRG0027660	Dusp6	dual specificity phosphatase 6	116663	up	1.63141	8.34951e-06
Biological Process	GO:0048589	developmental growth	GSRG0025784	Vwa1	von Willebrand factor A domain containing 1	298683	up	1.74249	0.0454962
Biological Process	GO:0048589	developmental growth	GSRG0036709	Foxs1	forkhead box S1	311547	up	2.22331	9.35156e-05
Biological Process	GO:0048589	developmental growth	GSRG0025988	Coch	cochlin	362735	up	2.55893	0.0195764
Biological Process	GO:0048589	developmental growth	GSRG0013322	Foxc1	forkhead box C1	364706	up	2.14053	0.01439
Molecular Function	GO:0016209	antioxidant activity	GSRG0004356	Hbb	hemoglobin subunit beta	24440	up	2.66876	5.60539e-05
Molecular Function	GO:0016209	antioxidant activity	GSRG0024876	Txn1	thioredoxin 1	116484	up	1.66058	4.57254e-06
Molecular Function	GO:0016209	antioxidant activity	GSRG0025395	Gpx7	glutathione peroxidase 7	298376	up	1.58631	0.00150123
Molecular Function	GO:0016209	antioxidant activity	GSRG0006288	Hba2	hemoglobin, alpha 2	360504	up	1.56481	0.022647
Biological Process	GO:0048732	gland development	GSRG0021162	Ada	adenosine deaminase	24165	up	1.77537	0.00772795
Biological Process	GO:0048732	gland development	GSRG0000579	Dbp	D-box binding PAR bZIP transcription factor	24309	down	1.82727	6.81891e-12
Biological Process	GO:0048732	gland development	GSRG0037371	Ptn	pleiotrophin	24924	up	1.72963	1.69595e-06
Biological Process	GO:0048732	gland development	GSRG0017858	Psmb9	proteasome subunit beta 9	24967	up	1.58334	0.000451018
Biological Process	GO:0048732	gland development	GSRG0004917	Anxa1	annexin A1	25380	up	1.90321	0.0287908
Biological Process	GO:0048732	gland development	GSRG0012832	Hfe	hemochromatosis	29199	up	1.67031	0.00693516
Biological Process	GO:0048732	gland development	GSRG0000573	Bcat2	branched chain amino acid transaminase 2	64203	up	1.51402	0.000669061
Biological Process	GO:0048732	gland development	GSRG0014755	Mmp2	matrix metallopeptidase 2	81686	up	1.94389	0.0390657
Biological Process	GO:0048732	gland development	GSRG0009977	Pou2f1	POU class 2 homeobox 1	171068	down	1.50987	0.0112332
Biological Process	GO:0048732	gland development	GSRG0015101	Otp	orthopedia homeobox	294640	down	1.71141	0.000222604
Biological Process	GO:0048732	gland development	GSRG0013322	Foxc1	forkhead box C1	364706	up	2.14053	0.01439
Biological Process	GO:0048732	gland development	GSRG0009341	Tnfrsf11a	TNF receptor superfamily member 11A	498206	down	1.60242	6.18442e-12
Biological Process	GO:0051271	negative regulation of cellular component movement	GSRG0021162	Ada	adenosine deaminase	24165	up	1.77537	0.00772795
Biological Process	GO:0051271	negative regulation of cellular component movement	GSRG0037371	Ptn	pleiotrophin	24924	up	1.72963	1.69595e-06
Biological Process	GO:0051271	negative regulation of cellular component movement	GSRG0023495	Cd9	CD9 molecule	24936	up	1.55152	0.0117702
Biological Process	GO:0051271	negative regulation of cellular component movement	GSRG0027397	Cd63	Cd63 molecule	29186	up	1.5869	8.43218e-07
Biological Process	GO:0051271	negative regulation of cellular component movement	GSRG0032293	Col3a1	collagen type III alpha 1 chain	84032	up	3.11849	0.0446826
Biological Process	GO:0051271	negative regulation of cellular component movement	GSRG0012089	Angpt2	angiopoietin 2	89805	up	2.05634	0.0320948
Biological Process	GO:0051271	negative regulation of cellular component movement	GSRG0034487	Timp1	TIMP metallopeptidase inhibitor 1	116510	up	1.67814	0.0485872
Biological Process	GO:0032941	secretion by tissue	GSRG0021162	Ada	adenosine deaminase	24165	up	1.77537	0.00772795
Biological Process	GO:0032941	secretion by tissue	GSRG0021564	Aqp1	aquaporin 1	25240	up	3.66531	0.023482
Biological Process	GO:0032941	secretion by tissue	GSRG0004301	P2ry2	purinergic receptor P2Y2	29597	up	1.58645	0.0231211
Molecular Function	GO:0000987	proximal promoter sequence-specific DNA binding	GSRG0010109	Atf3	activating transcription factor 3	25389	up	2.37238	1.14942e-06
Molecular Function	GO:0000987	proximal promoter sequence-specific DNA binding	GSRG0001726	Arntl	aryl hydrocarbon receptor nuclear translocator-like	29657	up	1.52649	1.02567e-07
Molecular Function	GO:0000987	proximal promoter sequence-specific DNA binding	GSRG0025961	Twist1	twist family bHLH transcription factor 1	85489	up	1.65297	0.0218905
Molecular Function	GO:0000987	proximal promoter sequence-specific DNA binding	GSRG0006798	Nr1d1	nuclear receptor subfamily 1, group D, member 1	252917	down	1.68178	4.53412e-13
Molecular Function	GO:0000987	proximal promoter sequence-specific DNA binding	GSRG0002218	Pax2	paired box 2	293992	down	1.50224	5.62487e-06
Molecular Function	GO:0000987	proximal promoter sequence-specific DNA binding	GSRG0036709	Foxs1	forkhead box S1	311547	up	2.22331	9.35156e-05
Molecular Function	GO:0000987	proximal promoter sequence-specific DNA binding	GSRG0020054	Rbpjl	recombination signal binding protein for immunoglobulin kappa J region-like	362268	down	1.67547	0.000131595
Molecular Function	GO:0000987	proximal promoter sequence-specific DNA binding	GSRG0016508	Ciart	circadian associated repressor of transcription	365871	down	2.16872	1.95623e-14
Molecular Function	GO:0000987	proximal promoter sequence-specific DNA binding	GSRG0028142	Maff	MAF bZIP transcription factor F	366960	up	1.56813	0.00550925
Biological Process	GO:0019221	cytokine-mediated signaling pathway	GSRG0024178	Leprot // Lepr	leptin receptor overlapping transcript // leptin receptor	24536	up	2.17112	0.0285368
Biological Process	GO:0019221	cytokine-mediated signaling pathway	GSRG0004892	Cntf	ciliary neurotrophic factor	25707	up	2.22423	0.0460522
Biological Process	GO:0019221	cytokine-mediated signaling pathway	GSRG0004688	Ifitm2	interferon induced transmembrane protein 2	114709	up	1.9124	0.0321808
Biological Process	GO:0019221	cytokine-mediated signaling pathway	GSRG0006684	Ccl6	chemokine (C-C motif) ligand 6	287910	up	2.56449	0.040904
Biological Process	GO:0019221	cytokine-mediated signaling pathway	GSRG0001895	Ifitm1	interferon induced transmembrane protein 1	293618	up	2.36773	0.0376773
Biological Process	GO:0019221	cytokine-mediated signaling pathway	GSRG0010542	Pf4	platelet factor 4	360918	up	2.89485	1.40625e-05
Biological Process	GO:0019221	cytokine-mediated signaling pathway	GSRG0004689	Ifitm3	interferon induced transmembrane protein 3	361673	up	1.7654	0.0233771
Biological Process	GO:0019221	cytokine-mediated signaling pathway	GSRG0013322	Foxc1	forkhead box C1	364706	up	2.14053	0.01439
Biological Process	GO:0019221	cytokine-mediated signaling pathway	GSRG0009341	Tnfrsf11a	TNF receptor superfamily member 11A	498206	down	1.60242	6.18442e-12
Biological Process	GO:2000241	regulation of reproductive process	GSRG0021162	Ada	adenosine deaminase	24165	up	1.77537	0.00772795
Biological Process	GO:2000241	regulation of reproductive process	GSRG0020184	Ptgds	prostaglandin D2 synthase	25526	up	2.25676	0.00237695
Biological Process	GO:2000241	regulation of reproductive process	GSRG0004301	P2ry2	purinergic receptor P2Y2	29597	up	1.58645	0.0231211
Biological Process	GO:2000241	regulation of reproductive process	GSRG0034487	Timp1	TIMP metallopeptidase inhibitor 1	116510	up	1.67814	0.0485872
Biological Process	GO:2000241	regulation of reproductive process	GSRG0000103	Vip	vasoactive intestinal peptide	117064	up	2.29902	0.0022789
Biological Process	GO:0031347	regulation of defense response	GSRG0021162	Ada	adenosine deaminase	24165	up	1.77537	0.00772795
Biological Process	GO:0031347	regulation of defense response	GSRG0004917	Anxa1	annexin A1	25380	up	1.90321	0.0287908
Biological Process	GO:0031347	regulation of defense response	GSRG0001671	Cckbr	cholecystokinin B receptor	25706	down	1.53944	0.00467719
Biological Process	GO:0031347	regulation of defense response	GSRG0012832	Hfe	hemochromatosis	29199	up	1.67031	0.00693516
Biological Process	GO:0031347	regulation of defense response	GSRG0037084	Enpp3	ectonucleotide pyrophosphatase/phosphodiesterase 3	54410	up	1.58771	0.0255044
Biological Process	GO:0031347	regulation of defense response	GSRG0005491	Per1	period circadian clock 1	287422	down	2.09934	2.01653e-16
Biological Process	GO:0031347	regulation of defense response	GSRG0015197	Adamts12	ADAM metallopeptidase with thrombospondin type 1 motif, 12	294809	up	2.19375	0.000734725
Biological Process	GO:0031347	regulation of defense response	GSRG0006142	Metrnl	meteorin-like, glial cell differentiation regulator	316842	up	1.50169	0.0102409
Biological Process	GO:0031347	regulation of defense response	GSRG0013507	Colec12	collectin sub-family member 12	361289	up	1.98553	0.0169039
Biological Process	GO:0031347	regulation of defense response	GSRG0025988	Coch	cochlin	362735	up	2.55893	0.0195764
Biological Process	GO:0031347	regulation of defense response	GSRG0009341	Tnfrsf11a	TNF receptor superfamily member 11A	498206	down	1.60242	6.18442e-12
Biological Process	GO:0014074	response to purine-containing compound	GSRG0027609	Igf1	insulin-like growth factor 1	24482	up	2.21314	3.49945e-06
Biological Process	GO:0014074	response to purine-containing compound	GSRG0021564	Aqp1	aquaporin 1	25240	up	3.66531	0.023482
Biological Process	GO:0014074	response to purine-containing compound	GSRG0005725	Col1a1	collagen, type I, alpha 1	29393	up	2.76952	0.0476448
Biological Process	GO:0014074	response to purine-containing compound	GSRG0004301	P2ry2	purinergic receptor P2Y2	29597	up	1.58645	0.0231211
Biological Process	GO:0014074	response to purine-containing compound	GSRG0028280	Gpd1	glycerol-3-phosphate dehydrogenase 1	60666	down	1.63979	4.53826e-06
Biological Process	GO:0014074	response to purine-containing compound	GSRG0036732	Thbd	thrombomodulin	83580	up	2.70579	0.0341294
Biological Process	GO:0014074	response to purine-containing compound	GSRG0027392	Mmp19	matrix metallopeptidase 19	304608	up	1.54022	0.00244687
Biological Process	GO:0061008	hepaticobiliary system development	GSRG0021162	Ada	adenosine deaminase	24165	up	1.77537	0.00772795
Biological Process	GO:0061008	hepaticobiliary system development	GSRG0000579	Dbp	D-box binding PAR bZIP transcription factor	24309	down	1.82727	6.81891e-12
Biological Process	GO:0061008	hepaticobiliary system development	GSRG0037371	Ptn	pleiotrophin	24924	up	1.72963	1.69595e-06
Biological Process	GO:0061008	hepaticobiliary system development	GSRG0017858	Psmb9	proteasome subunit beta 9	24967	up	1.58334	0.000451018
Biological Process	GO:0061008	hepaticobiliary system development	GSRG0004917	Anxa1	annexin A1	25380	up	1.90321	0.0287908
Biological Process	GO:0061008	hepaticobiliary system development	GSRG0012832	Hfe	hemochromatosis	29199	up	1.67031	0.00693516
Biological Process	GO:0061008	hepaticobiliary system development	GSRG0009977	Pou2f1	POU class 2 homeobox 1	171068	down	1.50987	0.0112332
Biological Process	GO:0008610	lipid biosynthetic process	GSRG0027609	Igf1	insulin-like growth factor 1	24482	up	2.21314	3.49945e-06
Biological Process	GO:0008610	lipid biosynthetic process	GSRG0002022	Pla2g16	phospholipase A2, group XVI	24913	up	1.59782	5.03655e-06
Biological Process	GO:0008610	lipid biosynthetic process	GSRG0004917	Anxa1	annexin A1	25380	up	1.90321	0.0287908
Biological Process	GO:0008610	lipid biosynthetic process	GSRG0020184	Ptgds	prostaglandin D2 synthase	25526	up	2.25676	0.00237695
Biological Process	GO:0008610	lipid biosynthetic process	GSRG0015457	Crabp2	cellular retinoic acid binding protein 2	29563	up	2.29438	0.00126207
Biological Process	GO:0008610	lipid biosynthetic process	GSRG0022678	Pdk4	pyruvate dehydrogenase kinase 4	89813	down	1.6407	0.002714
Biological Process	GO:0008610	lipid biosynthetic process	GSRG0030857	Sc5d	sterol-C5-desaturase	114100	down	1.6086	1.35158e-08
Biological Process	GO:0008610	lipid biosynthetic process	GSRG0034487	Timp1	TIMP metallopeptidase inhibitor 1	116510	up	1.67814	0.0485872
Biological Process	GO:0008610	lipid biosynthetic process	GSRG0001531	Rab38	RAB38, member RAS oncogene family	252916	up	1.59279	0.00162203
Biological Process	GO:0008610	lipid biosynthetic process	GSRG0006798	Nr1d1	nuclear receptor subfamily 1, group D, member 1	252917	down	1.68178	4.53412e-13
Biological Process	GO:0008610	lipid biosynthetic process	GSRG0004965	Ch25h	cholesterol 25-hydroxylase	309527	up	1.58023	0.0362332
Biological Process	GO:0008610	lipid biosynthetic process	GSRG0037407	Hacd4	3-hydroxyacyl-CoA dehydratase 4	362540	up	2.01111	0.00794924
Cellular Component	GO:0045178	basal part of cell	GSRG0021564	Aqp1	aquaporin 1	25240	up	3.66531	0.023482
Cellular Component	GO:0045178	basal part of cell	GSRG0012832	Hfe	hemochromatosis	29199	up	1.67031	0.00693516
Cellular Component	GO:0045178	basal part of cell	GSRG0009755	Cd34	CD34 molecule	305081	up	1.60179	2.43724e-06
Biological Process	GO:0045321	leukocyte activation	GSRG0021162	Ada	adenosine deaminase	24165	up	1.77537	0.00772795
Biological Process	GO:0045321	leukocyte activation	GSRG0024178	Leprot // Lepr	leptin receptor overlapping transcript // leptin receptor	24536	up	2.17112	0.0285368
Biological Process	GO:0045321	leukocyte activation	GSRG0004917	Anxa1	annexin A1	25380	up	1.90321	0.0287908
Biological Process	GO:0045321	leukocyte activation	GSRG0037503	Igfbp2	insulin-like growth factor binding protein 2	25662	up	1.72131	0.0244395
Biological Process	GO:0045321	leukocyte activation	GSRG0012832	Hfe	hemochromatosis	29199	up	1.67031	0.00693516
Biological Process	GO:0045321	leukocyte activation	GSRG0004301	P2ry2	purinergic receptor P2Y2	29597	up	1.58645	0.0231211
Biological Process	GO:0045321	leukocyte activation	GSRG0037084	Enpp3	ectonucleotide pyrophosphatase/phosphodiesterase 3	54410	up	1.58771	0.0255044
Biological Process	GO:0045321	leukocyte activation	GSRG0010951	Mmp14	matrix metallopeptidase 14	81707	up	2.22228	9.64291e-05
Biological Process	GO:0045321	leukocyte activation	GSRG0009648	Cd48	Cd48 molecule	245962	up	1.58887	0.0222737
Biological Process	GO:0045321	leukocyte activation	GSRG0010359	Pla2g3	phospholipase A2, group III	289733	down	1.72865	6.97639e-07
Biological Process	GO:0045321	leukocyte activation	GSRG0022979	Cyp26b1	cytochrome P450, family 26, subfamily b, polypeptide 1	312495	up	2.17664	0.0465587
Biological Process	GO:0045321	leukocyte activation	GSRG0032802	Tnfsf9	tumor necrosis factor superfamily member 9	353218	down	1.69055	1.52846e-05
Biological Process	GO:0045321	leukocyte activation	GSRG0030938	Zbtb16	zinc finger and BTB domain containing 16	353227	down	3.42649	0.000135092
Biological Process	GO:0035094	response to nicotine	GSRG0027609	Igf1	insulin-like growth factor 1	24482	up	2.21314	3.49945e-06
Biological Process	GO:0035094	response to nicotine	GSRG0024178	Leprot // Lepr	leptin receptor overlapping transcript // leptin receptor	24536	up	2.17112	0.0285368
Biological Process	GO:0035094	response to nicotine	GSRG0014755	Mmp2	matrix metallopeptidase 2	81686	up	1.94389	0.0390657
Biological Process	GO:0035094	response to nicotine	GSRG0029861	Casp12	caspase 12	156117	up	2.45517	0.00410522
Cellular Component	GO:0048770	pigment granule	GSRG0027397	Cd63	Cd63 molecule	29186	up	1.5869	8.43218e-07
Cellular Component	GO:0048770	pigment granule	GSRG0030353	Anxa2	annexin A2	56611	up	1.54738	0.0188111
Cellular Component	GO:0048770	pigment granule	GSRG0010951	Mmp14	matrix metallopeptidase 14	81707	up	2.22228	9.64291e-05
Cellular Component	GO:0048770	pigment granule	GSRG0001531	Rab38	RAB38, member RAS oncogene family	252916	up	1.59279	0.00162203
Biological Process	GO:0048729	tissue morphogenesis	GSRG0034903	Gpc3	glypican 3	25236	up	2.32223	0.0351065
Biological Process	GO:0048729	tissue morphogenesis	GSRG0036336	Gcnt1	glucosaminyl (N-acetyl) transferase 1, core 2	64043	up	1.53061	0.00817682
Biological Process	GO:0048729	tissue morphogenesis	GSRG0014755	Mmp2	matrix metallopeptidase 2	81686	up	1.94389	0.0390657
Biological Process	GO:0048729	tissue morphogenesis	GSRG0010951	Mmp14	matrix metallopeptidase 14	81707	up	2.22228	9.64291e-05
Biological Process	GO:0048729	tissue morphogenesis	GSRG0032293	Col3a1	collagen type III alpha 1 chain	84032	up	3.11849	0.0446826
Biological Process	GO:0048729	tissue morphogenesis	GSRG0025961	Twist1	twist family bHLH transcription factor 1	85489	up	1.65297	0.0218905
Biological Process	GO:0048729	tissue morphogenesis	GSRG0002218	Pax2	paired box 2	293992	down	1.50224	5.62487e-06
Biological Process	GO:0048729	tissue morphogenesis	GSRG0015197	Adamts12	ADAM metallopeptidase with thrombospondin type 1 motif, 12	294809	up	2.19375	0.000734725
Biological Process	GO:0048729	tissue morphogenesis	GSRG0025784	Vwa1	von Willebrand factor A domain containing 1	298683	up	1.74249	0.0454962
Biological Process	GO:0048729	tissue morphogenesis	GSRG0025988	Coch	cochlin	362735	up	2.55893	0.0195764
Biological Process	GO:0048729	tissue morphogenesis	GSRG0013322	Foxc1	forkhead box C1	364706	up	2.14053	0.01439
Biological Process	GO:0070201	regulation of establishment of protein localization	GSRG0024178	Leprot // Lepr	leptin receptor overlapping transcript // leptin receptor	24536	up	2.17112	0.0285368
Biological Process	GO:0070201	regulation of establishment of protein localization	GSRG0003034	Gipr	gastric inhibitory polypeptide receptor	25024	down	1.6322	0.000325105
Biological Process	GO:0070201	regulation of establishment of protein localization	GSRG0004917	Anxa1	annexin A1	25380	up	1.90321	0.0287908
Biological Process	GO:0070201	regulation of establishment of protein localization	GSRG0005030	Rbp4	retinol binding protein 4	25703	up	1.62007	0.0399124
Biological Process	GO:0070201	regulation of establishment of protein localization	GSRG0001726	Arntl	aryl hydrocarbon receptor nuclear translocator-like	29657	up	1.52649	1.02567e-07
Biological Process	GO:0070201	regulation of establishment of protein localization	GSRG0033164	Per2	period circadian clock 2	63840	down	1.66504	2.30588e-08
Biological Process	GO:0070201	regulation of establishment of protein localization	GSRG0016342	Serp1	stress-associated endoplasmic reticulum protein 1	80881	up	1.60164	0.000229283
Biological Process	GO:0070201	regulation of establishment of protein localization	GSRG0025961	Twist1	twist family bHLH transcription factor 1	85489	up	1.65297	0.0218905
Biological Process	GO:0070201	regulation of establishment of protein localization	GSRG0024876	Txn1	thioredoxin 1	116484	up	1.66058	4.57254e-06
Biological Process	GO:0070201	regulation of establishment of protein localization	GSRG0006798	Nr1d1	nuclear receptor subfamily 1, group D, member 1	252917	down	1.68178	4.53412e-13
Biological Process	GO:0070201	regulation of establishment of protein localization	GSRG0010102	Ptpn14	protein tyrosine phosphatase, non-receptor type 14	305064	up	1.5432	0.0454986
Biological Process	GO:0070201	regulation of establishment of protein localization	GSRG0009755	Cd34	CD34 molecule	305081	up	1.60179	2.43724e-06
Biological Process	GO:0070201	regulation of establishment of protein localization	GSRG0021381	Mdfic	MyoD family inhibitor domain containing	362325	up	1.67672	7.92953e-05
Biological Process	GO:0097006	regulation of plasma lipoprotein particle levels	GSRG0030353	Anxa2	annexin A2	56611	up	1.54738	0.0188111
Biological Process	GO:0097006	regulation of plasma lipoprotein particle levels	GSRG0013278	Mylip	myosin regulatory light chain interacting protein	306825	up	1.64996	1.2882e-05
Biological Process	GO:0097006	regulation of plasma lipoprotein particle levels	GSRG0012288	Msr1	macrophage scavenger receptor 1	498638	up	2.69889	0.00909938
Biological Process	GO:0007618	mating	GSRG0021162	Ada	adenosine deaminase	24165	up	1.77537	0.00772795
Biological Process	GO:0007618	mating	GSRG0004301	P2ry2	purinergic receptor P2Y2	29597	up	1.58645	0.0231211
Biological Process	GO:0007618	mating	GSRG0000103	Vip	vasoactive intestinal peptide	117064	up	2.29902	0.0022789
Biological Process	GO:0007229	integrin-mediated signaling pathway	GSRG0006078	Itgb4	integrin subunit beta 4	25724	up	2.13255	0.0496119
Biological Process	GO:0007229	integrin-mediated signaling pathway	GSRG0027397	Cd63	Cd63 molecule	29186	up	1.5869	8.43218e-07
Biological Process	GO:0007229	integrin-mediated signaling pathway	GSRG0032293	Col3a1	collagen type III alpha 1 chain	84032	up	3.11849	0.0446826
Biological Process	GO:0007229	integrin-mediated signaling pathway	GSRG0034487	Timp1	TIMP metallopeptidase inhibitor 1	116510	up	1.67814	0.0485872
Biological Process	GO:0051272	positive regulation of cellular component movement	GSRG0027609	Igf1	insulin-like growth factor 1	24482	up	2.21314	3.49945e-06
Biological Process	GO:0051272	positive regulation of cellular component movement	GSRG0021564	Aqp1	aquaporin 1	25240	up	3.66531	0.023482
Biological Process	GO:0051272	positive regulation of cellular component movement	GSRG0004917	Anxa1	annexin A1	25380	up	1.90321	0.0287908
Biological Process	GO:0051272	positive regulation of cellular component movement	GSRG0010244	Kdr	kinase insert domain receptor	25589	up	1.57582	2.75751e-05
Biological Process	GO:0051272	positive regulation of cellular component movement	GSRG0005725	Col1a1	collagen, type I, alpha 1	29393	up	2.76952	0.0476448
Biological Process	GO:0051272	positive regulation of cellular component movement	GSRG0004301	P2ry2	purinergic receptor P2Y2	29597	up	1.58645	0.0231211
Biological Process	GO:0051272	positive regulation of cellular component movement	GSRG0014755	Mmp2	matrix metallopeptidase 2	81686	up	1.94389	0.0390657
Biological Process	GO:0051272	positive regulation of cellular component movement	GSRG0010951	Mmp14	matrix metallopeptidase 14	81707	up	2.22228	9.64291e-05
Biological Process	GO:0051272	positive regulation of cellular component movement	GSRG0025961	Twist1	twist family bHLH transcription factor 1	85489	up	1.65297	0.0218905
Biological Process	GO:0051272	positive regulation of cellular component movement	GSRG0022821	Rarres2	retinoic acid receptor responder 2	297073	up	1.7645	0.000202933
Biological Process	GO:0097066	response to thyroid hormone	GSRG0027609	Igf1	insulin-like growth factor 1	24482	up	2.21314	3.49945e-06
Biological Process	GO:0097066	response to thyroid hormone	GSRG0030353	Anxa2	annexin A2	56611	up	1.54738	0.0188111
Biological Process	GO:0097066	response to thyroid hormone	GSRG0024876	Txn1	thioredoxin 1	116484	up	1.66058	4.57254e-06
Biological Process	GO:0040017	positive regulation of locomotion	GSRG0027609	Igf1	insulin-like growth factor 1	24482	up	2.21314	3.49945e-06
Biological Process	GO:0040017	positive regulation of locomotion	GSRG0021564	Aqp1	aquaporin 1	25240	up	3.66531	0.023482
Biological Process	GO:0040017	positive regulation of locomotion	GSRG0004917	Anxa1	annexin A1	25380	up	1.90321	0.0287908
Biological Process	GO:0040017	positive regulation of locomotion	GSRG0010244	Kdr	kinase insert domain receptor	25589	up	1.57582	2.75751e-05
Biological Process	GO:0040017	positive regulation of locomotion	GSRG0005725	Col1a1	collagen, type I, alpha 1	29393	up	2.76952	0.0476448
[truncated: 687 more rows]

## Sheet: NETWORK ANALYSIS (TF TARGET)
Supplemental Table 2: Rostral Injured vs. Caudal Injured				AI vs. BI
[truncated: 1,717 more rows]

[truncated: 1 more sheets: REGULATED PATTERNS-EXONS]
