# Supplementary material for: Rat Spinal Cord Injury Associated with Spasticity Leads to Widespread Changes in the Regulation of Retained Introns
Source: Neurotrauma Rep. 2022 Mar 4;3(1):105–21. doi: 10.1089/neur.2021.0042 (PMC8985541; doi:10.1089/neur.2021.0042)
Supplement: Supplemental data [file Suppl_TableS5.xlsx]

## Sheet: info_for_selected_introns
						1752	1808	1121	1428
						RI?	RI?	RI?	RI?	PIR for graph	PIR for graph	PIR for graph	PIR for graph	A_naive	A_naive	A_naive	A_naive	A_injured	A_injured	A_injured	B_naive	B_naive	B_naive	B_injured	B_injured	B_injured	A_naive	A_naive	A_naive	A_naive	A_injured	A_injured	A_injured	B_naive	B_naive	B_naive	B_injured	B_injured	B_injured	A_naive	A_naive	A_naive	A_naive	A_injured	A_injured	A_injured	B_naive	B_naive	B_naive
IntronID	StableID_2018_1	Gene_Symbol	IntronPos	Strand	IntronCoordinates_hg19	A_naive	A_injured	B_naive	B_injured	A_naive	A_injured	B_naive	B_injured	RI? (C5)	RI? (C6)	RI? (C7)	RI? (C8)	RI? (101519_1)	RI? (101819_5)	RI? (101819_7)	RI? (Rat_12)	RI? (Rat_13)	RI? (Rat_14)	RI? (072219_4)	IR? (072419_7)	IR? (072419_8)	PIR (C5)	PIR (C6)	PIR (C7)	PIR (C8)	PIR (101519_1)	PIR (101819_5)	PIR (101819_7)	PIR (Rat_12)	PIR (Rat_13)	PIR (Rat_14)	PIR (072219_4)	PIR (072419_7)	PIR (072419_8)	minPIR (C5)	minPIR (C6)	minPIR (C7)	minPIR (C8)	minPIR (101519_1)	minPIR (101819_5)	minPIR (101819_7)	minPIR (Rat_12)	minPIR (Rat_13)	minPIR (Rat_14)
GSRG0000497_1	GSRG0000497	Sbsn	1	1	chr1:89202902-89205723	0	1	0	1	76.2209	75.9436	76.4706	68.75	0	0	1	1	1	0	1	0	1	0	1	1	1	80.9524	70.5882	72.093	81.25	73.3333	70.3704	84.127	61.9048	69.2308	76.4706	56.7568	68.75	66.6667	14.2857	35.2941	27.907	43.75	40	22.2222	76.1905	9.52381	61.5385	0
GSRG0003004_6	GSRG0003004	Lilrb4	6	-1	chr1:73396114-73396324	0	0	0	1	70.1938	61.1546	100	100	0	0	0	0	0	0	1	0	0	0	1	0	1	54.2857	85.1852	50	91.3043	63.6364	44.8276	75	100	0	28.5714	57.6471	100	79.0476	51.4286	66.6667	0	43.4783	63.6364	34.4828	43.75	60	0	14.2857
GSRG0003004_8	GSRG0003004	Lilrb4	8	-1	chr1:73395679-73395923	0	0	0	1	80.696	62.8679	100	81.9355	0	0	0	0	0	0	1	0	0	0	1	0	1	92.3077	82.8571	100	47.619	75.7576	54.4304	58.4158	100	0	61.9048	70.6897	69.2308	81.9355	46.1538	62.8571	0	42.8571	42.4242	17.7215	35.6436	76.9231	0	38.0952
GSRG0003004_7	GSRG0003004	Lilrb4	7	-1	chr1:73395962-73396037	0	0	0	1	53.521	51.5477	100	78.5714	0	0	0	0	0	0	1	0	0	0	1	0	1	80	85.3659	0	48.7179	67.7419	36.3636	50.5376	100	0	63.6364	68.9655	78.5714	74.2857	60	82.9268	0	30.7692	51.6129	27.2727	45.1613	100	0	45.4545
GSRG0004299_3	GSRG0004299	Dnajb13	3	-1	chr1:165521319-165524446	0	1	0	0	30.6656	37.788	50	42.8571	0	0	0	0	1	1	0	0	0	0	0	0	0	30	11.6279	31.0345	50	28.5714	41.9355	42.8571	13.3333	50	31.0345	18.1818	42.8571	20	10	0	20.6897	30	28.5714	25.8065	28.5714	6.66667	0	20.6897
GSRG0004578_7	GSRG0004578	Lat	7	-1	chr1:197769145-197769212	0	0	0	1	34.0088	42.0486	60	87.5	0	0	0	1	0	0	0	0	0	0	1	0	1	39.1304	28.5714	26.6667	41.6667	53.8462	36.5854	35.7143	41.1765	60	0	87.5	14.2857	41.1765	26.087	21.4286	6.66667	33.3333	23.0769	14.6341	14.2857	35.2941	40	0
GSRG0004961_7	GSRG0004961	Rnls	7	-1	chr1:251828931-251832434	0	1	0	0	89.8148	86.2585	92	100	0	1	0	1	1	0	1	0	0	0	0	1	0	100	92.5926	100	66.6667	86.6667	95.9184	76.1905	92	64.7059	60	100	100	100	76.9231	37.037	14.2857	33.3333	66.6667	12.2449	33.3333	16	0	10
GSRG0005487_1	GSRG0005487	Aurkb	1	1	chr10:55626899-55627022	0	0	0	1	92.711	92.5926	100	100	0	0	0	0	0	0	0	0	0	1	1	0	1	88.2353	100	82.6087	100	100	77.7778	100	100	33.3333	92.5	87.5	100	100	82.3529	13.3333	52.1739	66.6667	66.6667	44.4444	60	66.6667	0	87.5
GSRG0006355_4	GSRG0006355	Ltc4s	4	-1	chr10:35737834-35738133	0	1	0	1	45.4423	44.617	61.9048	52.9412	0	1	0	1	0	1	1	0	0	1	1	0	1	45.4545	46.6667	47.619	42.029	36.5854	41.3333	55.9322	33.3333	60	61.9048	42.3077	34.8837	52.9412	27.2727	44.4444	0	31.8841	19.5122	34.6667	50.8475	14.8148	0	47.619
GSRG0009875_1	GSRG0009875	Rgs1	1	-1	chr13:61070083-61070380	0	0	0	1	45.8333	25.7576	11.1111	100	0	0	0	0	0	0	0	0	0	0	1	0	1	50	100	0	33.3333	50	27.2727	0	0	11.1111	0	100	33.3333	60	0	0	0	0	0	0	0	0	0	0
GSRG0009961_4	GSRG0009961	Fmo4	4	-1	chr13:80697738-80698278	0	1	1	1	73.7224	57.5755	75	71.4286	0	1	1	0	1	1	1	1	0	1	1	1	1	69.2308	80.6452	71.4286	73.5849	52.9412	50.8197	68.9655	38.8889	55.5556	75	35	61.2903	71.4286	30.7692	51.6129	57.1429	18.8679	47.0588	45.9016	51.7241	27.7778	0	50
GSRG0009961_3	GSRG0009961	Fmo4	3	-1	chr13:80698468-80699818	1	1	1	1	87.9152	72.1645	81.8182	100	0	1	1	1	1	1	1	1	0	1	1	1	1	84.6154	79.1667	100	87.8788	63.6364	74.2857	78.5714	63.6364	81.8182	66.6667	100	50	57.8947	61.5385	70.8333	54.5455	66.6667	54.5455	65.7143	75	45.4545	18.1818	33.3333
GSRG0011016_1	GSRG0011016	Kcnrg	1	1	chr15:41938452-41941970	0	0	1	1	68.8147	65.6566	100	100	0	1	0	0	0	0	0	1	1	0	1	1	1	68.4211	66.6667	55.5556	84.6154	33.3333	63.6364	100	100	100	100	100	100	71.4286	52.6316	50	33.3333	46.1538	33.3333	54.5455	100	80	100	0
GSRG0012465_1	GSRG0012465	Dok3	1	1	chr17:9639420-9640191	0	1	0	0	56.8204	31.2925	60	23.8095	0	0	0	0	0	1	1	0	0	0	0	0	0	32.0755	58.6207	51.2195	85.3659	22.449	38.0952	33.3333	60	42.8571	23.5294	23.8095	23.5294	21.0526	30.1887	6.89655	39.0244	68.2927	12.2449	30.9524	25.9259	50	28.5714	23.5294
GSRG0014556_3	GSRG0014556	Pard6a	3	1	chr19:37669370-37669582	0	0	1	0	26.4532	19.4908	34.2857	33.3333	0	0	0	0	0	0	0	1	0	1	0	0	0	29.4118	37.7358	20.7547	17.9104	14.2857	22.3684	21.8182	32.5843	25	34.2857	20	20	33.3333	23.5294	22.6415	18.8679	13.4328	4.7619	15.7895	9.09091	29.2135	16.6667	31.4286
GSRG0014853_2	GSRG0014853	Ctrl	2	-1	chr19:37906917-37907005	1	0	0	0	49.7681	47.0015	25	46.6667	0	1	1	1	0	0	0	0	0	0	0	0	0	33.3333	51.0204	66.6667	48.0519	44.4444	18.1818	78.3784	25	23.8095	25	16.6667	37.5	46.6667	25.641	44.898	60.6061	33.7662	22.2222	9.09091	59.4595	8.33333	19.0476	12.5
GSRG0014853_1	GSRG0014853	Ctrl	1	-1	chr19:37907110-37907659	1	0	1	0	88.9159	86.4916	100	100	0	1	1	1	0	1	0	0	1	1	0	1	0	80.6452	95.9184	82.6087	96.4912	90.2439	75.3846	93.8462	71.4286	100	100	100	62.5	100	70.9677	81.6327	43.4783	91.2281	82.9268	73.8462	92.3077	66.6667	93.3333	60
GSRG0014853_3	GSRG0014853	Ctrl	3	-1	chr19:37906729-37906836	1	0	0	0	65.1386	41.2905	39.1304	31.7073	0	1	1	1	0	0	0	0	0	0	0	0	0	46.6667	69.2308	71.9298	72.7273	50	20.9302	52.9412	26.3158	16.6667	39.1304	31.7073	28.5714	27.2727	35.5556	46.1538	59.6491	51.5152	37.5	16.2791	35.2941	10.5263	8.33333	8.69565
GSRG0016694_13	GSRG0016694	Gstcd	13	-1	chr2:238111228-238114202	0	1	0	0	46.277	44.709	100	55.5556	0	0	0	0	1	1	0	0	0	0	0	0	0	77.7778	41.1765	20	46.1538	55.5556	42.8571	35.7143	4.34783	100	7.69231	20	55.5556	10	44.4444	35.2941	0	15.3846	33.3333	35.7143	21.4286	0	66.6667	0
GSRG0019999_6	GSRG0019999	Myh7b	6	1	chr3:151130684-151132304	0	0	0	1	61.5079	56.0486	81.8182	77.7778	0	0	0	0	0	0	0	0	0	0	1	1	0	33.3333	55.5556	100	57.1429	88.8889	26.3158	52.9412	50	0	81.8182	53.8462	77.7778	42.8571	28.5714	51.8519	0	57.1429	44.4444	21.0526	11.7647	40	0	36.3636
GSRG0020403_16	GSRG0020403	Scn9a	16	-1	chr3:52620270-52625234	0	1	0	0	45.6502	53.602	71.4286	40	0	0	0	1	1	1	1	0	0	0	0	0	0	42.8571	23.0769	33.3333	83.3333	33.3333	42.8571	84.6154	71.4286	0	9.09091	25	20	40	28.5714	15.3846	13.3333	66.6667	33.3333	28.5714	38.4615	28.5714	0	0
GSRG0020403_17	GSRG0020403	Scn9a	17	-1	chr3:52614230-52620189	0	1	0	0	69.0476	54.8413	100	100	0	0	1	0	1	1	1	0	0	0	0	0	0	100	42.8571	100	33.3333	42.8571	46.6667	75	0	33.3333	100	50	100	55.5556	0	0	50	0	28.5714	26.6667	50	0	0	80
GSRG0021350_3	GSRG0021350	NA	3	1	chr4:25553029-25553483	0	1	0	0	94.4444	74.5455	100	100	0	0	1	0	1	0	1	0	0	0	0	0	0	100	100	77.7778	100	60	63.6364	100	100	0	33.3333	42.8571	100	100	61.5385	36.3636	66.6667	66.6667	40	36.3636	87.5	0	0	0
GSRG0022511_2	GSRG0022511	Clec12a	2	1	chr4:163120499-163121028	0	1	0	1	57.3826	50.08	39.1304	47.0588	0	1	0	0	1	1	1	0	0	0	1	0	1	55.5556	45.6522	67.3469	60.9756	47.1698	58.3893	44.6809	38.8889	39.1304	33.3333	38.75	47.0588	29.8013	38.8889	41.3043	48.9796	48.7805	45.283	49.6644	36.8794	22.2222	0	16.6667
GSRG0024184_1	GSRG0024184	Tctex1d1	1	1	chr5:122506581-122508370	0	1	0	0	31.6667	63.8889	100	20	0	0	0	0	0	1	1	0	0	0	0	0	0	0	33.3333	33.3333	60	66.6667	50	75	0	0	100	20	20	0	0	22.2222	0	0	0	33.3333	75	0	0	0
GSRG0026712_8	GSRG0026712	RGD1304624	8	-1	chr6:75949203-75953747	0	0	1	1	60.3263	58.042	73.3333	50	0	0	1	0	0	1	0	1	1	1	1	1	0	48.5714	63.2653	55.5556	73.913	58.9744	66.6667	48.4848	73.3333	35.4839	31.5789	50	29.4118	23.0769	45.7143	44.898	40	69.5652	56.4103	52.381	30.303	40	25.8065	26.3158
GSRG0028514_1	GSRG0028514	Rps28	1	-1	chr7:18683285-18683371	0	0	1	0	85.0899	66.1458	81.25	100	0	1	0	0	0	0	0	1	1	1	1	0	0	95.5556	85	83.3333	76.4706	47.0588	89.4737	61.9048	81.25	76.6667	69.2308	51.5152	47.619	100	57.7778	70	66.6667	58.8235	23.5294	57.8947	53.9683	43.75	60	46.1538
GSRG0028676_23	GSRG0028676	Mybpc1	23	-1	chr7:29102588-29103557	1	0	0	0	87.3377	77.7778	100	100	0	1	1	1	0	0	0	0	1	0	0	0	0	63.6364	100	85.7143	100	100	100	33.3333	0	100	40	42.8571	100	100	36.3636	100	28.5714	50	66.6667	85.7143	0	0	100	0
GSRG0029689_9	GSRG0029689	NA	9	-1	chr7:129912658-129913885	0	1	0	0	71.0739	50.5253	100	71.4286	0	0	1	0	1	0	1	0	0	1	0	0	0	80	69.2308	63.6364	71.4286	50	44	57.5758	55.5556	50	100	71.4286	36	63.6364	20	15.3846	63.6364	57.1429	50	40	54.5455	44.4444	20	57.1429
GSRG0034537_3	GSRG0034537	Prickle3	3	-1	chrX:15687300-15691151	0	1	0	0	24.7619	36.3821	27.2727	33.3333	0	0	0	0	1	0	1	0	0	0	0	0	0	20	33.3333	20	25.7143	53.8462	20.7547	34.5455	27.2727	14.2857	4.7619	15.1515	33.3333	25	17.1429	20.5128	0	22.8571	30.7692	18.8679	32.7273	0	0	0
GSRG0034537_7	GSRG0034537	Prickle3	7	-1	chrX:15684346-15685302	0	1	0	1	37.5401	45.3921	100	100	0	0	0	0	0	1	1	0	0	0	1	0	1	33.3333	43.75	50	23.0769	24.3243	60	51.8519	7.14286	100	15.7895	72.7273	42.8571	100	13.3333	25	25	20.5128	10.8108	40	51.8519	7.14286	66.6667	10.5263
GSRG0037388_3	GSRG0037388	NA	3	-1	chr4:165456671-165457308	0	1	0	0	100	90.4762	100	100	0	0	0	0	0	1	1	0	0	0	1	0	0	100	100	100	100	71.4286	100	100	100	0	0	100	100	100	0	66.6667	0	0	28.5714	66.6667	100	0	0	0
GSRG0000021_9	GSRG0000021	Reps1	9	1	chr1:13276806-13280088	1	1	1	1	67.2879	60.1381	60.8696	59.4406	1	1	1	1	1	1	1	1	1	1	1	1	1	67.3077	63.7681	65.4596	72.6161	54.2254	60.5714	65.6174	52	51.4563	60.8696	44.4444	59.4406	56.129	64.9038	47.343	65.1811	70.9046	41.5493	58.8571	61.9855	30.8571	44.6602	41.3043
GSRG0000029_15	GSRG0000029	Map7	15	1	chr1:15740582-15740863	1	1	0	0	34.9593	27.3952	24.2718	23.6364	1	1	1	1	1	0	1	0	0	0	0	0	0	34.5455	29.6137	39.4495	36.2286	27.5862	26.2009	28.3986	17.5141	19.3694	24.2718	23.6364	19.3309	18.8976	34.0909	25.5794	35.3866	34.9714	26.601	23.4352	27.9004	16.1959	19.3694	17.4757
GSRG0000030_21	GSRG0000030	Bclaf1//Mtfr2	21	1	chr1:15835991-15840746	0	1	0	0	39.5009	42.5926	100	100	0	1	0	1	1	0	1	0	0	0	0	1	0	60	46.6667	5.88235	45.4545	50	0	77.7778	100	0	0	33.3333	100	100	20	40	0	36.3636	33.3333	0	66.6667	0	0	0
GSRG0000030_23	GSRG0000030	Bclaf1//Mtfr2	23	1	chr1:15841393-15844911	1	0	0	0	34.1685	34.6533	14.2857	64.7059	1	0	1	1	0	1	0	0	0	0	0	0	1	54.5455	7.69231	42.8571	31.5789	25	55.5556	23.4043	14.2857	0	10	0	0	64.7059	50	0	38.0952	26.3158	18.75	44.4444	12.766	0	0	0
GSRG0000030_24	GSRG0000030	Bclaf1//Mtfr2	24	1	chr1:15845145-15845978	1	1	1	1	81.1404	72.3436	60	81.8182	1	1	1	1	1	1	1	1	0	1	1	1	1	68.4211	100	89.4737	66.6667	56.5217	90.6977	69.8113	38.4615	45.4545	60	66.6667	81.8182	60	52.6316	75	68.4211	54.1667	26.087	88.3721	37.7358	30.7692	18.1818	40
GSRG0000057_7	GSRG0000057	Tpd52l1	7	1	chr1:28574133-28575934	1	1	1	0	71.2361	65.3208	52.9412	69.2308	1	1	1	1	1	1	1	1	1	0	0	1	0	70.7317	67.7419	76.4706	70	77.7778	51.0204	67.1642	52.9412	40.7407	33.3333	42.8571	69.2308	53.3333	58.5366	64.5161	47.0588	30	77.7778	48.9796	47.7612	47.0588	37.037	0
GSRG0000057_4	GSRG0000057	Tpd52l1	4	1	chr1:28564289-28569639	1	1	0	1	61.2028	56.7613	50	69.2308	1	1	1	1	1	1	1	0	0	0	0	1	1	60	69.8113	60	55	53.8462	49.0909	67.3469	33.3333	13.0435	50	61.9048	69.2308	44.8276	58.1818	67.9245	32	55	38.4615	32.7273	57.1429	8.33333	8.69565	25
GSRG0000057_6	GSRG0000057	Tpd52l1	6	1	chr1:28572343-28574115	1	1	0	0	72.028	62.7601	33.3333	64.7059	1	1	1	0	1	1	1	0	1	0	0	1	0	66.6667	69.2308	79.4872	72.7273	63.6364	59.2593	65.3846	27.2727	30.4348	33.3333	50	64.7059	41.6667	66.6667	35.8974	51.2821	18.1818	36.3636	55.5556	42.3077	0	26.087	0
GSRG0000114_1	GSRG0000114	Gtf2h5	1	1	chr1:46978606-46979503	1	1	1	1	89.1667	81.7172	100	100	1	1	0	1	0	1	1	1	1	1	1	1	1	100	73.3333	100	83.3333	81.8182	83.3333	80	100	100	100	100	100	100	30.7692	53.3333	0	66.6667	9.09091	66.6667	60	54.5455	50	85.7143
GSRG0000219_1	GSRG0000219	LOC100125364	1	1	chr1:56949813-56949994	1	1	1	1	80.1985	81.6946	86.6667	77.4194	1	1	1	1	1	1	1	1	1	1	1	1	1	82.1138	76.7742	88.1356	73.7705	81.4433	79.1045	84.5361	69.863	52.9412	86.6667	53.4884	66.0377	77.4194	53.6585	49.0323	55.9322	38.2514	57.732	56.7164	38.1443	43.8356	50.9804	73.3333
GSRG0000232_5	GSRG0000232	LOC688452	5	1	chr1:59714302-59714375	1	1	1	1	66.1603	67.084	81.1321	80.6452	1	1	1	1	1	1	1	1	1	1	1	1	1	55.7522	60	82.2222	66.6667	57.3034	78.4314	65.5172	58.9041	76.7442	81.1321	61.4035	80.6452	69.6203	51.3274	40	60	57.7778	44.9438	76.4706	58.6207	57.5342	51.1628	67.9245
GSRG0000232_1	GSRG0000232	LOC688452	1	1	chr1:59705286-59706061	1	1	1	1	98.8764	100	100	100	1	1	1	1	1	1	1	1	1	1	1	1	1	100	95.5056	100	100	100	100	100	100	100	100	100	100	100	86.6667	74.1573	79.4521	82.6087	90.1961	70	76.2887	88	57.1429	93.3333
GSRG0000232_6	GSRG0000232	LOC688452	6	1	chr1:59714486-59714794	1	1	1	1	85.6947	91.8746	91.6667	85.3659	1	1	1	1	1	1	1	1	1	1	1	1	1	87.5862	80.1802	88.6179	86.3946	95.4023	82.906	97.3154	91.6667	68	84.6154	70.9677	79.4872	85.3659	73.1034	57.6577	53.6585	53.0612	71.2644	47.8632	83.2215	58.3333	36	71.7949
GSRG0000232_4	GSRG0000232	LOC688452	4	1	chr1:59713503-59714223	1	1	1	1	84.4659	84.8412	86.9565	100	1	1	1	1	1	1	1	1	1	1	1	1	1	80.7018	84.2105	92.7711	80.1802	88.7324	93.9394	71.8519	69.5652	80.9524	86.9565	59.375	100	93.3333	64.9123	57.8947	60.241	75.6757	84.507	78.7879	65.1852	47.8261	80.9524	73.913
GSRG0000232_8	GSRG0000232	LOC688452	8	1	chr1:59715235-59715672	1	1	1	1	97.9887	99.4969	100	100	1	1	1	1	1	1	1	1	1	1	1	1	1	98.1308	100	97.9058	95.9184	100	100	98.4906	100	100	97.2222	100	100	96.7213	42.9907	47.7477	32.4607	28.5714	37.7953	27.027	38.4906	47.8261	48.4848	52.7778
GSRG0000232_3	GSRG0000232	LOC688452	3	1	chr1:59712903-59713478	1	1	1	0	44.461	40.0226	40.3509	49.5495	1	0	1	1	1	1	1	0	1	1	0	0	1	45.5556	45.3552	53.6	33.3333	27.2727	46.9388	45.8564	21.8391	38.0282	40.3509	36.3636	36.3636	49.5495	43.3333	19.6721	44.8	32.7044	27.2727	36.7347	45.3039	20.6897	33.8028	38.5965
GSRG0000232_7	GSRG0000232	LOC688452	7	1	chr1:59714952-59715023	1	1	1	1	50.4098	46.9215	54.6392	65.5172	1	1	1	1	1	1	1	1	1	1	1	1	1	55.3009	49.6503	55.2632	41.4248	52.7559	48.1967	39.8119	37.2549	54.6392	34.8837	65.5172	38.2114	53.9326	51.5759	42.6573	44.7368	40.6332	37.7953	40.6557	30.721	27.451	43.299	26.3566
GSRG0000265_1	GSRG0000265	Mzf1	1	1	chr1:65522990-65523357	1	1	1	1	78.4678	79.2838	90	73.3333	1	1	1	1	1	1	1	1	1	1	1	1	1	82.1782	84.4156	75	72.2772	81.0811	82.8571	73.913	57.1429	76.9231	90	55.5556	69.8113	73.3333	69.3069	67.5325	56.25	53.4653	78.3784	80	59.1304	53.5714	46.1538	45
GSRG0000290_2	GSRG0000290	Zfp418	2	1	chr1:69616231-69618774	1	0	0	1	70.2256	67.619	50	60	1	1	1	1	1	0	0	0	0	0	1	0	1	66.6667	81.8182	53.8462	78.5714	100	42.8571	60	50	50	0	38.4615	38.4615	60	33.3333	63.6364	46.1538	35.7143	33.3333	0	20	0	0	0
GSRG0000291_3	GSRG0000291	Zfp772	3	1	chr1:69856295-69857398	0	1	0	1	45.4268	44.9495	66.6667	75	0	1	0	1	0	1	1	0	0	1	0	1	1	31.7073	77.7778	16.6667	55.5556	33.3333	68.1818	33.3333	44.8276	52.9412	66.6667	47.8261	75	71.4286	4.87805	38.8889	16.6667	38.8889	0	27.2727	27.451	20.6897	0	50
GSRG0000311_1	GSRG0000311	Zfp579	1	1	chr1:72399242-72400269	1	1	1	1	33.222	43.3568	60	42.3729	1	0	1	1	1	1	1	1	0	1	1	1	1	30.4348	27.8689	30.6452	43.9394	48.0916	44.0476	37.931	39.6226	20	60	35.5932	42.3729	36.1111	27.5362	19.6721	25.8065	36.3636	38.1679	35.7143	34.4828	30.1887	16.6667	48
GSRG0000314_2	GSRG0000314	Shisa7	2	1	chr1:72554002-72555576	1	1	0	1	57.2262	54.0128	56.8627	61.9048	1	1	1	1	1	1	1	1	0	0	1	1	1	58.2734	63.2	52.5926	54.8387	66.3158	43.2836	52.439	56.8627	39.3939	42.8571	32.2034	45	61.9048	57.554	57.6	41.4815	47.3118	65.2632	26.8657	29.2683	43.1373	18.1818	20.4082
GSRG0000326_3	GSRG0000326	Tnni3	3	1	chr1:72883450-72883860	1	0	0	1	93.6508	96.6667	100	100	1	0	1	1	1	0	0	0	0	1	1	0	1	100	85.7143	88.8889	100	90	100	100	100	100	100	76.4706	100	100	92.8571	57.1429	33.3333	40	80	96	100	66.6667	20	90.9091
GSRG0000326_2	GSRG0000326	Tnni3	2	1	chr1:72883194-72883362	1	0	0	0	84.5238	89.7436	100	100	1	0	1	1	1	0	0	0	0	1	0	0	0	66.6667	100	100	71.4286	100	100	69.2308	100	100	100	100	100	100	33.3333	85.7143	100	28.5714	28.5714	0	30.7692	0	50	80
GSRG0000354_8	GSRG0000354	Strn4	8	1	chr1:78756008-78756354	0	1	0	0	40.7046	42.0432	37.2263	60	1	0	1	0	1	1	0	0	0	0	0	0	1	39.0374	39.3316	43.2727	41.1765	44.8819	38.0952	43.1525	35.514	37.2263	36.7089	32.0755	60	45.2632	31.5508	21.0797	26.1818	22.5882	31.4961	25.9259	23.7726	15.8879	20.438	21.519
GSRG0000355_1	GSRG0000355	Prkd2	1	1	chr1:78767925-78768365	1	1	0	1	56.9987	57.0842	83.3333	81.8182	1	1	1	1	1	1	1	0	1	0	1	1	1	56.5217	58.1395	40	73.3333	71.4286	58.4906	41.3333	68.4211	83.3333	0	69.2308	81.8182	54.8387	56.5217	55.814	26.6667	53.3333	66.6667	45.283	37.3333	10.5263	66.6667	0
GSRG0000357_1	GSRG0000357	Gng8	1	1	chr1:78820503-78821681	0	0	1	1	96.3185	91.6048	100	100	0	0	1	0	0	0	0	1	1	1	1	1	1	97.2414	98.3051	98.1308	91.5966	98.2301	88.0597	88.5246	92.3077	76.1905	100	93.75	100	97.1014	19.3103	10.1695	28.0374	15.1261	3.53982	10.4478	14.7541	26.9231	47.619	27.907
GSRG0000377_11	GSRG0000377	NA	11	1	chr1:79997567-79997731	1	1	1	1	47.0055	39.7783	38.8889	44.3396	1	1	0	1	1	0	1	1	1	1	1	1	0	48.2838	53.168	36.7742	49.7959	44.1096	29.8113	45.4139	29.8429	38.8889	36.9697	38.3838	44.3396	28.7356	47.1396	30.854	20.6452	35.5102	29.0411	20.7547	36.689	29.3194	35.5556	36.3636
GSRG0000377_12	GSRG0000377	NA	12	1	chr1:79997779-79998080	1	1	1	1	40.3602	33.8363	33.3333	44.0994	1	1	1	1	1	0	1	1	1	0	1	1	0	36.0759	35.7616	40.1408	49.4624	36.2126	27.8351	37.4613	33.3333	30.5556	32.8125	28.8136	44.0994	23.4043	31.0127	33.7748	34.507	39.2473	25.2492	17.5258	34.0557	28.8889	30.5556	25
GSRG0000377_4	GSRG0000377	NA	4	1	chr1:79991712-79992331	0	0	0	1	86.1449	72.9995	84.6154	91.8367	1	1	0	0	0	0	1	1	0	0	1	1	0	97.9167	89.8734	78.8235	77.9661	67.6471	72.973	78.3784	66.6667	84.6154	39.3939	85.7143	91.8367	78.9474	31.25	27.8481	16.4706	18.6441	8.82353	5.40541	25.2252	44.4444	0	6.06061
GSRG0000385_5	GSRG0000385	Rtn2	5	1	chr1:80203535-80205316	0	1	0	0	45.9731	53.0237	33.3333	23.0769	0	1	0	1	1	0	1	0	0	0	0	0	0	25.7143	39.1304	57.1429	61.9048	60	41.1765	57.8947	0	33.3333	27.2727	16.6667	23.0769	0	22.8571	26.087	21.4286	38.0952	40	23.5294	52.6316	0	0	18.1818
GSRG0000392_1	GSRG0000392	Zfp112	1	1	chr1:80944332-80953271	0	1	1	0	100	100	100	100	0	0	0	0	0	1	1	0	1	1	1	0	0	100	100	100	100	100	100	100	75	100	100	100	0	0	0	0	0	0	0	46.1538	50	25	66.6667	80
GSRG0000403_9	GSRG0000403	Xrcc1	9	1	chr1:81435381-81435630	1	0	0	1	51.7274	38.8424	31.2715	35.3333	1	1	1	1	0	0	0	0	0	1	1	1	1	54.065	47.0588	55.9585	49.827	37.7778	33.6976	45.0517	31.2715	30.0971	28.0899	34.5324	32.0755	35.3333	32.5203	26.2745	32.6425	31.4879	23.3333	18.9435	23.0428	22.6804	22.3301	27.7154
GSRG0000407_14	GSRG0000407	Arhgef1	14	1	chr1:81786688-81787190	1	1	1	1	91.9147	82.4166	100	94.7368	1	1	1	1	1	1	1	1	1	0	0	1	1	100	85.7143	94.4444	87.5	84.6154	91.6667	70.9677	100	100	83.3333	68.4211	86.6667	94.7368	97.6744	85.7143	83.3333	68.75	76.9231	75	70.9677	30.7692	78.2609	16.6667
GSRG0000429_5	GSRG0000429	Cyp2t1	5	1	chr1:83968215-83968288	0	1	1	0	32.4747	35.6914	55.5556	31.5789	0	0	1	1	1	1	1	1	1	0	1	0	0	20	32.3077	28.5714	49.0196	42.8571	32.7103	31.5068	28.5714	55.5556	26.6667	31.5789	25	20.8333	15.3846	15.3846	25.7143	31.3725	38.0952	29.9065	30.137	28.5714	50	13.3333
GSRG0000429_6	GSRG0000429	Cyp2t1	6	1	chr1:83968431-83968536	1	1	0	1	40.6768	42.1705	31.4286	43.5897	1	1	1	1	1	1	1	0	0	1	1	0	1	50	40.3509	34.6939	37.6623	50	30	46.5116	28.5714	20.9302	31.4286	34.8837	42.8571	43.5897	50	38.5965	28.5714	25.974	45.8333	30	32.5581	14.2857	18.6047	28.5714
GSRG0000429_4	GSRG0000429	Cyp2t1	4	1	chr1:83967298-83968037	1	1	0	0	46.8102	45.3014	65.2174	24.6377	1	1	1	1	1	1	1	0	1	0	0	0	0	55.2239	36.5854	50.8772	44.5545	41.8182	50	44.086	33.3333	65.2174	27.7778	24.6377	13.7255	23.8095	29.8507	29.2683	45.614	37.6238	25.4545	35	27.957	13.3333	34.7826	11.1111
GSRG0000437_6	GSRG0000437	Prx	6	1	chr1:84320009-84320587	0	0	1	1	36.5526	31.7789	33.526	35.7878	0	0	0	0	0	0	0	1	0	1	1	0	1	30.5648	33.1897	50	32.4561	31.0219	29.6089	34.7059	33.526	32.4397	30.4348	35.7878	33.3333	33.7165	14.9502	17.4569	50	20.1754	11.3139	20.8566	22.6471	25.4335	17.6944	25.4181
GSRG0000440_10	GSRG0000440	RGD1307554	10	1	chr1:84384306-84384971	1	1	1	1	36.3031	39.4166	42.3529	49.1329	1	1	1	1	1	1	1	1	1	1	1	1	1	38.2609	40.8451	32.7731	33.3333	41.1765	38.3234	38.75	42.3529	34.5455	38.8235	49.1329	38.3562	39.7436	35.6522	37.3239	28.5714	30.1282	37.1041	38.3234	35	41.1765	25.4545	30.5882
GSRG0000457_5	GSRG0000457	Supt5h	5	1	chr1:85448931-85449333	1	1	1	1	91.5819	85.8389	87.5	85.0746	1	1	1	1	1	1	1	1	1	1	1	1	1	90.3614	97.2028	93.2886	85.4749	84.1727	86.9565	86.3874	78.1818	87.5	66.6667	81.3333	82.9787	85.0746	83.1325	93.7063	81.8792	68.1564	74.8201	82.6087	81.6754	43.6364	79.1667	59.2593
GSRG0000457_4	GSRG0000457	Supt5h	4	1	chr1:85448373-85448918	1	1	1	1	98.2014	98.8579	100	95.2381	1	1	1	1	1	1	1	1	1	1	1	1	1	100	92.8058	100	100	97.8723	98.7013	100	91.0448	90	100	92.8571	80.6452	95.2381	97.006	77.6978	83.0508	92.9936	72.3404	85.7143	86.5248	89.5522	90	84.8485
GSRG0000465_1	GSRG0000465	Fbxo27	1	1	chr1:86872918-86873226	0	0	1	0	59.3966	57.7892	84.2105	70.7317	0	0	1	0	0	0	0	1	1	0	1	0	0	52.6316	60	70	54.955	65.3846	42.4658	65.5172	52.2388	84.2105	73.3333	70.7317	52.381	67.1233	18.4211	3.63636	26.6667	10.8108	0	5.47945	13.7931	32.8358	47.3684	8.88889
GSRG0000468_15	GSRG0000468	Sirt2	15	1	chr1:86971197-86971279	1	1	1	1	41.5578	44.9296	45.8333	52.6316	1	1	1	1	1	1	1	0	1	1	0	1	1	42.8571	42.1687	45.2055	36	43.8596	42.1687	48.7603	30.4348	45.8333	31.25	52.6316	32.4324	46.3415	39.5604	40.9639	38.3562	33.6	42.1053	33.7349	46.281	4.34783	37.5	31.25
GSRG0000470_7	GSRG0000470	Hnrnpl	7	1	chr1:87002185-87003237	1	1	1	1	70.0389	70.4348	69.0377	74.1722	1	1	1	1	1	1	1	1	1	1	1	1	1	71.0652	68.4956	72.8745	67.7205	71.1584	68.254	71.8919	69.0377	60.3053	60.6838	68.7732	63.4328	74.1722	68.0445	50.6195	69.2308	54.5757	66.6667	51.4991	54.3243	62.7615	57.2519	55.5556
GSRG0000470_6	GSRG0000470	Hnrnpl	6	1	chr1:87000119-87002114	1	1	1	1	60.7526	58.5438	61.1111	71.4286	1	1	1	1	1	1	1	1	0	1	1	1	1	59.6491	59.0426	68.9266	55.3922	61.0063	56.2005	58.4245	61.1111	35.2657	53.9474	61.2613	54.023	71.4286	35.9649	35.1064	45.7627	39.7059	41.5094	41.1609	27.1335	46.2963	22.2222	46.0526
GSRG0000500_4	GSRG0000500	Lgi4	4	1	chr1:89495458-89495566	1	1	1	1	70.7906	71.9913	65.426	67.8665	1	1	1	1	1	1	1	1	1	1	1	1	1	70.1578	67.0609	74.2624	71.6814	71.03	72.6301	72.3138	65.426	63.5575	59.1837	65.8141	67.8665	65.2174	51.1717	38.5458	52.4796	47.0424	48.927	46.5357	44.4957	53.2672	52.2777	42.2449
GSRG0000507_15	GSRG0000507	Rhpn2	15	1	chr1:91656286-91656590	1	1	1	1	99.6795	100	100	100	1	1	1	1	1	1	1	1	1	1	1	1	1	100	100	100	98.7179	100	100	100	100	100	100	100	100	100	66.6667	78.7879	74.8466	82.0513	77.3006	81.3688	74.0741	79.5918	83.871	87.5912
GSRG0000508_17	GSRG0000508	Cep89	17	1	chr1:91697507-91699923	1	1	1	1	97.7273	100	100	100	1	1	1	1	1	1	1	1	1	1	1	1	1	90.9091	100	100	100	100	100	100	100	100	100	100	100	100	54.5455	85.1064	80	90.9091	66.6667	100	83.3333	80	91.6667	100
GSRG0000543_6	GSRG0000543	Aspdh	6	1	chr1:100472913-100473217	0	1	0	0	39.7451	51.2683	64.7059	60	0	0	1	1	1	1	1	0	0	0	0	1	0	41.9355	26.1905	39.1304	51.7241	44.4444	52.5424	56.8182	41.9355	31.9149	64.7059	44.8276	60	53.8462	19.3548	19.0476	34.7826	27.5862	25.9259	47.4576	56.8182	19.3548	12.766	23.5294
GSRG0000543_2	GSRG0000543	Aspdh	2	1	chr1:100471828-100472061	1	1	1	0	81.6775	64.5667	80	85.7143	1	1	1	1	1	1	1	0	1	1	0	1	0	73.0769	79.2208	88.5714	85.8407	64.9123	62.1212	66.6667	51.5152	60	80	64.2857	56.5217	85.7143	61.5385	49.3506	48.5714	81.4159	45.614	57.5758	48.8889	42.4242	51.4286	73.3333
GSRG0000543_4	GSRG0000543	Aspdh	4	1	chr1:100472386-100472463	1	1	0	0	59.7089	56.9267	80	62.1622	1	1	1	1	1	1	1	0	1	0	0	1	0	52.7273	50.9434	67.8571	67.3077	70.7317	54.2857	45.7627	69.697	80	28	53.8462	62.1622	61.2903	47.2727	41.5094	50	50	63.4146	51.4286	30.5085	42.4242	65	16
GSRG0000543_3	GSRG0000543	Aspdh	3	1	chr1:100472147-100472235	1	1	1	0	68.5516	55.3526	78.9474	76.4706	0	1	1	1	1	1	1	0	1	1	0	1	0	41.8182	86.3636	74.1935	71.831	60.8696	61.9048	43.2836	78.9474	60	58.6207	76.4706	52.381	33.3333	21.8182	77.2727	64.5161	50.7042	30.4348	47.619	26.8657	73.6842	40	48.2759
GSRG0000543_5	GSRG0000543	Aspdh	5	1	chr1:100472685-100472757	1	1	0	0	67.4644	62.7245	63.6364	73.913	1	1	1	1	1	1	1	0	0	1	0	1	0	82.716	68.4211	48.5714	70.1493	60	84.3137	43.8596	39.3939	50	63.6364	27.2727	73.913	65.2174	74.0741	36.8421	40	38.806	57.1429	70.5882	28.0702	36.3636	8.33333	54.5455
GSRG0000547_5	GSRG0000547	Kcnc3	5	1	chr1:100601887-100603926	1	1	1	1	85.6948	81.7424	100	88.0597	1	1	1	1	1	1	1	1	1	1	1	1	1	87.8788	84.8276	86.6667	83.4061	83.4711	77.9412	83.815	76.9231	100	80	60	78.0822	88.0597	77.2727	70.3448	74.6667	54.1485	66.1157	69.1176	68.2081	38.4615	76.4706	40
GSRG0000547_3	GSRG0000547	Kcnc3	3	1	chr1:100600634-100601335	1	1	0	0	70.8966	83.9981	55.5556	100	1	1	1	1	1	1	0	0	0	0	0	0	1	74.4186	58.209	77.4648	73.494	88.6792	79.1045	84.2105	47.3684	42.8571	55.5556	100	86.6667	73.913	41.8605	41.791	53.5211	38.5542	45.283	44.7761	21.0526	21.0526	7.14286	22.2222
GSRG0000547_2	GSRG0000547	Kcnc3	2	1	chr1:100599256-100600603	0	0	0	1	51.6324	54.9262	50	100	1	0	0	0	0	0	1	0	0	1	0	1	1	61.4458	42.8571	51.0638	51.1628	60	54.2169	50.5618	27.2727	8.57143	50	100	36.3636	35.7143	38.5542	10.3896	12.766	23.2558	8	24.0964	31.4607	0	0	50
GSRG0000547_6	GSRG0000547	Kcnc3	6	1	chr1:100603987-100605002	1	1	0	1	42.3087	43.4793	39.0071	40	1	1	1	1	1	1	1	1	0	0	0	1	1	45.1957	37.2781	45.2308	41.5301	45.098	42.5606	42.7793	39.0071	26.087	18.8679	26.8817	40	40	32.0285	31.9527	42.4615	33.3333	42.3529	39.4464	41.4169	38.2979	21.7391	15.0943
GSRG0000555_6	GSRG0000555	Irf3	6	1	chr1:100995741-100996479	1	1	1	1	57.2548	52.8632	58.2734	59.0551	1	1	1	1	1	1	1	1	1	1	1	1	1	60.9023	56.7921	56.5762	54.7486	54.8556	46.7391	56.9948	58.2734	41.6667	55.3247	52.381	59.0551	57.1429	55.9398	50.7365	48.4342	52.2346	47.2441	33.4239	50.7772	55.3957	38.8889	48.8312
GSRG0000578_6	GSRG0000578	Car11	6	1	chr1:101685822-101686143	1	1	1	1	48.1727	42.031	43.0872	60.7223	1	1	1	1	1	1	1	1	1	1	1	1	1	49.0909	47.1582	47.8615	48.5801	41.018	39.3753	45.6997	40.9836	43.0872	41.9098	45.3202	60.7223	56.3531	43.75	40.553	39.2396	40.2637	33.3832	38.6073	39.2376	33.0055	34.094	33.9523
GSRG0000578_5	GSRG0000578	Car11	5	1	chr1:101685618-101685748	1	1	1	1	50.3293	42.0834	48.1481	60.5184	1	1	1	1	1	1	1	1	1	1	1	1	1	53.7045	44.2651	51.0321	52.3156	40.4434	36.8091	48.9979	43.4457	46.5603	48.1481	50.8459	60.5184	58.7712	49.6274	41.2065	47.5917	45.7976	34.3919	33.4771	45.3731	40.824	43.0708	47.138
GSRG0000581_3	GSRG0000581	Kdelr1	3	1	chr1:101860609-101868272	0	1	1	0	96.6667	100	100	100	0	1	0	1	0	1	1	1	0	1	0	1	0	100	100	100	86.6667	100	100	100	100	50	100	0	100	0	25	60	0	80	0	75	75	100	0	33.3333
GSRG0000583_1	GSRG0000583	Ccdc114	1	1	chr1:101907052-101907154	1	0	1	0	39.4896	18.0687	47.3684	40.4255	1	0	1	1	0	0	0	1	0	1	0	0	1	39.2405	41.3793	48.5714	28.7671	23.4568	12.9412	17.8082	30	3.7037	47.3684	20.7547	17.0732	40.4255	37.9747	24.1379	42.8571	27.3973	19.7531	9.41176	8.21918	30	0	42.1053
GSRG0000598_1	GSRG0000598	Htatip2	1	1	chr1:105094565-105094851	0	0	1	1	53.5841	48.0658	80.9524	68	0	0	1	0	1	0	0	1	1	0	0	1	1	56.0976	52.1127	46.6667	59.4595	51.7241	59.1398	33.3333	58.1395	68	80.9524	57.8947	60	68	19.5122	22.5352	40	21.6216	41.3793	23.6559	0	41.8605	64	0
GSRG0000623_12	GSRG0000623	Tubgcp5	12	1	chr1:114203061-114203774	1	1	1	1	39.0753	38.5394	39.2265	57.3333	1	1	1	1	1	1	1	1	1	1	1	1	1	37.766	41.6667	41.4141	35.4545	38.6905	44.5333	32.3944	39.2265	29.1667	38.2857	57.3333	30.5556	37.2197	33.5106	41.6667	39.0572	25.4545	34.5238	39.4667	28.169	36.4641	26.3889	29.7143
GSRG0000641_12	GSRG0000641	Tarsl2	12	1	chr1:126558946-126559219	1	1	0	0	100	100	100	100	1	1	1	1	0	1	1	0	0	0	0	0	0	100	100	100	100	100	100	100	0	100	100	0	33.3333	100	80	54.5455	66.6667	50	25	85.7143	75	0	0	0
GSRG0000642_3	GSRG0000642	Tm2d3	3	1	chr1:126587010-126588209	1	1	1	1	91.1654	88.6218	100	100	1	1	1	1	0	1	1	1	1	0	1	1	0	78.9474	100	85.7143	100	100	81.25	84.6154	77.7778	100	50	100	100	64.7059	63.1579	28.5714	57.1429	33.3333	25	43.75	53.8462	44.4444	75	0
GSRG0000642_2	GSRG0000642	Tm2d3	2	1	chr1:126586634-126586916	1	1	0	1	68.9419	76.8707	61.9048	100	1	1	1	1	1	1	1	0	1	0	1	1	0	70	69.2308	68.4211	68.1159	100	55.102	75.5102	41.6667	61.9048	27.2727	100	73.3333	30	65	56.4103	42.1053	57.971	44.4444	53.0612	57.1429	8.33333	47.619	18.1818
GSRG0000644_2	GSRG0000644	Snrpa1	2	1	chr1:126962196-126963212	0	1	0	0	75	66.6667	100	100	0	1	1	0	1	0	1	0	0	0	0	0	0	100	100	100	0	100	0	100	0	100	0	100	0	0	0	33.3333	66.6667	0	66.6667	0	100	0	0	0
GSRG0001500_1	GSRG0001500	Ngrn	1	1	chr1:142050673-142051083	1	1	1	1	83.8974	81.3191	85.6322	82.4234	1	1	1	1	1	1	1	1	1	1	1	1	1	82.2222	86.6429	86.9266	79.798	82.0253	82.3311	79.6009	84.4271	84.2031	85.6322	79.2916	82.4234	82.2819	47.9227	47.5512	50.6881	43.8935	40	44.9889	44.3459	46.7186	44.5698	44.5402
GSRG0001551_9	GSRG0001551	Alg8	9	1	chr1:162356762-162358301	1	0	0	0	29.5146	26.5677	25.7143	30.7692	0	1	1	1	0	0	0	0	0	0	0	0	0	22.2222	32.5	28.125	35.2113	38.0952	22	19.6078	25.7143	2.12766	8.33333	21.4286	30.7692	15	22.2222	27.5	28.125	33.8028	9.52381	18	15.6863	22.8571	0	8.33333
GSRG0001579_4	GSRG0001579	Rab6a	4	1	chr1:165649212-165649277	1	1	1	1	100	100	100	100	1	1	1	1	1	1	1	1	1	1	1	1	1	100	100	100	100	100	100	100	100	100	100	100	100	87.6923	93.0233	87.8049	100	77.551	76.9231	76.3636	95.8333	90.3226	58.8235	70
GSRG0001586_1	GSRG0001586	Stard10	1	1	chr1:166433206-166433362	1	1	1	1	93.6303	81.1334	100	100	0	1	1	1	1	1	1	1	1	0	1	1	1	100	91.3043	90.9091	92.3077	80.6452	75	87.7551	93.75	100	92.8571	55.5556	91.6667	100	19.3548	86.9565	54.5455	61.5385	32.2581	41.6667	65.3061	93.75	61.5385	21.4286
GSRG0001598_7	GSRG0001598	Pgap2	7	1	chr1:167334146-167334316	0	0	0	1	21.4086	26.5287	34.2105	30.3867	0	0	0	0	0	0	1	0	0	1	0	1	1	20.3791	17.8571	20.398	27	23.871	24.1135	31.6017	16.3399	34.2105	31.3725	20.9677	29.6	30.3867	16.1137	12.1429	14.9254	17	18.0645	22.695	30.303	15.6863	23.6842	29.4118
GSRG0001598_6	GSRG0001598	Pgap2	6	1	chr1:167333458-167334036	1	1	1	1	48.8659	54.3057	63.2184	65.4545	1	1	1	0	1	1	1	1	0	1	1	1	1	52.0548	61.3333	48.2517	33.8235	48.6726	52.6627	61.5819	52.2124	36.8421	63.2184	46.1538	64.9123	65.4545	35.6164	57.3333	33.5664	25	35.3982	48.5207	55.3672	42.4779	10.5263	62.069
GSRG0001649_4	GSRG0001649	Trim34	4	1	chr1:169439085-169440797	1	1	0	1	59.6128	50.6948	39.8058	64.1026	1	1	0	1	1	0	1	0	0	0	1	1	1	69.2308	53.9823	48.5714	66.6667	55.2632	39.759	57.0621	39.8058	29.7297	36	45.6311	60	64.1026	46.1538	26.5487	20	35.7143	52.6316	21.6867	38.4181	23.301	24.3243	13.3333
GSRG0001687_15	GSRG0001687	Ppfibp2	15	1	chr1:171952008-171953084	1	1	1	1	54.8639	46.183	63.3333	51.7241	1	1	1	1	1	1	1	1	1	1	0	1	1	53.7118	57.5419	56.7568	51.4451	55.5556	35.8025	47.191	46.8354	43.75	63.3333	31.8841	51.7241	32.1101	33.1878	33.5196	45.9459	30.0578	33.9869	25.5144	29.7753	43.038	40.625	60
GSRG0001709_3	GSRG0001709	Akip1	3	1	chr1:174334419-174335802	1	1	1	1	89.0152	73.4432	100	100	1	1	1	1	1	1	1	1	1	1	1	0	1	100	100	83.3333	72.7273	100	35.7143	84.6154	100	100	100	100	100	84.6154	80	44.4444	66.6667	54.5455	94.7368	28.5714	41.0256	100	28.5714	100
GSRG0001721_18	GSRG0001721	Mical2	18	1	chr1:177168579-177169870	1	1	0	1	93.1034	100	100	100	1	1	1	1	1	1	1	0	0	0	0	1	1	72.4138	100	100	100	100	100	100	100	100	100	100	60	100	68.9655	62.5	35.2941	80	77.7778	66.6667	66.6667	0	0	0
GSRG0001721_16	GSRG0001721	Mical2	16	1	chr1:177158621-177166137	1	1	0	1	53.0534	49.9003	62.5	37.931	1	1	1	1	1	1	1	0	0	0	0	1	1	53.8462	46.9388	57.1429	54.2857	39.726	61.4035	48.5714	62.5	55.5556	36.8421	18.75	35.2941	37.931	33.8462	28.5714	50	31.4286	30.137	56.1404	40	12.5	22.2222	21.0526
GSRG0001727_10	GSRG0001727	Far1	10	1	chr1:178393965-178394266	1	1	1	1	100	100	100	100	1	1	1	1	1	1	1	1	1	1	1	1	1	100	100	100	100	100	100	100	100	100	100	84	100	100	45.1613	92.3077	74.0741	96.5517	94.7368	47.3684	85.7143	96.2963	88	44.4444
GSRG0001727_11	GSRG0001727	Far1	11	1	chr1:178394439-178401748	1	1	1	1	92.5413	94.9221	100	100	1	1	1	1	1	1	1	0	1	1	1	1	1	91.4286	96.7213	95.3488	86.6667	96.3636	90.625	97.7778	76.4706	85.1852	100	100	100	81.8182	85.7143	91.8033	69.7674	80	80	87.5	93.3333	23.5294	29.6296	37.5
GSRG0001731_12	GSRG0001731	Insc	12	1	chr1:184403402-184406912	1	1	1	1	51.4748	50.5942	42.4242	58.8235	1	1	1	1	1	1	1	1	1	1	0	1	1	58.3333	54.2857	46.1538	47.1264	44.5783	45.7364	61.4679	42.4242	38.4615	40.7407	25.5814	58.8235	57.4468	50	43.8095	36.5385	29.8851	38.5542	43.4109	36.6972	27.2727	38.4615	29.6296
GSRG0001738_21	GSRG0001738	LOC361635	21	1	chr1:188503166-188510273	0	1	1	1	100	84.4156	100	100	1	1	0	0	1	1	1	1	1	0	1	1	1	100	100	100	100	81.8182	71.4286	100	100	100	0	100	60	55.5556	76.9231	100	0	0	54.5455	42.8571	50	50	100	0
GSRG0001752_21	GSRG0001752	Vwa3a	21	1	chr1:190727710-190729329	1	1	1	1	81.7228	76.9272	83.3333	92.7273	1	1	1	1	1	1	1	1	0	1	1	1	1	88.6792	74.4681	76.1468	87.5969	76.3158	77.2727	77.193	83.3333	54.5455	74.6835	64.2857	92.7273	68.1818	84.9057	68.0851	56.8807	62.0155	52.6316	59.0909	75.4386	61.1111	13.6364	73.4177
GSRG0001765_17	GSRG0001765	Prkcb	17	1	chr1:192568748-192574681	1	1	1	1	98.8857	99.3619	100	98.7382	1	1	1	1	1	1	1	1	1	1	1	1	1	100	96.5184	100	99.0244	100	99.2395	98.8462	100	99.2157	98.6111	98.5075	98.6755	98.7382	78.4504	70.793	73.0077	74.1463	70.7865	58.1749	69.2308	88	80	64.5833
GSRG0001769_9	GSRG0001769	Slc5a11	9	1	chr1:193214437-193218799	1	1	0	0	33.6659	29.9485	18.8119	19.5122	1	0	1	1	0	1	1	0	0	0	0	0	0	38.961	27.4854	34.8837	33.3333	25.2525	32.6203	31.9728	18.8119	5.66038	10.4762	13.6364	13.9241	19.5122	36.3636	24.5614	29.4574	26.087	14.1414	28.877	25.8503	17.8218	3.77358	1.90476
GSRG0001777_3	GSRG0001777	Kdm8	3	1	chr1:196847957-196849100	1	0	0	0	31.4942	23.3051	26.6187	26.1146	1	0	1	1	0	0	1	1	0	0	0	0	0	33.3333	29.8387	32.6087	30.1961	24.8731	16.208	28.8344	26.6187	20	21.8045	14.094	14.8387	26.1146	32.8638	25	28.2609	25.8824	22.335	15.9021	27.6074	25.8993	20	21.0526
GSRG0001778_7	GSRG0001778	Il4r	7	1	chr1:196960503-196960845	1	0	0	0	51.7979	35.7417	21.4286	38.4615	0	1	1	1	1	0	0	0	0	0	0	1	0	64.2857	38.4615	44.4444	60	61.9048	31.0345	14.2857	21.4286	20	7.14286	38.4615	27.2727	23.8095	21.4286	38.4615	33.3333	40	47.619	20.6897	9.52381	14.2857	13.3333	0
GSRG0001781_10	GSRG0001781	Rabep2	10	1	chr1:197854178-197854270	1	1	0	1	50.4567	34.7038	33.3333	77.7778	1	1	1	0	1	1	0	0	0	0	0	1	1	41.6667	67.5676	66.6667	25.9259	35.2941	35.4839	33.3333	20	11.1111	33.3333	21.7391	60	77.7778	41.6667	59.4595	60	22.2222	29.4118	25.8065	25	0	0	0
GSRG0001791_2	GSRG0001791	Hirip3	2	1	chr1:198298697-198298807	1	1	1	1	87.4645	88.0724	90.7407	83.7398	1	1	1	1	1	1	1	1	1	1	1	1	1	91.9075	80.9524	91.8919	85.1064	89.6296	82.243	92.3445	90.7407	61.9048	89.6552	83.7398	81.6901	81.1111	79.7688	60.9524	74.3243	68.0851	69.6296	63.5514	59.3301	53.7037	35.7143	74.1379
GSRG0001791_1	GSRG0001791	Hirip3	1	1	chr1:198298200-198298342	1	1	1	1	96.1538	95.8333	100	100	1	1	1	1	1	1	1	1	1	1	1	1	0	100	100	100	84.6154	100	100	87.5	100	100	75	45.4545	100	100	95.2381	92.8571	93.3333	46.1538	75	71.4286	37.5	83.3333	85.7143	50
GSRG0001806_3	GSRG0001806	Fbxl19	3	1	chr1:199198964-199199753	1	1	1	1	72.4003	72.3775	100	100	1	1	1	1	1	1	1	1	1	1	1	1	1	76.7442	50	76.1905	86.6667	88.8889	68.75	59.4937	85.7143	100	100	100	70.5882	56.25	67.4419	38.4615	38.0952	80	50	59.375	50.6329	71.4286	66.6667	66.6667
GSRG0001809_6	GSRG0001809	Hsd3b7	6	1	chr1:199250232-199250653	0	1	0	1	33.4947	33.5409	38.4615	40.4959	0	0	1	0	1	1	0	0	0	0	0	1	1	34.0426	31.9149	38.4615	29.5597	51.4286	30.8511	18.3432	38.4615	15	22.0779	20.9677	33.3333	40.4959	21.2766	24.1135	25.641	11.3208	37.1429	28.7234	4.73373	17.9487	10	18.1818
GSRG0001810_10	GSRG0001810	Stx4	10	1	chr1:199294867-199294949	1	1	0	1	45.0599	37.5312	26.1324	38.3495	1	1	1	1	1	1	1	0	0	0	0	1	1	43.4783	42.449	47.3354	46.9767	38.6997	31.2804	42.6136	22.5806	26.1324	19.8582	26.3617	37.2973	38.3495	29.3478	37.9592	37.6176	39.5349	33.4365	28.201	37.2159	22.5806	24.3902	17.7305
GSRG0001817_14	GSRG0001817	Fus	14	1	chr1:199426228-199426470	1	0	0	0	33.5419	29.1099	22.4913	28.7449	1	1	1	1	1	0	0	0	0	0	0	1	0	37.5648	30.6804	30.2932	35.6291	30.916	25.535	30.8789	12.6294	16.5605	22.4913	20.4678	28.7449	25.6506	33.6788	25.9307	29.6417	34.702	25.1908	16.2625	23.753	12.4224	14.0127	20.4152
GSRG0001817_6	GSRG0001817	Fus	6	1	chr1:199417738-199419319	1	1	1	1	85.9551	85.5523	64.0777	80.8696	1	1	1	1	1	1	1	1	1	1	1	1	1	86.0307	82.9322	87.2774	87.5803	92.0455	78.2805	86.3309	64.0777	57.3913	52.6971	56.2682	76.8977	80.8696	75.6388	73.9606	79.8982	78.3726	90.9091	70.1357	78.4173	52.4272	52.1739	44.8133
GSRG0001817_7	GSRG0001817	Fus	7	1	chr1:199419355-199420799	1	1	1	1	49.1983	52.5326	37.6271	51.8006	1	1	1	1	1	1	1	1	1	1	1	1	1	54.9724	46.211	47.0383	48.5714	56.2005	48.2117	53.1856	37.6271	34.8703	37.5723	39.314	51.8006	48.0349	52.4862	36.2556	42.8571	42.8571	41.1609	48.0687	53.1856	30.5085	31.7003	32.948
GSRG0001821_4	GSRG0001821	Armc5	4	1	chr1:199660479-199661121	1	0	0	0	27.0611	25.2063	22.4138	23.0047	1	0	1	1	0	0	0	0	0	0	0	0	0	30.2564	20.3046	27.451	30.2326	18.2927	26.0504	31.2757	14.2857	19.2771	22.4138	21.2121	23.0047	20	26.1538	7.61421	25.4902	28.4238	13.4146	20.1681	23.4568	13.5338	15.6627	18.9655
GSRG0001829_15	GSRG0001829	Tacc2	15	1	chr1:201308278-201309116	1	1	0	1	88.514	89.4737	100	100	1	1	1	1	1	1	1	0	0	0	1	1	0	93.1034	80	100	80.9524	68.4211	100	100	100	100	50	100	100	100	89.6552	30	30.7692	47.619	42.1053	40	26.6667	25	0	0
GSRG0001829_16	GSRG0001829	Tacc2	16	1	chr1:201309207-201315661	1	1	1	0	67.7003	85.1852	100	100	1	1	0	1	1	1	0	1	1	1	0	0	1	72	92.3077	63.6364	42.8571	55.5556	100	100	100	100	100	100	100	100	64	30.7692	18.1818	42.8571	33.3333	92.3077	25	40	33.3333	100
GSRG0001831_12	GSRG0001831	Plekha1	12	1	chr1:201477294-201478401	1	1	1	1	85.1334	74.5407	65.7658	81.457	1	1	1	1	1	1	1	1	1	1	1	1	1	83.1081	90.8571	87.4016	79.1667	70.7692	78.5166	74.3363	65.7658	52.3077	59.4203	81.3953	81.457	74.8503	68.9189	61.1429	73.2283	38.0952	56.9231	62.4041	56.6372	63.0631	32.3077	49.2754
GSRG0001835_1	GSRG0001835	Pstk	1	1	chr1:201950400-201952551	0	0	0	1	32.5976	33.754	26.9036	45.2174	1	0	0	1	0	0	1	1	0	0	1	1	1	33.6406	31.4861	31.4642	33.7995	31.4741	29.6912	40.0966	26.9036	26.3158	21.1823	29.1139	35.7143	45.2174	29.0323	14.1058	20.5607	26.1072	18.3267	19.0024	25.6039	26.3959	22.3684	20.6897
GSRG0001835_2	GSRG0001835	Pstk	2	1	chr1:201952847-201953080	1	1	1	1	56.7561	55.6478	51.8207	61.4679	1	1	1	1	1	1	1	1	1	1	1	1	1	55.7692	54.6423	57.0499	59.5628	48.8263	52.1936	65.9236	51.8207	43.5065	43.3566	53.3981	54.7703	61.4679	49.359	42.0091	55.9653	54.6448	48.3568	51.4372	64.0127	48.7395	35.7143	34.2657
GSRG0001846_6	GSRG0001846	Edrf1	6	1	chr1:205712727-205715554	1	1	0	1	39.1287	51.2135	23.0769	57.4468	0	1	1	1	1	0	1	0	0	0	1	1	1	26.9231	50	51.0204	28.5714	69.8113	43.4783	40.3509	23.0769	7.31707	0	30	43.5897	57.4468	17.3077	50	44.898	25.7143	67.9245	17.3913	31.5789	7.69231	4.87805	0
GSRG0001862_6	GSRG0001862	Lrrc27	6	1	chr1:211559670-211560186	1	1	1	1	64.3376	54.5503	70	84.6154	1	1	1	1	1	1	1	1	1	1	1	1	0	63.8889	40	75	78.4615	55.5556	51.4286	56.6667	58.8235	65.5172	70	84.6154	56.5217	55	61.1111	34.2857	50	61.5385	44.4444	31.4286	33.3333	35.2941	55.1724	70
GSRG0001862_5	GSRG0001862	Lrrc27	5	1	chr1:211557970-211559522	0	0	0	1	30.5573	37.2646	43.9024	57.5758	0	0	0	0	0	1	0	1	0	0	1	0	1	30.8824	28.3019	23.5955	39.4495	23.0769	58.4416	30.2752	43.9024	38.4615	18.1818	57.5758	22.5806	33.3333	19.1176	11.3208	11.236	22.0183	21.5385	46.7532	23.8532	31.7073	15.3846	18.1818
GSRG0001896_17	GSRG0001896	B4galnt4	17	1	chr1:213879902-213879994	1	0	0	0	27.7077	16.4694	20.4819	22.449	1	0	1	1	0	0	0	0	0	0	0	0	0	31.0078	19.1638	32.8814	27.7778	17.1271	15.5673	16.7139	17.8082	20.4819	12.3288	15.6863	22.449	15.7143	27.907	13.2404	25.7627	26.5432	15.4696	14.7757	14.1643	15.0685	15.6627	9.58904
GSRG0001900_8	GSRG0001900	Lrrc56	8	1	chr1:214193558-214193993	0	1	0	0	41.4047	45.6371	43.75	44.4444	1	1	0	0	1	0	1	0	0	1	0	0	1	52.5424	40.2985	36.6667	36.1111	38.9831	48.8372	49.0909	20	12.5	43.75	25.5814	33.3333	44.4444	40.678	26.8657	20	25	30.5085	23.2558	32.7273	14.5455	6.25	31.25
GSRG0001903_6	GSRG0001903	Phrf1	6	1	chr1:214230473-214234252	0	1	0	1	83.75	74.8148	100	100	1	0	1	0	1	0	1	0	0	0	1	1	0	100	60	75	100	66.6667	77.7778	80	100	100	0	42.8571	100	50	33.3333	20	50	0	33.3333	22.2222	40	0	0	0
GSRG0001905_3	GSRG0001905	Tmem80	3	1	chr1:214322924-214323001	0	0	0	1	25.4433	27.7749	25.4125	37.2434	0	0	0	0	1	0	0	0	0	0	0	1	1	29.7872	26.3804	26.1972	19.4085	35.7143	18.0987	29.5117	18.4466	22.0779	25.4125	24.6106	31.0345	37.2434	19.6809	17.5869	19.1549	17.7449	29.1209	15.3565	23.3546	12.6214	13.6364	17.1617
GSRG0001929_2	GSRG0001929	Dhcr7	2	1	chr1:217022143-217024750	1	0	0	0	56.9022	38.4762	42.8571	100	1	0	1	1	1	0	0	0	0	0	0	1	0	82.6087	20	83.3333	41.6667	71.4286	20	24	25	20	42.8571	33.3333	100	100	69.5652	6.66667	50	33.3333	57.1429	0	4	0	13.3333	0
GSRG0001936_1	GSRG0001936	Oraov1	1	1	chr1:218076421-218077314	0	1	0	0	100	66.6667	0	71.4286	0	0	1	0	0	1	1	0	0	0	0	1	0	100	100	100	100	0	100	100	0	0	0	0	71.4286	0	0	0	66.6667	0	0	66.6667	40	0	0	0
GSRG0001948_2	GSRG0001948	Doc2g	2	1	chr1:219250763-219250910	1	0	0	0	34.5524	24.8417	42.8571	30	1	1	0	1	0	0	0	0	0	0	0	0	0	44.8276	31.0345	20.7547	41.5929	24.2105	16.9811	33.3333	12	42.8571	29.4118	15.7895	30	28.9474	34.4828	31.0345	15.0943	30.0885	12.6316	15.0943	13.3333	8	19.0476	17.6471
GSRG0001948_1	GSRG0001948	Doc2g	1	1	chr1:219250343-219250458	1	0	0	0	41.1307	23.6188	33.3333	31.8182	1	0	1	1	0	0	0	0	0	0	0	0	0	45.2055	20.5479	50.7692	48	17.5258	19.084	34.2466	33.3333	18.9189	13.3333	19.1489	31.8182	13.2075	43.8356	19.1781	43.0769	30	16.4948	18.3206	21.9178	25	16.2162	6.66667
GSRG0001950_10	GSRG0001950	Pitpnm1	10	1	chr1:219355353-219356187	1	0	0	1	37.6963	32.8643	26.7823	34.4507	1	0	1	1	0	0	0	0	0	1	0	1	1	41.8561	31.0606	39.738	38.1307	31.677	32.8	34.116	23.339	22.1505	26.7823	23.7647	34.4507	30.4965	30.4924	19.5076	25.5459	25.9719	20.1242	22.7556	21.9613	20.4429	19.3548	26.5896
GSRG0001978_3	GSRG0001978	Efemp2	3	1	chr1:220855186-220855824	1	1	0	0	37.6595	33.7725	28.9256	26.5537	1	1	1	0	1	1	0	0	1	0	0	1	0	38.4615	37.7622	39.1705	35.2436	37.4517	34.2541	29.6117	27.0073	28.9256	17.8378	15.2	26.5537	17.4603	31.339	25.1748	29.4931	24.0688	32.4324	28.1768	20.8738	16.0584	26.4463	11.8919
GSRG0002003_3	GSRG0002003	Sf1	3	1	chr1:221740159-221743002	1	0	0	0	27.4435	25.9434	25.8004	27.0531	1	1	1	0	0	0	1	0	0	0	0	0	0	27.0354	27.3963	28.3113	27.0308	26.5585	24.6949	26.5768	25.0936	22.7496	25.8004	27.0531	25.3468	20.9118	26.3518	26.9205	27.3179	21.4286	24.2528	22.7775	25.2291	23.97	22.2586	24.4821
GSRG0002011_2	GSRG0002011	Trpt1	2	1	chr1:222251637-222253166	0	1	0	0	41.2753	52.4994	33.3333	31.25	0	1	1	0	1	1	1	0	0	0	0	0	0	50	35.5556	34.0909	45.4545	51.7241	40.9091	64.8649	33.3333	16.2791	26.3158	31.25	30	28	22	26.6667	27.2727	16.1616	51.7241	38.6364	27.027	20.5128	4.65116	21.0526
GSRG0002011_6	GSRG0002011	Trpt1	6	1	chr1:222253974-222254098	1	1	1	0	44.7861	38.4899	41.4634	46.9027	1	1	0	1	1	1	1	0	1	1	0	1	0	49.1961	40	34.2105	55.7377	36.8984	37.1795	41.3919	33.3333	41.4634	39.2857	40.1274	46.9027	41.4966	39.8714	29.1429	23.0263	39.3443	31.016	26.2821	32.2344	24	31.7073	33.9286
GSRG0002011_4	GSRG0002011	Trpt1	4	1	chr1:222253601-222253725	1	1	0	1	58.3278	54.5181	65.0794	53.8462	1	1	1	1	1	1	1	0	0	1	1	0	1	63.6364	53.5714	60.221	55.8824	53.2468	53.1646	57.1429	43.4783	34.6154	65.0794	48.4848	53.8462	46.5347	33.3333	45.5357	47.5138	38.2353	32.4675	32.9114	33.3333	23.913	11.5385	63.4921
GSRG0002028_6	GSRG0002028	LOC100912041	6	1	chr1:224923056-224923230	1	1	1	1	63.0643	58.1279	66	69.1318	1	1	1	1	1	1	1	1	1	1	1	1	1	56.541	69.5473	64.8241	61.3445	60.7235	55.0162	58.6441	66	52.6502	54.7445	50.4178	69.1318	62.0879	51.8847	52.2634	61.3065	42.0168	43.9276	43.0421	47.4576	64	33.2155	51.8248
GSRG0002028_5	GSRG0002028	LOC100912041	5	1	chr1:224922700-224923012	1	1	1	1	58.7325	52.8157	54.3726	60.1942	1	1	1	1	1	1	1	1	0	1	1	1	1	58.3578	53.6145	61.512	61.4458	60.3376	45.1163	52.9933	54.3726	42.1569	50.9091	54.9815	60.1942	54.1818	38.1232	33.7349	49.4845	33.1325	48.9451	29.7674	38.5809	45.6274	20.5882	30
GSRG0002028_9	GSRG0002028	LOC100912041	9	1	chr1:224923792-224924030	1	0	0	0	32.7143	26.6339	28.8684	26.7327	1	1	1	1	0	0	1	0	0	0	0	0	0	34.8006	28.1001	35.0993	32.8571	24.8366	25.3579	29.7071	22.7799	23.1169	28.8684	24.4123	24.6094	26.7327	31.6369	27.0762	33.1126	29.4286	22.549	23.9264	26.1506	20.4633	20.7792	22.1709
GSRG0002032_10	GSRG0002032	Nxf1	10	1	chr1:224964908-224966669	1	1	1	1	67.0595	67.5191	64.4042	70.6085	1	1	1	1	1	1	1	1	1	1	1	1	1	71.0765	64.3365	65.0873	67.7378	70.333	64.5263	67.6979	64.4042	52.9801	52.4194	60.8808	70.6085	59.745	65.3696	56.6351	49.5428	62.4679	62.9667	51.8947	56.5969	53.997	35.4305	40.3226
GSRG0002040_1	GSRG0002040	Lbhd1	1	1	chr1:225085393-225085558	0	1	0	1	28.1255	29.3051	26.4706	35.1499	1	0	0	1	1	1	1	0	0	1	0	1	1	29.2969	25.2144	24.6575	33.3333	28.6408	26.738	32.5365	22.0994	21.875	26.4706	22.3176	35.1499	32.4074	27.7344	23.6707	22.8311	31.4225	25.2427	25.6684	29.4821	15.4696	19.7917	25.2941
GSRG0002042_5	GSRG0002042	Ganab	5	1	chr1:225106941-225107413	0	1	0	0	30.3841	29.4021	16.568	18.0887	1	0	1	0	0	1	1	0	0	0	0	0	0	29.9145	26.9841	35.0877	29.5499	26.4045	27.8396	33.9623	16.568	12.8631	13.0435	18.0887	11.4894	17.1521	27.3504	23.8095	27.4854	19.5695	17.9775	26.7261	29.8113	11.8343	12.4481	10.628
GSRG0002044_6	GSRG0002044	NA	6	1	chr1:225132618-225132842	1	1	1	1	44.7915	46.2191	43.3333	51.4706	1	1	1	1	1	1	1	1	0	1	1	1	0	50	44.7154	37.415	47.0356	51.1111	43.4783	44.0678	37.5	24.1379	43.3333	34.1176	51.4706	27.8195	42.8571	34.9593	28.5714	34.7826	48.8889	42.8571	39.8305	35.7143	22.9885	41.6667
GSRG0002044_7	GSRG0002044	NA	7	1	chr1:225133014-225133180	1	1	1	1	53.9973	42.1783	41	49.1713	1	1	1	1	1	1	1	1	0	1	1	1	1	57.4468	58.3012	49.4949	50.7463	44.3182	43.4066	38.8102	41	27.6316	36.8421	42.029	49.1713	32.6733	50.3546	50.9653	43.4343	44.7761	42.0455	42.3077	32.8612	33	18.4211	28.9474
GSRG0002055_5	GSRG0002055	Syt7	5	1	chr1:226467760-226468028	1	0	0	0	42.8928	28.1832	13.8889	18.0328	1	0	1	1	0	0	1	0	0	0	0	0	0	37.0968	39.6552	52.6316	42.1875	23.9437	27.2727	33.3333	13.8889	9.27835	12.8205	8.33333	10.2041	18.0328	30.6452	13.7931	42.1053	31.25	11.2676	14.5455	33.3333	5.55556	6.18557	5.12821
GSRG0002055_4	GSRG0002055	Syt7	4	1	chr1:226467130-226467636	1	1	0	0	48.307	46.1209	7.40741	16.2791	1	0	1	1	1	1	1	0	0	0	0	0	0	46.6667	35.4167	57.7465	53.3981	56.5217	42.0561	39.7849	7.40741	6.66667	5.08475	11.7647	4.7619	16.2791	46.6667	22.9167	47.8873	46.6019	28.9855	37.3832	34.4086	7.40741	6.66667	3.38983
GSRG0002069_15	GSRG0002069	Patl1	15	1	chr1:228362309-228364593	1	1	0	1	70.2094	89.3162	100	100	0	1	1	1	1	1	1	1	0	0	1	1	1	50	82.3529	66.6667	81.8182	83.3333	84.6154	100	100	40	100	100	100	71.4286	25	58.8235	66.6667	72.7273	83.3333	66.6667	66.6667	66.6667	20	0
GSRG0002136_6	GSRG0002136	Cdc37l1	6	1	chr1:247133453-247136001	1	1	1	1	64.0479	61.312	60.4651	57.8947	1	1	1	1	1	1	1	1	1	1	1	1	1	58.7571	63.1746	70.751	63.5088	60.8511	53.616	69.469	60.4651	49.6183	45.098	40.9091	55.1282	57.8947	58.1921	45.0794	67.1937	58.2456	48.5106	51.3716	59.7345	56.9767	42.7481	31.3725
GSRG0002209_8	GSRG0002209	Zfyve27	8	1	chr1:261428436-261430021	1	0	0	0	38.6504	27.824	19.3798	23.2	0	1	1	1	0	0	1	0	0	0	0	0	0	32.1637	47.9452	33.913	40.5797	26.8293	20.4724	36.1702	19.3798	16.6667	16.6667	16.3462	23.2	22.4242	19.883	46.5753	29.5652	33.3333	24.3902	18.1102	34.8936	10.8527	10.4167	14.5833
GSRG0002213_8	GSRG0002213	Cutc	8	1	chr1:263524990-263525844	0	1	0	0	22.3848	27.9635	20.8333	25.8065	0	0	0	0	0	1	1	0	0	0	0	0	0	18.0328	18.8889	23.7288	28.8889	22.2222	26.4957	35.1724	16.2791	10.8696	20.8333	25.8065	24.812	22.7273	14.7541	10	16.9492	13.3333	15.2778	25.641	26.2069	15.5039	10.8696	18.75
GSRG0002213_5	GSRG0002213	Cutc	5	1	chr1:263518288-263520841	0	1	0	0	49.786	40.2686	51.1111	50	1	1	0	0	1	1	1	1	0	0	0	0	1	58.4416	46.4789	48.5714	45.6522	37.931	30.0971	52.7778	51.1111	23.6364	22.2222	47.8261	35	50	41.5584	33.8028	22.8571	23.913	34.4828	29.1262	33.3333	26.6667	14.5455	16.6667
GSRG0002248_17	GSRG0002248	Pdcd11	17	1	chr1:266884022-266885441	1	1	0	0	33.0357	32.0103	51.8987	25	1	1	0	1	1	1	0	1	0	0	0	0	0	30.6122	36.0544	33.3333	32.1429	37.8641	31.1828	26.9841	51.8987	25	24.3243	15.9091	20	25	27.2109	28.5714	24.8366	28.5714	27.1845	25.8065	22.2222	35.443	12.5	10.8108
GSRG0002257_1	GSRG0002257	Gsto2	1	1	chr1:267618478-267623392	1	1	1	1	87.3122	81.5003	91.6667	100	1	1	1	1	1	1	1	1	1	0	1	1	1	84.9057	78.3784	100	85.9649	70	80.9524	93.5484	91.6667	72.2222	37.5	80.9524	66.6667	100	75.4717	64.8649	70.9677	70.1754	65	57.1429	64.5161	83.3333	38.8889	0
GSRG0002275_9	GSRG0002275	Tcf7l2	9	1	chr1:276723341-276728345	0	1	0	0	26.3706	53.5531	100	100	0	1	0	0	1	0	1	0	0	0	0	1	0	26.3158	33.3333	12.5	33.3333	71.4286	20	69.2308	60	100	0	0	80	100	0	28.5714	0	0	57.1429	20	61.5385	0	0	0
GSRG0002293_6	GSRG0002293	Eno4	6	1	chr1:280113525-280114969	1	1	1	1	72.1546	62.4383	75	67.7419	1	1	1	1	1	1	1	1	1	1	1	1	1	81.9672	62.2378	70.7547	73.6585	55.2239	71.2871	60.804	64.3836	75	60	47.2222	67.7419	63.1068	65.5738	55.9441	68.8679	71.2195	46.2687	71.2871	52.2613	54.7945	62.5	37.3333
GSRG0002293_13	GSRG0002293	Eno4	13	1	chr1:280124971-280126360	0	0	1	0	79.4022	87.3016	100	100	1	1	0	0	0	1	0	1	1	1	0	0	0	75	100	60	82.6087	61.9048	100	100	45.4545	100	66.6667	100	100	78.9474	50	46.1538	10	17.3913	0	42.8571	0	36.3636	50	33.3333
GSRG0002293_7	GSRG0002293	Eno4	7	1	chr1:280115024-280116005	1	1	1	1	58.9999	44.5671	55.2239	53.1915	1	1	1	1	1	1	1	1	1	1	1	1	1	65.9259	56.9061	55.4585	57.7093	48.2993	35.6436	49.7585	52.8302	55.2239	42.3423	46.2366	53.1915	36.2832	40	49.7238	54.1485	51.9824	46.2585	26.7327	43.4783	41.5094	50.7463	41.4414
GSRG0002311_21	GSRG0002311	Stxbp5	21	-1	chr1:3879203-3886243	1	1	0	1	79.7795	75.151	48.8372	78.5714	1	1	1	1	1	1	1	0	0	1	1	1	1	88.3721	75.5556	86.3014	68.8889	90.1639	64.1026	71.1864	48.8372	33.3333	41.1765	46.9388	78.5714	36.8421	60.4651	68.8889	49.3151	64.4444	39.3443	58.9744	67.7966	23.2558	25	35.2941
GSRG0002537_1	GSRG0002537	Soga3	1	-1	chr1:31049740-31055256	1	1	0	0	66.8252	58.4106	56.25	77.7778	1	1	0	1	1	1	1	0	0	0	0	1	0	60.9195	53.6232	82.6087	70.1493	56.6667	64.1791	54.386	25.5814	50	56.25	37.5	77.7778	36.8421	55.1724	49.2754	13.0435	44.7761	50	59.7015	52.6316	0	0	6.25
GSRG0002552_3	GSRG0002552	Irx2	3	-1	chr1:33272030-33272638	0	1	0	0	16.6145	28.3415	32.3077	20	0	0	0	0	1	0	1	1	0	0	0	0	0	24.7059	15.1515	10.1449	16.4557	28.5714	24.7863	31.6667	32.3077	25	17.9487	20	18.3099	18.1818	21.1765	15.1515	5.7971	15.1899	28.5714	20.5128	31.6667	30.7692	21.4286	10.2564
GSRG0002556_4	GSRG0002556	Fastkd3	4	-1	chr1:37737013-37737830	1	1	0	0	37.4465	30.8598	20.9877	28.0899	1	1	0	1	1	0	1	0	0	0	0	0	0	39.0476	34.8837	27.7778	48.0769	40	21.3793	31.2	20.9877	9.09091	20.3704	28.0899	20	15.9091	36.1905	31.0078	24.0741	44.2308	33.3333	16.5517	30.4	19.7531	6.06061	5.55556
GSRG0002561_2	GSRG0002561	NA	2	-1	chr1:37977783-37979058	1	1	1	1	92.1324	95.936	94.4444	100	1	1	1	1	1	1	1	1	1	1	1	1	1	92.3077	95.7447	88.3721	92.1053	100	97.1831	90.625	94.4444	90.7692	94.1176	95.5556	100	95.122	71.1538	46.8085	51.1628	63.1579	66.6667	52.1127	60.9375	72.2222	46.1538	85.2941
GSRG0002601_7	GSRG0002601	Fgfr1op	7	-1	chr1:53136709-53142883	1	1	0	0	43.7233	60.7615	50	60	1	1	1	1	1	1	1	0	0	0	1	0	0	36.9565	38.8889	53.3333	45.7143	51.5152	50.7692	80	33.3333	13.0435	50	60	21.7391	14.2857	30.4348	38.8889	43.3333	40	30.303	46.1538	75	25	0	25
GSRG0002605_32	GSRG0002605	Afdn	32	-1	chr1:53717095-53720115	1	1	0	0	39.6119	35.0562	23.9669	24.0385	1	1	1	1	1	0	1	0	0	0	0	0	0	41.6309	35.014	39.0335	42.7692	41.9355	24.812	38.4211	21.9178	21.4724	23.9669	15.9292	20	24.0385	39.485	30.2521	31.9703	38.1538	40.553	22.0551	37.3684	15.0685	9.81595	14.876
GSRG0002918_1	GSRG0002918	Psmb1	1	-1	chr1:57490449-57491317	0	0	1	1	96.6585	96.7078	100	100	0	1	1	0	1	0	0	1	1	1	0	1	1	96.0784	97.2222	93.3333	100	100	90.1235	100	100	87.5	100	100	100	100	23.5294	55.5556	28.8889	23.2558	80	19.7531	8.82353	29.2683	62.5	72
GSRG0002961_1	GSRG0002961	Zfp110	1	-1	chr1:65756576-65756853	1	1	1	1	42.75	44.9246	50.7692	49.6881	1	1	1	0	1	0	1	1	1	1	1	1	1	46.077	46.7933	38.8704	39.2593	47.9915	42.4403	44.3418	47.6998	50.5085	50.7692	43.8202	36.8932	49.6881	31.669	25.8907	29.2359	17.7778	32.5581	20.1592	33.0254	36.3196	44.0678	31.5385
GSRG0002994_11	GSRG0002994	Ssc5d	11	-1	chr1:72451350-72451633	0	1	0	1	33.1349	30.0441	40	43.6364	0	0	1	0	1	0	1	0	0	1	0	1	1	40.458	17.7419	42.0561	32.2835	32.8859	23.913	33.3333	10.6383	25.9259	40	37.5	43.6364	31.5789	15.2672	14.5161	39.2523	12.5984	26.8456	22.8261	26.0417	8.51064	14.8148	33.3333
GSRG0002994_9	GSRG0002994	Ssc5d	9	-1	chr1:72452594-72455277	0	1	0	1	40.1455	38.2962	34.7826	54.5455	0	0	1	1	1	0	1	1	0	0	1	1	1	38.75	39.5349	39.2593	43.038	42.6087	26.1261	46.1538	34.7826	12	31.3433	54.5455	34.6939	44.8276	25	16.2791	34.0741	37.9747	36.5217	18.018	30.7692	30.4348	0	11.9403
GSRG0002997_1	GSRG0002997	Rpl28	1	-1	chr1:72621518-72621833	1	1	1	1	84.7503	77.3783	70.6897	89.4737	1	1	1	1	1	1	1	1	1	1	1	1	0	77.665	82.4561	85.034	93.8462	86.6667	69.5067	75.9615	66.8966	68.75	70.6897	83.6364	82.1429	89.4737	37.5635	32.7485	42.1769	51.2821	48.8889	26.009	39.4231	26.2069	31.25	37.931
GSRG0002998_5	GSRG0002998	Kmt5c	5	-1	chr1:72671348-72671588	0	0	0	1	33.8615	31.7074	27.619	34.7826	1	0	1	0	1	0	0	0	0	0	1	0	1	37.2973	22.9947	36.9863	38.1679	37.4046	26.57	31.1475	27.619	21.0526	19.0476	29.4118	21.0526	34.7826	31.3514	16.0428	30.137	24.4275	30.5344	15.4589	22.9508	13.3333	13.1579	11.9048
GSRG0002998_2	GSRG0002998	Kmt5c	2	-1	chr1:72672560-72673545	1	1	1	1	100	99.3994	100	100	1	1	1	1	1	1	1	1	1	1	1	1	1	100	100	100	100	100	98.1982	100	100	100	100	100	100	100	78.2609	65.4545	84.8168	67.5585	66.2577	64.8649	66.0377	94.8718	82.6087	84
GSRG0003034_10	GSRG0003034	Gipr	10	-1	chr1:80066679-80066806	1	1	0	0	67.1254	67.1115	81.8182	70.5882	1	0	1	1	1	1	1	0	0	0	0	0	1	76.3158	52.9412	67.8161	71.4286	63.1579	67.7419	70.4348	81.8182	60	77.7778	63.6364	63.1579	70.5882	73.6842	23.5294	59.7701	70.1299	44.7368	61.2903	60.8696	54.5455	26.6667	44.4444
GSRG0003041_15	GSRG0003041	Mark4	15	-1	chr1:80338403-80339566	1	0	0	0	37.6652	22.4737	31.9149	29.7297	1	0	1	1	1	0	0	0	0	0	0	0	0	35.2381	39.2157	40	36.2069	31.9588	17.5676	17.8947	31.9149	20	15.2542	9.58904	23.6842	29.7297	26.6667	23.5294	40	32.7586	26.8041	10.8108	16.8421	21.2766	15	10.1695
GSRG0003044_15	GSRG0003044	Clasrp	15	-1	chr1:80494427-80494678	1	1	1	1	60.7366	55.4267	47.644	63.1579	1	1	1	1	1	1	1	1	1	1	1	1	1	66.9065	55.3648	58.3333	62.3418	60.8939	51.6699	53.7162	42.9787	47.644	40.2715	63.1579	61.326	61.6438	66.1871	53.2189	52.5	55.6962	54.1899	49.9018	49.6622	40	45.0262	35.2941
GSRG0003058_2	GSRG0003058	Zfp111	2	-1	chr1:81042347-81043325	1	0	0	1	31.6175	25.9245	39.6825	34.6154	0	1	1	1	0	0	0	0	1	0	0	1	1	16.7702	27.4074	35.3535	46.9388	31.9149	23.6364	22.2222	16.3636	39.6825	18.75	8.57143	31.8681	34.6154	14.9068	25.1852	34.3434	44.898	23.4043	20.6061	18.5185	12.7273	28.5714	15.625
GSRG0003059_3	GSRG0003059	Zfp61	3	-1	chr1:81126136-81127044	0	1	0	0	33.1056	35.6821	35.0649	32.7103	1	0	0	1	0	1	1	0	0	0	0	1	0	34.6939	29.2929	37.2881	31.1475	27.3973	48.3607	31.2883	35.0649	15.493	29.2929	18.0723	32.7103	22.1053	31.2925	23.2323	18.6441	31.1475	24.6575	48.3607	30.6748	23.3766	11.2676	24.2424
GSRG0003060_1	GSRG0003060	Zfp94	1	-1	chr1:81149508-81152333	1	1	0	1	43.1157	57.0437	50	72.093	1	1	1	0	1	1	1	0	0	0	0	1	1	41.1765	47.541	46.6667	37.0787	68.75	50	52.381	50	21.4286	26.5306	35.7143	71.4286	72.093	35.2941	39.3443	26.6667	13.4831	37.5	43.3333	38.0952	20.8333	21.4286	8.16327
GSRG0003061_6	GSRG0003061	NA	6	-1	chr1:81161000-81161993	1	1	1	1	46.8636	48.9706	52.4862	47.0199	1	1	1	1	1	1	1	1	1	1	1	1	0	45.098	45.2282	52.5	44.6281	56.4356	44.4444	46.0317	52.4862	49.6599	41.8182	39.3103	47.0199	38.6503	43.1373	37.3444	47.5	31.405	56.4356	42.3611	33.3333	47.5138	34.0136	40
GSRG0003069_7	GSRG0003069	Grik5	7	-1	chr1:81935477-81935796	1	1	1	0	89.8261	75.5495	100	100	1	1	1	0	1	1	1	1	1	1	0	0	1	100	76	91.3043	92	61.9048	75	89.7436	45.4545	100	100	66.6667	57.8947	100	63.6364	48	69.5652	16	38.0952	62.5	46.1538	36.3636	50	40
GSRG0003204_5	GSRG0003204	Fam98c	5	-1	chr1:88096096-88097025	1	1	0	0	34.7918	29.3559	30.3797	24.7911	1	1	1	1	0	1	1	0	0	1	0	0	0	36.1204	32.5349	36.1884	34.3234	26.1905	33.564	28.3133	21.7391	30.3797	29.4964	18.8498	19.5402	24.7911	36.1204	31.5369	35.9743	32.3432	24.2857	33.218	27.1084	16.1491	24.0506	25.8993
GSRG0003221_4	GSRG0003221	Proser3	4	-1	chr1:89001849-89001925	0	0	0	1	16.8731	32.3418	20	60	0	0	0	0	0	0	0	0	0	0	1	0	1	19.0476	25	18.1818	5.26316	31.25	29.4118	36.3636	20	11.1111	0	39.1304	14.2857	60	14.2857	25	9.09091	0	12.5	23.5294	9.09091	0	0	0
GSRG0003245_3	GSRG0003245	Scn1b	3	-1	chr1:89558911-89559914	1	1	1	1	87.4327	74.7388	100	100	1	1	1	1	1	1	1	1	1	1	1	1	1	85.3659	100	82.1429	82.2222	84.6154	70.3704	69.2308	72.7273	71.4286	100	66.6667	100	74.1935	63.4146	70.9677	28.5714	48.8889	76.9231	44.4444	30.7692	45.4545	57.1429	61.5385
GSRG0003246_13	GSRG0003246	Gramd1a	13	-1	chr1:89568964-89570167	1	1	1	1	49.4501	46.2428	45.182	55.9567	1	1	1	1	1	1	1	1	1	1	1	1	1	49.3716	48.2937	45.6621	54.4728	44.4785	44.7368	49.513	44.9275	36.7387	45.182	42.8571	53.1729	55.9567	39.6768	41.9855	35.3881	45.8466	32.2086	34.0226	34.4156	35.5072	32.613	36.8308
GSRG0003253_9	GSRG0003253	Lsm14a	9	-1	chr1:90202183-90207973	1	1	1	1	76.7857	60.8855	100	87.5	1	1	1	1	0	1	1	1	0	1	1	1	1	50	90.4762	100	66.6667	45.4545	78.3784	58.8235	63.6364	100	62.5	87.5	63.6364	53.8462	30	66.6667	57.1429	55.5556	18.1818	43.2432	52.9412	54.5455	22.2222	37.5
GSRG0003339_1	GSRG0003339	Siglec5	1	-1	chr1:98570548-98570609	0	0	0	1	46.5077	61.5176	100	54.2857	1	0	0	1	1	0	0	0	0	1	1	0	1	53.125	33.3333	38.4615	61.1111	51.2195	100	33.3333	100	15.7895	55.5556	47.3684	33.3333	54.2857	46.875	22.2222	30.7692	44.4444	39.0244	100	22.2222	33.3333	10.5263	33.3333
GSRG0003356_4	GSRG0003356	Nr1h2	4	-1	chr1:100558206-100558475	0	0	1	0	46.5528	40.6803	53.4247	51.773	1	0	0	1	0	0	0	1	1	0	0	1	0	54.0541	41.1765	43.6123	47.3684	47.1698	40.8451	34.026	53.4247	48.8722	37.5	38.1215	51.773	35.9551	33.1081	24.2215	19.3833	28.483	16.9811	16.338	18.7013	30.137	25.5639	23.6111
GSRG0003363_6	GSRG0003363	Cpt1c	6	-1	chr1:100961866-100964413	0	1	0	1	33.4928	29.741	48.1013	45.3659	0	1	0	1	0	1	1	1	0	0	1	1	1	30.2412	32.377	30.1099	41.2429	28.8684	25.8555	34.4992	48.1013	30.303	18.6813	37.5	42.1569	45.3659	24.8609	28.6885	23.7363	35.8757	24.9423	25.8555	28.2989	32.9114	24.2424	14.2857
GSRG0003374_6	GSRG0003374	Cd37	6	-1	chr1:101231567-101232223	1	0	0	1	35.7367	16.9488	20	47.0588	1	1	1	1	0	0	0	0	0	0	0	1	1	30.4348	33.3333	42.2222	36.9565	19.3548	16.763	14.7287	20	3.7037	10.7143	17.3077	47.0588	27.5362	28.9855	29.1667	35.5556	34.7826	16.129	12.7168	7.75194	10	0	7.14286
GSRG0003377_4	GSRG0003377	Lin7b	4	-1	chr1:101358885-101359536	1	0	0	0	29.3256	25.723	21.3894	23.601	1	0	1	1	0	0	1	0	0	0	0	0	0	32.9377	26.1314	27.7865	30.4469	25.0633	22.5705	29.5352	12.5	21.3894	17.5476	21.6667	23.601	19	29.3769	24.8175	27.6295	26.5363	21.2658	20.0627	27.2864	11.6279	20.4753	17.3362
GSRG0003403_1	GSRG0003403	Saa4//Hps5	1	-1	chr1:102845072-102849247	1	0	0	0	65.7143	83.3333	100	100	1	0	1	1	0	0	0	0	0	0	1	0	0	100	20	100	42.8571	50	100	100	75	100	0	100	33.3333	75	80	0	40	28.5714	0	0	0	0	0	0
GSRG0003407_6	GSRG0003407	Ptpn5	6	-1	chr1:103211257-103211485	1	0	0	1	29.8102	26.5328	26.9373	32.8859	1	0	1	1	0	0	0	0	0	1	0	1	1	32.3383	22.7771	30.6043	33.5211	23.5043	26.0794	30.0146	23.5127	13.9535	26.9373	22.1757	32.8859	32.3864	31.8408	15.8343	26.9006	27.6056	22.6496	22.1071	24.5974	22.6629	12.4031	25.8303
GSRG0003407_5	GSRG0003407	Ptpn5	5	-1	chr1:103211594-103212114	1	1	0	0	33.1174	30.032	33.9535	31.9444	1	0	1	1	1	1	0	1	0	0	0	0	1	38.2449	27.9817	34.2432	32	30.3887	29.7753	29.932	33.9535	24.1791	24.9267	22.252	31.3333	31.9444	36.8364	25	27.2953	31.2	27.5618	27.5281	24.9433	26.9767	22.6866	24.0469
GSRG0004208_2	GSRG0004208	Pex11a	2	-1	chr1:141476170-141478548	1	1	0	1	41.5135	53.2721	36.8421	44.8276	1	1	0	1	1	1	1	1	0	0	1	0	1	47.8261	34.5455	44	39.6825	61.5385	51.5152	46.7626	33.3333	36.8421	27.2727	44.8276	33.3333	37.7778	34.7826	32.7273	16	34.9206	61.5385	36.3636	34.5324	33.3333	21.0526	0
GSRG0004220_1	GSRG0004220	Furin	1	-1	chr1:142194380-142196895	1	1	0	0	54.1071	52.408	42.8571	81.8182	1	1	1	1	1	0	1	0	1	0	0	1	0	61.9048	58.3333	42.8571	53.3333	54.5455	31.25	71.4286	42.8571	33.3333	20	50	81.8182	42.8571	47.619	41.6667	42.8571	40	45.4545	25	28.5714	0	26.6667	0
GSRG0004228_7	GSRG0004228	Cpeb1	7	-1	chr1:143179909-143180835	1	1	1	1	82.2736	86.0267	80	79.1045	1	1	1	1	1	1	1	1	1	0	1	1	1	77.3196	93.9394	88.2353	69.6	96.6667	79.7468	81.6667	80	55.5556	47.3684	66.6667	79.1045	65.3846	63.9175	92.9293	64.7059	68.8	73.3333	78.481	78.3333	80	51.8519	21.0526
GSRG0004237_15	GSRG0004237	Il16	15	-1	chr1:145787038-145789252	0	1	1	1	63.9394	74.0462	100	66.6667	0	1	0	0	1	1	1	1	0	1	1	0	1	60	75.7576	73.3333	46.6667	71.4286	68.254	82.4561	57.1429	100	75	66.6667	66.6667	41.1765	20	60.6061	53.3333	0	57.1429	63.4921	49.1228	42.8571	50	62.5
GSRG0004237_16	GSRG0004237	Il16	16	-1	chr1:145785321-145786935	0	1	0	1	45.2656	65.2991	83.3333	80	1	1	0	0	1	1	1	1	0	0	1	1	1	42.3077	45.4545	38.4615	54.8387	69.2308	66.6667	60	83.3333	33.3333	60	49.2063	80	53.3333	34.6154	36.3636	15.3846	38.7097	61.5385	33.3333	46.6667	33.3333	0	0
GSRG0004264_1	GSRG0004264	Hikeshi	1	-1	chr1:154168985-154170190	0	1	0	1	40.4456	42.7323	60	100	1	0	0	1	1	0	1	0	1	0	1	1	1	41.1765	27.2727	60	33.3333	42.8571	39.3939	45.9459	40	60	25	77.7778	28.5714	100	35.2941	18.1818	0	33.3333	42.8571	24.2424	32.4324	10	53.3333	25
GSRG0004267_1	GSRG0004267	Crebzf	1	-1	chr1:156294734-156294944	1	1	1	1	67.3592	63.5648	64.9755	63.0252	1	1	1	1	1	1	1	1	1	1	1	1	1	70.1357	65.4341	67.6674	66.1996	62.9459	61.9318	65.8167	64.9755	62.1622	56.25	54.5161	63.0252	58.6563	57.5566	59.4855	54.9654	49.2119	52.244	49.2898	53.0669	53.3552	54.4402	52.6786
GSRG0004287_14	GSRG0004287	Uvrag	14	-1	chr1:163848605-163866308	0	1	0	1	67.7922	97.7778	100	100	0	1	0	1	0	1	1	0	0	1	0	1	1	80	85.7143	45.4545	60	100	100	93.3333	100	100	100	50	100	100	0	42.8571	18.1818	33.3333	21.0526	100	46.6667	0	0	66.6667
GSRG0004293_1	GSRG0004293	Slco2b1	1	-1	chr1:164656575-164659923	0	1	1	0	92.8571	71.4286	100	100	0	0	1	1	1	1	1	0	1	1	0	0	1	71.4286	100	100	100	42.8571	100	71.4286	100	100	42.8571	0	100	81.8182	14.2857	0	40	50	28.5714	54.5455	57.1429	0	85.7143	28.5714
GSRG0004307_8	GSRG0004307	Atg16l2	8	-1	chr1:166405727-166406554	1	1	1	1	56.3295	49.7475	82.6087	52.6316	1	1	1	1	1	0	1	1	1	1	1	1	1	59.5238	54.4304	54.5455	56.8182	58.3333	40.9091	50	61.2903	53.8462	82.6087	47.3684	52.6316	50	54.7619	53.1646	45.4545	56.8182	58.3333	20.4545	44.2308	58.0645	51.2821	34.7826
GSRG0004313_1	GSRG0004313	Lrrc51	1	-1	chr1:167006606-167017059	0	1	0	0	54.375	39.0115	57.1429	28.5714	1	1	0	0	1	0	1	1	0	0	0	1	0	50	50	37.5	80	53.8462	6.66667	56.5217	57.1429	6.66667	30	10	28.5714	23.0769	50	37.5	25	20	30.7692	0	52.1739	28.5714	0	0
GSRG0004314_1	GSRG0004314	Il18bp	1	-1	chr1:167093163-167093413	1	0	0	0	50.6414	37.0733	48.3871	45.2381	1	1	1	1	1	0	0	0	0	1	0	1	0	50.3448	39.5349	54.2857	58.4	43.5484	34.9282	32.7434	40.8451	40.9091	48.3871	20.6612	45.2381	30.8411	44.1379	37.2093	47.619	56	37.0968	24.8804	23.0088	16.9014	18.1818	32.2581
GSRG0004373_5	GSRG0004373	Trim5	5	-1	chr1:169448828-169449906	1	1	0	1	44.4126	39.1798	34.8837	38.5321	1	1	1	1	1	1	1	1	0	0	1	1	1	44.8718	38.9474	53.5211	40.3101	43.7262	33.9759	39.8374	34.8837	23.3083	27.2727	28.4211	38.5321	31.4685	33.9744	36.8421	49.2958	31.7829	43.346	33.7349	38.6179	26.7442	21.0526	16.6667
GSRG0004388_9	GSRG0004388	Fam160a2	9	-1	chr1:170219454-170222297	1	1	1	1	95.0061	90.9827	100	97.7011	1	1	1	1	1	1	1	1	1	1	1	1	1	93.1034	95.7447	100	91.1765	92.4528	90.9605	89.5349	97.5309	80.9524	100	93.0233	95.1807	97.7011	51.0345	42.5532	30.0752	35.2941	35.8491	30.5085	38.3721	51.8519	34.9206	41.791
GSRG0004399_3	GSRG0004399	Mrpl17	3	-1	chr1:170652652-170652832	1	1	1	1	32.3309	30.0214	42.3204	39.4366	1	1	1	1	1	1	1	1	1	1	1	1	1	33.441	32.5496	33.4673	29.8655	30.321	29.7234	30.0199	38.5222	37.0813	42.3204	32.8512	39.4366	35	31.0178	32.0353	31.3568	29.7758	27.5862	28.4873	25.7124	29.3596	32.0574	36.6851
GSRG0004415_1	GSRG0004415	Cyb5r2	1	-1	chr1:171979738-171979834	0	1	0	0	71.6667	92.5926	100	100	1	0	0	0	1	1	1	1	0	0	1	0	0	86.6667	100	0	100	77.7778	100	100	100	0	0	100	100	100	53.3333	25	0	0	66.6667	57.1429	85.7143	100	0	0
GSRG0004415_2	GSRG0004415	Cyb5r2	2	-1	chr1:171979310-171979642	0	0	1	0	27.2362	29.4933	52.381	35.7143	0	0	0	0	0	1	0	0	1	1	0	0	0	23.2558	30.7692	39.1304	15.7895	21.8391	32.3944	34.2466	20.9302	28.5714	52.381	11.5789	35.7143	23.0769	11.6279	20.5128	8.69565	0	6.89655	25.3521	19.1781	18.6047	28.5714	38.0952
GSRG0004445_26	GSRG0004445	Sbf2	26	-1	chr1:174982462-174991199	1	0	0	1	73.4588	71.4567	100	100	1	0	1	1	0	1	0	0	0	0	1	1	0	70.8333	52.6316	100	70.3704	92.8571	55.5556	65.9574	50	100	55.5556	50	100	72.7273	50	15.7895	70	51.8519	7.14286	35.5556	17.0213	12.5	0	0
GSRG0004450_14	GSRG0004450	Eif4g2	14	-1	chr1:175888367-175888958	0	1	1	1	70.9965	62.6878	81.8182	74.4681	1	0	1	0	0	1	1	1	1	0	1	1	1	82.716	72.1739	71.831	57.265	53.4884	68.1416	66.4336	60	81.8182	68.75	57.1429	65.8537	74.4681	49.3827	13.913	45.0704	20.5128	13.9535	35.3982	40.5594	56.6667	54.5455	18.75
GSRG0004452_1	GSRG0004452	Dkk3	1	-1	chr1:176982420-176982927	1	0	1	0	74.6165	81.3928	91.8367	78.9474	1	0	1	1	0	0	0	1	1	1	0	0	0	69.3878	72.549	80.7229	75.8065	78.1513	81.6794	84.3478	62.963	91.8367	70.1493	78.9474	77.5281	73.3333	34.6939	23.5294	45.7831	32.2581	16.8067	19.8473	17.3913	37.037	32.6531	35.8209
GSRG0004483_2	GSRG0004483	Thumpd1	2	-1	chr1:189460841-190368991	1	1	1	1	98.5294	100	100	100	1	1	1	1	1	1	1	1	1	1	1	1	1	100	94.1176	100	100	100	100	100	100	100	100	100	100	100	58.5366	58.8235	51.4286	97.1429	41.1765	51.8519	76.9231	94.1176	83.3333	47.0588
GSRG0004500_7	GSRG0004500	Ears2	7	-1	chr1:191998627-192003678	1	1	0	1	95.8333	88.2051	100	100	1	1	1	1	0	1	1	0	1	0	0	1	1	83.3333	100	100	100	100	84.6154	80	0	100	100	100	100	69.2308	66.6667	80	80	66.6667	88.8889	30.7692	40	0	50	0
GSRG0004500_5	GSRG0004500	Ears2	5	-1	chr1:192004045-192006399	1	1	0	0	79.697	75.0487	60	100	1	1	0	1	0	1	1	0	0	0	0	0	0	100	100	45.4545	73.3333	100	47.3684	77.7778	0	33.3333	60	100	60	100	50	100	18.1818	40	85.7143	31.5789	44.4444	0	0	0
GSRG0004500_4	GSRG0004500	Ears2	4	-1	chr1:192006509-192007996	1	0	0	0	73.6538	85.1852	100	100	1	1	0	1	0	0	1	0	0	0	0	1	0	100	60	50	84.6154	55.5556	100	100	71.4286	100	33.3333	100	81.8182	100	85.7143	53.3333	0	61.5385	0	0	57.1429	0	0	0
GSRG0004504_20	GSRG0004504	Arhgap17	20	-1	chr1:193239873-193245127	1	1	0	1	48.0064	46.7457	56	57.8947	1	1	1	1	1	1	1	1	0	0	0	1	1	50	49.5495	40.4762	52	39.2405	42.8571	58.1395	56	28.2051	34.375	29.6	57.8947	40.3509	40.9091	41.4414	35.7143	50.6667	37.9747	37.1429	52.7132	40	10.2564	21.875
GSRG0004577_7	GSRG0004577	Xpo6	7	-1	chr1:197549119-197549407	1	1	1	1	95.0443	93.4779	78.9474	91.1111	1	1	1	1	0	1	1	1	1	1	1	1	0	93.5484	100	91.8919	94.7368	100	86.8852	93.5484	78.9474	73.3333	57.1429	80.6452	88.8889	91.1111	43.0108	76.3636	35.1351	42.1053	16.6667	55.7377	43.0108	63.1579	26.6667	42.8571
GSRG0004577_8	GSRG0004577	Xpo6	8	-1	chr1:197548763-197549052	1	1	1	1	90.9555	97.619	100	100	1	1	1	1	1	1	1	1	1	1	1	1	1	95.122	89.7436	92	86.9565	100	92.8571	100	89.1892	100	76.4706	100	100	86.6667	82.9268	46.1538	80	60.8696	52.6316	78.5714	63.8889	64.8649	50	58.8235
GSRG0004579_9	GSRG0004579	Spns1	9	-1	chr1:197772444-197772685	1	1	0	1	45.5812	37.1545	30.2594	34.3284	1	1	1	1	1	1	0	0	1	0	1	1	1	50.2577	43.5088	43.8662	44.692	37.5824	38.8306	35.0504	26.9608	30.2594	24.7059	30.1493	30.2326	34.3284	42.268	29.8246	33.4572	30.9305	36.4835	28.7856	24.6361	24.0196	26.513	23.5294
GSRG0004579_8	GSRG0004579	Spns1	8	-1	chr1:197772752-197773093	1	1	0	0	36.0974	31.3486	30.0493	29.783	1	1	1	0	1	1	0	0	1	0	0	0	1	39.2034	31.6265	39.7101	33.8496	37.1069	29.7605	27.1784	21.4815	30.0493	20.7127	19.8276	25	29.783	38.5744	29.8193	38.5507	25	35.2201	27.8221	24.6888	20.3704	28.0788	18.2628
GSRG0004584_20	GSRG0004584	Atxn2l	20	-1	chr1:197909719-197909898	0	1	1	0	32.7014	26.4128	78.9474	50	0	0	1	0	1	0	1	0	1	1	1	0	0	29.2929	23.3645	43.3333	34.8148	30.4348	17.4312	31.3725	35.7143	78.9474	52.9412	50	33.3333	41.6667	16.1616	16.8224	36.6667	23.7037	26.087	12.844	25.4902	21.4286	73.6842	47.0588
GSRG0004597_3	GSRG0004597	NA	3	-1	chr1:198333611-198334582	1	0	0	0	47.534	49.6905	64.4444	49.3333	1	1	1	1	1	0	0	0	0	1	0	1	0	49.1803	54.8387	44.5783	41.5385	50.8197	50	48.2517	30.6667	35.5932	64.4444	43.2099	49.3333	40	42.623	41.9355	33.7349	36.9231	36.0656	7.14286	23.7762	16	13.5593	26.6667
GSRG0004597_7	GSRG0004597	NA	7	-1	chr1:198323689-198324858	1	0	1	1	91.369	94.8718	100	100	1	1	1	1	0	0	1	1	1	1	1	1	1	100	90.4762	75	100	100	84.6154	100	100	71.4286	100	100	100	100	35.2941	57.1429	37.5	100	25	15.3846	71.4286	88.8889	28.5714	100
GSRG0004597_8	GSRG0004597	NA	8	-1	chr1:198322371-198323509	0	0	0	1	98.1481	89.3506	100	100	0	0	1	1	0	0	0	1	0	0	1	0	1	92.5926	100	100	100	100	90.9091	77.1429	100	100	100	100	100	100	7.40741	19.0476	57.1429	37.037	0	0	17.1429	80	0	0
GSRG0004600_2	GSRG0004600	Prrt2	2	-1	chr1:198454110-198454621	1	1	0	1	58.6777	45.9048	38.4615	41.8919	1	1	1	1	1	1	1	0	0	1	1	1	0	49.3113	56.7742	67.1111	61.5142	41.3333	39.0476	57.3333	34.0659	14.2857	38.4615	31.25	29.2929	41.8919	45.73	45.1613	56.8889	47.9495	40	39.0476	43.2	21.978	10.3896	32.967
GSRG0004620_2	GSRG0004620	Prss53	2	-1	chr1:199335140-199336233	1	1	0	1	50.6629	43.9568	100	61.1111	1	1	1	1	1	1	1	0	0	1	1	1	1	52.6316	53.8462	44	52.1739	37.2549	50	44.6154	100	0	52.381	52.381	61.1111	56.7568	47.3684	51.2821	32	47.8261	31.3725	50	33.8462	0	0	28.5714
GSRG0004620_1	GSRG0004620	Prss53	1	-1	chr1:199336404-199336551	1	1	1	1	91.791	100	100	100	1	1	1	1	1	1	1	1	1	1	1	1	1	100	100	100	67.1642	100	100	100	100	100	100	100	100	100	59.5745	61.5385	91.6667	62.6866	71.4286	62.069	48.6486	45.4545	33.3333	66.6667
GSRG0004620_5	GSRG0004620	Prss53	5	-1	chr1:199334166-199334282	1	1	0	1	62.9171	54.7423	64.7059	51.5152	1	1	1	1	1	1	1	1	0	0	1	0	1	67.7419	57.1429	68.8889	57.8947	75.3846	42.3077	46.5347	64.7059	18.1818	37.5	42.8571	7.69231	51.5152	36.5591	35.7143	57.7778	28.9474	58.4615	26.9231	35.6436	58.8235	9.09091	25
GSRG0004620_6	GSRG0004620	Prss53	6	-1	chr1:199333864-199334010	1	1	1	1	90.3199	80.755	92.5926	94.8718	1	1	1	1	1	1	1	1	1	1	1	1	1	92.8571	85.5072	90.3226	92.5926	79.4872	77.7778	85	85.7143	80.9524	92.5926	65.8537	94.8718	92	90.4762	75.3623	61.2903	79.0123	66.6667	77.7778	82.5	57.1429	38.0952	74.0741
GSRG0004626_1	GSRG0004626	RGD1310127	1	-1	chr1:199715668-199715879	1	1	0	1	40.0172	35.3579	41.8803	35.3293	1	1	1	1	0	1	1	0	1	0	0	1	1	39.7059	31.7073	48.0392	40.6162	29.2453	42.9487	33.8798	25	41.8803	24.1935	25.8741	35.3293	31.3559	35.2941	28.4553	39.2157	38.6555	19.8113	37.8205	32.2404	20.8333	39.3162	16.129
GSRG0004628_5	GSRG0004628	Tial1	5	-1	chr1:199849442-199851291	1	0	0	0	33.6235	30.7477	26.4957	29.1925	0	1	1	1	0	0	0	0	0	0	0	0	1	31.2977	32.925	36.2445	34.0267	29.798	27.4382	35.007	26.4957	23.8754	24.0602	25.641	28.3019	29.1925	22.2901	26.34	26.6376	25.5572	11.1111	21.3264	23.431	21.6524	15.917	21.0526
GSRG0004665_5	GSRG0004665	Bnip3	5	-1	chr1:211249077-211251138	1	1	0	1	63.0054	77.273	52.9412	69.2308	1	1	1	1	1	1	1	1	0	0	0	1	1	52.6316	60.8696	87.5	51.0204	87.0968	62.5	82.2222	40.7407	52.9412	40	30	69.2308	62.963	52.6316	52.1739	81.25	44.898	83.871	62.5	80	37.037	23.5294	20
GSRG0004696_8	GSRG0004696	Cdhr5	8	-1	chr1:214259086-214259166	1	1	0	0	43.8862	35.311	33.3333	37.2549	1	1	1	1	0	1	1	0	0	0	0	0	1	37.7778	38.0952	42.5287	57.1429	28.2051	34.0659	43.662	33.3333	11.1111	25	20	14.2857	37.2549	35.5556	33.3333	36.7816	42.8571	17.9487	32.967	42.2535	0	0	0
GSRG0004707_4	GSRG0004707	Mob2	4	-1	chr1:214955059-214955724	0	0	0	1	41.1041	34.6197	33.3333	65	1	0	0	1	0	0	1	1	0	0	1	1	1	43.662	27.8689	43.5897	49.2958	35.6322	30.6122	37.6147	31.3433	33.3333	30	58.1395	65	45.4545	30.9859	18.0328	20.5128	45.0704	22.9885	24.4898	29.3578	29.8507	14.8148	20
GSRG0004708_1	GSRG0004708	Dusp8	1	-1	chr1:215038678-215043038	0	1	0	1	44.3406	40	44.4444	71.4286	1	0	0	0	1	0	1	1	0	0	0	1	1	81.8182	22.449	31.4286	41.6667	54.2857	25.7143	40	44.4444	0	0	37.5	40	71.4286	54.5455	4.08163	17.1429	16.6667	28.5714	22.8571	37.1429	33.3333	0	0
GSRG0004719_1	GSRG0004719	Cdkn1c	1	-1	chr1:216663449-216663584	0	0	0	1	51.1941	50.8196	57.1429	42.8571	0	1	0	1	1	0	0	1	0	0	0	1	1	50	45.4545	50	59.322	90.4762	29.6296	32.3529	57.1429	20	16.6667	25	36.8421	42.8571	10	27.2727	16.6667	30.5085	28.5714	18.5185	17.6471	57.1429	0	16.6667
GSRG0004728_11	GSRG0004728	Nadsyn1	11	-1	chr1:216997341-216997512	0	1	0	1	100	95.2381	100	100	0	0	1	1	1	1	1	0	0	0	1	1	0	100	100	100	100	100	100	85.7143	0	100	100	100	100	100	0	0	46.1538	28.5714	60	85.7143	71.4286	0	0	0
GSRG0004736_13	GSRG0004736	Tpcn2	13	-1	chr1:218427395-218431611	1	0	1	1	43.1792	25.6472	69.2308	63.1579	1	1	0	1	0	0	0	0	1	1	0	1	1	43.2836	41.1765	35.7143	52.5424	27.7778	23.0769	26.087	23.0769	69.2308	40	21.3115	63.1579	42.1053	38.806	38.2353	25	40.678	11.1111	17.9487	15.2174	15.3846	61.5385	26.6667
GSRG0004736_10	GSRG0004736	Tpcn2	10	-1	chr1:218432590-218433477	1	1	1	1	56.675	64.6378	55.5556	93.1034	1	0	1	1	1	1	1	1	0	1	1	1	0	67.0588	37.6623	56.8627	65.1163	78.3784	51.8987	63.6364	51.1111	40	55.5556	51.8519	93.1034	66.1017	35.2941	12.987	31.3725	39.5349	43.2432	48.1013	41.8182	31.1111	20	44.4444
GSRG0004736_17	GSRG0004736	Tpcn2	17	-1	chr1:218423771-218425169	0	1	0	0	54.7642	54.4609	73.3333	69.2308	1	0	0	0	1	0	1	0	0	0	0	0	0	47.8261	52	69.2308	50	54.5455	48.8372	60	41.6667	38.4615	73.3333	54.5455	68.4211	69.2308	26.087	8	15.3846	25	45.4545	0	40	8.33333	15.3846	13.3333
GSRG0004741_18	GSRG0004741	Lrp5	18	-1	chr1:218826654-218829341	0	1	0	1	97.8261	100	100	100	0	0	1	0	1	1	0	0	0	0	1	0	1	91.3043	100	100	100	100	100	100	100	100	100	100	100	100	8.69565	0	80	18.1818	26.6667	66.6667	23.5294	0	0	0
GSRG0004742_5	GSRG0004742	Tcirg1	5	-1	chr1:219135616-219135787	1	1	0	0	34.8703	30.4129	40.3509	29.927	1	1	1	0	1	0	1	0	0	1	0	0	0	36.1702	26.9663	45.4545	30.8901	35.7664	22.449	33.0233	23.9437	22.0339	40.3509	14.2857	29.927	20.2454	31.9149	26.9663	36.3636	21.9895	29.1971	16.3265	28.8372	22.5352	13.5593	38.5965
GSRG0004750_9	GSRG0004750	Rps6kb2	9	-1	chr1:219408130-219408240	1	1	1	1	73.8649	71.77	68.6567	68.8312	1	1	1	1	1	1	1	1	1	1	1	1	1	81.0651	61.4148	75.7576	77.2222	74.5455	67.3077	73.4568	68.6567	63.1579	61.2903	54.8872	68.8312	60.4938	70.4142	45.0161	62.8788	62.2222	65.4545	51.9231	58.642	56.7164	43.8596	41.9355
GSRG0004752_11	GSRG0004752	Ssh3	11	-1	chr1:219514295-219514525	1	1	0	0	35.0661	27.0782	30	27.1889	1	1	1	1	1	0	1	0	0	0	0	0	0	32.8798	33.7047	37.931	35.7488	29.0076	23.8806	28.3465	21.3115	30	22.963	21.1009	26.7442	27.1889	32.1995	33.4262	30.1724	32.3671	27.4809	21.393	25.5906	19.6721	12.5	14.8148
GSRG0004752_5	GSRG0004752	Ssh3	5	-1	chr1:219516386-219516566	1	1	1	1	76.7273	65.1626	66.6667	63.6364	1	1	1	1	1	1	1	1	1	1	1	1	1	76.7584	74.1379	79.0614	76.9517	63.1902	67.509	64.7887	61.165	66.6667	64.1509	59.375	63.6364	60	64.2202	54.3103	51.9856	69.8885	49.0798	57.0397	42.9577	34.9515	47.0588	60.3774
GSRG0004752_4	GSRG0004752	Ssh3	4	-1	chr1:219516638-219516712	1	1	1	1	45.7324	37.4598	46.8085	52	1	1	1	1	1	0	1	1	1	1	1	1	1	44.1176	35.2941	51.0949	52.4229	45.8333	30.6859	35.8601	40	32.7103	46.8085	32.8467	52	45.7627	37.0588	29.4118	34.3066	49.3392	43.75	19.4946	32.6531	36.9231	26.1682	38.2979
GSRG0004752_10	GSRG0004752	Ssh3	10	-1	chr1:219514673-219515337	1	1	0	0	41.1419	32.8746	32.5967	34.2857	1	1	1	1	1	0	1	1	0	0	0	0	0	36.6548	42.2907	41.8605	43.7616	35.4651	30.1587	33	32.5967	28.7234	31.3433	23.741	30.4348	34.2857	30.9609	31.7181	35.3488	29.0503	27.3256	25	25.6667	28.7293	19.1489	16.4179
GSRG0004752_6	GSRG0004752	Ssh3	6	-1	chr1:219516212-219516319	1	1	1	1	70.0886	53.0634	50.4587	70	1	1	1	1	1	1	1	1	1	1	1	1	1	68.9531	68	74.7967	68.6047	51.7241	57.971	49.4949	50.4587	46.5347	46.2366	70	62.5	44	54.8736	57	71.5447	54.6512	38.4236	36.9565	41.7508	44.0367	33.6634	38.7097
GSRG0004759_1	GSRG0004759	Lrfn4	1	-1	chr1:219852721-219853169	1	1	1	1	41.7159	44.1884	44.4444	65.2174	1	1	1	1	1	1	1	1	1	1	0	1	1	56.0606	34.7222	37.0079	39.0728	51.1811	42.2535	39.1304	44.4444	28.5714	42.1687	43.4783	42.8571	65.2174	48.4848	26.3889	31.4961	35.7616	47.2441	38.0282	39.1304	40.7407	25.7143	36.1446
GSRG0004760_7	GSRG0004760	Rce1	7	-1	chr1:219861476-219861751	1	0	0	1	34.3582	28.499	22.1239	36.7816	1	1	1	1	1	0	0	0	0	0	1	0	1	37.6238	35.3293	31.5068	32.973	29.1139	29.2576	27.1255	22.1239	20	20.6107	25.4237	28.7879	36.7816	36.6337	29.9401	28.7671	31.3514	25.3165	16.5939	23.4818	21.2389	9.23077	16.7939
GSRG0004760_6	GSRG0004760	Rce1	6	-1	chr1:219861815-219862078	0	0	1	1	42.8491	39.1274	40.1575	44.5087	1	0	0	0	0	0	1	1	1	0	0	1	1	42.7083	45.6522	47.619	35.4167	35.5263	37.3626	44.4934	38.3333	29.7297	40.1575	26.9841	34.3511	44.5087	35.4167	25	20.6349	21.875	18.4211	21.978	28.1938	36.6667	29.7297	15.748
GSRG0004788_1	GSRG0004788	Sipa1	1	-1	chr1:221015932-221018284	0	1	1	1	32.4175	35.3764	46.0317	46.4789	1	0	0	1	1	1	0	1	0	1	0	1	1	32.2581	31.746	25.8427	39.823	52.381	31.3953	22.3529	46.0317	17.9487	32.0755	25.5814	46.4789	43.6893	27.4194	22.2222	24.7191	37.1681	47.619	30.2326	21.1765	31.746	10.2564	26.4151
GSRG0004790_10	GSRG0004790	Ehbp1l1	10	-1	chr1:221074799-221077554	1	0	0	0	99.1071	98.9744	100	100	1	1	1	1	0	0	0	0	1	0	0	1	0	96.4286	100	100	100	100	96.9231	100	100	85.7143	100	100	100	100	35.7143	42.3077	42.1053	41.8605	24.3902	24.6154	21.0526	11.7647	42.8571	0
GSRG0004790_6	GSRG0004790	Ehbp1l1	6	-1	chr1:221078565-221079005	1	1	0	0	84.7403	100	100	50	1	1	0	1	1	1	1	1	0	0	1	0	0	100	81.8182	57.1429	100	100	100	100	100	100	0	50	50	30	66.6667	54.5455	0	80	28.5714	50	44.4444	33.3333	0	0
GSRG0004790_7	GSRG0004790	Ehbp1l1	7	-1	chr1:221078435-221078528	1	1	1	0	71.4286	94.8718	100	68.4211	1	1	0	1	1	1	1	1	0	1	1	0	0	100	85.7143	0	100	100	100	84.6154	100	0	66.6667	68.4211	55.5556	30	57.1429	85.7143	0	57.1429	83.3333	100	76.9231	83.3333	0	66.6667
GSRG0004802_2	GSRG0004802	Cdc42ep2	2	-1	chr1:221273571-221273674	1	1	1	1	73.3218	73.987	80.4491	81.9425	1	1	1	1	1	1	1	1	1	1	1	1	1	72.9494	73.6406	71.8	74.8975	73.3696	73.8686	74.7228	79.4189	80.4491	78.6311	81.1189	76.873	81.9425	68.5864	61.3825	60.4	71.8622	72.0109	71.0949	71.6925	68.523	67.6354	65.7763
GSRG0004822_3	GSRG0004822	Dnajc4	3	-1	chr1:222245194-222246268	1	1	1	1	73.6868	60.6757	75	82.2222	1	1	1	1	0	1	1	1	1	1	1	1	1	60.7843	82.3529	76	75.6098	66.6667	63.6364	51.7241	70	38.4615	75	72.7273	77.7778	82.2222	39.2157	58.8235	36	68.2927	20	54.5455	41.3793	50	25.641	75
GSRG0004822_2	GSRG0004822	Dnajc4	2	-1	chr1:222246366-222246654	1	1	1	1	100	100	100	100	1	1	1	1	1	1	1	1	1	1	1	1	1	100	100	100	100	100	100	100	100	82.6087	100	100	100	100	84.2105	96.9697	85.1064	62.5	70.2703	73.1707	91.5254	60.8696	69.5652	58.3333
GSRG0004824_7	GSRG0004824	Fermt3	7	-1	chr1:222258891-222259059	0	0	1	0	20.5887	13.4124	37.5	58.9744	1	0	0	0	0	0	0	1	0	1	0	1	0	30.1205	17.9487	14.2857	20	3.22581	18.6441	18.3673	35.5932	16.6667	37.5	19.5652	58.9744	22.1053	26.506	12.8205	6.34921	7.27273	0	10.1695	14.2857	27.1186	16.6667	37.5
GSRG0004829_5	GSRG0004829	Naa40	5	-1	chr1:222481981-222482121	1	0	1	1	38.6911	25.1071	55.5556	76	1	1	1	0	0	0	1	1	1	0	0	1	1	42.8571	44.3038	38.0952	29.5082	24.4444	16.3636	34.5133	36.3636	55.5556	15.2542	24.4444	76	40.2985	28.5714	37.9747	33.3333	21.3115	11.1111	14.5455	28.3186	31.8182	51.8519	10.1695
GSRG0004829_4	GSRG0004829	Naa40	4	-1	chr1:222482281-222482363	1	1	1	1	34.8638	45.1144	31.4286	44.2623	1	1	1	1	1	1	1	1	1	1	1	1	0	33.3333	36.9231	34.6535	34.5455	47.2727	42.3077	45.7627	30	31.4286	30	40.2062	44.2623	30.2326	31.1111	27.6923	33.6634	25.4545	45.4545	37.1795	42.3729	26.6667	31.4286	30
GSRG0004844_1	GSRG0004844	Ttc9c	1	-1	chr1:225014223-225014306	1	1	1	1	75.9652	74.454	79.0026	73.6527	1	1	1	1	1	1	1	1	1	1	1	1	1	73.2484	80.1653	75.2322	75.2147	72.3308	75.2856	75.7455	70.7533	76.6004	79.0026	69.8189	73.6527	68.5325	55.414	63.2231	51.3932	63.3129	56.2406	51.7134	57.6541	61.1521	64.0177	77.1654
GSRG0004871_1	GSRG0004871	Tmem109	1	-1	chr1:226934309-226935626	0	1	1	1	65.7163	61.3217	100	83.3333	0	1	0	0	1	1	0	1	0	1	1	1	0	76.9231	82.6087	70	33.3333	93.5484	46.6667	43.75	81.8182	100	55.5556	80	44.4444	83.3333	23.0769	43.4783	10	22.2222	32.2581	26.6667	18.75	36.3636	0	44.4444
GSRG0004876_2	GSRG0004876	LOC100910973	2	-1	chr1:227111841-227112267	0	1	0	0	62.5	100	100	100	0	0	0	0	1	1	1	0	0	0	0	0	0	0	100	50	100	100	100	100	0	100	100	100	100	100	0	0	0	0	50	66.6667	33.3333	0	0	0
GSRG0004882_8	GSRG0004882	Stx3	8	-1	chr1:228155243-228157175	1	1	0	0	51.8406	43.8437	62.5	42.268	1	1	1	1	1	1	1	0	0	1	0	1	0	50	56.9061	49.6183	50.838	52.9412	43.7751	34.8148	32	27.2727	62.5	26.1905	42.268	33.3333	49.0909	50.8287	41.2214	44.6927	50.4202	32.9317	33.3333	24	21.8182	54.1667
GSRG0004882_9	GSRG0004882	Stx3	9	-1	chr1:228153740-228155131	0	0	0	1	67.1679	56.1096	65.5172	58.6207	0	0	0	0	0	0	0	0	1	0	0	1	1	77.7778	54.7826	69.4444	66.6667	63.6364	55.9322	48.7603	15.2542	65.5172	9.09091	31.3433	58.6207	50	24.6914	8.69565	25	20.5128	10.3896	20.339	14.876	13.5593	34.4828	9.09091
GSRG0004928_23	GSRG0004928	Tjp2	23	-1	chr1:241946871-241947817	1	1	0	1	94.6429	90.0929	80	100	1	1	1	1	1	1	1	0	0	1	1	1	1	100	78.5714	100	100	86.6667	91.3043	92.3077	60	33.3333	80	71.4286	100	100	42.8571	78.5714	84.6154	77.7778	26.6667	69.5652	76.9231	0	0	40
GSRG0004939_12	GSRG0004939	Pum3	12	-1	chr1:245499100-245502814	0	1	0	1	57.0833	43.9316	0	81.8182	0	0	0	0	1	1	1	0	0	0	0	1	1	20	33.3333	75	100	33.3333	60	38.4615	0	0	0	0	60	81.8182	0	0	25	0	33.3333	40	30.7692	0	0	0
GSRG0004939_6	GSRG0004939	Pum3	6	-1	chr1:245509600-245509838	1	1	1	1	100	97.5309	100	100	1	1	1	1	1	1	1	1	1	1	1	1	1	100	100	100	100	100	92.5926	100	100	100	77.7778	100	100	100	97.9592	91.8919	86.4865	96.9697	81.8182	88.8889	97.1429	81.8182	66.6667	44.4444
GSRG0004968_2	GSRG0004968	Slc16a12	2	-1	chr1:252984898-252987878	1	0	0	0	48.4631	17.4794	25	20	0	1	1	1	0	0	0	0	0	0	0	0	0	31.9149	46.6667	42.8571	72.4138	9.09091	17.8571	25.4902	24.1379	0	25	11.1111	20	20	0	26.6667	28.5714	62.069	0	10.7143	19.6078	13.7931	0	0
GSRG0005032_14	GSRG0005032	Noc3l	14	-1	chr1:257475654-257475738	1	1	0	0	79.1667	85.1852	100	100	1	1	1	0	1	1	0	1	0	0	0	1	0	83.3333	66.6667	100	66.6667	100	55.5556	100	100	50	100	100	100	0	83.3333	66.6667	85.7143	16.6667	61.5385	44.4444	0	44.4444	0	0
GSRG0005047_36	GSRG0005047	Slit1	36	-1	chr1:260843917-260844709	1	1	1	1	77.9843	76.6977	76.6082	72.1649	1	1	1	1	1	1	1	1	1	1	1	1	1	75.0487	80.791	78.5575	77.5401	75.2022	74.0214	80.8696	75.7895	75.814	76.6082	65.8537	72.1649	70.8155	70.5653	77.5895	68.616	59.18	72.2372	73.6655	72.3478	73.6842	63.2558	43.2749
GSRG0005055_9	GSRG0005055	Pyroxd2	9	-1	chr1:261969143-261969485	0	1	0	1	29.6858	31.1088	32.2581	42.8571	0	0	1	1	0	1	1	0	0	0	0	1	1	34.2105	24.4755	28.2051	31.8519	29.2308	31.9372	32.1586	32.2581	6.17284	28.3582	23.0769	42.3423	42.8571	25	15.3846	27.3504	31.1111	23.0769	26.178	29.0749	22.5806	2.46914	14.9254
GSRG0005065_19	GSRG0005065	Chuk	19	-1	chr1:263851659-263853570	1	1	1	1	94.0274	94.9262	83.7037	92.7273	1	1	1	1	1	1	1	1	1	1	1	1	1	92.3077	94.7712	94.8276	94.2029	89.4737	96.4286	98.8764	83.7037	79.3103	80.5556	74.026	84.1584	92.7273	86.5385	79.7386	72.4138	63.7681	77.8947	62.5	87.6404	82.963	71.2644	66.6667
GSRG0005066_11	GSRG0005066	Cwf19l1	11	-1	chr1:263890497-263891224	1	1	0	1	32.7484	33.4733	24.7934	31.6667	1	1	0	1	1	1	1	0	0	0	1	1	1	32.0833	30.3085	26.5092	42.0925	38.5075	31.4476	30.4647	21.1921	23.4375	24.7934	30.5263	29.9639	31.6667	29.1667	29.4011	24.6719	40.3893	32.8358	30.9484	28.5714	21.1921	18.75	22.314
GSRG0005067_2	GSRG0005067	Bloc1s2	2	-1	chr1:263918050-263920482	0	0	0	1	65	47.619	100	100	0	0	0	0	1	0	0	1	0	0	0	1	1	100	100	60	0	42.8571	33.3333	66.6667	50	100	33.3333	55.5556	60	100	0	0	0	0	28.5714	0	0	50	0	0
GSRG0005067_3	GSRG0005067	Bloc1s2	3	-1	chr1:263917807-263917971	0	1	0	0	56.25	88.8889	50	100	1	0	0	0	1	1	0	1	0	0	0	0	0	100	100	0	25	66.6667	100	100	50	0	0	100	75	25	66.6667	0	0	0	33.3333	90.9091	0	50	0	0
GSRG0005070_9	GSRG0005070	Sec31b	9	-1	chr1:264283421-264283899	1	1	0	1	100	97.3283	100	100	1	1	1	1	1	1	1	0	0	1	0	1	1	100	100	100	100	100	96.9231	95.0617	100	88.2353	100	100	100	100	97.2222	72.4638	83.1169	88.8889	84.6154	80	83.9506	81.0811	70.5882	93.3333
GSRG0005074_13	GSRG0005074	Pdzd7	13	-1	chr1:264778697-264779115	1	1	1	1	69.5018	70.618	70.7317	73.913	1	1	1	1	1	1	1	1	1	0	0	1	1	75.4839	64.1026	72.8155	65.6051	65.5172	66.3366	80	53.4884	70.7317	65.7143	69.697	73.913	65.0794	52.9032	59.8291	56.3107	40.7643	62.069	59.4059	61.5385	37.2093	43.9024	40
GSRG0005074_10	GSRG0005074	Pdzd7	10	-1	chr1:264779662-264782342	1	0	0	0	46.0087	34.3003	47.3684	41.6667	1	1	1	1	1	0	0	0	0	0	0	1	0	43.8596	45.1613	34.6535	60.3604	40.4255	27.0588	35.4167	29.0323	18.1818	47.3684	36	41.6667	31.8182	42.1053	45.1613	27.7228	37.8378	38.2979	11.7647	18.75	12.9032	9.09091	21.0526
GSRG0005084_11	GSRG0005084	Ldb1	11	-1	chr1:265786137-265786828	1	1	1	1	77.0808	73.0741	73.8776	78.4946	1	1	1	1	1	1	1	1	1	1	1	1	1	77.8175	73.1959	79.5724	77.7372	72.6087	67.6946	78.9189	73.8776	59.2593	65.1064	57.1429	65.8863	78.4946	52.5939	49.19	55.1069	45.6204	47.8261	44.6402	53.7838	50.6122	51.1111	62.1277
GSRG0005086_1	GSRG0005086	Psd	1	-1	chr1:266073852-266074028	0	1	1	1	31.4236	32.8991	56.0976	100	0	0	0	0	1	1	0	1	1	0	1	1	1	37.3494	18.0328	31.6456	38.6667	26.9841	38.8889	32.8244	40.7407	56.0976	37.5	57.5758	60	100	19.2771	9.83607	22.7848	18.6667	25.3968	33.3333	4.58015	37.037	53.6585	25
GSRG0005092_6	GSRG0005092	Pcgf6	6	-1	chr1:266820932-266823460	1	1	1	1	76.1243	58.8368	64.7059	67.0588	1	1	1	1	1	1	1	1	1	1	1	1	1	65.1007	71.8121	87.0968	80.4878	54.8387	59.0909	62.5806	53.3981	57.6923	64.7059	48.2353	63.4146	67.0588	63.0872	60.4027	69.3548	73.1707	49.4624	51.5152	59.3548	46.6019	46.1538	32.3529
GSRG0005108_2	GSRG0005108	NA	2	-1	chr1:274657057-274662310	0	1	0	0	37.2086	36.5079	37.5	60	0	0	0	1	1	0	1	1	0	0	0	0	0	31.25	22.7273	52	42.8571	37.5	29.1667	42.8571	33.3333	37.5	14.2857	60	33.3333	29.4118	25	13.6364	8	28.5714	37.5	8.33333	40	33.3333	0	0
GSRG0005108_3	GSRG0005108	NA	3	-1	chr1:274650395-274656902	1	1	0	1	84.4246	83.4499	73.3333	80.9524	1	1	1	1	1	1	1	0	1	0	1	1	0	88.8889	75	83.3333	90.4762	73.913	83.3333	93.1034	73.3333	39.1304	25	80.9524	70	60	72.2222	56.25	58.3333	76.1905	69.5652	77.7778	82.7586	13.3333	26.087	25
GSRG0005116_15	GSRG0005116	NA	15	-1	chr1:277854193-277857823	1	1	1	1	96.2874	95.4372	96.4444	97.5309	1	1	1	1	1	1	1	1	1	1	1	1	1	94.6429	95.206	98.1308	97.1698	95.5912	93.8795	96.8408	96.4444	96.0784	96.1336	96.0674	97.5309	97.3856	55.5195	63.3708	73.1308	55.6604	60.521	64.1243	62.819	72.5926	70.5882	88.225
GSRG0005131_11	GSRG0005131	Sfxn4	11	-1	chr1:282219241-282225915	0	1	0	0	40.678	29.6021	28.8136	29.8429	1	1	0	0	1	0	1	0	0	0	0	0	0	44.0217	35.4839	39.4366	43.77	32.2449	20.3791	36.1823	20.603	23.0769	28.8136	22.9167	23.4043	29.8429	33.1522	26.3441	21.1268	24.9201	28.5714	13.2701	26.2108	17.0854	1.3986	20.339
GSRG0005140_4	GSRG0005140	Ntan1	4	1	chr10:3227228-3228935	1	1	1	1	95.5202	97.7778	100	100	1	1	1	1	1	1	0	1	0	1	1	1	1	91.8367	100	100	90.2439	100	93.3333	100	100	100	100	100	85.1852	100	89.7959	53.3333	70.9677	34.1463	32	90	18.6047	43.75	0	72
GSRG0005145_11	GSRG0005145	Zc3h7a	11	1	chr10:4561086-4561610	1	1	0	1	36.5384	35.2039	24.0506	41.6667	1	1	1	0	1	1	1	0	0	0	1	1	1	39.726	41.5842	36.6667	28.1768	34.4828	38.5892	32.5397	15.2542	24.0506	21.6495	36.0656	37.7049	41.6667	37.4429	33.6634	33.3333	24.3094	31.0345	28.2158	25.3968	15.2542	12.6582	20.6186
GSRG0005145_19	GSRG0005145	Zc3h7a	19	1	chr10:4567999-4571091	0	1	0	1	63.1358	70.8763	67.8161	59.7222	1	0	0	0	1	0	1	0	0	0	1	1	0	66.3551	64.6091	64.9123	56.6667	78.2313	70.0855	64.3123	61.5385	57.5758	67.8161	59.7222	58.4615	53.9683	25.2336	23.0453	22.2222	22.2222	31.2925	20.5128	27.5093	16.9231	18.1818	18.3908
GSRG0005154_1	GSRG0005154	Tvp23a	1	1	chr10:5300495-5300746	1	1	1	1	58.4011	58.115	56.9444	57.8947	1	1	1	1	1	1	1	1	1	1	1	1	1	52.8046	61.5213	56.6952	62.5835	58.2555	54.4402	61.6495	47.7273	56.9444	49.2188	50.9728	57.8947	52.4164	36.7505	40.2685	40.4558	43.2071	34.891	34.749	45.3608	38.0682	27.0833	38.2812
GSRG0005154_7	GSRG0005154	Tvp23a	7	1	chr10:5332739-5333945	1	1	0	0	41.3199	46.8494	35.7143	31.25	0	1	1	1	1	0	1	0	0	1	0	0	1	31.1005	33.7278	48.9362	51.5152	50.9091	35.2273	54.4118	27.8351	35.7143	29.0323	31.1475	27.7108	31.25	21.0526	26.0355	43.9716	43.9394	43.6364	20.4545	33.8235	18.5567	14.2857	25.8065
GSRG0005173_15	GSRG0005173	Anks3	15	1	chr10:10828711-10828938	1	1	0	1	42.6042	33.2432	31.5789	76.4706	1	1	1	1	1	1	1	0	1	0	0	1	1	49.1525	33.3333	48.2759	39.6552	33.3333	36.6667	29.7297	2.5641	31.5789	23.8095	4	61.1111	76.4706	44.0678	31.3725	34.4828	36.2069	28.5714	33.3333	25.2252	0	31.5789	19.0476
GSRG0005186_2	GSRG0005186	Zfp597	2	1	chr10:11912576-11913298	1	1	0	0	67.2727	57.1429	100	100	0	1	1	1	0	1	1	1	0	0	0	0	0	45.4545	63.6364	60	100	33.3333	66.6667	71.4286	100	0	0	0	100	100	0	36.3636	40	100	0	66.6667	57.1429	66.6667	0	0
GSRG0005196_1	GSRG0005196	Hcfc1r1	1	1	chr10:12994408-12994668	1	1	1	0	87.1465	87.3553	89.2697	90.8046	1	1	1	1	1	1	1	1	1	1	0	0	1	86.7462	87.0522	87.1122	87.6754	88.214	88.5645	85.2874	86.6295	89.2697	86.1017	90.8046	86.2715	86.6071	28.6282	30.9239	30.708	26.9677	28.2865	32.2384	33.4483	32.312	33.6811	33.2203
GSRG0005217_6	GSRG0005217	Zfp598	6	1	chr10:14043742-14044111	1	1	1	1	52.1605	44.7501	45.9459	46.3087	1	1	1	1	1	1	1	1	1	1	1	1	1	54.955	43.5435	54.0146	56.129	39.5189	45.5422	49.1892	45.9459	37.5	41.2844	40	46.3087	30.8511	46.8468	31.8318	52.5547	50.9677	36.4261	37.5904	43.7838	37.8378	34.7222	27.5229
GSRG0005226_2	GSRG0005226	Spsb3	2	1	chr10:14249130-14249312	1	1	1	1	97.5	100	100	100	1	1	0	1	1	1	1	1	0	1	1	1	1	90	100	100	100	100	100	100	100	60	100	100	100	100	70	50	22.2222	92.3077	100	100	88	50	20	100
GSRG0005240_7	GSRG0005240	NA	7	1	chr10:15158450-15158566	1	0	0	0	49.6961	47.4215	100	60	1	0	1	1	1	0	0	0	0	1	0	0	0	52	47.3684	56.8627	42.5532	48.3871	42.8571	51.0204	41.1765	100	64.2857	17.6471	60	40	36	24.5614	31.3725	36.1702	32.2581	36.7347	48.9796	35.2941	100	57.1429
GSRG0005243_2	GSRG0005243	Jmjd8	2	1	chr10:15196463-15196611	1	1	1	1	46.3901	36.1627	38.4615	40.3974	1	1	1	1	1	1	1	1	1	1	1	1	1	45.3799	51.3612	45.2381	43.5811	32.4263	36.8067	39.255	36.9427	38.1443	38.4615	33.1536	40.3974	38.7755	43.5318	46.824	42.381	40.2027	28.5714	30.2521	36.9628	25.4777	30.9278	36.63
GSRG0005245_3	GSRG0005245	Mettl26	3	1	chr10:15242334-15242543	1	1	1	1	83.315	77.6452	84.6154	84.127	1	1	1	1	1	1	1	1	1	1	1	1	1	89.2473	89.4737	80.2817	74.2574	68.5714	92.233	72.1311	84.6154	68.254	81.8182	84.127	70.4918	80.9524	70.9677	56.8421	47.8873	49.505	57.1429	67.9612	70.4918	53.8462	47.619	60.6061
GSRG0005245_2	GSRG0005245	Mettl26	2	1	chr10:15242178-15242273	0	1	1	1	32.2947	34.5473	62.1053	49.3333	0	0	1	1	1	1	1	1	1	1	1	1	1	33.3333	19.0476	31.3433	45.4545	30.2326	34.4262	38.9831	37.3134	62.1053	48.7179	40	38.0282	49.3333	22.2222	14.2857	26.8657	40.9091	27.907	34.4262	27.1186	35.8209	56.8421	46.1538
GSRG0005245_1	GSRG0005245	Mettl26	1	1	chr10:15241791-15242014	1	1	1	0	32.9787	29.1508	37.0079	25.2033	1	1	1	1	1	1	0	0	1	1	0	0	0	36.2162	33.0986	28.655	33.945	34.7368	28.9655	23.75	22.7513	37.0079	33.3333	22.8346	25.2033	17.9487	35.6757	29.5775	25.731	27.5229	31.5789	26.2069	21.875	20.1058	31.4961	29.4872
GSRG0005246_8	GSRG0005246	Tmem8a	8	1	chr10:15491372-15491612	1	0	0	0	47.5258	33.4236	43.4783	30.9524	1	0	1	1	0	1	0	0	0	0	0	1	0	52.381	35.5263	51.5464	50.6494	34.1463	31.3725	34.7518	20	16.9811	43.4783	20	30.2326	30.9524	26.6667	9.21053	35.0515	27.2727	17.0732	27.451	19.8582	16	15.0943	13.0435
GSRG0005257_7	GSRG0005257	Nprl3	7	1	chr10:15651128-15653075	0	1	0	1	39.9371	35.8472	24.1379	35.2941	0	0	0	1	1	0	1	0	0	0	0	1	1	35.5556	33.6406	39.3617	51.1905	35.1852	31.8436	40.5128	24.1379	15.2542	18.3099	30.303	35.2941	31.2	21.1111	11.9816	20.2128	47.619	35.1852	13.4078	30.7692	22.9885	13.5593	16.9014
GSRG0005274_11	GSRG0005274	Fbxw11	11	1	chr10:17636229-17638335	0	0	1	1	100	62.2222	100	100	0	0	0	0	0	0	1	0	1	1	0	1	1	100	100	100	100	0	100	86.6667	100	100	42.8571	100	100	100	0	0	0	0	0	0	80	0	28.5714	28.5714
GSRG0005306_1	GSRG0005306	Med7	1	1	chr10:31532296-31534893	0	0	0	1	53.1939	53.6735	36.5079	65.2174	0	1	1	0	1	0	0	0	0	0	1	1	0	34.6535	54.717	67.4419	55.9633	55.9322	49.5327	55.5556	36.5079	31.25	33.3333	46.4789	65.2174	47.2222	17.8218	33.9623	41.8605	22.0183	27.1186	9.34579	22.2222	12.6984	15.625	0
GSRG0005316_3	GSRG0005316	Mgat1	3	1	chr10:34524902-34528186	1	1	0	0	60.1708	73.6909	25	100	1	0	1	1	1	0	1	0	0	0	0	0	0	47.8261	50	71.4286	71.4286	100	55.5556	65.5172	16.6667	25	25	23.0769	100	25	34.7826	25	68.5714	47.619	40	22.2222	62.069	16.6667	0	25
GSRG0005352_5	GSRG0005352	Clk4	5	1	chr10:36724185-36725382	1	1	1	1	64.4695	61.8273	61.0738	69.0323	1	1	1	1	1	1	1	1	1	1	1	1	1	72.3077	64.0845	68.3721	53.1136	69.4268	58.9124	57.1429	61.0738	42.5743	60.9756	55.8621	69.0323	50.2646	57.6923	42.2535	61.3953	36.63	66.242	51.3595	45.3416	59.0604	33.6634	34.1463
GSRG0005352_7	GSRG0005352	Clk4	7	1	chr10:36726736-36727129	1	1	1	1	76.9836	72.6408	60.3865	67.6985	1	1	1	1	1	1	1	1	1	1	1	1	1	75.6264	73.6553	78.836	79.8165	68.7218	73.1507	76.05	60.3865	55.4252	54.8052	62.6794	62.1701	67.6985	62.1868	70.0329	75.3968	65.5963	58.0451	63.7443	63.9857	54.4283	49.2669	41.039
GSRG0005352_6	GSRG0005352	Clk4	6	1	chr10:36725606-36726644	1	1	0	0	50.5398	42.068	39.3939	44.4853	1	1	0	1	1	0	1	0	0	1	0	0	0	48.5217	52.5483	49.0099	52.0792	40.7563	36.7056	48.7421	36.253	25.6318	39.3939	35.1064	35.8333	44.4853	25.0435	35.8524	24.7525	34.8515	28.1513	21.2711	32.3899	11.6788	13.7184	28.9562
GSRG0005352_4	GSRG0005352	Clk4	4	1	chr10:36721797-36722342	1	1	1	1	62.3547	68.4062	63.3028	69.4444	1	1	1	1	1	1	1	1	1	1	1	1	1	58.8933	66.2651	66.8639	57.3964	65.1376	74.026	66.055	63.3028	57.377	59.0909	51.5789	67.3913	69.4444	50.5929	65.8635	65.0888	41.4201	60.5505	63.2035	53.211	38.5321	52.459	50
GSRG0005369_13	GSRG0005369	P4ha2	13	1	chr10:39459391-39461588	1	1	0	0	47.8243	40.2868	19.1489	55.5556	0	1	1	1	1	1	1	0	0	0	0	1	0	36.8421	45.1613	44.7368	64.557	36.8421	50.6849	33.3333	18.5185	19.1489	4.34783	35	55.5556	39.6226	16.8421	35.4839	31.5789	48.1013	31.5789	46.5753	27.5362	14.8148	17.0213	0
GSRG0005383_14	GSRG0005383	Gria1	14	1	chr10:42743377-42744100	1	1	1	1	94.2308	82.255	100	100	1	1	1	1	0	1	1	1	0	1	1	1	1	100	76.9231	100	100	57.5758	100	89.1892	100	100	100	100	76.4706	42.8571	97.8723	38.4615	83.3333	93.3333	24.2424	86.9565	37.8378	66.6667	0	80
GSRG0005391_8	GSRG0005391	Zfp692	8	1	chr10:43747750-43747833	1	1	1	1	44.9202	41.3203	41.8502	65.7407	1	1	1	1	1	1	1	1	1	1	1	1	1	43.8867	45.1895	47.1264	43.4783	39.6825	42.0886	42.1898	39.3701	41.8502	32.1678	48.0916	65.7407	53.3937	32.4324	31.4869	41.7077	33.0435	32.1995	32.9114	34.7445	25.9843	29.0749	30.7692
GSRG0005391_6	GSRG0005391	Zfp692	6	1	chr10:43747095-43747369	1	1	1	1	73.6246	67.3968	69.2308	74.1935	1	1	1	1	1	1	1	1	1	1	1	1	1	74.4222	73.258	73.3333	73.4848	73.2852	58.296	70.6093	69.2308	63.2287	69.2308	71.2963	74.1935	68.0608	57.6271	53.484	41.4286	47.3485	41.1552	46.6368	40.1434	48.2051	50.2242	55.6213
GSRG0005391_7	GSRG0005391	Zfp692	7	1	chr10:43747589-43747671	1	1	1	1	53.0988	50.909	54.1667	61.2903	1	1	1	1	1	1	1	1	1	1	1	1	1	54.6667	54.9708	50.9677	51.79	50.9294	51.2821	50.5155	54.1667	47.6744	53.1429	58.8235	61.2403	61.2903	51.1111	53.8012	47.0968	48.21	49.0706	50.2564	50	44.4444	47.6744	52.5714
GSRG0005419_5	GSRG0005419	Trim11	5	1	chr10:45332417-45333650	0	1	0	0	30.5581	31.6799	26.6667	32.6733	0	1	1	0	1	0	1	1	0	0	1	0	0	21.5686	29.6875	38.1295	32.8467	41.3174	27.7108	26.0116	26.6667	23.2558	23.913	32.6733	28.8462	16.8539	15.6863	26.5625	35.9712	20.438	26.3473	19.2771	25.4335	26.6667	20.9302	15.2174
GSRG0005425_3	GSRG0005425	Jmjd4	3	1	chr10:45802316-45802462	1	0	0	1	55.9061	46.6713	62.5	76.9231	1	0	1	1	0	0	1	0	0	1	1	1	0	67.8571	48.1481	54.2857	53.3333	55.5556	30.6122	53.8462	37.5	37.5	62.5	61.5385	76.9231	45.4545	53.5714	22.2222	40	33.3333	14.8148	12.2449	30.7692	25	25	50
GSRG0005448_3	GSRG0005448	Ttc19	3	1	chr10:48601538-48602651	1	1	1	1	94.3263	96.8254	100	100	1	1	1	1	1	1	1	1	1	1	1	1	1	94.7368	96.4912	90.2439	95.8333	90.4762	100	100	100	100	100	100	100	100	76.3158	70.1754	43.9024	66.6667	57.1429	58.3333	91.2281	78.2609	46.1538	100
GSRG0005449_5	GSRG0005449	Pigl	5	1	chr10:48828008-48830436	1	1	1	1	67.2166	71.0103	53.1915	60.7143	1	1	1	1	1	1	1	1	1	1	1	1	1	86.1111	51.0638	52.381	79.3103	75	64.8352	73.1959	51.1111	50	53.1915	47.3684	60.7143	59.375	77.7778	48.9362	35.7143	71.2644	37.5	39.5604	72.1649	35.5556	31.8182	46.8085
GSRG0005493_1	GSRG0005493	Aloxe3	1	1	chr10:55713019-55713826	0	0	0	1	62.0597	50.3253	42.8571	83.3333	1	0	0	0	0	0	0	0	0	0	1	0	1	61.2903	77.1429	60.8696	48.9362	61.5385	46.1538	43.2836	40	0	42.8571	69.2308	83.3333	71.4286	32.2581	5.71429	13.0435	12.766	23.0769	7.69231	2.98507	20	0	0
GSRG0005500_1	GSRG0005500	Sat2	1	1	chr10:56228046-56228182	1	1	1	0	39.621	40.5102	38.5246	37.9224	1	1	1	0	1	1	0	1	0	1	0	0	0	41.1243	35.4651	41.2804	40.6143	40.5512	43.3294	37.6499	35.4749	29.4314	38.5246	33.5269	27.2142	37.9224	31.3609	26.1628	30.0221	24.5734	25.5906	28.3353	23.0216	25.9777	20.0669	25.4098
GSRG0005511_13	GSRG0005511	Dvl2	13	1	chr10:56617625-56617938	1	0	1	1	38.1519	27.4328	52.381	45.2632	0	1	1	1	0	1	0	1	1	0	0	1	1	33.3333	35.3293	33.945	50	30.7087	29.8507	21.7391	31.7647	52.381	28.5714	24.2718	43.2432	45.2632	15.0538	31.1377	25.6881	31.3953	22.0472	28.3582	17.3913	28.2353	28.5714	22.8571
GSRG0005515_6	GSRG0005515	Asgr2	6	1	chr10:56716863-56716948	1	1	0	0	43.9097	35.7089	33.3333	29.703	1	1	0	1	1	1	1	0	0	0	0	0	0	50.6849	35.2941	55.5556	34.104	37.6812	31.2217	38.2239	19.1919	33.3333	32.3944	29.703	25.7143	19.5402	45.2055	31.6176	50	27.7457	33.3333	26.2443	34.749	14.1414	22.2222	23.9437
GSRG0005517_6	GSRG0005517	Slc16a11	6	1	chr10:56826122-56826207	1	1	1	0	31.5584	27.4377	30.3371	40.6326	1	1	1	0	1	1	0	1	0	1	0	1	0	39.9527	28.8462	32.2222	25.2125	30.4918	26.8212	25	30.3371	25.5474	27.7372	19.2982	40.6326	21.911	35.9338	26.9231	30	21.5297	28.1967	25.1656	22.0149	27.7154	23.3577	26.2774
GSRG0005517_4	GSRG0005517	Slc16a11	4	1	chr10:56824744-56824985	1	1	1	1	66.7021	62.1231	77.2727	71.2644	1	1	1	1	1	1	1	1	1	1	1	1	1	64.9635	62.0779	66.4336	73.3333	62.6667	55.4945	68.2081	53.9568	77.2727	73.0994	60.6911	58.8448	71.2644	45.2555	50.3896	48.951	29.8039	44.4444	32.4176	47.3988	35.9712	34.0909	51.462
GSRG0005520_13	GSRG0005520	Arrb2	13	1	chr10:57047234-57047339	1	1	1	0	54.588	45.5789	57.8947	38.1818	1	1	1	1	1	1	1	1	0	1	0	1	0	62.3529	50.5155	52.5424	52.9412	58.6207	43.3333	34.7826	36	33.3333	57.8947	36.8421	38.1818	22.2222	42.3529	35.0515	50.8475	32.9412	55.1724	30	30.4348	32	9.52381	42.1053
GSRG0005525_10	GSRG0005525	Pld2	10	1	chr10:57166306-57172062	0	1	1	1	41.7217	38.8665	34.0659	40.4762	0	0	1	0	1	0	1	1	0	1	1	1	1	36.6906	35.3846	54.386	40.4255	38.5621	36.0731	41.9643	30.8824	17.1429	34.0659	29.1667	40.4762	34.9593	20.1439	21.5385	33.3333	19.1489	32.6797	17.3516	31.25	26.4706	14.2857	30.7692
GSRG0005526_22	GSRG0005526	Mink1	22	1	chr10:57234205-57234525	1	1	1	1	75.1637	71.7071	66.5025	65.6442	1	1	1	1	1	1	1	1	1	1	1	1	1	75.0309	70.7174	74.114	80.7923	71.6535	65.0602	78.4076	63.3441	59.292	66.5025	64.3154	59.7315	65.6442	63.0408	62.3719	69.9538	74.4298	69.2913	56.6265	75.3036	41.1576	53.9823	53.202
GSRG0005530_2	GSRG0005530	Eno3	2	1	chr10:57279059-57279292	1	1	0	0	38.6015	47.6362	56.25	33.3333	1	1	1	1	1	1	1	0	1	0	0	1	0	35.7143	42.8571	40.3509	35.4839	44.8276	55.2239	42.8571	19.0476	56.25	25	26.5306	33.3333	22.2222	28.5714	30.6122	35.0877	27.957	34.4828	50.7463	33.3333	14.2857	50	4.16667
GSRG0005530_1	GSRG0005530	Eno3	1	1	chr10:57278356-57278971	1	1	1	1	85.4167	91.1757	100	100	1	1	1	1	1	1	1	1	1	1	1	0	1	75	88.8889	100	77.7778	90.4762	100	83.0508	88.8889	100	84	73.3333	100	72.973	58.3333	38.8889	84.6154	51.8519	71.4286	55.1724	50.8475	44.4444	66.6667	56
GSRG0005535_4	GSRG0005535	Rpain	4	1	chr10:57610393-57610545	0	1	0	0	27.0135	29.285	27.3973	14.2857	0	1	0	1	1	1	0	0	0	0	0	0	0	25.7485	28.3843	19.2547	34.6667	34.1935	27.6873	25.974	27.3973	15.3846	21.6216	9.09091	13.9241	14.2857	21.5569	27.9476	14.9068	25.3333	28.3871	27.3616	21.4286	20.5479	13.4615	21.6216
GSRG0005600_2	GSRG0005600	Tp53i13	2	1	chr10:62651107-62651316	1	0	1	0	36.9681	30.9091	54.0984	29.3333	0	1	1	1	0	0	1	0	1	1	0	0	1	43.9024	32.8467	39.0476	32.0755	26.6055	19.7802	46.3415	21.0526	54.0984	52.9412	22.3301	21.1009	29.3333	21.9512	32.1168	26.6667	30.1887	22.0183	13.1868	31.2195	18.4211	45.9016	42.3529
GSRG0005606_1	GSRG0005606	Prpf8	1	1	chr10:63635321-63635511	1	1	1	1	99.7653	100	100	100	1	1	1	1	1	1	1	1	0	1	1	1	1	100	100	100	99.061	100	100	100	100	100	100	100	100	100	54.5455	49.697	51.7647	50.7042	48.062	54.1176	39.8406	38.4615	20.8696	47.0588
GSRG0005608_9	GSRG0005608	Scarf1	9	1	chr10:63670636-63672067	1	1	0	1	47.365	41.9081	42.8571	66.6667	1	1	1	0	1	0	1	0	0	0	1	1	1	50	40.9091	65.2174	33.3333	63.6364	19.2308	42.8571	42.8571	7.69231	9.09091	33.3333	66.6667	58.6207	40.9091	27.2727	26.087	23.8095	54.5455	19.2308	33.3333	0	0	9.09091
GSRG0005627_7	GSRG0005627	Eral1	7	1	chr10:65289192-65289777	1	0	0	0	82.8089	90.4166	95.4545	93.1034	1	0	1	1	1	0	0	1	0	0	0	0	0	80.9524	68.8889	93.4426	87.9518	97.0588	91.6667	82.5243	95.4545	81.3953	77.7778	84.3137	90.4762	93.1034	30.9524	22.2222	32.7869	48.1928	38.2353	12.5	23.301	36.3636	18.6047	18.5185
GSRG0005630_1	GSRG0005630	Rab34	1	1	chr10:65448119-65448790	1	0	0	1	34.5949	26.2395	36	50.4132	1	0	1	1	0	0	1	0	1	0	0	1	1	41.4634	25	29.2135	42.7027	15.5844	30.3279	32.8063	18.408	36	35.8209	29.9435	50.4132	44.6541	39.0244	21.3235	26.9663	32.4324	9.09091	10.6557	26.8775	12.9353	27.2	22.3881
GSRG0005658_4	GSRG0005658	Tmem98	4	1	chr10:68177707-68179510	1	1	0	0	29.3068	31.7596	24.3243	36.9492	1	1	0	1	1	1	1	0	0	0	0	1	0	25.7143	30.9568	27.5	33.0561	38.0392	28.0142	29.2254	18.8119	21.0526	24.3243	20.4545	36.9492	26.2537	25.5238	28.1426	23.75	31.185	29.8039	27.6596	26.4085	17.8218	19.7368	18.5328
GSRG0005666_19	GSRG0005666	Lig3	19	1	chr10:70154183-70154375	1	1	0	0	70	91.1111	33.3333	100	1	0	1	1	0	1	1	0	0	0	1	0	0	60	20	100	100	100	100	73.3333	0	33.3333	0	100	20	100	40	0	50	100	0	50	26.6667	0	0	0
GSRG0005670_1	GSRG0005670	Slfn2	1	1	chr10:70370623-70375363	1	1	1	0	95.1511	93.9865	100	100	1	1	0	1	1	1	1	1	1	0	0	0	0	100	95.4887	90.2439	94.8718	90	97.546	94.4134	100	94.8718	97.2222	100	97.2973	86.4078	45.7143	40.6015	24.3902	64.1026	52.5	33.1288	49.162	41.0256	25.641	5.55556
GSRG0005685_10	GSRG0005685	Myo19	10	1	chr10:72212357-72212469	0	1	0	1	33.2918	36.3138	24.3243	48.1481	1	0	1	0	0	1	1	0	0	0	1	1	1	30.8824	30.7692	41.8605	29.6552	28.5714	41.0256	39.3443	24.3243	20	20	47.3684	38.4615	48.1481	26.4706	23.0769	39.5349	22.069	23.2143	41.0256	27.8689	16.2162	10	13.3333
GSRG0005685_24	GSRG0005685	Myo19	24	1	chr10:72225173-72225966	1	1	0	1	37.038	43.5048	35.2941	38.4615	0	1	1	1	1	0	1	0	0	1	0	1	1	30.5556	26.9841	60	30.6122	50	34.4828	46.0317	16.6667	18.1818	35.2941	17.2414	38.4615	30.2326	25	25.3968	44	28.5714	41.6667	13.7931	34.9206	11.1111	0	35.2941
GSRG0005685_21	GSRG0005685	Myo19	21	1	chr10:72222745-72223811	1	0	0	0	38.3868	20.202	50	100	1	1	0	1	0	0	1	1	0	0	0	1	0	40	52.9412	27.2727	33.3333	27.2727	0	33.3333	50	0	0	33.3333	100	0	30	35.2941	0	28.5714	0	0	26.6667	50	0	0
GSRG0005698_2	GSRG0005698	2004-09-01	2	1	chr10:74874295-74877534	1	1	1	1	76.551	73.9287	64.539	65.2893	1	1	1	1	1	1	1	1	1	1	1	1	1	83.2753	73.2558	70.1031	79.5699	72.3577	69.7674	79.661	64.539	62.3529	42.5532	52.9412	65.2893	61.0738	71.777	65.1163	60.8247	65.5914	69.9187	68.6047	77.9661	55.3191	37.6471	34.0426
GSRG0005698_10	GSRG0005698	2004-09-01	10	1	chr10:74883513-74883702	1	1	1	1	40.6567	37.9487	48.5265	38.6	1	1	1	1	1	1	1	1	1	1	1	1	1	40.6583	44.0367	38.1287	39.8032	39.288	35.1916	39.3665	48.5265	40.6615	35.272	38.6	38.2826	37.0741	39.303	36.3532	34.8538	37.1199	34.1748	28.6489	35.5656	34.5776	29.9611	28.5178
GSRG0005705_3	GSRG0005705	Srsf1	3	1	chr10:75336591-75336787	1	1	1	1	41.8478	36.4081	33.9074	39.3571	1	1	1	1	1	1	1	1	1	1	1	1	1	41.958	36.1019	45.2921	44.0389	36.0506	33.0114	40.1622	31.1013	30.303	33.9074	30.5263	39.3571	34.3027	29.4705	30.8636	37.1134	32.1168	28.8124	26.9535	29.4494	29.0749	27.5058	25.8342
GSRG0005771_1	GSRG0005771	Hoxb3	1	1	chr10:84182243-84190086	1	0	0	1	79.2521	75.5596	100	84	0	1	1	1	0	0	1	0	1	0	1	1	0	100	77.7778	70	69.2308	47.3684	100	79.3103	64.7059	66.6667	100	52.381	84	41.6667	22.2222	33.3333	70	46.1538	21.0526	11.1111	75.8621	23.5294	33.3333	0
GSRG0005778_1	GSRG0005778	Scrn2	1	1	chr10:84967102-84967480	0	0	0	1	83.0508	57.7394	51.5152	52.9412	0	0	0	0	0	0	0	0	0	1	1	1	0	100	32.2034	100	100	44.186	29.0323	100	34.2105	44.7368	51.5152	36.1702	52.9412	20	0	20.339	0	0	13.9535	22.5806	0	18.4211	21.0526	30.303
GSRG0005778_6	GSRG0005778	Scrn2	6	1	chr10:84970303-84970384	1	0	0	0	28.2465	23.1606	21.6216	18.5185	1	1	1	1	0	1	0	0	0	0	0	0	0	31.2102	26.2411	25.9259	29.6089	17.0068	27.3469	25.1282	21.6216	0	16.4557	18.5185	15.7143	11.7117	30.5732	25.5319	25.1852	29.0503	13.6054	26.9388	19.4872	18.9189	0	15.1899
GSRG0005782_3	GSRG0005782	Cisd3	3	1	chr10:85630273-85631284	1	1	1	1	97.619	96.4912	100	100	1	1	1	1	1	1	1	1	0	1	1	1	1	100	90.4762	100	100	100	89.4737	100	100	0	100	100	100	100	66.6667	38.0952	72.7273	77.7778	50	63.1579	83.871	40	0	76.9231
GSRG0005788_4	GSRG0005788	LOC257650	4	1	chr10:86227005-86232803	1	1	1	0	66.9577	64.6903	87.5	61.5385	1	1	1	1	1	1	1	1	1	0	0	1	0	55.5556	74.359	87.0968	50.8197	64.7059	57.1429	72.2222	70.5882	87.5	42.8571	37.1429	61.5385	38.4615	25.3968	71.7949	51.6129	45.9016	39.2157	38.0952	61.1111	58.8235	50	9.52381
GSRG0005834_28	GSRG0005834	Vps25//Wnk4//Cntd1	28	1	chr10:89204960-89205188	1	0	0	1	72.0238	31.9777	100	100	1	1	0	1	0	1	0	0	0	1	0	1	1	66.6667	100	50	71.4286	9.09091	36.8421	50	100	100	100	0	60	100	66.6667	28.5714	16.6667	28.5714	0	31.5789	0	0	0	66.6667
GSRG0005834_27	GSRG0005834	Vps25//Wnk4//Cntd1	27	1	chr10:89200266-89204883	1	0	1	0	61.3187	27.3109	66.6667	100	0	1	1	1	0	0	0	1	1	1	1	0	0	20	100	53.8462	71.4286	50	17.6471	14.2857	42.8571	42.8571	66.6667	100	66.6667	33.3333	16	66.6667	46.1538	38.0952	0	0	0	28.5714	42.8571	66.6667
GSRG0005834_24	GSRG0005834	Vps25//Wnk4//Cntd1	24	1	chr10:89197456-89197620	1	1	1	1	55.1641	60.4517	60.9756	61.5385	1	1	1	1	1	1	1	1	1	1	1	1	1	50	58.0247	52.6316	60	70.3704	54.1667	56.8182	60.9756	60.9756	51.7241	46.4789	60	61.5385	40	49.3827	47.3684	54.5455	66.6667	43.75	47.7273	53.6585	48.7805	41.3793
GSRG0005834_25	GSRG0005834	Vps25//Wnk4//Cntd1	25	1	chr10:89197719-89197825	1	1	1	1	60.6718	52.7978	66.6667	63.0769	1	1	1	1	1	1	1	1	1	1	1	1	1	62.1053	49.3671	61.4035	69.8113	62.7907	48.9362	46.6667	41.8182	66.6667	64.7059	63.0769	62.2642	61.9048	54.7368	40.5063	59.6491	67.9245	46.5116	36.1702	38.3333	32.7273	53.3333	58.8235
GSRG0005883_8	GSRG0005883	Acbd4	8	1	chr10:91190685-91195932	1	1	0	1	38.4897	52.7329	54.5455	55.5556	1	1	0	1	1	1	1	1	0	0	1	0	1	42.8571	36.8421	38.7755	35.4839	46.6667	59.2593	52.2727	54.5455	28.5714	18.1818	40.7407	29.4118	55.5556	41.2698	35.0877	16.3265	25.8065	42.6667	44.4444	47.7273	36.3636	7.14286	9.09091
GSRG0005885_2	GSRG0005885	Hexim2	2	1	chr10:91217669-91218342	1	1	0	0	95.7428	93.3566	100	77.7778	1	1	0	1	1	1	1	0	1	0	0	0	1	91.6667	100	100	91.3043	100	84.6154	95.4545	100	45.4545	75	77.7778	68.4211	71.4286	41.6667	35.7143	18.1818	26.087	50	38.4615	45.4545	19.0476	36.3636	12.5
GSRG0005885_3	GSRG0005885	Hexim2	3	1	chr10:91218487-91218584	1	1	1	1	91.3678	86.8801	100	100	1	1	1	1	1	1	1	1	1	1	1	1	1	84.6154	91.6667	89.1892	100	88.5714	84.3137	87.7551	100	91.3043	86.6667	100	82.3529	93.3333	61.5385	75	64.8649	83.7209	85.7143	62.7451	81.6327	100	69.5652	73.3333
GSRG0005886_6	GSRG0005886	Fmnl1	6	1	chr10:91265705-91268442	1	1	0	0	37.1022	32.6058	35.2941	35.8025	1	0	1	1	1	0	1	1	0	0	0	1	0	41.3043	32.6733	45.098	29.3333	38.8889	25	33.9286	35.2941	17.2414	17.6471	30.5556	28.3582	35.8025	28.2609	23.7624	43.1373	26.6667	27.7778	22.5	26.7857	29.4118	13.7931	11.7647
GSRG0006021_7	GSRG0006021	Kcnh6	7	1	chr10:94220149-94220315	0	1	0	0	57.1275	61.578	55.5556	76	0	0	0	0	1	1	1	0	0	1	0	0	0	68.8889	58.1395	48.1481	53.3333	71.4286	64.2857	49.0196	55.5556	27.2727	55.5556	20	76	28.5714	17.7778	23.2558	14.8148	6.66667	57.1429	28.5714	27.451	0	9.09091	44.4444
GSRG0006030_13	GSRG0006030	Cep95	13	1	chr10:95010884-95011920	0	0	0	1	29.7231	31.8617	23.0769	43.5897	0	1	1	0	1	0	0	0	0	0	1	1	1	32.2314	32.5301	28.0702	26.0606	38.0531	22.8916	34.6405	17.6471	7.93651	23.0769	30.0971	43.5897	38.0282	21.4876	31.3253	28.0702	19.3939	35.3982	22.8916	24.8366	15.6863	3.1746	20.5128
GSRG0006030_5	GSRG0006030	Cep95	5	1	chr10:94997706-94999511	0	0	0	1	36.8741	25.645	27.2727	33.3333	1	1	0	0	0	0	1	0	0	0	1	1	0	36.6906	38.0282	37.7778	35	23.0769	24.6914	29.1667	27.2727	7.40741	12.6437	33.3333	31.3433	24.3243	25.8993	25.3521	24.4444	20	19.5804	22.2222	27.7778	6.81818	0	9.1954
GSRG0006054_13	GSRG0006054	Cog1	13	1	chr10:102179390-102179816	1	1	1	1	87.0456	79.9184	100	100	1	1	1	1	1	1	1	1	1	1	1	1	1	85.8586	84.4828	85.4167	92.4242	77.7778	80.7692	81.2081	74.359	72.093	100	82.6087	100	86.6667	56.5657	44.8276	66.6667	37.8788	47.8632	59.6154	45.6376	41.0256	69.7674	80
GSRG0006054_14	GSRG0006054	Cog1	14	1	chr10:102179855-102180377	1	1	1	1	42.2699	39.5571	35.6322	47.8261	1	1	1	1	0	1	1	0	1	1	1	1	1	45.9119	39.8844	48.1481	35.1351	37.3134	41.573	39.7849	19.403	32.5581	35.6322	47.6923	47.8261	40.9524	45.283	34.6821	35.5556	30.2703	23.8806	34.8315	30.1075	14.9254	25.5814	32.1839
GSRG0006073_7	GSRG0006073	Tsen54	7	1	chr10:104361724-104363973	0	1	0	0	31.0708	29.2142	35.1351	31.9588	1	0	1	0	1	0	1	1	0	0	0	0	1	32.5581	29.6875	40.2985	21.7391	31.7073	25	30.9353	35.1351	9.09091	24.1379	23.4043	12.3077	31.9588	27.907	23.4375	35.8209	17.3913	26.8293	17.1875	28.777	32.4324	0	20.6897
GSRG0006073_5	GSRG0006073	Tsen54	5	1	chr10:104360433-104360850	1	1	1	1	100	95.4023	100	100	0	1	1	1	1	1	1	1	1	0	1	1	0	100	100	100	100	100	100	86.2069	100	100	100	100	100	100	14.2857	81.8182	88.8889	100	66.6667	90	75.8621	28.5714	88.8889	25
GSRG0006090_3	GSRG0006090	Mettl23	3	1	chr10:105792038-105792110	0	1	0	1	40.9216	44.6968	41.3043	62.3188	1	1	0	0	1	0	1	0	1	0	1	1	1	52.2124	48.5714	31.0345	31.8681	57.1429	36.25	40.6977	17.0732	41.3043	24.4898	39.2857	62.3188	40.8696	26.5487	31.4286	16.092	21.978	48.5714	25	34.8837	12.1951	32.6087	18.3673
GSRG0006091_4	GSRG0006091	Mfsd11	4	1	chr10:105801315-105802114	1	1	0	0	74.576	75.8305	84.6154	91.9075	1	1	1	1	1	0	1	1	0	0	0	0	0	75.7322	73.991	77.5401	71.0407	76.1905	74.2739	77.027	81.3559	67.8161	84.6154	78.4314	76.1194	91.9075	30.9623	26.009	29.9465	25.3394	34.5238	19.0871	29.0541	35.5932	16.092	18.8034
GSRG0006092_12	GSRG0006092	Mgat5b	12	1	chr10:105915722-105921942	1	0	0	1	97.2222	83.3333	100	100	1	1	1	0	0	0	1	0	1	0	1	0	1	100	100	88.8889	100	100	50	100	0	100	100	100	0	100	28.5714	60	77.7778	22.2222	0	25	50	0	66.6667	0
GSRG0006093_16	GSRG0006093	Sec14l1	16	1	chr10:106110470-106112353	1	1	1	1	71.8322	73.4977	74.433	83.9679	1	1	1	1	1	1	1	1	1	1	1	1	1	72.9483	70.3704	74.3316	69.6784	70.2936	78.022	72.1774	74.433	70.1559	71.4988	83.9679	75.0557	69.2042	56.231	58.1619	54.5455	60.6432	50.0864	62.8571	59.4758	61.4433	56.1247	43.7346
GSRG0006123_19	GSRG0006123	Hgs	19	1	chr10:109655924-109656016	1	1	1	1	97.6744	100	100	100	1	1	1	1	1	1	1	1	0	1	1	0	1	100	100	100	90.6977	100	100	100	100	100	100	100	100	100	79.0698	42.8571	78.7879	46.5116	33.3333	32.4324	59.0909	33.3333	0	54.5455
GSRG0006128_1	GSRG0006128	Npb	1	1	chr10:109786453-109786527	1	0	0	1	58.2168	23.5136	100	61.9048	1	0	1	1	0	0	0	1	0	0	1	0	1	63.6364	33.3333	66.6667	69.2308	29.4118	16.129	25	71.4286	100	33.3333	61.9048	23.0769	45.4545	54.5455	0	66.6667	61.5385	23.5294	12.9032	16.6667	57.1429	0	0
GSRG0006135_9	GSRG0006135	Hexdc	9	1	chr10:110422292-110423349	1	1	1	1	54.5676	52.7752	50.4	52.0833	1	1	1	1	1	1	1	1	0	1	0	1	1	60.2941	50	49.5146	58.4615	51.2953	53.4722	53.5581	50.4	44.1176	36.9369	37.2263	42.2535	52.0833	45.5882	40.4762	42.7184	57.6923	45.5959	44.4444	50.1873	36.8	22.0588	34.2342
GSRG0006140_1	GSRG0006140	Fn3k	1	1	chr10:110627220-110627408	1	1	1	0	65.7828	66.0131	73.3333	80	1	1	1	1	1	1	1	1	0	1	0	0	1	72.2222	100	57.5758	33.3333	33.3333	100	64.7059	60	11.1111	73.3333	20	20	80	66.6667	95.2381	42.4242	26.6667	30.7692	60	35.2941	40	0	53.3333
GSRG0006140_3	GSRG0006140	Fn3k	3	1	chr10:110629141-110629525	0	0	1	0	100	95.2996	100	100	1	1	0	0	0	0	0	1	0	1	0	1	0	100	100	100	100	100	91.3043	94.5946	100	100	100	100	100	81.8182	47.3684	40	6.06061	9.52381	0	8.69565	10.8108	75	0	66.6667
GSRG0006146_16	GSRG0006146	Abcc1	16	-1	chr10:578623-581020	1	1	0	1	48.3541	50.0368	35.8491	43.6242	1	1	1	1	1	1	1	1	0	0	0	1	1	50.211	40.7407	57.3034	45.1613	55.1282	48.0969	46.8852	35.8491	27.7778	25.3333	21.7391	43.6242	33.3333	38.8186	30.6878	52.809	37.0968	47.4359	47.0588	38.0328	32.0755	13.8889	18.6667
GSRG0006146_20	GSRG0006146	Abcc1	20	-1	chr10:564379-565657	1	0	0	0	80.9091	92.5926	100	100	1	1	1	1	0	0	0	0	0	0	0	0	0	63.6364	60	100	100	100	100	77.7778	100	100	33.3333	0	100	33.3333	36.3636	40	100	33.3333	0	0	22.2222	0	0	0
GSRG0006193_6	GSRG0006193	Naa60	6	-1	chr10:11882951-11884140	1	1	1	1	40.4481	42.2376	39.03	42.623	1	1	1	1	1	1	1	1	1	1	1	1	1	42.8195	42.4789	36.9309	39.5631	47.5806	36.3636	42.7686	39.03	37.9913	38.6667	42.623	35.3191	40.0419	37.9447	35.1384	28.3305	34.2233	38.7097	29.2929	32.6446	36.4896	33.6245	31.1111
GSRG0006213_3	GSRG0006213	Zfp213	3	-1	chr10:12887027-12888580	0	1	0	1	49.2023	33.9112	41.1765	46.1538	0	1	1	0	1	0	1	1	0	0	1	0	1	40	62.963	53.8462	40	40.7407	27.6596	33.3333	39.1304	41.1765	28.5714	46.1538	22.5806	42.8571	20	37.037	46.1538	0	37.037	21.2766	25.641	26.087	23.5294	14.2857
GSRG0006231_2	GSRG0006231	Amdhd2	2	-1	chr10:13536296-13536373	1	1	1	1	51.425	43.7174	52.9412	40.2299	1	1	1	1	1	0	1	1	1	1	0	1	1	52.6012	50.8197	50.4274	51.8519	54.8387	28.6624	47.651	28.5714	43.2099	52.9412	39.0244	40.2299	32	47.3988	42.623	47.8632	40.7407	51.6129	22.9299	41.6107	25.7143	27.1605	40
GSRG0006232_8	GSRG0006232	Tbc1d24	8	-1	chr10:13553054-13553625	0	0	0	1	28.8227	32.0316	46.6667	48.6726	0	0	1	0	1	0	0	0	0	1	0	1	1	23.5955	26.7176	31.8436	33.1343	36.3636	24.1379	35.5932	26.3158	28.7356	46.6667	48.6726	47.9675	40	20.9738	19.8473	31.2849	22.0896	29.2929	14.4201	18.9831	16.5414	22.9885	26.6667
GSRG0006239_12	GSRG0006239	E4f1	12	-1	chr10:13815970-13816039	1	1	0	0	33.493	33.1551	31.25	32.9897	1	1	1	1	1	1	1	1	0	0	0	1	0	38.0952	31.7881	32.0132	32.0755	35.8852	27.3775	36.2025	31.25	30.5785	19.4631	22.8758	32.9897	25.2174	33.3333	25.1656	31.0231	28.3019	34.4498	25.9366	34.9367	29.6875	23.1405	17.4497
GSRG0006239_9	GSRG0006239	E4f1	9	-1	chr10:13816823-13816955	1	1	0	0	90.1476	72.381	80.9524	71.4286	1	1	1	1	1	1	0	0	0	1	1	0	0	81.8182	92.3077	95.5556	90.9091	65.7143	71.4286	80	75	70	80.9524	71.4286	47.0588	70.3704	50.9091	26.9231	35.5556	27.2727	57.1429	33.3333	23.3333	12.5	20	66.6667
GSRG0006240_9	GSRG0006240	Mlst8	9	-1	chr10:13840034-13841170	1	1	1	1	100	99.5066	100	100	1	1	1	1	1	1	1	1	1	1	1	1	1	100	100	100	100	100	99.5098	99.0099	100	100	100	100	100	100	78.4053	67.2414	67.658	59.0769	65.1685	64.2157	68.8119	68.1818	84.0237	89.0244
GSRG0006242_7	GSRG0006242	Rab26	7	-1	chr10:13895025-13895123	0	1	1	1	35.1155	34.7177	32.3308	38.6861	1	0	0	1	1	0	1	0	1	1	1	1	1	37.1601	29.8246	26.1905	47.2868	40.2985	27.6316	36.2229	26.5823	32.3308	27.8539	31.5508	38.6861	38.2979	29.003	23.9766	17.4603	44.9612	29.8507	23.0263	30.3406	24.0506	30.0752	27.3973
GSRG0006243_26	GSRG0006243	Tsc2	26	-1	chr10:13970710-13971971	1	1	1	1	57.5058	58.3153	50	72.549	1	1	1	1	1	1	1	1	1	1	1	1	1	62.3529	46.6667	66.1017	54.902	65	42.8571	67.0886	50	30.4348	26.6667	38.8889	72.549	44.4444	47.0588	34.6667	47.4576	45.098	55	34.2857	30.3797	37.5	26.087	26.6667
GSRG0006243_25	GSRG0006243	Tsc2	25	-1	chr10:13972101-13973125	0	1	0	0	35.9394	41.3271	35.7143	50	0	0	0	1	0	1	1	0	0	0	0	0	1	28.125	20.6107	37.6147	57.4074	39.0476	36.8421	48.0916	35.2941	20	35.7143	25.9259	47.3684	50	15.625	12.2137	11.0092	48.1481	19.0476	29.8246	27.4809	23.5294	4	7.14286
GSRG0006261_2	GSRG0006261	Gnptg	2	-1	chr10:14597690-14597760	1	1	1	0	30.8595	28.9997	33.4873	27.115	1	1	1	1	1	1	0	1	1	0	0	0	0	26.4836	34.8703	30.2658	31.8182	32.0057	27.6558	27.3376	28.0645	33.4873	27.593	15.5298	27.115	26.9444	26.0407	34.5821	28.6299	30.5944	31.2945	25.2853	24.9822	27.0968	29.0993	23.8748
GSRG0006263_7	GSRG0006263	Ube2i	7	-1	chr10:14620595-14622756	1	0	1	0	39.5921	29.1553	46.6667	38.7755	1	1	0	1	0	0	1	1	1	1	0	0	0	37.6623	40.3846	33.3333	46.988	25	20	42.4658	42.3077	31.7073	46.6667	38.7755	28.5714	30.2326	33.7662	38.4615	16.092	40.9639	15.625	14.2857	38.3562	38.4615	29.2683	40
GSRG0006263_5	GSRG0006263	Ube2i	5	-1	chr10:14625109-14628971	1	1	1	1	79.9892	76.986	64.9123	69.4444	1	1	1	1	1	1	1	1	1	1	1	1	1	76.1905	73.0061	87.3016	83.4586	81.6514	69.7368	79.5699	61.7647	64.9123	63.0769	66.0377	69.4444	59.1398	45.2381	41.7178	63.4921	61.6541	66.055	43.4211	62.3656	58.8235	52.6316	33.8462
GSRG0006265_18	GSRG0006265	Cacna1h	18	-1	chr10:14740853-14740933	0	0	0	1	27.2485	7.68599	7.31707	30.9091	0	0	1	1	0	0	0	0	0	0	1	1	0	28.6822	16.5217	25.9259	37.8641	13.1579	6.0241	3.87597	6.25	6.66667	7.31707	28.2051	30.9091	6.45161	23.2558	15.6522	25.9259	36.8932	7.89474	2.40964	3.10078	3.125	4.44444	4.87805
GSRG0006271_2	GSRG0006271	NA	2	-1	chr10:15154656-15154852	0	0	1	0	83.3205	79.14	77.7778	75	0	0	0	0	1	0	0	0	1	1	0	0	0	91.4894	76.1905	81.8182	83.7838	80.9524	73.1343	83.3333	77.7778	73.3333	53.8462	75	39.1304	58.9744	8.51064	0	13.6364	21.6216	28.5714	17.9104	20.8333	0	26.6667	46.1538
GSRG0006271_6	GSRG0006271	NA	6	-1	chr10:15153073-15153395	1	1	1	1	100	100	100	100	1	1	1	1	1	1	1	1	1	1	1	1	1	100	100	100	100	100	100	100	94.1176	100	100	100	100	100	93.75	93.8776	82.3529	92.1739	98.7952	95.5752	85.7143	85.2941	100	43.1373
GSRG0006272_1	GSRG0006272	Fam173a	1	-1	chr10:15160513-15160886	1	1	1	1	47.2247	47.3827	46.8254	41.1765	1	1	1	1	1	1	1	1	1	0	1	1	1	52.648	43.5233	45.6522	47.0752	44.206	48.0813	49.8607	46.8254	37.6884	26.9737	41.1765	33.0049	40.2062	40.4984	32.1244	42.7536	37.3259	34.3348	42.8894	38.9972	43.6508	33.1658	22.3684
GSRG0006275_7	GSRG0006275	Rhbdl1	7	-1	chr10:15202110-15202189	1	1	1	1	36.7425	36.2788	34.4595	38.9706	1	1	1	1	1	1	1	1	1	1	1	1	1	32.3711	33.0909	40.625	40.8829	40.5248	28.3478	39.9638	34.4595	32.1168	29.8361	31.1475	38.9706	34.5291	25.9794	31.6364	38.0208	38.7716	35.5685	25.7391	35.8047	34.4595	31.3869	27.541
GSRG0006276_7	GSRG0006276	Rhot2	7	-1	chr10:15209409-15209485	1	1	1	1	46.89	43.6982	53.8462	51.1706	1	1	1	1	1	1	1	1	1	1	1	1	1	50.1057	45.3532	41.1079	50.9934	48.2014	40.0359	42.8571	49.2823	38.9558	53.8462	39.4161	41.1003	51.1706	47.3573	44.6097	37.9009	48.5651	43.1655	37.702	40.293	44.0191	34.5382	50
GSRG0006277_1	GSRG0006277	Mcrip2	1	-1	chr10:15235543-15235623	0	1	0	0	33.6463	32.6999	27.2727	36.3057	1	0	0	1	1	1	1	0	0	0	0	1	0	40.7115	32.5581	26.3158	35	27.5862	36.8056	33.7079	23.4043	27.2727	21.519	9.67742	36.3057	10.1124	38.7352	24.4186	23.1579	28.3333	27.5862	36.1111	32.0225	21.2766	24.6753	20.2532
GSRG0006281_9	GSRG0006281	Capn15	9	-1	chr10:15321662-15321766	1	1	1	1	92.606	94.9338	100	100	1	1	1	1	1	1	1	1	1	1	1	1	1	88.4956	99.0566	88	94.8718	94.8718	95	94.9296	94.3662	100	88.8	100	90.9091	100	69.0265	63.2075	65.3333	69.2308	67.9487	83.3333	72.6761	78.8732	89.1304	70.4
GSRG0006281_11	GSRG0006281	Capn15	11	-1	chr10:15321160-15321236	0	0	0	1	22.1875	14.8724	33.3333	60	1	0	0	0	0	0	0	0	0	0	0	1	1	43.75	5	20	20	6.25	20	18.3673	33.3333	0	27.2727	0	39.1304	60	31.25	0	16	10	6.25	11.4286	16.3265	22.2222	0	18.1818
GSRG0006285_10	GSRG0006285	Decr2//Nme4	10	-1	chr10:15454925-15457159	0	1	0	1	32.6085	37.4054	40.3509	44.1176	0	1	0	0	1	1	0	0	1	0	0	1	1	22.449	32.6087	33.9623	41.4141	49.2958	32.8	30.1205	21.1268	40.3509	16.6667	15.7895	44.1176	31.1111	16.3265	30.4348	24.5283	22.2222	47.8873	27.2	22.8916	14.0845	35.0877	10
GSRG0006353_13	GSRG0006353	Cnot6	13	-1	chr10:35146495-35147954	1	1	1	1	99.1075	99.4136	100	100	1	1	1	1	1	1	1	1	1	1	1	1	1	100	99.6047	96.8254	100	98.8981	99.6805	99.6622	99.4695	100	100	100	100	100	97.6035	92.4901	94.6032	96.4497	84.2975	95.5272	95.9459	93.3687	93.4037	94.9367
GSRG0006388_6	GSRG0006388	NA	6	-1	chr10:37617700-37618743	0	1	0	0	63.3333	76.8519	100	75	0	0	0	0	1	1	0	0	1	0	1	0	0	100	80	40	33.3333	55.5556	100	75	0	100	100	75	0	0	0	0	0	0	44.4444	66.6667	0	0	66.6667	0
GSRG0006398_1	GSRG0006398	NA	1	-1	chr10:39306482-39323228	1	1	0	1	100	85.4964	100	100	1	1	1	1	1	1	1	0	0	0	0	1	1	100	100	100	100	90.4762	88.2353	77.7778	100	100	100	100	100	100	88.8889	66.6667	35.2941	28.5714	76.1905	35.2941	44.4444	0	0	0
GSRG0006398_2	GSRG0006398	NA	2	-1	chr10:39305198-39306309	0	0	0	1	54.7554	47.7324	100	38.4615	1	1	0	0	1	0	0	0	0	0	1	1	0	62.5	50	56.5217	50	66.6667	26.5306	50	42.8571	100	25	38.4615	33.3333	33.3333	56.25	43.75	17.3913	25	55.5556	20.4082	7.14286	0	50	12.5
GSRG0006403_4	GSRG0006403	Cdc42se2	4	-1	chr10:40057229-40060410	1	1	0	0	52.1667	47.0727	20	54.5455	1	1	0	1	1	1	1	0	0	0	0	0	0	61.1111	32	55.5556	60	37.1429	45.4545	58.6207	0	20	12.5	54.5455	17.6471	27.2727	50	32	22.2222	30	34.2857	36.3636	48.2759	0	0	0
GSRG0006464_11	GSRG0006464	Tom1l2	11	-1	chr10:46613302-46613744	1	1	1	1	100	97.619	100	100	1	1	1	1	1	1	1	1	1	1	1	1	1	100	100	100	100	100	92.8571	100	100	100	100	100	100	100	89.0909	58.5366	81.6327	51.1111	56.6667	57.1429	66.6667	97.6744	75.8621	92.3077
GSRG0006538_6	GSRG0006538	LOC497940	6	-1	chr10:56507834-56508470	1	1	0	1	97.7273	100	100	100	1	1	1	0	0	1	1	0	0	0	1	0	1	100	100	100	90.9091	100	100	100	100	100	100	100	100	100	83.871	53.8462	75	40.9091	81.8182	97.8723	97.2973	63.6364	100	100
GSRG0006541_5	GSRG0006541	Elp5	5	-1	chr10:56582132-56584999	1	1	1	1	91.1205	94.5578	100	100	1	1	1	1	1	1	1	1	1	1	1	1	1	100	92	80.6452	91.8367	100	100	83.6735	100	63.6364	100	89.4737	100	100	51.0638	64	58.0645	48.9796	75.8621	91.4286	61.2245	63.1579	54.5455	64.2857
GSRG0006555_2	GSRG0006555	Pfn1	2	-1	chr10:57274093-57274811	1	1	1	1	80.6908	80.6074	79.1667	79.4393	1	1	1	1	1	1	1	1	1	1	1	0	1	80.4196	78.882	82.1429	81.3187	80	76.8421	84.9802	76.1194	79.1667	59.5238	79.4393	74.2574	73.7374	39.1608	34.7826	35.7143	53.8462	40	58.9474	59.2885	59.7015	70.8333	33.3333
GSRG0006613_5	GSRG0006613	Coro6	5	-1	chr10:62694666-62695809	1	1	0	1	97.0938	98.0198	100	93.1034	1	1	0	1	1	1	0	0	0	0	1	1	1	96.0784	95.2381	97.0588	100	100	100	94.0594	100	56.25	100	86.6667	60	93.1034	29.4118	66.6667	20.5882	75.3846	65.625	96.6292	15.8416	11.7647	25	22.2222
GSRG0006613_6	GSRG0006613	Coro6	6	-1	chr10:62694150-62694545	1	1	1	1	99.5423	99.263	100	100	1	1	1	1	1	1	1	1	1	1	1	1	1	99.4152	100	98.7539	100	100	98.8701	98.9189	100	100	100	100	100	100	83.6257	74.8299	74.1433	87.1345	83.1461	82.4859	71.8919	62.1622	80.4348	70.8861
GSRG0006633_10	GSRG0006633	Myo18a	10	-1	chr10:65021775-65023157	0	1	1	0	85.7143	100	100	100	1	0	1	0	1	1	1	1	1	0	0	0	1	100	100	100	42.8571	100	100	100	100	100	100	100	100	100	47.619	15.3846	44.4444	14.2857	36.3636	100	70	50	80	0
GSRG0006638_3	GSRG0006638	Flot2	3	-1	chr10:65310847-65312280	0	1	0	0	49.7109	46.4819	33.3333	33.3333	0	1	0	1	1	1	0	1	0	0	0	0	1	30.6122	73.3333	35.7143	59.1837	73.913	36.5854	28.9474	33.3333	1.88679	10.3448	29.4118	20	33.3333	20.4082	66.6667	14.2857	53.0612	73.913	36.5854	13.1579	33.3333	0	0
GSRG0006653_10	GSRG0006653	Nlk	10	-1	chr10:65842080-65844548	0	1	0	0	54.3019	47.4074	100	33.3333	0	0	0	0	1	0	1	0	0	0	0	1	0	28.5714	63.6364	100	25	33.3333	53.3333	55.5556	100	100	25	33.3333	33.3333	0	14.2857	18.1818	0	0	26.6667	13.3333	44.4444	0	0	0
GSRG0006653_3	GSRG0006653	Nlk	3	-1	chr10:65862954-65887076	0	1	0	0	13.1731	47.7778	33.3333	20	0	0	0	0	1	0	1	0	0	1	0	0	0	25	20	0	7.69231	50	33.3333	60	20	0	33.3333	0	20	0	0	0	0	0	50	22.2222	40	0	0	33.3333
GSRG0006659_5	GSRG0006659	Wsb1	5	-1	chr10:66590205-66592523	0	1	1	1	91.6378	93.0871	95.5947	92.1495	1	1	0	0	1	0	1	1	1	0	1	0	1	90.0156	92.6686	92.5311	91.3357	95.8005	93.6726	89.7883	92.7152	91.133	95.5947	88.5714	84.6535	92.1495	26.209	25.2199	23.6515	21.6606	29.3963	24.7593	25.6538	31.7881	31.5271	24.6696
GSRG0006675_7	GSRG0006675	Rffl	7	-1	chr10:70159988-70162253	1	1	1	0	38.7437	29.8347	32.4138	29.9435	1	1	1	1	1	0	1	1	0	1	0	1	0	39.2617	36.862	37.6218	41.2294	26.8421	27.6773	34.9845	32.4138	23.8095	30.8411	18.9711	29.8429	29.9435	35.906	34.4045	31.5789	37.1814	26.3158	21.6968	28.483	29.8851	22.0238	26.1682
GSRG0006678_1	GSRG0006678	Slfn13	1	-1	chr10:70337091-70337408	1	1	0	1	69.8544	73.3607	75	90.9091	1	1	1	1	0	1	1	0	0	0	1	1	1	95.4545	73.0337	44.8276	66.1017	64.2857	75.3086	80.4878	71.4286	75	55.5556	73.6842	90	90.9091	40.9091	53.9326	34.4828	50.8475	21.4286	69.1358	78.0488	57.1429	75	22.2222
GSRG0006695_4	GSRG0006695	Ggnbp2	4	-1	chr10:72171434-72175212	0	0	1	0	68.309	61.1129	69.2308	100	0	0	0	0	0	0	0	1	1	0	0	0	0	79.4872	64.3564	77.0115	52.381	68.4211	47.9452	66.9725	41.8182	69.2308	60.7843	47.9452	100	49.0196	10.2564	19.802	18.3908	7.14286	14.0351	13.6986	11.0092	29.0909	30.7692	19.6078
GSRG0006695_5	GSRG0006695	Ggnbp2	5	-1	chr10:72171221-72171307	1	1	1	1	77.955	87.7327	66.6667	88.5714	1	1	1	1	1	1	1	1	1	1	1	1	1	71.831	82.9787	89.3333	67.6768	94.7368	80.5825	87.8788	66.1538	64.2857	66.6667	63.6364	81.8182	88.5714	67.6056	68.0851	88	56.5657	84.2105	75.7282	71.2121	64.6154	60.7143	60
GSRG0006701_21	GSRG0006701	Ints2	21	-1	chr10:73638181-73640020	1	1	0	0	40.152	39.4346	41.4634	37.7778	1	0	1	1	1	1	1	0	1	0	0	0	1	45.2055	32.4324	50.6173	32.3529	45.098	36.3636	36.8421	9.52381	41.4634	20.5882	36.3636	24	37.7778	32.8767	24.3243	41.9753	26.4706	39.2157	36.3636	35.7895	9.52381	29.2683	20.5882
GSRG0006704_6	GSRG0006704	Rps6kb1	6	-1	chr10:73839085-73839272	1	1	0	1	65.9882	71.0185	71.4286	69.2308	1	1	1	1	0	1	1	1	0	0	1	1	1	36	82.6087	68.4211	76.9231	55.5556	87.5	70	60	33.3333	71.4286	54.5455	65.2174	69.2308	28	52.1739	42.1053	46.1538	22.2222	62.5	65	40	22.2222	0
GSRG0006704_7	GSRG0006704	Rps6kb1	7	-1	chr10:73837885-73839041	1	1	0	1	70.7689	66.455	83.3333	100	1	1	1	1	0	1	1	0	0	0	0	1	1	32.0755	100	76	75	57.1429	86.6667	55.5556	83.3333	29.4118	0	80	76.4706	100	30.1887	47.0588	40	62.5	14.2857	53.3333	51.8519	0	11.7647	0
GSRG0006714_9	GSRG0006714	Gdpd1	9	-1	chr10:74335326-74336160	1	1	1	1	98.8906	98.0474	99.373	100	1	1	1	1	1	1	1	1	1	1	1	1	1	98.9637	98.338	100	98.2609	97.541	99.005	97.5962	99.373	98.5965	98.4733	96.4444	100	100	84.456	78.6704	79.403	78.2609	75.4098	84.5771	78.8462	89.0282	77.193	73.2824
GSRG0006726_2	GSRG0006726	Akap1	2	-1	chr10:76164139-76164684	1	1	1	1	77.2727	71.2121	100	77.7778	1	1	1	1	1	1	1	1	1	1	1	1	1	72.7273	81.8182	54.5455	100	80	77.2727	56.3636	66.6667	100	100	77.7778	41.9355	76.4706	59.0909	81.8182	54.5455	72.7273	73.3333	59.0909	40	66.6667	50	57.1429
GSRG0006726_3	GSRG0006726	Akap1	3	-1	chr10:76163785-76164035	1	1	1	1	100	97.8495	100	100	1	1	1	1	1	1	1	1	1	1	1	1	1	100	100	100	100	100	93.5484	100	88.8889	100	100	100	100	100	80	93.3333	88.8889	100	35.2941	32.2581	78.7879	44.4444	66.6667	40
GSRG0006739_13	GSRG0006739	Utp18	13	-1	chr10:81561734-81562390	0	1	0	0	50.5519	60.1709	33.3333	71.4286	0	1	1	0	1	1	1	0	0	0	0	1	0	60	50	63.6364	28.5714	60	66.6667	53.8462	33.3333	27.2727	33.3333	45.4545	71.4286	60	0	33.3333	36.3636	0	40	33.3333	30.7692	0	0	16.6667
GSRG0006745_25	GSRG0006745	Cacna1g	25	-1	chr10:82144153-82146376	1	1	1	0	58.8852	59.957	42.2222	42.1053	1	1	1	1	0	1	1	1	1	0	1	0	0	66.6667	55.5556	52.9412	60.3774	72.2222	47.2527	60.396	33.3333	42.2222	28	41.9355	42.1053	35.3846	44.4444	38.8889	28.2353	30.1887	22.2222	37.3626	45.5446	27.451	40	24
GSRG0006765_5	GSRG0006765	Snx11	5	-1	chr10:84633203-84634391	1	1	1	1	88.2929	86.4937	77.7778	80.9524	1	1	1	1	1	1	1	1	1	1	1	1	1	87.234	80.4878	92.5926	92.8571	95.9184	84.6154	78.9474	57.1429	56.25	77.7778	80.9524	51.5152	65.2174	68.0851	53.6585	88.8889	78.5714	89.7959	66.6667	63.1579	28.5714	31.25	66.6667
GSRG0006765_6	GSRG0006765	Snx11	6	-1	chr10:84632398-84633119	1	1	0	1	60.0511	57.8897	66.6667	57.8947	1	1	1	1	1	1	1	0	0	1	1	0	1	49.3333	65.8537	50.9434	74.0741	64.4444	54.8387	54.386	50	39.1304	66.6667	40	24.1379	57.8947	48	63.4146	45.283	51.8519	48.8889	51.6129	45.614	0	17.3913	58.3333
GSRG0006773_1	GSRG0006773	Tbkbp1	1	-1	chr10:85084348-85084758	1	1	1	1	69.0464	62.2231	65.8537	74.0741	1	1	1	1	1	1	1	1	0	1	0	1	1	76.8889	67.3469	66.6667	65.283	53.75	67.6301	65.2893	65.8537	49.6063	54.9296	47.541	74.0741	59.6491	32.8889	35.7143	58.3333	34.717	37.5	39.3064	33.8843	56.0976	15.748	39.4366
GSRG0006798_2	GSRG0006798	Nr1d1	2	-1	chr10:86687989-86688519	1	1	0	1	80.8139	80.1828	100	100	1	1	1	1	1	1	1	0	0	1	1	1	0	80.9524	63.6364	92	86.6667	77.7778	81.8182	80.9524	100	100	50	100	71.4286	33.3333	47.619	42.4242	72	60	44.4444	72.7273	57.1429	0	0	50
GSRG0006831_11	GSRG0006831	Hap1	11	-1	chr10:88259449-88259825	1	0	1	0	42.9777	40.5469	37.7123	42.7273	1	1	1	1	0	0	1	0	1	1	0	1	0	45.2589	41.0064	43.1098	42.5359	41.6667	39.5034	40.4706	35.7513	37.7123	33.6798	33.4177	42.7273	35.7708	32.4143	29.7282	29.6242	35.9775	24.6795	23.9278	29.4118	21.7617	25.1416	25.9875
GSRG0006852_11	GSRG0006852	Plekhh3	11	-1	chr10:89077455-89077739	1	0	0	0	37.9894	34.3807	35	32	1	0	1	1	0	1	0	0	0	0	0	0	0	42.4242	41.8605	38.0952	29.5775	38.4615	35.1351	29.5455	7.69231	35	19.2308	23.0769	32	28.3019	39.3939	23.2558	26.1905	28.169	23.0769	30.6306	22.7273	3.84615	10	7.69231
GSRG0006864_9	GSRG0006864	Etv4	9	-1	chr10:89687241-89688897	1	0	1	1	61.7603	45.3439	71.4286	65.9574	1	1	1	1	0	0	1	1	1	1	0	1	1	57.6471	52.2388	67.9245	69.2308	42.2222	37.1429	56.6667	35.2113	59.1837	71.4286	38.8889	56	65.9574	54.1176	26.8657	54.717	38.4615	22.2222	22.8571	50	33.8028	57.1429	50.7937
GSRG0006864_2	GSRG0006864	Etv4	2	-1	chr10:89699588-89699748	1	1	0	1	57.8291	92.1569	66.6667	100	1	1	1	0	1	1	1	0	0	1	0	1	1	52.7273	69.2308	68.1818	41.1765	76.4706	100	100	35.2941	57.1429	66.6667	52.9412	100	76.9231	25.4545	41.0256	50	23.5294	58.8235	30.7692	38.0952	11.7647	0	33.3333
GSRG0006879_1	GSRG0006879	Slc25a39	1	-1	chr10:90355413-90356010	1	1	0	1	81.645	82.9932	71.4286	73.913	1	1	1	1	1	1	1	0	1	0	1	1	1	71.4286	73.3333	81.8182	100	85.7143	100	63.2653	71.4286	53.8462	50	60	72	73.913	57.1429	26.6667	72.7273	88.8889	57.1429	76.9231	61.2245	0	38.4615	0
GSRG0006917_3	GSRG0006917	Strada	3	-1	chr10:94364774-94375427	0	1	0	0	36.0699	39.1016	36.8421	26.7606	0	0	1	1	1	1	1	0	0	0	0	0	0	37.3737	26.7606	28.4211	51.7241	38.8889	27.7311	50.6849	34.6154	16.9811	36.8421	25	26.7606	11.8644	22.2222	22.5352	27.3684	51.7241	33.3333	25.2101	30.137	15.3846	15.0943	21.0526
GSRG0006920_1	GSRG0006920	Smarcd2	1	-1	chr10:94456120-94460431	1	0	0	1	38.4012	34.2462	23.6364	31.1475	1	1	1	0	0	0	1	0	0	0	0	1	1	37.5796	42.6471	40.9836	32.3944	35.1724	22.9508	44.6154	22.2222	14.8936	23.6364	29.5082	29.0323	31.1475	29.2994	29.4118	40.9836	23.4742	23.4483	22.9508	41.0256	20.3704	12.766	23.6364
GSRG0006951_12	GSRG0006951	Wipi1	12	-1	chr10:97860277-97863147	1	1	1	1	44.4918	48.3405	48.8273	55.3603	1	1	1	1	1	1	1	1	1	1	1	1	1	45.1827	39.7436	45.9649	47.076	53.7879	49.2596	41.9741	44.2149	48.8273	40.8654	55.3603	53.9623	43.1734	29.9003	31.0256	39.2982	35.6725	48.4848	41.461	36.8893	25.2066	36.2473	29.8077
GSRG0006968_4	GSRG0006968	Grin2c	4	-1	chr10:103807903-103810062	1	1	0	0	33.645	26.522	17.757	16.2162	1	1	0	1	1	0	1	0	0	0	0	0	0	35.8491	33.3333	27.2727	38.125	30.3922	18.6544	30.5195	15.7895	10.989	17.757	12.8492	15.508	16.2162	26.4151	32.8042	20.202	26.875	25.4902	17.1254	28.5714	7.89474	1.0989	14.9533
GSRG0006977_2	GSRG0006977	Mif4gd	2	-1	chr10:104163242-104163553	1	1	1	1	94.7541	98.4848	100	100	1	1	1	1	1	1	1	1	1	1	1	1	1	92.3077	94.8718	91.8367	100	100	100	95.4545	100	100	100	87.0968	100	100	80.7692	87.1795	85.7143	71.4286	81.25	64	88.6364	83.871	30.7692	51.8519
GSRG0006977_5	GSRG0006977	Mif4gd	5	-1	chr10:104160379-104160493	1	1	1	1	52.0761	49.3935	52.7273	46.0526	1	1	1	1	1	1	1	1	1	1	1	1	1	45.5556	51.0204	56.6265	55.102	48.7603	48.6957	50.7246	47.619	52.7273	41.4634	41.2429	44.6429	46.0526	28.8889	35.3741	55.4217	47.619	38.0165	40.8696	44.2029	38.0952	38.1818	34.1463
GSRG0006991_1	GSRG0006991	NA	1	-1	chr10:104714754-104718511	0	1	0	0	86.0447	95.7265	100	82.6087	0	0	0	1	0	1	1	0	0	0	0	0	0	88.4615	87.3684	76.8595	91.4894	100	97.4359	89.7436	80	74.359	100	82.6087	55.5556	75.8621	17.3077	16.8421	13.2231	25.5319	17.1429	25.641	37.6068	10	10.2564	13.3333
GSRG0006992_3	GSRG0006992	Acox1	3	-1	chr10:104732217-104738496	0	1	0	0	20.6067	33.0311	15.5556	20	0	0	0	0	1	0	1	0	0	0	0	0	0	17.5879	33.3333	14.8387	16.6667	46.1538	18.9189	34.0206	15.5556	11.6279	6.25	11.4754	14.8148	20	10.0503	21.4286	12.9032	9.52381	34.6154	17.1171	26.8041	13.3333	9.30233	0
GSRG0007005_4	GSRG0007005	Jmjd6	4	-1	chr10:105783361-105784663	1	1	1	0	96.8056	95.5523	95.5556	100	1	1	1	1	1	1	1	0	1	1	0	1	0	97.2222	100	90	100	91.3043	97.4359	97.9167	87.0968	81.1321	95.5556	93.1034	100	92.2078	38.8889	46.5116	40	65.3846	30.4348	53.8462	39.5833	19.3548	37.7358	80
GSRG0007006_4	GSRG0007006	Srsf2	4	-1	chr10:105793236-105793737	1	1	1	1	67.2142	64.9567	76.6472	68.0339	1	1	1	1	1	1	1	1	1	1	1	1	1	69.8387	66.0633	68.199	64.7558	65.7766	64.2857	64.8079	66.3693	76.6472	66.3098	66.9412	68.0339	61.4907	59.5968	60.3318	57.9773	55.5414	58.2016	56.015	59.4176	66.0261	75.0626	65.5246
GSRG0007006_2	GSRG0007006	Srsf2	2	-1	chr10:105794617-105794888	1	1	1	1	92.9459	93.0971	90.7324	93.617	1	1	1	1	1	1	1	1	1	1	1	1	1	93.3461	89.6702	95.4861	93.2813	93.9183	92	93.3729	88.6926	87.037	90.7324	87.5984	93.617	89.9745	86.7562	86.1232	87.5	91.9016	91.5725	89.8286	91.9881	80.8009	79.6296	73.8416
GSRG0007006_3	GSRG0007006	Srsf2	3	-1	chr10:105793844-105794512	1	1	1	1	90.6235	89.937	88.7955	86.7299	1	1	1	1	1	1	1	1	1	1	1	1	1	88.6262	89.8417	92.7524	91.2738	92.0304	85.6123	92.1684	86.6978	88.7955	84.5178	86.7299	86.3394	86.7291	73.8658	74.1425	80.7593	83.8846	79.5066	76.2219	84.4836	72.8121	65.8263	78.1726
GSRG0007023_10	GSRG0007023	Aatk	10	-1	chr10:109193201-109193506	1	1	0	0	30.4968	25.7006	26.6515	20.3704	1	1	1	1	1	0	1	0	0	0	0	0	0	30.6122	25.4701	34.9169	30.9878	26.1811	24.3956	26.5252	26.6515	14.121	20.4633	20.3704	16.7722	16.3978	29.3614	25.2991	32.6207	26.793	25.9843	23.2967	25.9947	22.3235	12.3919	20.0772
GSRG0007026_10	GSRG0007026	Tepsin	10	-1	chr10:109273924-109274016	1	0	0	0	35.153	31.8343	30	21.7391	0	1	1	1	0	1	0	0	0	1	0	0	0	28.0992	35.545	38.2353	38.7324	32.8767	36.0269	26.5993	21.2121	15.4472	30	13.8889	21.7391	19.1011	19.0083	33.1754	30.3922	35.2113	21.9178	33.67	21.5488	14.1414	14.6341	26
GSRG0007026_11	GSRG0007026	Tepsin	11	-1	chr10:109273610-109273844	0	1	0	0	23.4929	25.5159	18.3673	21.2121	0	0	0	0	1	0	1	0	0	0	0	0	0	24.4094	22.963	22.963	23.6364	29.2683	20.4819	26.7974	12.9032	18.3673	14.2857	8.33333	16.9231	21.2121	12.5984	13.3333	13.3333	16.9697	26.8293	6.0241	26.1438	3.22581	8.16327	7.79221
GSRG0007034_4	GSRG0007034	Alyref	4	-1	chr10:109771784-109772069	0	1	0	0	33.0485	32.9742	40	50	1	0	0	1	0	1	1	0	0	0	0	0	0	48.1481	10.6383	25.5814	47.8261	30.7692	36.5079	31.6456	20	21.2121	40	37.5	50	24.4444	25.9259	4.25532	23.2558	26.087	15.3846	31.746	30.3797	11.4286	12.1212	20
GSRG0007034_3	GSRG0007034	Alyref	3	-1	chr10:109772183-109772375	1	1	0	0	46.0672	39.8809	40	36	1	1	0	1	0	1	1	0	0	0	1	0	0	33.3333	55.102	37.5	58.3333	23.0769	45.4545	51.1111	18.1818	11.1111	40	36	18.1818	20	27.7778	36.7347	25	54.1667	10.2564	31.8182	35.5556	0	0	20
GSRG0007035_7	GSRG0007035	Pcyt2	7	-1	chr10:109790886-109791317	0	0	0	1	34.4133	33.5853	38.4615	42.9952	0	1	1	0	0	0	0	1	0	0	0	1	1	35.5	30.6533	37.5	34	34	31.3869	35.369	38.4615	23.0769	24.3781	33.7931	29.4118	42.9952	25	25.1256	26.3158	25	18	24.3309	22.9008	32.5792	21.8623	19.9005
GSRG0007036_9	GSRG0007036	Sirt7	9	-1	chr10:109796736-109797834	0	0	0	1	24.7369	24.2552	21.8391	29.5082	0	0	1	0	0	0	0	0	0	0	1	0	1	23.1481	20.8556	29.4118	25.5319	28.8591	21.3974	22.5092	19.2661	16.9492	21.8391	29.5082	29.2683	29.3233	19.4444	16.0428	26.8908	22.3404	22.8188	20.9607	22.1402	18.3486	8.47458	11.4943
GSRG0007044_8	GSRG0007044	Rfng	8	-1	chr10:109964284-109964413	1	1	1	1	84.532	84.4034	87.2165	88.3436	1	1	1	1	1	1	1	1	1	1	1	1	1	84.5752	84.178	84.2767	85.098	86.4341	85.4501	81.3261	83.2099	82.2967	87.2165	88.3436	79.8408	81.491	81.5686	83.0655	83.3333	79.2157	73.6434	81.6276	77.9432	73.5802	69.8565	85.3608
GSRG0007055_10	GSRG0007055	Wdr45b	10	-1	chr10:110525841-110526785	0	1	1	1	100	99.3333	100	97.4359	0	0	0	0	0	1	1	1	1	1	1	1	1	100	100	100	100	98	100	100	100	94.4828	98.9189	97.4359	94.5946	97.4026	16.1616	13.7615	9.21053	11.5607	23	29.3578	35.9375	42.5806	41.3793	45.4054
GSRG0007057_8	GSRG0007057	B3gntl1	8	-1	chr10:110809760-110814339	1	0	0	1	85.7143	89.4118	100	100	1	1	1	1	0	0	1	0	0	0	1	1	0	100	100	42.8571	100	100	80	88.2353	100	42.8571	33.3333	100	100	100	90.9091	66.6667	28.5714	66.6667	0	20	70.5882	0	0	0
GSRG0007057_9	GSRG0007057	B3gntl1	9	-1	chr10:110807931-110809684	1	1	0	0	100	85.4097	100	100	1	1	1	0	0	1	1	0	0	1	1	0	0	100	100	100	100	63.6364	100	92.5926	100	50	100	69.2308	100	0	66.6667	66.6667	85.7143	16.6667	0	66.6667	44.4444	0	25	66.6667
GSRG0007076_6	GSRG0007076	Jam2	6	1	chr11:24276032-24278232	0	1	0	0	36.0859	38.2143	26.3158	33.3333	0	0	0	0	0	1	1	0	0	0	0	0	1	36.1702	40.5405	56.5217	11.1111	37.5	40	37.1429	26.3158	5.88235	20	15.7895	22.2222	33.3333	21.2766	21.6216	17.3913	7.40741	12.5	28	28.5714	10.5263	0	0
GSRG0007076_7	GSRG0007076	Jam2	7	1	chr11:24278249-24280763	0	0	1	0	30.6954	23.4068	57.1429	27.2727	0	0	1	0	0	0	0	1	0	1	0	0	1	20.4301	31.1828	45.4545	25.7143	25	21.2766	23.9437	50	3.22581	57.1429	20	25.7143	27.2727	15.0538	17.2043	36.3636	5.71429	15	10.6383	8.4507	31.25	0	28.5714
GSRG0007079_9	GSRG0007079	Usp16	9	1	chr11:27117373-27118414	1	0	0	0	48.964	44.7851	50	54.6667	0	1	1	1	0	0	0	0	0	1	0	0	1	35.5263	50.9091	53.4884	55.9322	41.4141	38.8235	54.1176	39.6226	36.3636	50	54.6667	45.2381	49.5327	9.21053	27.2727	34.8837	30.5085	18.1818	16.4706	23.5294	22.6415	9.09091	38.4615
GSRG0007079_10	GSRG0007079	Usp16	10	1	chr11:27118494-27120055	1	1	1	1	51.6837	49.1113	58.3333	61.4035	0	1	1	1	1	1	1	1	1	0	1	1	1	40.2299	51.4793	51.6667	63.3588	56.701	38.7097	51.9231	58.3333	39.1304	50	57.5	59.1837	61.4035	24.1379	46.1538	48.3333	62.5954	37.1134	37.6344	44.2308	43.75	37.6812	23.5294
GSRG0007079_14	GSRG0007079	Usp16	14	1	chr11:27124721-27125878	0	1	0	0	20.8126	28.6168	23.0769	27.6596	0	0	0	0	1	0	1	0	0	0	0	0	0	20.5674	25.4902	16.8539	20.339	30.7692	20.904	34.1772	23.0769	5.88235	7.14286	27.6596	15.0943	23.913	19.8582	21.5686	15.7303	16.9492	25.641	13.5593	30.3797	15.3846	0	0
GSRG0007096_6	GSRG0007096	Son	6	1	chr11:31822861-31822957	1	1	0	1	39.0341	44.9061	18.2796	41.9355	1	1	0	1	1	1	1	0	0	0	1	1	1	40.8696	45.0382	36.4706	33.758	48.5714	34.5679	51.5789	18.2796	7.9646	12.3596	33.3333	41.3043	41.9355	38.2609	39.6947	21.1765	31.8471	28.5714	32.0988	49.4737	17.2043	5.30973	11.236
GSRG0007096_9	GSRG0007096	Son	9	1	chr11:31830067-31833952	0	1	0	0	33.6985	34.261	28.1746	34.876	0	0	0	0	1	0	1	0	0	0	0	0	0	36.8528	27.7293	33.3333	36.8786	35.7254	27.6416	39.4161	28.1746	16.2427	21.9207	26.5176	34.6154	34.876	24.7716	15.2838	22.3188	24.9711	25.273	20.4565	27.3723	24.2063	10.5675	8.76827
GSRG0007109_5	GSRG0007109	Morc3	5	1	chr11:34066035-34070681	1	0	1	0	69.5238	28.525	100	100	0	1	1	1	1	0	0	1	0	1	0	1	0	100	40	66.6667	71.4286	33.3333	25.9259	26.3158	50	100	100	100	88.8889	50	0	40	33.3333	28.5714	26.6667	7.40741	21.0526	50	0	66.6667
GSRG0007109_11	GSRG0007109	Morc3	11	1	chr11:34081168-34083811	1	1	1	1	88.386	96.6667	100	100	1	1	1	1	1	1	1	1	1	0	1	1	1	78.9474	87.0968	87.5	100	90	100	100	100	66.6667	100	100	84	91.3043	42.1053	70.9677	75	82.3529	40	77.7778	96	50	50	0
GSRG0007124_3	GSRG0007124	Pcp4	3	1	chr11:36910348-36911828	0	1	0	0	56.9643	63.8095	100	33.3333	1	0	0	0	1	0	1	1	0	0	0	0	0	60	100	25	42.8571	71.4286	60	60	100	0	0	0	0	33.3333	40	0	0	0	57.1429	0	40	28.5714	0	0
GSRG0007159_7	GSRG0007159	Tfg	7	1	chr11:46202510-46205143	1	1	1	1	64.8548	61.2288	65.5738	60.8696	1	1	1	1	1	1	1	1	1	1	1	1	1	64.0867	67.3333	67.8899	60.1093	60.1896	59.7173	63.7795	65.5738	50	58.0247	52.5	56.7568	60.8696	59.4427	60	53.211	59.5628	57.8199	52.2968	55.1181	65.5738	35.7143	46.9136
GSRG0007170_1	GSRG0007170	NA	1	1	chr11:52547071-52550786	0	0	0	1	50.0794	32.6087	100	100	0	0	0	0	1	0	0	0	0	0	1	0	1	40	66.6667	71.4286	22.2222	50	47.8261	0	100	0	11.1111	100	33.3333	100	0	0	0	11.1111	50	0	0	0	0	0
GSRG0007186_7	GSRG0007186	NA	7	1	chr11:61143798-61147226	1	1	1	1	86.3636	90.3704	100	100	1	1	0	1	0	1	1	1	0	1	1	1	1	100	100	45.4545	100	77.7778	100	93.3333	100	100	100	100	100	100	76.9231	28.5714	18.1818	66.6667	22.2222	92.3077	86.6667	66.6667	0	66.6667
GSRG0007267_7	GSRG0007267	Alg3	7	1	chr11:83990443-83991139	0	1	0	0	100	100	100	100	0	1	0	0	1	1	0	0	0	0	1	0	0	100	100	100	100	100	100	100	0	60	100	100	0	0	0	57.1429	0	0	100	60	0	0	0	0
GSRG0007272_5	GSRG0007272	Abcc5	5	1	chr11:84426404-84428569	1	1	1	1	90.1237	87.8899	85	86.6667	1	1	1	1	1	1	1	1	1	1	1	1	1	92.976	90.9651	85.7843	90.7692	88.8545	86.9191	87.8963	85	78.8079	82.0513	80.1887	84.0532	86.6667	82.8096	81.3142	81.3725	82.3077	68.1115	85.0258	81.8444	77.8571	71.5232	70.5128
GSRG0007296_11	GSRG0007296	Prodh1	11	1	chr11:87071896-87074187	1	1	0	0	39.5528	36.1031	27.4102	27.8174	1	1	1	1	1	1	1	1	0	0	0	0	0	46.37	32.0554	42.0455	37.7404	33.0601	29.7945	45.4545	27.4102	23.2759	25.6932	21.2963	26.2172	27.8174	38.1733	29.393	29.5455	32.9327	30.6011	29.2808	39.0716	25.7089	22.4138	21.4418
GSRG0007356_19	GSRG0007356	Aifm3	19	1	chr11:87379569-87380114	1	0	0	0	30.7237	25.1129	21.7391	23.9024	1	0	1	1	1	0	0	0	0	0	0	0	0	35.3414	20.0828	35.6674	31.8033	26.7717	17.9884	30.5785	13.3758	15.2778	21.7391	21.1429	15.5894	23.9024	32.5301	14.4928	33.2604	25.5738	25.9843	16.2476	24.7934	13.3758	13.8889	14.4928
GSRG0007356_18	GSRG0007356	Aifm3	18	1	chr11:87379003-87379465	1	1	1	1	97.9445	97.9381	100	100	1	1	1	1	1	1	1	1	0	1	1	1	1	100	97.1831	96.2617	98.3333	100	93.8144	100	92.3077	100	100	90.4762	100	100	44.186	53.5211	52.3364	61.6667	55.7377	63.9175	40.7767	84.6154	17.3913	90.9091
GSRG0007359_12	GSRG0007359	Smpd4	12	1	chr11:87541149-87541522	1	1	1	1	92.6263	86.9048	100	100	1	1	1	1	1	1	1	1	1	1	1	1	1	92.7273	77.7778	100	100	75	100	85.7143	100	60	100	63.6364	100	100	87.2727	77.7778	40	36.3636	41.6667	66.6667	47.619	80	60	66.6667
GSRG0007359_11	GSRG0007359	Smpd4	11	1	chr11:87538759-87541047	1	1	1	1	99.0196	95.5556	100	100	1	1	1	1	1	1	1	1	1	1	1	1	1	100	100	100	96.0784	86.6667	100	100	100	55.5556	100	100	100	100	81.1594	85.2459	93.5484	86.2745	84.4444	88	63.6364	47.0588	44.4444	66.6667
GSRG0007361_7	GSRG0007361	Scarf2	7	1	chr11:87729341-87729416	1	1	0	0	41.4058	39.3277	60	42.8571	1	0	1	1	1	0	1	0	1	0	0	1	0	37.7778	28.2051	52.6316	47.0085	40.8451	34.5455	42.5926	30.7692	60	37.7778	22.807	42.8571	19.2308	26.6667	17.9487	31.5789	29.0598	36.6197	20	42.5926	23.0769	32	17.7778
GSRG0007361_8	GSRG0007361	Scarf2	8	1	chr11:87729535-87729740	0	0	1	0	33.7387	27.8004	39.6226	22.7273	1	0	0	1	0	0	0	1	1	0	0	0	0	39.1304	23.4286	33.3333	39.0625	23.5772	29.2683	30.5556	39.6226	34.4262	23.8095	12.1495	14.2857	22.7273	34.7826	20.5714	24.2424	34.375	11.3821	24.3902	19.4444	37.7358	29.5082	22.2222
GSRG0007392_25	GSRG0007392	Robo2	25	-1	chr11:11076012-11078220	0	1	0	1	42.088	46.8666	50	55.5556	1	0	0	1	1	1	0	0	0	0	0	1	1	39.5349	60	33.3333	35.4839	57.8947	36.3636	46.3415	50	0	8.33333	20	55.5556	39.1304	27.907	10	16.6667	32.2581	52.6316	27.2727	24.3902	25	0	0
GSRG0007392_24	GSRG0007392	Robo2	24	-1	chr11:11078404-11086055	0	1	0	0	62.2445	44.7346	33.3333	40	1	1	0	0	0	1	1	0	0	0	0	0	0	42.8571	54.8387	84.6154	66.6667	22.2222	57.1429	54.8387	33.3333	33.3333	20	26.3158	15.3846	40	28.5714	25.8065	0	25	11.1111	42.8571	51.6129	0	0	13.3333
GSRG0007413_16	GSRG0007413	Grik1	16	-1	chr11:27812929-27831332	1	1	0	1	42.2884	30.7885	61.2903	51.5152	1	1	1	1	1	1	1	0	0	0	0	1	1	41.6667	29.6296	55	42.8571	33.3333	30	29.0323	33.3333	30	61.2903	45.4545	51.5152	41.5385	29.1667	25.9259	55	28.5714	30.303	30	25.8065	11.1111	20	19.3548
GSRG0007431_8	GSRG0007431	Donson	8	-1	chr11:31838613-31840560	1	1	0	1	96.875	83.3574	80	100	1	1	1	1	1	1	1	0	0	1	0	1	1	100	100	87.5	100	77.7778	90.4762	81.8182	42.8571	55.5556	80	100	100	100	90.9091	36.3636	75	80	55.5556	76.1905	54.5455	0	22.2222	60
GSRG0007432_8	GSRG0007432	Cryzl1	8	-1	chr11:31853247-31855505	1	1	1	1	82.1888	87.2358	89.7436	89.1892	1	1	1	1	1	1	1	1	1	1	1	1	1	77.2152	75.6757	91.4894	84.375	91.6667	85.8824	84.1584	43.5897	66.6667	89.7436	77.1429	89.1892	78.9474	75.9494	56.7568	89.3617	81.25	87.5	82.3529	77.2277	35.8974	46.6667	82.0513
GSRG0007441_7	GSRG0007441	Setd4	7	-1	chr11:33786959-33788318	0	0	1	0	29.8248	33.5	28.7671	33.3333	0	0	0	0	1	0	0	1	1	0	1	0	0	33.9806	23.9264	29.5082	31.8841	40.5405	21.3974	38.5621	27.2727	28.7671	26.4368	29.6703	28.7129	33.3333	23.301	17.1779	18.0328	18.8406	39.6396	13.9738	18.3007	25.4545	27.3973	13.7931
GSRG0007441_4	GSRG0007441	Setd4	4	-1	chr11:33791298-33794518	1	1	1	0	58.2488	71.2969	56.7568	75.5102	1	1	1	1	1	1	1	1	1	1	0	0	1	72.973	55.5556	59.1837	45.283	75.7576	62.7907	75.3425	45.4545	42.8571	56.7568	28.2051	41.4634	75.5102	62.1622	46.6667	32.6531	45.283	57.5758	46.5116	60.274	36.3636	38.0952	54.0541
GSRG0007441_5	GSRG0007441	Setd4	5	-1	chr11:33789682-33791208	0	1	0	1	36.0116	43.6161	35.3846	44.6154	1	1	0	0	1	1	1	0	0	1	1	1	1	36.9863	36	36.7089	34.3511	48.8889	35.1852	46.7742	29.4118	26.7606	35.3846	33.3333	44.6154	36.6667	27.3973	26.6667	17.7215	22.9008	33.3333	25.9259	32.2581	11.7647	11.2676	30.7692
GSRG0007460_3	GSRG0007460	Zfp295	3	-1	chr11:38446056-38446643	0	1	0	0	44.4887	45.9759	40	48.9362	0	1	0	1	1	0	1	0	0	1	0	0	0	46.5909	43.662	39.1304	48.5714	51.0791	38.4615	48.3871	39.5349	33.3333	40	48.9362	31.4286	32.7869	21.5909	26.7606	24.3478	37.1429	33.0935	17.4359	44.2396	16.2791	16.6667	28
GSRG0007460_1	GSRG0007460	Zfp295	1	-1	chr11:38452025-38457166	1	1	1	1	43.8386	42.0988	71.4286	81.8182	1	0	1	1	0	1	1	1	0	1	1	1	0	36.9231	34.7826	42.4242	61.2245	41.8605	46.789	37.6471	52.1739	26.6667	71.4286	41.9355	81.8182	36	32.3077	21.7391	27.2727	26.5306	18.6047	42.2018	28.2353	34.7826	6.66667	38.0952
GSRG0007532_7	GSRG0007532	Golgb1	7	-1	chr11:66797963-66801331	1	1	0	0	70.5065	47.7608	53.8462	100	1	0	1	1	1	1	0	0	0	0	0	1	0	74.6835	54.3478	73.6842	79.3103	41.1765	62.7119	39.3939	53.8462	46.1538	29.0323	60	100	39.1304	40.5063	15.2174	55.2632	41.3793	29.4118	40.678	24.2424	20.5128	15.3846	12.9032
GSRG0007532_2	GSRG0007532	Golgb1	2	-1	chr11:66807697-66808986	1	0	0	1	77.0629	83.3333	100	100	1	0	1	1	0	0	1	1	0	0	0	1	1	84.6154	60	100	63.6364	100	50	100	100	0	0	0	100	100	61.5385	0	66.6667	36.3636	0	0	40	85.7143	0	0
GSRG0007542_1	GSRG0007542	Parp9	1	-1	chr11:67755843-67756595	1	1	1	1	78.022	60.9687	100	80	0	1	1	1	1	0	1	1	0	1	0	1	1	42.8571	100	100	69.2308	77.7778	66.6667	38.4615	53.8462	0	100	33.3333	80	71.4286	19.0476	75	46.1538	46.1538	66.6667	16.6667	38.4615	30.7692	0	66.6667
GSRG0007561_3	GSRG0007561	Fyttd1	3	-1	chr11:71117939-71120897	1	0	1	1	64.4589	62.139	69.0141	73.6842	1	1	1	0	0	0	1	1	1	1	1	1	0	83.0508	51.4286	61.194	62.1622	65.3846	62.7907	58.2418	69.0141	67.7419	60	53.3333	73.6842	64.1026	47.4576	28.5714	53.7313	21.6216	19.2308	20.9302	32.967	30.9859	51.6129	50
GSRG0007576_20	GSRG0007576	Dlg1	20	-1	chr11:72200014-72200683	1	1	1	1	44.607	48.2799	50	71.4286	1	0	1	1	1	1	1	1	0	1	1	1	1	47.3684	40	42.2222	48.8372	46.1538	50.5376	48.1481	39.1304	26.3158	50	71.4286	71.4286	68.4211	31.5789	25	31.1111	41.8605	46.1538	49.4624	37.037	34.7826	0	33.3333
GSRG0007614_1	GSRG0007614	Chrd	1	-1	chr11:83866841-83867034	0	1	0	0	74.0079	74.7312	100	66.6667	0	0	1	0	0	1	1	1	0	0	0	0	0	57.1429	88.8889	70	80	50	74.1935	100	100	14.2857	100	46.6667	50	66.6667	0	11.1111	30	20	0	32.2581	94.1176	33.3333	0	0
GSRG0007614_12	GSRG0007614	Chrd	12	-1	chr11:83863412-83863929	1	1	0	0	45.1651	31.5514	31.4286	34.8837	1	0	1	1	1	1	0	0	0	0	0	0	0	47.8261	23.5955	66.1017	43.1373	30.8642	40.4255	23.3645	31.4286	20.9302	20	11.1111	24.5283	34.8837	39.1304	17.9775	64.4068	39.2157	29.6296	36.1702	20.5607	22.8571	0	0
GSRG0007617_18	GSRG0007617	Ece2	18	-1	chr11:83949785-83950424	1	0	0	0	31.3908	24.697	21.4286	23.5556	1	0	1	1	0	0	0	0	0	0	0	0	0	33.7719	24.359	36.1823	31.25	22.5564	25.7282	25.8065	15.4185	15.8371	21.4286	7.89474	23.5556	16.0494	25.8772	10.8974	29.0598	26.7857	22.5564	17.9612	14.9194	12.3348	15.3846	16.0714
GSRG0007689_8	GSRG0007689	Trmt2a	8	-1	chr11:86886711-86886871	1	0	0	0	35.1232	30.2644	28.8344	24.0642	1	1	1	1	1	0	0	0	1	0	0	0	0	42.9719	25.5814	40.8284	31.1111	34.7826	25	31.0105	25.5172	28.8344	18.6207	24.0642	18.9542	23.1579	39.3574	25.1163	40.2367	27.4074	27.8261	23.2558	22.2997	23.4483	28.2209	9.65517
GSRG0007689_4	GSRG0007689	Trmt2a	4	-1	chr11:86887971-86888110	0	0	0	1	26.038	29.4621	22.5225	45.6522	1	0	0	0	0	0	1	0	0	0	1	1	0	36.2162	18.8235	25.1908	23.9216	24.5455	28.1818	35.6589	21.4286	11.3636	22.5225	32.1739	45.6522	36	33.5135	8.23529	18.3206	18.8235	20	20.9091	30.2326	17.1429	11.3636	14.4144
GSRG0007830_2	GSRG0007830	Ydjc	2	-1	chr11:88092491-88092576	1	1	1	1	54.3408	47.2735	51.8797	43.4343	1	1	1	1	1	1	1	1	0	1	1	1	1	55.5556	47.0085	63.75	51.049	36.8421	50	54.9784	51.8797	27.3743	51.773	39.6552	43.4343	39.8058	39.6135	31.6239	53.75	47.5524	28.5714	35.4839	38.961	27.0677	11.1732	43.9716
GSRG0007849_7	GSRG0007849	Arhgef18	7	1	chr12:1930660-1930827	0	1	0	0	32.2428	50.3704	0	9.09091	0	0	1	1	0	1	1	0	0	0	0	0	0	14.2857	9.09091	69.2308	36.3636	66.6667	40	44.4444	0	0	0	0	0	9.09091	0	0	30.7692	36.3636	0	40	44.4444	0	0	0
GSRG0007884_1	GSRG0007884	Gpr12	1	1	chr12:10255146-10255780	1	1	0	0	51.1825	58.1716	52.9412	66.6667	1	1	0	1	1	1	1	0	0	1	0	0	1	53.1915	58.1395	44.8276	48.5714	48.7179	52.1127	73.6842	31.7073	50	52.9412	66.6667	42.8571	42.8571	46.8085	32.5581	13.7931	40	46.1538	36.6197	57.8947	19.5122	0	47.0588
GSRG0007899_9	GSRG0007899	Ccz1b	9	1	chr12:12652560-12652789	1	1	1	1	68.262	58.429	90	80	1	1	1	1	1	1	0	0	1	1	1	1	1	73.0769	78.1818	46.0317	75.7576	61.7647	66.1538	47.3684	47.3684	90	33.3333	80	72.7273	60.9756	26.9231	32.7273	25.3968	54.5455	44.1176	33.8462	14.0351	21.0526	30	29.6296
GSRG0007941_7	GSRG0007941	Pdgfa	7	1	chr12:17753085-17753524	1	1	0	1	78.4524	70.4837	100	73.3333	0	1	1	1	0	1	1	1	0	0	0	1	1	40	80.9524	100	92.8571	33.3333	84	94.1176	100	60	50	63.6364	73.3333	73.3333	0	47.619	72.7273	85.7143	0	80	76.4706	100	0	12.5
GSRG0007942_2	GSRG0007942	Zfp68	2	1	chr12:18155377-18155865	0	1	0	0	32.2301	29.0413	17.6471	30.6452	0	0	1	0	1	1	0	0	0	0	0	0	1	22.973	31.0811	47.7477	27.1186	30.4348	30.1775	26.5116	11.3208	12.1212	17.6471	14.2857	18.75	30.6452	18.9189	22.973	41.4414	13.5593	26.087	28.4024	19.5349	11.3208	9.09091	5.88235
GSRG0007942_3	GSRG0007942	Zfp68	3	1	chr12:18155962-18160910	1	1	0	0	38.5763	34.6939	25.7732	24.7525	1	1	1	1	0	1	1	0	0	0	0	0	0	38.3459	36.8421	44.5378	34.5794	24.8	38.3178	40.9639	25.7732	13.4328	25	17.4825	24.7525	24.1935	33.0827	34.5865	35.2941	33.6449	14.4	33.6449	33.7349	18.5567	8.95522	15.625
GSRG0007944_5	GSRG0007944	Dhrsx	5	1	chr12:18519961-18520565	1	0	0	1	49.654	37.4649	32.4324	41.2791	1	1	1	1	0	0	1	0	1	0	0	1	1	60.6061	39.6313	49.226	49.1525	36.4985	32.9843	42.9119	29.0837	32.4324	32.3194	27.5081	33.3333	41.2791	46.9697	33.1797	29.7214	36.0169	20.178	19.5462	38.3142	24.7012	26.1261	18.251
GSRG0007944_1	GSRG0007944	Dhrsx	1	1	chr12:18517015-18518352	1	0	0	0	29.1581	21.3179	27.6873	26.1176	1	0	1	1	0	0	0	0	0	0	0	0	1	27.7064	26.5866	30.7527	31.5866	23.1481	17.7285	23.0769	25.9701	23.8806	27.6873	17.9039	25.9067	26.1176	26.055	22.2985	30.1075	28.2387	21.7593	13.5734	22.3325	18.5075	14.4279	14.3322
GSRG0007954_2	GSRG0007954	Ap4m1	2	1	chr12:19314498-19314688	1	1	1	1	96.9658	97.9167	100	100	1	1	1	1	1	1	1	1	1	1	1	1	1	100	95.5556	92.3077	100	100	93.75	100	100	100	100	75.7576	100	100	82.3529	80	61.5385	68.75	58.8235	87.5	88.8889	100	95.2381	72.7273
GSRG0007954_3	GSRG0007954	Ap4m1	3	1	chr12:19314825-19314992	1	1	1	1	79.5254	91.9732	85.1852	88.2353	1	1	1	1	1	1	1	1	1	1	1	1	1	87.5	81.3953	77.7778	71.4286	91.3043	84.6154	100	64.7059	52.381	85.1852	70.7317	88.2353	85.7143	59.375	69.7674	77.7778	68.5714	86.9565	73.0769	61.0169	58.8235	47.619	74.0741
GSRG0007968_1	GSRG0007968	Pop7	1	1	chr12:22259906-22260104	1	1	1	1	43.3863	39.4758	40.2344	42.9245	1	1	1	1	1	1	1	1	1	1	1	1	1	43.3225	44.3357	41.6196	44.2675	43.1005	36.9955	38.3313	34.08	40.2344	38.5593	42.9245	38.574	35.6667	42.0195	40.8392	29.7552	42.0382	38.8416	34.7534	33.1318	31.36	26.5625	37.2881
GSRG0007971_1	GSRG0007971	Trip6	1	1	chr12:22451854-22452101	1	0	0	0	38.075	24.6802	27.027	23.8095	1	0	1	1	0	1	0	0	0	0	0	0	0	36.25	27.027	46.8354	42.1875	23.8095	28.3186	21.9124	27.027	3.33333	21.519	23.8095	22.8916	20.4545	31.25	10.8108	43.038	28.125	23.1293	26.5487	21.5139	13.5135	0	15.1899
GSRG0007982_3	GSRG0007982	Lrwd1	3	1	chr12:23576410-23576952	1	1	0	1	75.6855	70.7416	87.5	100	1	1	1	0	1	1	0	0	0	0	0	1	1	76.1905	93.75	74.4681	58.3333	92.8571	73.913	45.4545	75	37.931	87.5	58.8235	100	88.8889	42.8571	50	42.5532	12.5	64.2857	43.4783	3.0303	12.5	13.7931	25
GSRG0007983_2	GSRG0007983	Ywhag	2	1	chr12:23815316-23817176	1	1	1	1	99.8062	99.8405	99.9604	99.9636	1	1	1	1	1	1	1	1	1	1	1	1	1	99.7348	99.9487	99.9085	99.6328	99.8512	99.8092	99.861	99.8582	99.9246	99.9604	99.9015	99.9214	99.9636	48.7139	37.763	42.476	42.4656	44.0766	40.6995	41.6222	57.1783	56.1463	51.535
GSRG0008016_1	GSRG0008016	Asl	1	1	chr12:30161259-30164960	1	1	1	0	64.2068	38.627	100	64.7059	0	1	1	1	0	1	1	1	1	0	0	1	0	72.4138	65.7143	33.3333	85.3659	41.9355	38.4615	35.4839	42.8571	100	20	25	55.5556	64.7059	20.6897	62.8571	33.3333	68.2927	19.3548	25.641	32.2581	28.5714	88.8889	0
GSRG0008042_11	GSRG0008042	Abcb9	11	1	chr12:37947260-37947507	1	0	0	0	95.2381	34.8297	100	100	1	1	1	1	1	0	0	0	0	0	0	1	0	100	100	100	80.9524	36.8421	50	17.6471	40	100	0	0	100	0	85.7143	80	66.6667	76.1905	31.5789	0	11.7647	0	0	0
GSRG0008048_5	GSRG0008048	Zcchc8	5	1	chr12:38311182-38315527	1	0	0	0	85.4545	76.1905	100	100	1	1	1	1	0	0	1	0	1	0	0	0	1	60	100	81.8182	100	28.5714	100	100	100	100	100	100	100	71.4286	40	50	54.5455	100	14.2857	0	66.6667	0	40	0
GSRG0008048_12	GSRG0008048	Zcchc8	12	1	chr12:38322201-38323033	0	0	0	1	28.0301	22.1065	27.2727	43.5897	0	0	0	0	0	0	0	0	0	0	0	1	1	34.1615	23.6515	29.7619	24.5455	24.0506	21.831	20.438	27.2727	20.4301	20.9302	18.8811	43.5897	37.5	13.6646	17.4274	21.4286	20.9091	22.7848	18.3099	8.0292	11.5702	6.45161	7.75194
GSRG0008048_6	GSRG0008048	Zcchc8	6	1	chr12:38315649-38316914	1	0	0	1	81.2033	70.5104	100	100	1	1	1	1	0	1	0	0	1	0	1	1	0	81.8182	100	65.2174	77.7778	57.8947	63.6364	90	9.09091	100	25	100	100	33.3333	27.2727	85.7143	26.087	44.4444	10.5263	36.3636	20	0	92.3077	0
GSRG0008049_22	GSRG0008049	Clip1	22	1	chr12:38443923-38446575	1	0	0	0	35.5062	34.9531	37.5	46.1538	0	1	1	1	1	0	0	0	1	0	0	0	0	17.8571	47.3684	42.1053	34.6939	39.1304	30.4348	35.2941	0	37.5	14.2857	30.7692	46.1538	9.67742	14.2857	38.5965	42.1053	32.6531	34.7826	8.69565	17.6471	0	37.5	0
GSRG0008049_25	GSRG0008049	Clip1	25	1	chr12:38447630-38448789	1	1	1	1	96.1538	100	100	100	1	1	1	1	1	0	1	1	0	1	0	1	1	84.6154	100	100	100	100	100	100	100	100	100	100	100	100	76.9231	72.7273	54.5455	92.3077	50	16.6667	80	33.3333	0	85.7143
GSRG0008059_1	GSRG0008059	Ift81	1	1	chr12:39420242-39423574	1	1	1	1	97.264	94.9938	96.9697	100	1	1	1	1	1	1	1	1	1	1	1	1	1	100	100	92.1569	96.8992	95.7895	96.8254	92.3664	91.6667	96.9697	94.8718	100	97.1831	94.8276	30.8943	31.4815	31.3725	54.2636	27.3684	38.0952	32.0611	33.3333	45.4545	28.2051
GSRG0008063_15	GSRG0008063	Tctn1	15	1	chr12:39821895-39822026	1	1	1	1	100	100	100	100	1	1	1	1	1	1	1	1	1	1	1	1	1	100	100	100	100	100	100	100	100	100	100	100	76.4706	100	80	66.6667	83.3333	75	85.7143	66.6667	68.5714	80	70.5882	90.9091
GSRG0008070_5	GSRG0008070	Mapkapk5	5	1	chr12:40517739-40518154	1	0	0	0	91.6667	86.6667	0	100	1	0	1	1	0	0	1	0	0	0	0	0	1	66.6667	100	100	100	100	100	60	0	0	0	100	100	100	33.3333	0	66.6667	66.6667	0	0	40	0	0	0
GSRG0008072_1	GSRG0008072	Erp29	1	1	chr12:40619536-40624309	1	1	1	1	100	95.8333	100	100	1	1	1	1	1	1	1	1	1	1	1	1	1	100	100	100	100	91.6667	95.8333	100	100	76.4706	88.2353	100	100	100	96.2963	66.6667	33.3333	33.3333	87.5	58.3333	68.2927	58.8235	35.2941	82.3529
GSRG0008073_9	GSRG0008073	Trafd1	9	1	chr12:40707243-40707707	1	1	1	1	48.4078	47.2523	46.9965	40.665	1	1	1	1	1	1	1	1	1	1	1	1	1	49.0251	48.5452	46.5729	49.4881	51.5275	40.589	49.6403	39.3939	34.507	46.9965	39.726	40.665	39.8458	40.1114	34.9158	40.4218	41.6382	42.7699	28.6812	41.247	38.961	28.8732	37.4558
GSRG0008073_5	GSRG0008073	Trafd1	5	1	chr12:40703419-40703987	1	1	0	0	42.3748	36.093	26.5193	34.2466	1	1	1	1	1	0	1	0	0	0	1	0	0	42.1466	41.7758	46.8451	38.7314	40.6316	31.4623	36.185	26.5193	26.2745	20.9302	27.1357	34.2466	33.6493	33.7696	30.5677	32.1224	28.61	36.6316	21.5657	35.1445	22.0994	20.3922	17.9402
GSRG0008099_4	GSRG0008099	Sirt4	4	1	chr12:46872987-46873336	1	1	1	1	80.6832	84.6377	100	81.8182	1	1	1	1	1	1	0	0	1	1	1	1	0	91.3043	60	71.4286	100	100	73.913	80	63.6364	100	100	58.8235	47.8261	81.8182	43.4783	40	57.1429	62.5	50	69.5652	20	0	66.6667	50
GSRG0008104_3	GSRG0008104	Cabp1	3	1	chr12:47194009-47199021	1	1	1	1	90.9315	84.9043	90.9091	91.6667	1	1	1	1	1	1	1	1	1	1	1	1	1	79.3814	88.8889	97.4359	98.0198	77.2727	88.0597	89.3805	87.5	86.0465	90.9091	67.8571	89.0909	91.6667	74.2268	75	89.7436	75.2475	59.0909	86.5672	86.7257	87.5	69.7674	81.8182
GSRG0008104_4	GSRG0008104	Cabp1	4	1	chr12:47199202-47203586	1	0	0	0	59.1937	40.9566	45.2055	40.9836	1	1	1	1	1	0	0	0	0	0	0	0	0	58.4416	52.8662	69.9115	55.5556	45.4545	42.446	34.9693	28.5714	45.2055	34.4828	37.1429	34.4828	40.9836	32.4675	30.5732	44.2478	34.7826	33.5664	21.5827	14.7239	16.3265	8.21918	13.7931
GSRG0008186_8	GSRG0008186	Git2	8	1	chr12:47607067-47608037	1	0	0	0	35.7047	21.2522	26.5823	28.0788	1	1	1	1	0	0	0	0	0	0	0	0	0	37.6206	29.9639	39.6694	35.5649	23.1481	14.0127	26.5957	26.5823	15.5963	15.9664	9.52381	20	28.0788	36.0129	28.8809	38.843	25.9414	21.2963	14.0127	25	17.7215	11.0092	13.4454
GSRG0008186_16	GSRG0008186	Git2	16	1	chr12:47623268-47626426	1	1	0	0	31.3342	30.7457	25.2174	32.7935	1	0	1	1	1	0	1	0	0	0	0	1	0	27.1942	25.8394	41.2262	31.0769	34.2926	25.8216	32.1229	25.2174	19.4139	23.5849	16.0142	32.7935	23.75	26.1871	24.2336	40.1691	28.6154	34.0528	24.1002	28.7709	15.6522	10.989	13.2075
GSRG0008385_3	GSRG0008385	Miat	3	1	chr12:50454100-50454327	1	1	1	1	67.4688	68.1387	68.2819	71	1	1	1	1	1	1	1	1	1	1	1	1	1	66.1918	65.8999	72.093	65.6904	65.324	72.9904	66.1017	62.413	66.9014	68.2819	60.8108	61.7251	71	65.5271	59.8106	58.1395	56.2762	55.3415	54.3408	55.1412	53.8283	65.493	64.3172
GSRG0008404_10	GSRG0008404	Insr	10	-1	chr12:1708236-1711587	1	1	0	0	73.3333	66.6667	100	100	1	1	1	1	0	1	1	0	0	0	0	1	0	80	33.3333	80	100	0	100	100	100	0	0	0	100	100	40	33.3333	80	90.9091	0	75	85.7143	0	0	0
GSRG0008404_11	GSRG0008404	Insr	11	-1	chr12:1703260-1708199	1	1	0	0	68.1944	100	100	100	1	0	1	1	1	1	1	0	0	0	0	1	0	75	20	77.7778	100	100	100	100	0	100	100	100	100	100	75	13.3333	44.4444	88.8889	100	100	72.7273	0	0	0
GSRG0008417_11	GSRG0008417	NA	11	-1	chr12:2592938-2595555	1	1	0	1	97.8261	96.0784	100	100	1	0	1	1	0	1	1	0	0	0	0	1	1	100	91.3043	100	100	88.2353	100	100	83.3333	100	63.6364	100	81.8182	100	57.1429	8.69565	44.4444	34.2857	23.5294	86.9565	31.5789	0	0	0
GSRG0008767_9	GSRG0008767	Uspl1	9	-1	chr12:6931407-6931882	1	1	1	1	92.0598	89.9154	98.6577	93.5484	1	1	1	1	1	1	1	1	1	1	1	1	1	88.3929	94.2584	90.5263	95.0617	92.1053	90.1408	87.5	98.6577	90.2439	98.4733	87.5862	93.5484	75	84.8214	88.0383	73.6842	79.0123	81.5789	73.9437	83.5938	96.6443	81.7073	83.9695
GSRG0008768_4	GSRG0008768	Mtus2	4	-1	chr12:8119488-8124507	1	1	0	0	75	96.2963	100	100	1	0	1	1	1	0	1	0	0	1	0	1	0	100	0	100	100	88.8889	100	100	66.6667	100	100	100	69.2308	100	50	0	100	47.0588	77.7778	22.2222	42.1053	0	0	100
GSRG0008786_6	GSRG0008786	Cpsf4	6	-1	chr12:11203763-11205273	1	1	1	1	70.059	58.444	71.4286	72.3577	1	1	1	1	1	1	1	1	1	1	1	1	1	60.1852	72.1925	80.6452	67.2131	55.2795	62.3762	57.6763	57.1429	60.4651	71.4286	57.6923	64.9123	72.3577	58.3333	64.1711	70.9677	55.7377	44.7205	50.495	48.1328	44.4444	30.2326	44.4444
GSRG0008797_8	GSRG0008797	Rsph10b	8	-1	chr12:12694821-12695627	1	1	1	1	64.9733	50.672	55.5556	42.029	1	1	1	1	1	1	1	1	0	1	0	1	1	70.9402	54.0741	66.0714	68.8073	56.8182	36.612	58.5859	55.5556	32.5	50	30.1205	42.029	41.8605	34.188	42.963	44.6429	45.8716	40.9091	33.8798	31.3131	40.7407	22.5	29.5455
GSRG0008798_12	GSRG0008798	Pms2	12	-1	chr12:12719234-12719839	0	1	1	1	42.4407	37.746	36.8421	43.75	1	1	0	0	1	0	1	1	0	1	0	1	1	40.3727	52.2013	38.1818	39.0071	38.2114	34.1176	40.9091	36.8421	24.7312	36.7089	18.5185	43.75	38.8235	32.2981	50.3145	20	21.2766	29.2683	21.1765	34.0909	28.0702	19.3548	35.443
GSRG0008837_6	GSRG0008837	Sun1	6	-1	chr12:17503559-17510423	0	0	0	1	75.7392	64.5125	63.6364	90.4762	0	0	0	0	0	0	1	0	1	0	1	1	0	71.0526	79.7468	67.7419	84.4156	67.3469	66.6667	59.5238	51.5152	63.6364	12	90.4762	57.4468	80.6452	23.6842	22.7848	12.9032	18.1818	16.3265	9.52381	35.7143	0	36.3636	0
GSRG0008847_4	GSRG0008847	Il3ra	4	-1	chr12:18539004-18539137	0	0	1	0	75.7287	63.1291	77.7778	68.3544	1	0	0	1	0	0	0	1	0	1	0	0	1	77.458	80.6061	70.9571	73.8938	63	57.2816	69.1057	72.7749	68.4211	77.7778	58.5185	61.4035	68.3544	25.4197	17.5758	20.462	25.6637	12	17.4757	13.4146	35.6021	15.0376	27.3504
GSRG0008916_7	GSRG0008916	Dtx2	7	-1	chr12:23692842-23694671	1	1	0	1	47.4439	37.7312	45.4545	72.7273	1	1	1	1	1	0	1	1	0	0	0	1	1	50	45.7143	38.8889	55.1724	42.4242	30.7692	40	45.4545	27.2727	20	39.3939	72.7273	46.6667	40	28.5714	33.3333	34.4828	39.3939	19.2308	34.2857	36.3636	9.09091	13.3333
GSRG0008929_8	GSRG0008929	Mlxipl	8	-1	chr12:24594434-24594511	0	0	1	0	26.4608	21.2368	42.8571	16.6667	1	0	0	0	0	0	0	0	1	1	0	0	0	40	20	21.519	24.3243	23.0769	16.6667	23.9669	7.69231	42.8571	42.8571	16.6667	16.6667	7.31707	35	16.6667	17.7215	23.4234	18.4615	16.6667	23.1405	0	28.5714	35.7143
GSRG0008971_1	GSRG0008971	Mrps17	1	-1	chr12:30572381-30573211	0	0	1	0	100	97.2222	100	100	0	0	0	1	0	0	1	0	1	1	0	0	0	100	100	100	100	100	100	91.6667	100	100	100	100	100	100	0	0	0	28.5714	0	10	50	0	40	36.3636
GSRG0008973_1	GSRG0008973	Sfswap	1	-1	chr12:30808265-30810643	1	1	1	1	61.3199	63.2576	64.7577	63.2653	1	1	1	1	1	1	1	1	1	1	1	1	1	62.0438	58.7368	64.7922	59.707	62.3269	65.587	61.859	64.7577	57.4257	60	56.25	63.2653	59.589	59.1241	41.6842	53.7897	43.2234	58.7258	52.6316	61.5385	53.7445	35.6436	42.4242
GSRG0008992_4	GSRG0008992	Kmt5a	4	-1	chr12:37564693-37569314	1	1	1	0	76.3911	73.6792	72.4138	83.3333	1	0	1	1	1	1	1	1	0	1	1	0	0	80.4878	55.5556	84.6154	84.9057	62.963	65.2174	92.8571	63.6364	55.5556	72.4138	83.3333	45.4545	66.6667	43.9024	22.2222	26.9231	49.0566	29.6296	34.7826	85.7143	40.9091	11.1111	55.1724
GSRG0008996_2	GSRG0008996	Ogfod2	2	-1	chr12:37909554-37909923	1	0	0	0	42.0848	33.2952	27.6596	39.1304	1	0	1	1	0	0	0	0	0	0	0	1	0	46.988	32.6531	52.1127	36.5854	33.3333	27.1028	39.4495	23.6364	26.5306	27.6596	17.4603	39.1304	15.7895	36.1446	20.4082	42.2535	27.6423	20.5128	18.6916	11.0092	21.8182	16.3265	17.0213
GSRG0008998_4	GSRG0008998	Ccdc62	4	-1	chr12:38082545-38083909	1	1	1	1	88.9659	90.0148	90.9091	96.9697	1	1	1	1	1	1	1	1	1	1	1	1	1	93.4066	92	88.4058	82.0513	92.6471	88.9764	88.4211	90.9091	68.1818	88.8889	90.9091	96.9697	81.0526	64.8352	59.4286	69.5652	52.5641	58.8235	59.8425	68.4211	75.7576	31.8182	74.0741
GSRG0009010_4	GSRG0009010	P2rx7	4	-1	chr12:39375667-39379060	0	1	0	0	35.7944	29.4681	22.2222	37.9747	0	1	0	1	1	0	1	0	0	0	0	0	1	37.6812	28.9617	30.8824	45.6522	29.1866	21.6783	37.5394	16.129	22.2222	18	14.0741	27.1028	37.9747	23.1884	25.1366	22.0588	38.0435	27.7512	20.979	35.3312	12.9032	7.40741	8
GSRG0009017_7	GSRG0009017	Ppp1cc	7	-1	chr12:39864599-39865480	1	1	1	1	93.7233	94.0314	94.7665	93.8554	1	1	1	1	1	1	1	1	1	1	1	1	1	93.6097	93.9464	93.7402	93.597	93.9636	93.92	94.2107	94.7665	94.087	93.9093	91.8655	93.8554	92.1961	77.8066	81.2573	81.1685	78.6252	82.9157	79.616	79.7038	77.6809	77.913	87.7564
GSRG0009031_1	GSRG0009031	Rasal1	1	-1	chr12:41448167-41448579	1	0	0	0	98.3333	87.6667	100	100	1	0	1	1	0	1	0	0	0	0	0	0	0	100	93.3333	100	100	75	100	88	100	100	100	100	100	100	74.2857	73.3333	81.8182	75.8621	50	87.1795	40	75	100	71.4286
GSRG0009033_3	GSRG0009033	NA	3	-1	chr12:41494151-41495104	1	1	1	1	89.8684	90	100	100	1	1	1	1	1	1	1	1	1	1	1	1	1	70	100	89.4737	100	83.3333	86.6667	100	100	100	100	100	71.4286	84	30	35.2941	84.2105	66.6667	83.3333	40	52.1739	61.5385	40	40
GSRG0009033_4	GSRG0009033	NA	4	-1	chr12:41493211-41494077	1	0	0	1	100	92.1569	100	100	1	1	1	1	0	0	1	0	0	1	1	1	1	100	100	100	100	100	76.4706	100	100	100	100	100	100	100	54.5455	100	50	44.4444	0	11.7647	71.4286	0	0	90.9091
GSRG0009052_38	GSRG0009052	Cit	38	-1	chr12:46352655-46353380	1	1	1	0	64.4778	58.1644	78.5714	100	1	1	1	1	1	1	1	0	1	1	0	0	1	70.9677	56	80	50.9434	54.5455	66.1017	53.8462	33.3333	72.7273	78.5714	42.3077	53.8462	100	70.9677	48	76	41.5094	45.4545	61.0169	33.8462	22.2222	45.4545	64.2857
GSRG0009052_39	GSRG0009052	Cit	39	-1	chr12:46352207-46352609	1	1	0	1	57.2716	55.4164	69.2308	62.5	1	1	1	1	1	1	1	0	1	0	1	0	1	43.5484	48.5714	74.6479	62.3188	46.2687	73.913	46.0674	27.2727	69.2308	14.2857	34.8837	50	62.5	29.0323	45.7143	70.4225	57.971	32.8358	69.5652	35.9551	18.1818	53.8462	9.52381
GSRG0009069_3	GSRG0009069	Oasl2	3	-1	chr12:47477771-47479245	1	1	0	0	95	100	100	100	1	1	1	0	0	1	1	0	0	1	0	0	0	100	80	100	100	100	100	100	50	100	100	0	100	100	66.6667	60	33.3333	0	0	82.3529	75	0	0	80
GSRG0009324_3	GSRG0009324	Ddx51	3	-1	chr12:52070717-52070971	1	1	0	0	36.1885	27.6426	35.7143	31.7647	1	1	1	1	0	1	1	0	0	1	1	0	0	31.5508	31.2102	36.5385	45.4545	15.2174	35.2601	32.4503	35.7143	15.493	34.4828	31.7647	24.0506	24	26.738	26.7516	28.8462	40.9091	13.0435	31.2139	29.1391	23.8095	14.0845	27.5862
GSRG0009331_23	GSRG0009331	Golga3	23	-1	chr12:52513995-52515075	0	1	0	0	16.4835	33.8462	20	66.6667	1	0	0	0	1	0	1	0	0	0	0	0	0	42.8571	0	0	23.0769	38.4615	23.0769	40	0	20	0	50	33.3333	66.6667	28.5714	0	0	0	30.7692	0	40	0	0	0
GSRG0009331_14	GSRG0009331	Golga3	14	-1	chr12:52528442-52529905	0	0	1	0	60	61.1111	100	53.8462	1	0	0	0	0	1	0	1	1	0	0	0	0	83.3333	40	100	16.6667	33.3333	100	50	100	100	25	33.3333	53.8462	33.3333	33.3333	20	0	0	0	80	16.6667	100	66.6667	0
GSRG0009331_17	GSRG0009331	Golga3	17	-1	chr12:52523930-52526246	1	1	1	0	87.2619	86.532	100	100	1	1	0	1	1	1	1	1	1	1	0	0	1	80	100	83.3333	85.7143	100	81.8182	77.7778	100	100	100	33.3333	75	100	30	55.5556	16.6667	28.5714	66.6667	36.3636	66.6667	40	57.1429	80
GSRG0009331_22	GSRG0009331	Golga3	22	-1	chr12:52515240-52515946	0	1	0	0	50.8772	56.1328	33.3333	60	0	1	1	0	1	1	1	1	0	0	1	0	0	50	50	66.6667	36.8421	63.6364	42.8571	61.9048	33.3333	33.3333	33.3333	40	33.3333	60	25	50	33.3333	10.5263	54.5455	28.5714	28.5714	33.3333	0	0
GSRG0009331_13	GSRG0009331	Golga3	13	-1	chr12:52530001-52531002	0	0	0	1	47.9167	57.1429	100	100	0	0	0	0	1	0	0	0	1	0	0	1	1	16.6667	25	100	50	66.6667	33.3333	71.4286	33.3333	100	0	0	100	100	0	0	0	0	66.6667	0	0	0	66.6667	0
GSRG0009342_8	GSRG0009342	Zcchc2	8	1	chr13:25998696-25999510	0	1	0	0	44.7619	28.9082	27.2727	27.2727	1	0	0	1	0	1	1	0	0	0	0	0	0	60	52.381	33.3333	33.3333	7.69231	50	29.0323	14.2857	27.2727	0	27.2727	0	14.2857	60	9.52381	0	26.6667	0	33.3333	25.8065	0	0	0
GSRG0009405_5	GSRG0009405	Ccnt2	5	1	chr13:44504960-44507306	0	0	1	1	53.0644	52.12	41.9355	51.1521	1	0	0	0	1	0	0	1	1	0	1	1	1	53.168	50.8306	59.1549	49.1039	57.672	39.5639	59.1241	41.9355	35.3846	24.4444	41.1043	39.4737	51.1521	31.405	19.9336	19.7183	15.7706	34.9206	23.053	23.8443	30.6452	30.7692	20
GSRG0009438_11	GSRG0009438	Pik3c2b	11	1	chr13:49884375-49888162	0	0	1	0	26.4439	32.4196	29.5455	38.0952	0	0	0	0	0	0	0	0	1	1	0	1	0	27.7457	29.0909	22.6481	26.2911	45.2514	26.8041	25.2033	14.4828	27.7778	29.5455	23.1788	38.0952	25.2747	13.2948	15.7576	16.7247	19.7183	20.1117	14.433	12.6016	4.13793	25.9259	27.2727
GSRG0009442_1	GSRG0009442	Zc3h11a	1	1	chr13:50196147-50203232	1	1	1	1	93.6303	90.9224	89.5954	89.8734	1	1	1	1	1	1	1	1	1	1	1	1	1	93.913	93.7853	94.1176	92.7052	90.8397	90.3308	91.5966	89.5954	89.2857	87.037	89.8734	85.6354	87.8378	93.0435	88.1356	88.2353	82.0669	74.0458	76.8448	75.2101	63.5838	85.7143	35.1852
GSRG0009455_26	GSRG0009455	Kdm5b	26	1	chr13:51453258-51453771	1	1	0	1	43.8694	39.8028	35.1852	36.9128	1	1	1	1	1	0	1	1	0	0	1	1	0	50.7389	38.0952	45.2514	41.3919	39.5604	38.3513	41.4966	35.1852	28.125	34.8148	32.5843	36.9128	22.9814	33.4975	25.3968	29.0503	30.0366	34.0659	22.2222	29.932	35.1852	21.875	22.2222
GSRG0009590_7	GSRG0009590	Gas5	7	1	chr13:78854682-78854868	1	1	1	1	58.7455	56.5689	54.2484	59.322	1	1	1	1	1	1	1	1	1	1	1	1	1	62.963	52.8358	52.7897	66.3934	57.3171	56.2642	56.1254	49.2823	45.7143	54.2484	59.322	54.1463	46.6667	55.9671	49.5522	42.9185	59.0164	41.4634	53.303	54.1311	37.3206	42.8571	36.6013
GSRG0009590_10	GSRG0009590	Gas5	10	1	chr13:78855575-78855757	1	0	1	1	88.8605	87.9313	91.6667	92.1569	1	1	1	1	0	1	0	1	1	1	1	1	1	90.3226	91	86.8852	87.234	90.1639	83.6299	90	91.6667	66.9291	85.5072	92.1569	88.5714	87.5556	29.0323	28	26.2295	38.2979	22.9508	25.6228	22	40.625	29.9213	44.9275
GSRG0009590_6	GSRG0009590	Gas5	6	1	chr13:78854211-78854659	1	1	1	1	98.1529	97.502	100	96.8354	1	1	1	1	1	1	1	1	1	1	1	1	1	98.2222	97.1067	97.2826	100	97.3046	97.5684	97.6331	98.1221	100	95.1515	96.8354	96.6805	96.8051	35.5556	36.1664	35.3261	35.1178	25.3369	48.9362	37.574	50.7042	54.2169	44.8485
GSRG0009590_5	GSRG0009590	Gas5	5	1	chr13:78853936-78854178	1	1	0	1	39.1863	42.8209	32.1712	39.5105	1	1	1	1	1	1	1	1	0	0	0	1	1	40.7602	31.3744	41.8234	42.7873	42.4818	39.4714	46.5095	32.1712	25.8799	31.2397	25.625	39.5105	29.0086	37.4836	28.0569	32.9957	41.3203	39.4161	33.2481	42.4297	28.5261	23.6025	24.4628
GSRG0009590_4	GSRG0009590	Gas5	4	1	chr13:78853621-78853904	1	1	0	0	29.8963	28.9104	21.6389	28.2051	1	0	1	1	1	0	1	0	0	0	0	1	0	36.25	24.4881	29.963	28.884	28.1863	27.0423	31.5027	21.6389	11.8421	18.3784	20.7904	28.2051	23.882	34.1667	22.932	28.36	27.7899	27.9412	23.0986	30.5111	17.1575	10.5263	17.5676
GSRG0009590_9	GSRG0009590	Gas5	9	1	chr13:78855349-78855527	1	1	1	1	99.4699	100	100	100	1	1	1	1	1	1	1	1	1	1	1	1	1	99.3421	99.061	100	99.4764	100	100	100	100	99.1031	99.1453	100	100	100	79.6053	87.3239	97.9866	98.4293	99.3056	90.3461	90.4	77.8116	86.0987	76.9231
GSRG0009637_2	GSRG0009637	B4galt3	2	1	chr13:89644904-89645210	0	0	0	1	66.4945	60.1872	85.7143	67.8571	1	0	0	1	1	0	0	0	0	1	1	0	1	81.1321	52.9412	70	61.9048	76.4706	55	49.0909	85.7143	66.6667	61.1111	67.7419	56.3636	67.8571	33.9623	20.5882	25	38.0952	35.2941	20	7.27273	7.14286	25	38.8889
GSRG0009684_1	GSRG0009684	NA	1	-1	chr1:90016045-90017719	0	1	0	0	87.5	100	100	100	0	0	0	0	0	1	1	0	0	0	0	1	0	100	50	100	100	100	100	100	100	0	100	50	100	0	0	0	0	0	0	100	66.6667	0	0	0
GSRG0009684_4	GSRG0009684	NA	4	-1	chr1:90011488-90012553	1	1	1	1	87.8003	88.4769	70.7317	96	1	1	1	1	1	1	1	1	1	1	1	1	1	85.8824	86.4865	82.2222	96.6102	82.5	90.6977	92.233	70.7317	62.1622	69.697	95.6522	96	93.1034	84.7059	78.3784	55.5556	94.9153	67.5	76.7442	89.3204	39.0244	27.027	36.3636
GSRG0009727_1	GSRG0009727	Slc30a10	1	1	chr13:103397111-103397822	1	1	0	0	61.9335	46.339	60	52.2936	1	0	1	1	1	1	0	1	0	0	0	0	1	65.812	59.4406	61.7978	60.6838	38.1443	47.2727	53.6	58.8785	36.4706	60	37.7778	49.4253	52.2936	41.0256	23.7762	44.9438	35.8974	30.9278	41.8182	24	35.514	2.35294	13.3333
GSRG0009730_8	GSRG0009730	Gpatch2	8	1	chr13:105814516-105820788	0	1	0	0	23.6921	25.9015	25.3012	21.0526	0	0	0	0	0	1	1	0	0	0	0	0	0	24.4444	21.7391	24.2604	24.3243	16.7785	28.3019	32.6241	25.3012	12.0879	8.82353	18.0952	16.9811	21.0526	23.1111	21.7391	16.568	22.7027	14.7651	25.1572	29.7872	24.0964	8.79121	8.82353
GSRG0009742_4	GSRG0009742	Tmem206	4	1	chr13:110023218-110027293	1	1	1	0	91.6667	75	100	100	0	1	1	1	1	0	1	1	0	1	1	0	0	100	66.6667	100	100	100	75	50	100	100	100	100	0	100	0	33.3333	57.1429	66.6667	80	0	50	80	0	100
GSRG0009749_11	GSRG0009749	Kcnh1	11	1	chr13:111228543-111231449	1	1	1	1	96.9391	98.6159	100	100	1	1	1	1	1	1	1	1	1	1	1	1	1	100	97.0732	95.6522	95.0311	96.8	99.0476	100	100	90.8046	100	100	100	100	71.6578	75.122	94.2029	88.1988	75.2	62.8571	98.1651	66.6667	87.3563	81.1594
GSRG0009808_10	GSRG0009808	Ikbke	10	-1	chr13:48047229-48047871	1	1	0	0	51.4754	38.456	48.1481	55.5556	1	0	1	1	1	1	0	0	0	0	0	0	0	47.1698	29.1667	69.5652	60	42.8571	34.4828	38.0282	48.1481	40	11.1111	28.5714	55.5556	35.8491	30.1887	20.8333	39.1304	40	38.0952	34.4828	11.2676	22.2222	0	0
GSRG0009808_18	GSRG0009808	Ikbke	18	-1	chr13:48034800-48036047	1	1	0	1	86.8131	79.2977	84.6154	80	1	1	1	1	1	1	1	0	0	0	0	1	1	86.8421	92	84.8485	83.5616	93.5484	74.6479	69.697	70	84.6154	50	58.3333	78.5714	80	44.7368	34.6667	39.3939	49.3151	54.8387	28.169	48.4848	10	30.7692	43.75
GSRG0009808_7	GSRG0009808	Ikbke	7	-1	chr13:48049178-48050389	0	1	0	0	47.9692	37.1648	0	50	0	1	0	1	0	1	1	0	0	0	0	0	1	41.1765	42.8571	41.1765	66.6667	33.3333	33.3333	44.8276	0	0	0	50	45.4545	33.3333	23.5294	28.5714	23.5294	33.3333	0	33.3333	34.4828	0	0	0
GSRG0009809_21	GSRG0009809	Srgap2	21	-1	chr13:48074248-48075026	1	1	1	1	52.1436	45.0545	38.1215	49.3976	1	1	1	1	1	1	1	1	1	1	1	1	1	59.8802	39.8176	56.4103	52.4664	46.3035	39.1111	49.7487	38.1215	31.9149	31.5315	36.1868	44.9664	49.3976	56.8862	31.003	44.4444	47.5336	44.358	28.8889	49.2462	29.8343	31.2057	25.2252
GSRG0009823_6	GSRG0009823	Mdm4	6	-1	chr13:49805967-49806736	1	1	1	1	50.2567	47.0853	42.8571	46.2366	1	1	1	1	1	1	1	1	0	1	1	0	1	51.9802	40.634	52.8571	55.5556	49.5868	39.759	51.9101	42.8571	40.146	39.3939	46.2366	43.4978	39.1304	32.6733	25.9366	34.2857	38.4384	47.1074	27.4699	43.5955	31.5271	24.8175	33.3333
GSRG0009823_5	GSRG0009823	Mdm4	5	-1	chr13:49806805-49811871	1	1	1	1	52.3375	46.4521	35.1852	46.1538	1	1	1	1	1	1	1	1	1	0	1	1	1	53.2394	40.1813	59.6154	56.314	49.1667	39.0533	51.1364	31.8436	35.1852	35.0427	31.4685	46.1538	36.4929	45.6338	36.858	49.0385	55.9727	46.6667	36.6864	41.4773	31.2849	33.3333	22.2222
GSRG0009884_7	GSRG0009884	Swt1	7	-1	chr13:68765605-68768023	1	1	0	0	33.4593	40.2694	30	59.0909	1	1	1	0	1	1	1	0	0	0	0	1	0	36.8421	27.7311	45.4545	23.8095	30.2326	45.3125	45.2632	23.6364	30	26.9841	13.9241	59.0909	22.8571	33.6842	26.8908	40.9091	16.6667	27.907	32.8125	42.1053	18.1818	3.33333	12.6984
GSRG0009900_43	GSRG0009900	Cacna1e	43	-1	chr13:71912532-71915138	0	1	0	0	32.3945	32.7122	21.7391	30.3704	0	1	0	0	1	0	1	0	0	0	0	0	0	27.972	31.9728	34.5455	35.0877	35.443	27.619	35.0746	21.7391	7.36842	20	15.3846	30.3704	29.1667	20.2797	25.1701	24.5455	22.807	35.443	21.9048	32.0896	13.0435	6.31579	10.6667
GSRG0009900_44	GSRG0009900	Cacna1e	44	-1	chr13:71911380-71912402	1	0	0	1	38.8272	33.0737	25.4237	47.2527	1	0	1	1	0	0	1	0	0	0	1	0	1	43.038	34.0502	43.5407	34.6801	26.3736	37.5	35.3474	25.4237	12.9032	11.5385	34.1176	27.7778	47.2527	26.5823	23.6559	36.3636	28.2828	16.4835	23.5294	27.7946	23.7288	8.06452	3.84615
GSRG0009902_4	GSRG0009902	Mr1	4	-1	chr13:72773844-72775421	1	0	0	0	41.2217	22.3558	36.1702	27.027	1	1	0	1	0	0	0	1	0	0	0	0	0	38.6364	43.3962	46.2687	36.5854	25.2747	16.129	25.6637	36.1702	11.6279	30.303	8.8	19.2308	27.027	31.8182	28.3019	11.9403	34.1463	21.978	10.7527	23.0088	29.7872	4.65116	12.1212
GSRG0009906_5	GSRG0009906	Lhx4	5	-1	chr13:73349761-73351843	0	1	1	1	59.4988	50.9096	90.9091	91.6667	0	1	1	0	1	1	1	1	1	0	0	1	1	50	57.6923	63.6364	66.6667	40	46.875	65.8537	45.9459	74.359	90.9091	56.5217	76.9231	91.6667	21.4286	26.9231	59.0909	24.2424	36.6667	34.375	39.0244	37.8378	46.1538	63.6364
GSRG0009907_12	GSRG0009907	Qsox1	12	-1	chr13:73424086-73424936	0	1	1	1	43.1518	46.3009	46.2185	38.806	0	0	1	1	1	0	1	1	1	1	0	1	1	44.2478	39.2713	48.2014	40.8867	54.2857	45.749	38.8679	41.0072	32.9032	46.2185	31.4286	38.806	33.7209	24.7788	23.4818	33.0935	30.5419	44.2857	16.1943	27.1698	25.8993	32.2581	28.5714
GSRG0009944_21	GSRG0009944	Rabgap1l	21	-1	chr13:78011343-78011535	0	1	0	0	34.7235	32.122	33.3333	52.9412	1	0	1	0	1	0	1	0	0	0	0	0	0	35.1351	18.1818	62.5	23.0769	52.381	7.14286	36.8421	0	0	33.3333	25	52.9412	18.1818	32.4324	18.1818	56.25	0	47.619	0	31.5789	0	0	0
GSRG0009963_5	GSRG0009963	Fmo2	5	-1	chr13:80761407-80763548	0	1	0	0	43.903	38.3498	50	22.2222	0	1	0	1	1	0	1	0	0	0	0	0	0	35.4839	60	38.4615	41.6667	58.4906	30.1587	26.4	50	7.69231	0	22.2222	20	20	19.3548	26.6667	15.3846	33.3333	45.283	15.873	25.6	50	0	0
GSRG0010001_4	GSRG0010001	Uhmk1	4	-1	chr13:88529277-88530703	1	1	0	1	76.0924	67.7116	100	66.6667	1	1	1	1	0	1	1	1	0	0	0	1	1	71.4286	100	80	52.9412	52.9412	74.1935	76	66.6667	100	100	55.5556	66.6667	66.6667	50	94.7368	60	35.2941	23.5294	32.2581	40	33.3333	0	0
GSRG0010001_5	GSRG0010001	Uhmk1	5	-1	chr13:88529050-88529199	0	0	0	1	63.3929	67.7489	100	63.6364	1	0	0	0	1	0	0	0	0	0	1	1	0	71.4286	50	75	57.1429	81.8182	71.4286	50	20	100	0	60	63.6364	45.4545	28.5714	25	0	14.2857	54.5455	14.2857	14.2857	0	0	0
GSRG0010009_5	GSRG0010009	Fcgr2b	5	-1	chr13:89332014-89334609	1	0	0	1	81.8182	57.1047	100	77.7778	1	1	0	1	0	1	0	0	0	1	1	1	0	63.6364	63.6364	100	100	69.2308	45.8333	56.25	100	100	60	77.7778	63.6364	64.2857	54.5455	36.3636	0	66.6667	15.3846	29.1667	12.5	0	0	40
GSRG0010009_6	GSRG0010009	Fcgr2b	6	-1	chr13:89329972-89331872	1	1	1	1	88.6218	87.3694	100	90	0	1	1	1	1	1	1	1	0	1	1	1	1	100	79.4872	100	75	86.2069	93.5484	82.3529	100	0	83.3333	90	70	53.3333	20	46.1538	75	75	68.9655	51.6129	41.1765	44.4444	0	66.6667
GSRG0010015_1	GSRG0010015	Ppox	1	-1	chr13:89653825-89653921	1	1	1	1	59.1188	55.8403	64.8649	54.491	1	1	1	1	1	1	1	1	1	1	1	1	1	66.1202	61.5721	59.7633	49.0196	57.8947	49.3088	60.3175	47.7273	64.8649	50	44.5378	53.2847	54.491	63.388	51.5284	53.2544	47.0588	54.7368	40.553	55.5556	40.9091	54.0541	48.4848
GSRG0010015_3	GSRG0010015	Ppox	3	-1	chr13:89653308-89653443	1	1	1	1	49.574	44.6609	45.4545	45.6954	1	1	1	1	1	1	1	1	1	0	1	1	1	52.5641	44.4444	52.3077	48.9796	38.5965	45.8716	49.5146	45.4545	38.9831	36.9863	32.6733	34.7368	45.6954	46.1538	35.5556	41.5385	45.9184	33.3333	45.8716	49.5146	43.9394	30.5085	21.9178
GSRG0010018_3	GSRG0010018	Nit1	3	-1	chr13:89724671-89724762	1	1	1	1	100	100	100	100	1	1	1	1	1	1	0	1	1	1	0	1	1	100	100	100	100	100	100	100	93.1034	92.9825	100	100	100	100	56.7901	66.6667	44.0678	60.6061	41.2371	37.3626	20.8333	34.4828	31.5789	46.1538
GSRG0010018_1	GSRG0010018	Nit1	1	-1	chr13:89725163-89725729	1	1	1	1	73.1178	74.3417	71.0983	74.2972	1	1	1	1	1	1	1	1	1	1	1	1	1	77.3463	71.7949	73.1481	70.1818	71.5556	70.1987	81.2709	69.7248	71.0983	69.7674	74.2972	70.9251	72.6236	49.1909	44.2308	43.5185	43.6364	47.1111	33.1126	59.5318	47.7064	64.7399	55.814
GSRG0010062_3	GSRG0010062	Hnrnpu	3	-1	chr13:96234780-96236609	1	1	0	0	41.2487	33.0303	27.9621	31.8694	1	1	1	1	1	0	1	0	1	0	0	1	0	42.3459	37.7474	43.0185	41.8831	31.7634	32.418	34.9097	27.9621	27.4542	25.0399	21.3189	31.8694	28.5423	34.1948	30.4426	33.3676	30.763	26.1918	23.3758	25.0246	24.0521	25.1248	24.4019
GSRG0010073_21	GSRG0010073	Nvl	21	-1	chr13:99411678-99413483	1	0	0	0	52.3557	56.5355	35.7143	30.7692	1	1	0	1	0	0	1	0	0	0	0	0	0	63.0769	62.2642	37.1429	46.9388	57.8947	33.3333	78.3784	35.7143	25	33.3333	12.8205	18.3673	30.7692	36.9231	30.1887	17.1429	44.898	21.0526	21.0526	54.0541	7.14286	18.75	22.2222
GSRG0010107_6	GSRG0010107	Tatdn3	6	-1	chr13:109660184-109661403	0	0	0	1	21.6644	20.4657	27.5362	33.3333	0	0	0	0	1	0	0	0	1	0	1	1	1	21.7391	19.8381	20.2128	24.8677	30.303	14.094	17	25	27.5362	14.5833	27.9279	31.5789	33.3333	19.3237	18.6235	11.7021	20.1058	27.2727	14.094	13	11.1111	26.087	4.16667
GSRG0010111_11	GSRG0010111	Ppp2r5a	11	-1	chr13:110035490-110036029	1	1	1	1	95.9524	87.944	100	100	1	1	1	1	1	1	1	1	1	1	1	1	1	90.4762	100	93.3333	100	85.7143	94.1176	84	90.4762	92.5926	100	100	87.8788	100	61.9048	60	80	95.6522	71.4286	82.3529	60	76.1905	88.8889	100
GSRG0010111_10	GSRG0010111	Ppp2r5a	10	-1	chr13:110036158-110036238	0	1	0	0	37.4164	32.5188	66.6667	71.4286	0	0	0	0	1	1	0	1	0	0	0	0	0	38.4615	30.4348	30.7692	50	52.381	36.8421	8.33333	66.6667	0	33.3333	71.4286	33.3333	24.1379	23.0769	17.3913	15.3846	25	47.619	36.8421	0	50	0	22.2222
GSRG0010111_9	GSRG0010111	Ppp2r5a	9	-1	chr13:110036359-110036502	0	1	0	0	32.861	31.4585	33.3333	64.7059	1	0	0	1	1	1	0	0	0	0	1	0	0	66.6667	26.3158	0	38.4615	38.4615	33.3333	22.5806	7.69231	33.3333	33.3333	64.7059	9.09091	15.7895	33.3333	21.0526	0	30.7692	30.7692	26.6667	19.3548	0	0	22.2222
GSRG0010130_8	GSRG0010130	Csf2ra	8	1	chr14:1466079-1466250	1	0	0	0	34.4217	13.4597	11.6279	11.9048	1	0	1	1	0	0	0	0	0	0	0	0	0	48.4848	16.8317	41.9355	30.4348	13.4021	10.559	16.4179	11.5385	11.6279	11.1111	9.09091	6.89655	11.9048	48.4848	15.8416	32.2581	26.087	6.18557	3.72671	15.9204	7.69231	4.65116	0
GSRG0010131_8	GSRG0010131	Ppp2r3b	8	1	chr14:1474305-1474401	1	1	1	1	63.6212	33.1902	70.3704	77.1429	1	1	1	1	1	0	1	1	0	1	1	1	1	71.0843	58.0247	68.9655	56.4103	31.7073	25.641	42.2222	70.3704	31.7073	60	60	48.7179	77.1429	69.8795	51.8519	51.7241	48.7179	29.2683	20.5128	31.1111	59.2593	24.3902	40
GSRG0010153_1	GSRG0010153	Zfp644	1	1	chr14:4125682-4126516	0	1	1	0	32.9697	64.4444	100	50	0	0	0	0	1	1	0	1	1	1	0	1	0	33.3333	7.14286	52.9412	38.4615	100	33.3333	60	71.4286	100	100	25	50	36.8421	0	0	0	0	80	26.6667	0	28.5714	50	100
GSRG0010153_6	GSRG0010153	Zfp644	6	1	chr14:4180744-4180839	1	1	1	1	72.4688	77.3928	70.3226	89.7674	1	1	1	1	1	1	1	1	1	1	1	1	1	80	74.3772	64.1975	71.3004	76.6082	73.3333	82.2368	58.7879	70.3226	62	81.5385	76.7956	89.7674	69.0909	67.6157	54.321	53.8117	59.6491	55.4386	59.2105	50.9091	63.2258	58
GSRG0010157_4	GSRG0010157	Abcg3l3	4	1	chr14:6074628-6075115	1	1	1	1	85.0907	79.4848	100	100	1	1	1	1	1	1	1	1	1	0	1	0	1	86.8852	89.4737	82.6087	81.3953	76	92	70.4545	100	75	76	75.6098	100	46.6667	72.1311	58.9474	78.2609	51.1628	56	64	45.4545	94.7368	62.5	16
GSRG0010157_3	GSRG0010157	Abcg3l3	3	1	chr14:6073514-6074512	1	1	1	0	76.6602	79.0407	75.7576	61.5385	1	1	0	1	1	1	1	1	1	1	1	0	0	76.7442	74.4681	84	71.4286	69.2308	92.4528	75.4386	75.7576	44.4444	48.1481	36.5854	61.5385	33.3333	55.814	63.8298	24	28.5714	46.1538	83.0189	52.6316	48.4848	33.3333	37.037
GSRG0010172_16	GSRG0010172	Helq	16	1	chr14:10486628-10488169	0	1	1	0	20.7582	28.4444	42.8571	38.0952	0	0	1	1	1	0	1	1	0	1	0	0	0	5.88235	8.33333	33.3333	35.4839	33.3333	0	52	37.931	0	42.8571	10.3448	38.0952	20	3.92157	8.33333	28.5714	25.8065	26.6667	0	48	27.5862	0	38.0952
GSRG0010179_20	GSRG0010179	Sec31a	20	1	chr14:10891699-10894314	1	0	0	0	68.9035	73.8437	20	60	1	1	1	1	1	0	0	0	0	0	0	1	0	46.6667	75	75	78.9474	100	57.8947	63.6364	20	11.1111	20	20	60	42.8571	40	75	50	42.1053	66.6667	10.5263	18.1818	0	0	0
GSRG0010179_21	GSRG0010179	Sec31a	21	1	chr14:10894408-10894995	1	1	0	0	62.2503	48.5312	50	50	1	1	1	1	1	1	0	0	1	0	0	0	0	48.2759	67.5676	70	63.1579	75	31.8182	38.7755	50	33.3333	50	18.1818	50	28.5714	34.4828	64.8649	40	52.6316	62.5	31.8182	16.3265	0	26.6667	0
GSRG0010181_8	GSRG0010181	Hnrnpdl	8	1	chr14:11202149-11202512	1	1	1	1	70.1976	62.6544	71.7822	67.7533	1	1	1	1	1	1	1	1	1	1	1	1	1	74.6087	67.75	70.7467	67.685	58.952	65.2534	63.7577	71.3467	71.7822	71.4894	67.7533	60.5556	61.0197	67.2464	62.75	64.9731	63.0007	56.5939	59.0486	59.4182	68.0038	68.3168	66.5957
GSRG0010187_6	GSRG0010187	Paqr3	6	1	chr14:14122347-14124028	1	1	1	1	73.6841	72.6344	69.5522	67.0103	1	1	1	1	1	1	1	1	1	1	1	1	1	73.7226	73.1707	73.1463	74.6967	74.5192	71.4689	71.9149	69.5522	54.7278	65.4237	63.4069	64.3917	67.0103	56.2044	53.0488	44.489	44.3674	51.4423	53.9548	53.0496	63.2836	52.7221	57.6271
GSRG0010202_11	GSRG0010202	Cdkl2	11	1	chr14:17553932-17555355	0	1	0	0	90	96.2963	100	100	0	1	1	0	1	1	1	0	0	1	0	0	0	60	100	100	100	100	88.8889	100	75	100	100	55.5556	100	57.1429	0	50	40	0	40	33.3333	36.3636	25	0	40
GSRG0010256_2	GSRG0010256	Nfxl1	2	1	chr14:38193123-38195748	1	1	0	0	52.0422	48.2016	44.6809	40.6593	1	0	1	1	1	1	1	0	0	0	0	0	1	57.4194	43.949	55.9471	50.8532	40.8805	50.9294	52.795	24.1379	37.1429	44.6809	20.6107	35.4839	40.6593	32.9032	20.3822	36.1233	28.6689	25.1572	34.9442	37.2671	9.1954	17.1429	21.2766
GSRG0010284_23	GSRG0010284	Arap2	23	1	chr14:48877072-48880989	1	1	0	1	89.7166	82.8803	76	82.8571	1	1	1	1	1	1	1	0	1	0	1	0	1	84	90.9091	87.8788	96.0784	80.9524	84.127	83.5616	57.5758	64.4444	76	60	66.6667	82.8571	28	31.8182	72.7273	78.4314	57.1429	60.3175	46.5753	18.1818	26.6667	0
GSRG0010302_4	GSRG0010302	Qdpr	4	1	chr14:70169438-70170164	1	1	1	1	99.7881	100	100	100	1	1	1	1	1	1	1	1	1	1	1	1	1	100	100	100	99.1525	100	100	100	100	100	100	100	100	100	82.4645	62.069	60.1399	55.9322	65.7718	52.8846	68.8679	57.3913	52.7473	37.2881
GSRG0010336_10	GSRG0010336	Trmt44	10	1	chr14:80373294-80373876	1	1	1	1	85.2941	96.6667	100	100	1	1	0	1	1	1	1	1	1	0	1	1	0	100	100	41.1765	100	100	90	100	66.6667	100	100	100	100	100	75	76.1905	23.5294	81.8182	42.8571	70	82.7586	33.3333	72.7273	0
GSRG0010341_10	GSRG0010341	Mfsd10	10	1	chr14:81365480-81365553	1	1	1	1	54.8817	52.7941	51.25	58.209	1	1	1	1	1	1	1	1	1	1	1	1	1	52.1311	56.5217	67.3333	43.5407	56.6038	48.8372	52.9412	51.25	43.1579	35.2113	39.1304	58.209	51.8868	47.8689	46.3768	54.6667	37.3206	48.1132	47.093	46.5241	50	42.1053	32.3944
GSRG0010341_11	GSRG0010341	Mfsd10	11	1	chr14:81365644-81365744	1	1	1	0	36.256	33.5235	41.4634	25.1799	1	1	1	1	1	1	1	1	1	1	0	0	0	42.0732	34.5679	39.2491	29.1339	34.3511	32.8859	33.3333	38.4615	32.9412	41.4634	20.904	25.1799	22.6804	42.0732	30.8642	35.4949	25.7218	31.2977	31.3199	32.0413	28.2051	31.7647	40.2439
GSRG0010341_7	GSRG0010341	Mfsd10	7	1	chr14:81364912-81365054	1	1	1	1	62.2079	60.7967	74.7368	60	1	1	1	1	1	1	1	1	1	1	1	1	1	62.2047	67.1498	58.6207	60.8563	59.322	56.4014	66.6667	42.029	44.6154	74.7368	60	48.6726	43.7186	49.6063	59.9034	51.2315	43.4251	51.9774	49.827	53.6723	31.8841	38.4615	73.6842
GSRG0010341_8	GSRG0010341	Mfsd10	8	1	chr14:81365164-81365257	1	1	0	0	32.4666	33.4084	19.1919	25.8065	1	0	1	1	1	0	1	0	0	0	0	0	0	33.3333	24.1379	28.3951	44	35.5556	23.8095	40.8602	18.4	12.1951	19.1919	23.0769	22.9167	25.8065	27.2727	19.3103	28.3951	28	33.3333	22.619	32.2581	12.8	4.87805	16.1616
GSRG0010352_1	GSRG0010352	Fam53a	1	1	chr14:82375599-82375958	0	1	0	0	39.0285	30.7631	60	66.6667	0	0	1	0	1	1	0	0	0	0	0	0	1	42.8571	31.0345	66.6667	15.5556	28.5714	48.7179	15	25	60	45.4545	29.4118	22.2222	66.6667	19.0476	20.6897	33.3333	13.3333	28.5714	46.1538	0	12.5	0	18.1818
GSRG0010357_2	GSRG0010357	Patz1	2	1	chr14:83513025-83513280	0	1	0	0	62.5	100	100	100	1	0	0	1	0	1	1	0	0	0	0	0	0	100	0	100	50	100	100	100	100	0	100	100	0	16.6667	100	0	0	50	0	66.6667	100	0	0	0
GSRG0010363_2	GSRG0010363	Dusp18	2	1	chr14:84153433-84153535	1	1	1	1	72.7146	73.9355	81.8182	82.4268	1	1	1	1	1	1	1	1	1	1	1	1	1	68.8312	70.8738	76.6082	74.5455	74.1667	78.1818	69.4581	81.8182	76.8786	44.7761	82.4268	64.7727	65.6051	67.5325	50.4854	67.8363	61.8182	66.6667	65.4545	60.5911	72.7273	65.896	37.3134
GSRG0010363_3	GSRG0010363	Dusp18	3	1	chr14:84153665-84154286	1	1	1	1	96.3857	97.4475	100	99.1935	1	1	1	1	1	1	1	1	1	1	1	1	1	93.0818	98.7768	95.7895	97.8947	97.4468	97.6798	97.2158	96.648	100	96.5116	99.1935	93.3649	97.3568	62.2642	55.0459	65.2632	47.0175	45.9574	59.8608	41.7633	61.4525	64.0523	90.6977
GSRG0010369_6	GSRG0010369	Rnf215	6	1	chr14:84373023-84373098	1	1	1	1	38.0001	38.6656	33.3333	51.5464	1	1	1	1	1	1	1	0	1	1	1	1	1	38.0074	36.6569	41.5254	35.8108	32.1429	42.9448	40.9091	26.0274	31.6456	33.3333	33.0827	51.5464	42.4	31.7343	35.7771	41.5254	33.7838	29.7619	40.4908	35.7143	23.7443	25.3165	30
GSRG0010369_8	GSRG0010369	Rnf215	8	1	chr14:84373500-84373585	1	1	0	0	39.3889	35.5569	35.4545	40.1575	1	1	1	0	1	1	1	1	0	0	0	0	1	40	38.4164	41.4847	37.6543	40.5941	31.5217	34.555	35.4545	31.1111	25.3333	28.2051	25.0936	40.1575	33.75	35.7771	38.4279	24.0741	37.6238	27.1739	28.7958	34.5455	20	24
GSRG0010372_3	GSRG0010372	Gatsl3	3	1	chr14:84450023-84450103	0	1	1	1	32.7558	39.7387	42.8571	45.1613	1	0	0	1	1	1	1	1	0	1	1	1	1	44.8276	33.6788	25	27.5168	35.7143	47.7124	35.7895	42.8571	25	32.0755	31.3725	45.1613	26.6055	40	22.7979	23.4375	25.5034	30.9524	39.2157	35.7895	40.8163	18.75	30.1887
GSRG0010390_3	GSRG0010390	Ppia	3	1	chr14:86675934-86676732	1	0	0	0	38.0515	27.9114	23.8095	30.3704	1	0	1	1	0	0	1	0	0	0	0	0	0	38.7097	38.0952	43.6364	31.7647	25.5814	25.5814	32.5714	22.6994	23.8095	15.873	29.0323	27.1186	30.3704	29.0323	22.2222	41.8182	30.5882	23.2558	18.6047	27.4286	22.0859	22.8571	11.1111
GSRG0010390_4	GSRG0010390	Ppia	4	1	chr14:86676906-86677104	1	1	1	1	68.1851	65.9462	48.3146	55.5556	1	1	1	1	1	1	1	1	1	0	1	1	1	69.7674	64.2857	70.3704	68.3168	58.209	60	79.6296	48.3146	42.8571	34.2857	46.988	45.1613	55.5556	55.814	59.5238	55.5556	57.4257	50.7463	52.1739	62.963	42.6966	35.1648	22.8571
GSRG0010391_1	GSRG0010391	NA	1	1	chr14:86739153-86747245	1	1	1	1	95.9216	93.0631	100	100	1	1	1	1	1	1	1	0	1	1	1	0	1	93.4426	100	90.2439	100	100	86.2069	92.9825	91.3043	100	85.1852	100	100	100	39.3443	74.0741	34.1463	44.4444	57.8947	27.5862	35.0877	13.0435	32	29.6296
GSRG0010414_3	GSRG0010414	C1d	3	1	chr14:100422251-100422547	0	1	0	1	45.3712	55.4579	42.8571	64.7059	1	0	0	0	1	1	1	0	0	0	1	1	1	55.5556	36	51.2195	38.7097	60	37.1429	69.2308	41.6667	42.8571	25.9259	64.7059	33.3333	48.1481	48.8889	24	24.3902	16.129	50	34.2857	30.7692	8.33333	0	7.40741
GSRG0010429_3	GSRG0010429	Fam161a	3	1	chr14:107795317-107797813	0	0	0	1	47.3519	42.1296	83.3333	50	0	1	0	0	0	0	0	0	0	0	1	1	0	55	50	45.9459	38.4615	50	37.5	38.8889	83.3333	10.3448	31.5789	50	42.1053	31.0345	25	34.6154	5.40541	23.0769	6.25	0	11.1111	0	0	5.26316
GSRG0010432_74	GSRG0010432	Usp34	74	1	chr14:108250300-108251319	0	1	0	0	90.1251	89.2786	100	100	0	0	0	0	1	0	1	0	0	1	0	0	0	91.4894	81.1321	100	87.8788	95.8333	84.9057	87.0968	93.75	74.1935	100	100	100	81.25	8.51064	7.54717	17.6471	24.2424	33.3333	7.54717	29.0323	12.5	12.9032	51.8519
GSRG0010451_1	GSRG0010451	Mtif2	1	1	chr14:113946098-113950778	1	1	1	1	51.8259	46.8616	48.1481	52	1	1	1	1	1	1	1	0	1	1	0	1	1	54.1667	35.5932	66.6667	50.8772	51.1111	39.4737	50	33.3333	29.0323	48.1481	13.5135	47.619	52	41.6667	33.8983	58.3333	45.614	44.4444	26.3158	41.6667	13.3333	25.8065	44.4444
GSRG0010455_24	GSRG0010455	Psme4	24	1	chr14:115224200-115225647	1	1	0	0	37.9483	35.0314	28.4672	37.5	1	1	1	1	1	1	1	0	0	1	0	1	0	36.7698	33.121	41.8327	40.0697	43.8735	34.1463	27.0742	27.6995	19.2308	28.4672	21.547	37.5	31.8681	35.7388	30.5732	31.0757	39.7213	33.9921	32.1951	25.3275	15.0235	16.6667	27.7372
GSRG0010460_2	GSRG0010460	LOC100365289	2	-1	chr14:1468609-1468747	1	1	1	1	96.6301	93.5143	96.1415	96.2025	1	1	1	1	1	1	1	1	1	1	1	1	1	98.0237	96.0199	96.8326	95.6443	92.2374	95.1548	93.1507	96.1219	94.7541	96.1415	95.7187	95.6204	96.2025	91.6996	91.874	95.4751	93.6479	86.758	93.9435	91.7808	90.8587	93.1148	93.8907
GSRG0010460_1	GSRG0010460	LOC100365289	1	-1	chr14:1468868-1469170	1	1	1	1	97.3894	98.1842	97.2067	99.3921	1	1	1	1	1	1	1	1	1	1	1	1	1	98.2729	97.8979	97.1602	96.2264	98.9744	97.5867	97.9914	95.756	97.2067	95.5224	96.401	99.3921	98.3784	96.3731	88.2883	92.4949	83.7736	81.5385	90.4977	95.8393	89.1247	73.743	92.5373
GSRG0010463_5	GSRG0010463	Idua	5	-1	chr14:2045392-2045579	1	1	1	1	91.89	88.8171	93.2203	90.8629	1	1	1	1	1	1	1	1	1	1	1	1	1	91.7355	91.3462	91.4676	93.0108	85.7143	88.2747	92.4623	87.6033	93.2203	92.7928	88.162	90.6137	90.8629	80.4408	83.0128	78.8396	85.4839	73.7327	75.3769	67.5879	75.2066	92.6554	73.8739
GSRG0010463_8	GSRG0010463	Idua	8	-1	chr14:2044400-2044707	1	1	1	1	54.6556	44.7077	45.4545	56.0976	1	1	1	1	1	1	1	1	1	1	1	1	1	55.4731	50	56.0748	57.0747	45.4023	38.0753	50.6456	45.4545	44.0678	40	43.5294	56.0976	43.6735	50.0928	49.5652	52.3364	48.3307	39.6552	36.8201	49.6413	44.3182	38.9831	31.7647
GSRG0010464_2	GSRG0010464	Tmem175	2	-1	chr14:2091861-2092029	1	1	1	1	50.7787	44.5465	45.8128	51.8152	1	1	1	1	1	1	1	1	0	1	1	1	1	47.2767	49.3333	56.7213	49.7835	42.4501	44.1774	47.012	40.9722	34.3284	45.8128	29.3233	50.1558	51.8152	28.7582	39.2381	43.2787	35.4978	25.641	29.2052	33.0677	40.2778	19.403	28.5714
GSRG0010469_2	GSRG0010469	Mtf2	2	-1	chr14:2685411-2697777	1	1	0	0	68.5542	86.8525	100	100	0	1	1	1	1	0	1	0	1	0	0	1	0	51.3514	68	80.9524	73.913	93.3333	84.6154	82.6087	20	100	53.8462	66.6667	66.6667	100	21.6216	56	38.0952	43.4783	46.6667	7.69231	34.7826	0	94.1176	15.3846
GSRG0010484_8	GSRG0010484	Cdc7	8	-1	chr14:3835597-3836364	1	0	0	0	49.1332	32.4557	44	40.7407	1	1	1	1	0	0	0	0	0	0	0	0	1	37.2549	44	37.5	77.7778	25	43.4783	28.8889	44	23.5294	28.5714	0	40.7407	31.4286	27.451	32	31.25	74.0741	6.25	34.7826	13.3333	24	11.7647	14.2857
GSRG0010484_7	GSRG0010484	Cdc7	7	-1	chr14:3836461-3837019	1	1	0	0	71.0073	59.0652	71.4286	53.8462	0	1	1	1	1	0	1	0	0	0	0	0	0	69.2308	80	53.8462	80.9524	53.8462	40.7407	82.6087	51.7241	71.4286	33.3333	53.8462	47.8261	53.8462	15.3846	70	51.2821	38.0952	46.1538	14.8148	56.5217	20.6897	57.1429	28.5714
GSRG0010526_9	GSRG0010526	2011-09-01	9	-1	chr14:16372046-16377579	1	1	1	0	89.8076	92.9035	95.9322	96.4467	1	1	1	1	1	0	1	1	1	0	1	0	0	92.8934	92.0721	84.1096	90.1554	90.2439	93.1034	95.3632	86.7133	95.9322	92.9487	96.4467	95.7333	95.9079	28.4264	26.3063	26.8493	33.6788	26.0163	23.511	27.5116	34.965	33.2203	18.5897
GSRG0010526_10	GSRG0010526	2011-09-01	10	-1	chr14:16369582-16371977	1	0	1	0	98.2423	98.6902	100	98.8539	1	1	1	1	1	0	0	1	1	0	0	0	0	97.2826	97.6378	98.6532	99.3958	99.3884	98.0545	98.6278	100	98.3193	99.2063	98.8539	96.6555	98.2196	26.6304	25.9843	36.3636	30.2115	30.581	21.7899	24.0137	31.0502	29.4118	24.6032
GSRG0010531_13	GSRG0010531	Uso1	13	-1	chr14:17391497-17392966	1	0	0	1	62.2878	48.6246	100	100	1	1	0	1	1	0	0	1	0	0	1	1	1	46.1538	67.4419	55.5556	80	53.3333	52	40.5405	100	14.2857	0	100	47.3684	52	38.4615	41.8605	14.8148	26.6667	40	24	16.2162	50	0	0
GSRG0010582_24	GSRG0010582	Adgrl3	24	-1	chr14:28401082-28415368	1	0	0	0	53.3333	31.6667	100	33.3333	1	0	1	1	0	1	0	0	0	0	0	0	1	100	0	33.3333	80	0	75	20	100	11.1111	33.3333	0	0	33.3333	100	0	33.3333	60	0	50	0	0	0	0
GSRG0010599_15	GSRG0010599	Exoc1	15	-1	chr14:34144985-34145068	1	1	0	0	95.8333	65.0075	50	75	1	1	1	1	1	0	1	1	0	0	0	0	1	100	100	100	83.3333	53.8462	100	41.1765	50	0	20	14.2857	50	75	85.7143	100	85.7143	66.6667	30.7692	0	35.2941	33.3333	0	0
GSRG0010602_6	GSRG0010602	Srd5a3	6	-1	chr14:34556772-34556986	1	1	1	1	99.8339	100	100	100	1	1	1	1	1	1	1	1	1	1	1	1	1	99.3355	100	100	100	100	100	100	100	100	100	100	100	100	89.0365	95.625	89.5397	93.1596	95.0413	97.8417	90.5473	95.6938	92.9577	93.1507
GSRG0010608_11	GSRG0010608	Fip1l1	11	-1	chr14:36160102-36172930	0	1	0	0	51.1194	40.3265	29.1667	61.9048	1	1	0	0	0	1	1	0	0	0	0	1	0	63.6364	60	50	30.8411	31.8182	44	45.1613	29.1667	12	20	37.5	61.9048	36.8421	54.5455	46.1538	9.375	22.4299	18.1818	28	32.2581	12.5	0	0
GSRG0010616_6	GSRG0010616	Slain2	6	-1	chr14:37812069-37819458	0	0	0	1	37.6079	28.3333	52.381	44.4444	0	1	0	1	0	0	0	1	0	0	0	1	1	32.3077	52.5424	25.5814	40	33.3333	25	26.6667	52.381	29.4118	20	18.3099	33.3333	44.4444	18.4615	30.5085	23.2558	40	16.6667	18.75	20	28.5714	23.5294	0
GSRG0010646_8	GSRG0010646	Tmem33	8	-1	chr14:42539080-42540005	1	1	1	1	67.7126	64.5534	74.8571	73.1161	1	1	1	1	1	1	1	1	1	1	1	1	1	66.3866	74.0113	65.2352	65.2174	58.1121	67.9641	67.5841	68.4397	69.515	74.8571	64.3264	73.1161	69.3798	54.1176	54.2373	63.3947	44.2029	45.4277	47.3054	53.8226	45.3901	54.9654	61.7143
GSRG0010657_13	GSRG0010657	Wdr19	13	-1	chr14:44738036-44739143	0	1	0	0	31.0608	28.8456	31.0345	32.1429	0	1	0	0	1	0	1	0	0	1	0	0	1	26.3158	44.9275	25	28	36.6667	20	29.8701	15.3846	5.88235	31.0345	11.4754	21.6216	32.1429	21.0526	40.5797	25	24	30	14.2857	28.5714	11.5385	0	27.5862
GSRG0010675_7	GSRG0010675	Pi4k2b	7	-1	chr14:60574878-60578055	1	1	0	0	54.2637	49.0698	27.2727	37.8378	1	1	1	1	1	0	1	0	0	0	0	0	0	46.1538	41.9355	60	68.9655	60	37.2093	50	27.2727	25.7143	21.7391	25	33.3333	37.8378	38.4615	32.2581	50	55.1724	35	23.2558	31.5789	18.1818	11.4286	8.69565
GSRG0010701_1	GSRG0010701	Lyar	1	-1	chr14:77317565-77321682	0	0	0	1	83.3333	44.4444	0	100	1	0	1	0	0	0	0	0	0	0	1	1	0	100	33.3333	100	100	100	0	33.3333	0	0	0	60	100	100	57.1429	0	88.8889	0	0	0	0	0	0	0
GSRG0010701_8	GSRG0010701	Lyar	8	-1	chr14:77308519-77309251	1	0	1	0	47.5546	40.5285	53.1915	47.8261	1	1	0	1	1	0	0	1	1	0	0	0	1	51.0204	50.5618	38.6364	50	44.6809	35.2381	41.6667	53.1915	41.8182	33.3333	37.1429	43.75	47.8261	28.5714	35.9551	20.4545	33.3333	31.9149	17.1429	12.5	29.7872	40	25
GSRG0010723_12	GSRG0010723	Grk4	12	-1	chr14:81270739-81273435	1	1	0	1	57.1715	48.0984	53.8462	57.5758	1	0	1	1	1	1	1	0	0	0	1	1	1	58.8235	30.1205	72	67.7419	48.1481	51.2195	44.9275	37.931	53.8462	33.3333	42.8571	53.8462	57.5758	44.1176	9.63855	68	35.4839	33.3333	51.2195	37.6812	13.7931	15.3846	16.6667
GSRG0010723_11	GSRG0010723	Grk4	11	-1	chr14:81273645-81278562	0	1	0	1	67.057	56.4355	46.6667	81.8182	1	0	0	0	1	1	0	0	0	1	1	0	1	78.3784	50	71.4286	68.4211	48.9362	70.3704	50	7.69231	37.5	46.6667	51.7241	55.5556	81.8182	75.6757	25	21.4286	21.0526	29.7872	51.8519	25	0	25	40
GSRG0010723_15	GSRG0010723	Grk4	15	-1	chr14:81265916-81267947	1	1	0	1	51.5982	48.4827	59.1837	63.8889	1	1	1	1	1	1	1	1	0	0	1	1	1	48.9796	57.5758	49.1525	50.6849	38	52.809	54.6392	54.1667	55.5556	59.1837	46.6667	62.7119	63.8889	32.6531	44.4444	44.0678	49.3151	32	47.191	41.2371	50	14.8148	12.2449
GSRG0010738_8	GSRG0010738	Whsc1	8	-1	chr14:82136638-82146665	1	0	0	0	48.6034	33.128	35.1351	42.8571	1	0	1	1	1	0	0	0	0	0	0	0	0	51.3514	47.541	61.4035	34.1176	45.4545	21.6216	32.3077	34.1772	33.3333	35.1351	31.0345	42.8571	34.7826	40.5405	3.27869	42.1053	30.5882	40.9091	13.5135	18.4615	12.6582	13.3333	21.6216
GSRG0010741_1	GSRG0010741	Uvssa	1	-1	chr14:82658233-82658444	1	1	1	1	94.0566	85.4574	100	100	1	1	1	1	1	1	1	1	1	1	1	1	1	80	100	100	96.2264	84	84	88.3721	100	87.0968	80.6452	100	100	100	63.3333	83.3333	92	86.7925	72	52	53.4884	85.7143	25.8065	51.6129
GSRG0010758_3	GSRG0010758	Slc35e4	3	-1	chr14:84164904-84165578	1	1	1	1	95.8871	95.1967	100	100	1	1	1	1	1	1	1	1	1	1	1	1	1	93.5484	100	90	100	94.2857	91.3043	100	100	80.6452	100	86.2069	100	100	51.6129	62.8571	66.6667	66.6667	40	65.2174	51.3514	83.871	51.6129	47.0588
GSRG0010773_2	GSRG0010773	Gas2l1	2	-1	chr14:85317382-85317726	0	1	0	0	88.8889	100	100	100	1	0	1	0	0	1	1	0	0	0	0	1	0	100	100	100	55.5556	100	100	100	100	33.3333	100	0	100	0	66.6667	0	100	22.2222	0	40	66.6667	0	0	0
GSRG0010774_7	GSRG0010774	Emid1	7	-1	chr14:85357966-85361799	1	1	0	0	53.7743	49.1088	49.2063	52.2124	1	1	1	1	1	1	0	0	1	0	0	0	1	52.381	56.7568	55.3846	50.5747	53.012	51.7857	42.5287	32.9609	49.2063	35.6322	27.0175	52.2124	41.0526	51.4286	48.6486	46.1538	42.5287	43.3735	51.7857	22.2222	23.4637	31.746	20.6897
GSRG0010806_8	GSRG0010806	Prmt1	8	-1	chr1:100971899-100972387	1	1	1	1	95.0458	95.48	100	91.3043	1	1	1	1	1	1	1	1	1	1	1	1	1	88.0597	95.4023	96.7213	100	100	90.3614	96.0784	90.2439	100	100	91.3043	74.4681	71.4286	65.6716	87.3563	59.0164	70.7317	94.3396	74.6988	92.1569	63.4146	82.3529	83.3333
GSRG0010806_7	GSRG0010806	Prmt1	7	-1	chr1:100972539-100973420	1	1	1	1	79.548	88.8889	88.8889	88.8889	1	1	1	1	1	1	1	1	0	1	1	1	1	69.2308	90	77.1429	81.8182	90.4762	76.1905	100	55.5556	77.7778	88.8889	50	88.8889	84.6154	46.1538	70	51.4286	78.7879	57.1429	71.4286	97.6744	44.4444	22.2222	55.5556
GSRG0010811_10	GSRG0010811	Meis1	10	-1	chr14:103186046-103187116	0	1	0	0	84.4444	100	100	100	0	0	1	1	1	1	1	0	0	1	0	1	0	100	60	77.7778	100	100	100	100	0	100	100	0	100	0	25	0	66.6667	44.4444	85.7143	60	57.1429	0	0	50
GSRG0010814_2	GSRG0010814	Actr2	2	-1	chr14:104362673-104364739	1	1	0	0	44.5745	47.7739	23.8095	21.0526	1	0	1	1	0	1	1	0	0	0	0	0	0	47.2222	24.5283	54.1667	52.381	33.3333	47.8261	62.1622	23.8095	15.7895	20	16.2791	21.0526	20	33.3333	3.77358	29.1667	52.381	7.40741	43.4783	43.2432	14.2857	10.5263	0
GSRG0010817_7	GSRG0010817	Aftph	7	-1	chr14:104928016-104933508	1	1	1	1	47.6847	40.9111	36.6667	36.9697	1	0	1	1	1	1	1	1	1	0	1	1	1	56.1497	30.8475	53.7415	50	40.8602	40.3636	41.5094	31.3131	36.6667	24.5283	32.5	36.9697	34.5029	50.2674	23.7288	43.5374	35.8333	38.7097	37.0909	37.7358	26.2626	26.6667	22.6415
GSRG0010830_1	GSRG0010830	Ahsa2	1	-1	chr14:108272861-108273794	1	1	1	1	74.6086	70.4499	60.8696	79.4872	1	1	1	1	0	1	1	1	1	1	1	1	1	73.2283	73.6842	79.5918	71.9298	75.5556	69.1275	66.6667	49.3333	44.2623	60.8696	79.4872	70.1149	67.0886	42.5197	26.3158	26.5306	29.8246	17.7778	28.1879	34.5238	37.3333	39.3443	34.7826
GSRG0010830_4	GSRG0010830	Ahsa2	4	-1	chr14:108268000-108268376	0	1	1	1	30.0286	31.3033	40	45.4545	0	1	0	0	1	0	1	1	1	0	1	1	1	30.5882	33.3333	30.7692	25.4237	37.9747	25	30.9353	40	36.9863	28.2051	30.4348	42.8571	45.4545	24.7059	26.8519	12.8205	9.32203	32.9114	11.3636	25.1799	37.1429	35.6164	15.3846
GSRG0010830_5	GSRG0010830	Ahsa2	5	-1	chr14:108267379-108267916	0	1	1	1	37.5996	40.7013	54.5455	52.8455	1	1	0	0	1	0	1	1	1	0	0	1	1	31.1475	37.5	42.4837	39.267	45.7627	35.1648	41.1765	44.5783	54.5455	53.8462	27.9279	52.8455	51.2195	25.1366	27.8846	15.6863	12.5654	27.1186	14.2857	25.6055	38.5542	31.8182	23.0769
GSRG0010830_3	GSRG0010830	Ahsa2	3	-1	chr14:108268492-108269986	1	0	0	0	33.4291	26.866	14.7982	25.5411	1	0	1	1	0	0	1	0	0	0	0	0	0	29.4444	28.0576	36.4238	39.7906	23.7037	25.187	31.7073	13.5371	14.7982	13.4503	21.03	25.5411	14.4695	26.1111	20.6235	30.4636	38.2199	18.5185	24.9377	29.7118	7.86026	9.86547	12.8655
GSRG0010848_29	GSRG0010848	Kcnma1	29	1	chr15:1040812-1043605	0	0	0	1	42.0865	40.3541	84	78.9474	0	0	0	0	0	1	0	0	1	0	1	0	1	41.4634	30.4348	62.1622	34.2857	42.8571	50	28.2051	76.4706	68.4211	84	78.9474	16.6667	77.7778	14.6341	20.2899	21.6216	17.1429	14.2857	37.5	10.2564	0	31.5789	8
GSRG0010848_28	GSRG0010848	Kcnma1	28	1	chr15:1038536-1040782	0	0	1	0	24.9452	28.7153	47.2527	32.7103	0	0	0	0	0	0	0	1	0	1	1	0	0	27.6423	17.9487	29.3532	24.8366	27.6596	27.7778	30.7087	36	27.451	47.2527	32.5843	26.3889	32.7103	19.5122	7.69231	21.8905	11.7647	12.766	17.5926	18.1102	30.4	21.5686	32.967
GSRG0010900_3	GSRG0010900	Cgrrf1	3	1	chr15:23633205-23633334	1	0	1	1	33.5548	30.1243	35.2381	34.2282	1	1	1	1	0	0	1	1	1	1	1	1	0	33.1514	32.266	36.6483	32.1534	29.9435	27.5229	32.9065	30.8411	29.4393	35.2381	31.3559	34.2282	29.6804	32.4693	30.0493	28.7293	27.7286	24.4821	24.0826	27.9129	29.1589	27.1028	31.9048
GSRG0010905_4	GSRG0010905	Lgals3	4	1	chr15:24160011-24160122	0	1	0	1	100	95.8333	100	100	1	0	0	1	1	1	1	0	0	1	1	1	1	100	100	100	100	87.5	100	100	100	0	100	73.3333	100	100	50	25	0	33.3333	50	88.8889	56	0	0	100
GSRG0010905_3	GSRG0010905	Lgals3	3	1	chr15:24159665-24159783	1	1	1	1	91.6667	95.2381	100	100	0	1	1	1	0	1	1	1	0	1	1	1	1	100	66.6667	100	100	100	100	85.7143	100	0	100	100	100	93.75	0	66.6667	66.6667	66.6667	0	75	57.1429	66.6667	0	66.6667
GSRG0010910_11	GSRG0010910	Tmem260	11	1	chr15:25342327-25344220	1	1	1	1	100	97.9167	100	100	1	1	1	1	1	1	1	1	1	1	1	1	1	100	100	100	100	100	93.75	100	100	100	100	100	84	90.9091	100	92.6829	45.4545	91.1392	68.4211	71.875	82.8571	85.7143	85.7143	30.7692
GSRG0010911_7	GSRG0010911	Ap5m1	7	1	chr15:25950700-25954366	0	1	0	1	47.8168	47.2269	36.0825	43.1579	0	0	1	1	1	1	1	1	0	0	0	1	1	34.1935	41.2935	57.4468	58.3333	60.7843	38.961	41.9355	36.0825	15.3846	22.3881	24.4444	43.1579	40.2062	23.2258	21.8905	40.4255	31.9444	37.2549	33.7662	36.5591	35.0515	7.69231	11.9403
GSRG0010911_4	GSRG0010911	Ap5m1	4	1	chr15:25947157-25947600	1	0	0	0	54.7558	59.7856	47.9167	48.1481	1	1	0	1	0	0	0	0	0	0	0	0	0	45.7944	58.0952	45.0549	70.0787	70.9091	53.9568	54.491	47.9167	16.2162	34.6939	21.519	48.1481	28.9474	28.0374	32.381	24.1758	44.0945	21.8182	14.3885	17.9641	18.75	10.8108	12.2449
GSRG0010924_12	GSRG0010924	Parp2	12	1	chr15:27748021-27748170	1	0	0	0	29.9733	30.3427	39.3939	26.2136	0	1	1	1	0	0	0	1	0	0	0	0	0	24.4094	27.9412	36.1702	31.3725	38.4615	26.5823	25.9843	39.3939	2.5641	24	20	18.3099	26.2136	15.748	26.4706	31.9149	29.4118	23.0769	17.7215	20.4724	36.3636	0	12
GSRG0010929_3	GSRG0010929	Rnase4	3	1	chr15:28029137-28034102	1	1	0	0	75	95.2381	100	100	1	1	0	1	1	1	1	0	0	0	1	0	0	100	100	0	100	100	100	85.7143	100	100	100	100	100	100	100	57.1429	0	80	100	85.7143	85.7143	0	0	0
GSRG0010933_24	GSRG0010933	Arhgef40	24	1	chr15:28401367-28401674	1	1	0	1	54.0826	52.577	42.9907	48.3871	1	1	1	1	1	1	1	0	0	0	1	1	1	50.6234	51.0597	52.5526	62.0948	53.5604	51.0204	53.1502	40.1709	42.9907	31.6017	35.316	45.9227	48.3871	43.8903	31.9846	31.8318	43.8903	32.1981	30.4267	40.0646	19.6581	15.8879	15.5844
GSRG0010933_23	GSRG0010933	Arhgef40	23	1	chr15:28401054-28401319	1	0	0	0	43.8635	33.5247	30.5842	35	1	0	1	1	0	0	1	0	0	0	0	0	0	43.1405	37.1981	49.537	45.5782	34.0541	31.1526	35.3675	29.078	30.5842	27.8997	19.403	35	27.7937	35.0413	24.4767	36.1111	37.7551	24.8649	23.676	26.3523	22.695	20.6186	15.674
GSRG0010933_22	GSRG0010933	Arhgef40	22	1	chr15:28400434-28400922	1	1	0	0	46.1701	35.4704	31.9149	33.8235	1	1	1	1	1	1	1	1	0	0	0	0	1	45.9794	37.9167	53.0086	47.7756	39.3443	29.7578	37.3093	31.9149	26.9565	25.4717	15.5556	33.6538	33.8235	42.0619	27.9167	48.1375	37.911	25.6831	26.6436	35.5062	29.7872	24.3478	15.0943
GSRG0010961_10	GSRG0010961	Ngdn	10	1	chr15:33684225-33684617	1	1	1	0	55.9819	36.1767	63.4783	29.8851	1	1	1	1	1	0	1	0	1	1	1	0	0	51.2605	41.4062	75.3425	55.9184	45.5696	23.7113	39.2491	28.4916	38.2353	63.4783	29.8851	25.7143	28.2828	39.4958	35.9375	75.3425	40.8163	44.3038	21.9931	33.4471	23.4637	29.4118	59.1304
GSRG0010968_11	GSRG0010968	Dcaf11	11	1	chr15:34239009-34239179	1	1	1	1	52.2739	46.1531	56.7568	53.2468	1	1	1	1	1	1	1	1	0	1	0	1	1	56.8	51.2605	50.7246	50.3106	48.1481	51.1111	39.2	56.7568	41.1765	29.6296	44.1176	47.619	53.2468	40	28.5714	43.4783	40.9938	25.9259	40	33.6	37.8378	11.7647	25.9259
GSRG0010968_3	GSRG0010968	Dcaf11	3	1	chr15:34234802-34234900	1	1	1	1	83.3372	85.655	79.6407	85.9649	1	1	1	1	1	1	1	1	1	1	1	1	1	80.8219	78.0899	85.8657	88.5714	85.9259	78.7952	92.2438	75.7576	71.1538	79.6407	77.193	85.9649	70	67.5799	58.427	75.6184	77.1429	66.6667	52.5301	71.4681	56.2771	65.3846	68.2635
GSRG0010975_10	GSRG0010975	Gmpr2	10	1	chr15:34359832-34360846	1	1	1	1	72.0611	60.7777	78.9474	79.1667	1	1	0	1	1	1	1	1	1	1	1	1	1	70.1493	76.6667	70	71.4286	59.0909	58.0247	65.2174	66.6667	78.5714	78.9474	68.4211	60	79.1667	56.7164	73.3333	23.3333	57.1429	27.2727	32.0988	43.4783	52.381	50	63.1579
GSRG0010975_4	GSRG0010975	Gmpr2	4	1	chr15:34355217-34356650	0	1	0	1	49.6738	44.9891	42.8571	100	0	0	1	0	1	1	0	0	0	0	0	1	1	63.6364	47.0588	60	28	55.5556	50	29.4118	13.3333	33.3333	42.8571	31.0345	45.4545	100	18.1818	23.5294	40	16	29.6296	45	0	6.66667	22.2222	0
GSRG0011001_2	GSRG0011001	Sap18	2	1	chr15:38069690-38072771	1	1	1	1	87.147	91.8053	100	89.7959	1	1	1	1	1	1	1	1	1	1	1	1	1	91.5152	85.3659	82.5503	89.1566	89.5652	90.2174	95.6332	100	79.1667	82.0896	89.7959	84.9057	81.1765	75.1515	68.2927	81.8792	57.8313	83.4783	75	69.869	83.5821	75	65.6716
GSRG0011009_8	GSRG0011009	Mtmr6	8	1	chr15:40587986-40588385	1	1	1	1	100	100	100	100	1	1	1	1	1	1	1	1	1	1	1	1	1	100	100	100	100	100	100	100	100	100	100	100	89.4737	100	64	60.8696	42.8571	37.5	44.4444	60	94.1176	30.7692	66.6667	100
GSRG0011050_8	GSRG0011050	Loxl2	8	1	chr15:51339177-51343811	1	1	0	0	71.6271	51.9999	42.8571	37.037	1	1	1	1	1	0	1	1	0	0	0	1	0	81.1321	57.4468	80.4878	67.4419	54.2857	48.9362	52.7778	42.8571	14.2857	22.2222	35.8491	33.3333	37.037	75.4717	34.0426	68.2927	65.1163	45.7143	8.51064	47.2222	34.2857	0	11.1111
GSRG0011057_2	GSRG0011057	Reep4	2	1	chr15:52235333-52236086	1	1	1	1	52.8104	64.1683	42.8571	66.6667	1	1	1	1	1	1	1	1	1	0	1	1	0	53.0864	52.9412	52.9412	52.2727	64.7059	60.5263	67.2727	42.8571	33.3333	39.1304	33.3333	66.6667	18.6441	46.9136	52.9412	50.9804	47.7273	47.0588	47.3684	49.0909	39.2857	27.7778	17.3913
GSRG0011074_17	GSRG0011074	Zc3h13	17	1	chr15:57398231-57400185	0	0	0	1	46.485	48.2051	27.2727	57.1429	0	1	1	0	0	0	0	0	0	0	1	1	1	26.6667	61.9048	50	47.3684	60	46.1538	38.4615	27.2727	14.2857	25	57.1429	42.8571	50	20	28.5714	28.5714	21.0526	13.3333	7.69231	0	18.1818	0	12.5
GSRG0011129_8	GSRG0011129	Lmo7	8	1	chr15:86405854-86406738	0	1	0	1	65.4167	73.2143	33.3333	100	1	0	0	1	1	1	1	0	1	0	1	0	1	75	50	66.6667	70	100	57.1429	62.5	20	33.3333	33.3333	50	16.6667	100	50	22.2222	0	50	100	57.1429	50	0	33.3333	0
GSRG0011498_1	GSRG0011498	Fut11	1	-1	chr15:4034253-4034336	1	1	1	1	52.0636	57.9552	48.1481	50.5376	1	1	1	1	1	1	1	1	1	0	1	0	1	45.4545	76.5766	25.8065	60.4167	59.5506	49.3151	65	43.1579	48.1481	25.4902	50.5376	28.3951	29.8246	39.3939	70.2703	25.8065	47.9167	47.191	46.5753	65	31.5789	29.6296	19.6078
GSRG0011501_5	GSRG0011501	Nudt13	5	-1	chr15:4439617-4441726	0	0	0	1	21.1339	19.743	24.1379	53.8462	0	0	0	0	0	1	0	0	0	0	1	1	0	14.2857	21.0526	26.5306	22.6667	11.3924	38.4615	9.375	9.67742	10.5263	24.1379	53.8462	52.9412	26.6667	12.2449	15.7895	20.4082	18.6667	5.06329	34.6154	6.25	6.45161	0	20.6897
GSRG0011501_7	GSRG0011501	Nudt13	7	-1	chr15:4438013-4438676	1	1	0	1	36.9371	39.599	39.3939	62.5	0	1	1	1	1	0	1	0	1	0	1	0	1	32.1429	37.5	41.9355	36.1702	47.3684	26.9841	44.4444	18.1818	39.3939	18.5185	62.5	52	29.7297	21.4286	33.3333	38.7097	29.7872	36.8421	12.6984	29.6296	18.1818	30.303	14.8148
GSRG0011507_2	GSRG0011507	Nkiras1	2	-1	chr15:8183683-8184916	1	1	0	0	35.0888	38.3142	36.3636	38.7755	1	1	0	1	0	1	1	0	0	0	1	0	0	35.5932	42.8571	19.0476	42.8571	33.3333	33.3333	48.2759	36.3636	16.6667	23.5294	36	13.7255	38.7755	27.1186	40.8163	4.7619	42.8571	13.3333	30.7692	37.931	9.09091	16.6667	11.7647
GSRG0011510_11	GSRG0011510	Ngly1	11	-1	chr15:10405797-10406166	0	1	0	0	71.6667	59.6639	100	60	0	0	0	0	0	1	1	0	0	0	0	0	0	40	46.6667	100	100	14.2857	64.7059	100	100	33.3333	0	20	60	0	0	13.3333	0	0	0	35.2941	50	0	0	0
GSRG0011511_8	GSRG0011511	Slc4a7	8	-1	chr15:11874678-11878804	0	0	1	1	39.6958	63.8095	75	66.6667	0	0	0	0	0	0	1	1	1	1	1	1	1	50	42.8571	40	25.9259	42.8571	100	48.5714	75	75	66.6667	50	66.6667	30	13.6364	17.1429	15	7.40741	17.1429	0	28.5714	75	75	33.3333
GSRG0011511_7	GSRG0011511	Slc4a7	7	-1	chr15:11879174-11881741	1	0	1	0	72.0746	77.6543	100	81.8182	1	1	1	1	1	0	0	1	1	1	0	0	0	81.8182	81.8182	62.1622	62.5	100	62.963	70	66.6667	100	100	33.3333	47.8261	81.8182	54.5455	63.6364	54.0541	43.75	66.6667	22.2222	20	66.6667	66.6667	75
GSRG0011514_7	GSRG0011514	RGD1306063	7	-1	chr15:12872644-12873113	1	1	1	1	59.8445	59.6712	64.687	73.5922	1	1	1	1	1	1	1	1	1	1	1	1	1	61.0719	57.4365	60.8696	60	60.5536	60.8614	57.5985	64.687	61.1684	62.0833	67.6471	73.5922	65.9933	38.9281	35.792	40.0621	32.9577	44.2907	38.3895	33.2083	29.5345	33.3333	38.3333
GSRG0011514_5	GSRG0011514	RGD1306063	5	-1	chr15:12876893-12879908	0	1	0	1	76.9301	71.8286	100	100	0	0	1	0	1	1	1	1	0	0	1	1	0	76.4706	62.5	87.5	81.25	87.5	76.4706	51.5152	100	100	100	64.7059	100	36	23.5294	25	75	18.75	75	76.4706	48.4848	66.6667	0	0
GSRG0011531_14	GSRG0011531	Fermt2	14	-1	chr15:19811445-19811925	1	0	0	0	32.6997	32.1475	30.5882	23.2759	1	1	1	1	0	0	1	0	0	1	0	0	0	33.871	37.884	27.8846	31.1594	36.8984	24.5283	35.0158	16.129	18.2692	30.5882	20.8333	23.2759	20.8511	27.4194	35.4949	25.9615	27.5362	24.5989	23.3962	30.2839	12.9032	18.2692	25.8824
GSRG0011539_15	GSRG0011539	Wdhd1	15	-1	chr15:24032403-24036406	1	0	0	0	65.8508	33.0018	33.3333	58.6207	1	1	1	1	0	1	0	1	0	0	0	0	1	79.3103	78.3784	48.5714	57.1429	26.3158	52	20.6897	33.3333	9.09091	9.09091	27.2727	46.1538	58.6207	75.8621	59.4595	45.7143	38.0952	21.0526	48	17.2414	26.6667	0	0
GSRG0011539_19	GSRG0011539	Wdhd1	19	-1	chr15:24028029-24028389	0	1	0	0	75	81.4815	100	100	0	1	0	1	1	1	1	0	0	0	0	0	0	100	100	0	100	66.6667	77.7778	100	100	100	100	100	100	0	0	28.5714	0	54.5455	33.3333	44.4444	54.5455	0	0	66.6667
GSRG0011574_1	GSRG0011574	Zfp219	1	-1	chr15:28411405-28416013	1	1	0	1	100	93.0159	100	100	1	0	1	1	1	0	1	1	0	0	1	1	1	100	100	100	100	100	90.4762	88.5714	100	100	100	100	81.8182	100	48.7805	11.7647	60.8696	48.6486	51.6129	23.8095	34.2857	72.7273	0	0
GSRG0011574_2	GSRG0011574	Zfp219	2	-1	chr15:28405961-28411159	0	1	0	0	92.6753	93.3562	100	100	0	0	0	1	1	0	1	1	0	0	0	0	0	92.381	94.7368	86.4407	97.1429	90.1639	94.6667	95.2381	100	100	100	78.2609	100	92	15.2381	0	6.77966	28.5714	36.0656	13.3333	28.5714	25.8065	0	23.0769
GSRG0011606_2	GSRG0011606	Homez	2	-1	chr15:33510611-33511595	1	1	1	1	93.5238	90.8333	100	100	1	1	1	1	1	1	1	1	1	1	1	1	1	94.5946	91.6667	94.2857	93.5484	95	100	77.5	96.2963	100	100	100	100	100	86.4865	70.8333	91.4286	93.5484	80	87.3239	62.5	81.4815	93.0233	80.9524
GSRG0011619_1	GSRG0011619	Psme2	1	-1	chr15:34269499-34269801	1	1	0	1	60.4834	64.0422	33.3333	100	1	1	1	1	1	1	1	0	0	0	0	1	1	50	47.3684	69.5652	75	61.5385	60	70.5882	25	33.3333	29.4118	60	54.8387	100	35	26.3158	39.1304	50	53.8462	31.1111	52.9412	12.5	9.52381	23.5294
GSRG0011619_8	GSRG0011619	Psme2	8	-1	chr15:34266999-34267137	1	1	1	1	88.1944	93.4609	100	100	1	1	1	1	1	1	1	1	1	1	1	1	1	95.5556	82.2222	75	100	90.9091	100	89.4737	50	87.5	100	100	100	93.5484	53.3333	66.6667	50	60.4651	81.8182	52.9412	78.9474	50	75	33.3333
GSRG0011619_6	GSRG0011619	Psme2	6	-1	chr15:34267412-34268431	1	1	1	1	90.5978	89.0452	100	100	1	1	1	1	1	1	1	1	1	1	0	1	1	88.0597	100	93.9394	80.3922	91.3043	82.3529	93.4783	85.7143	100	77.7778	84.2105	91.3043	100	47.7612	96.1538	72.7273	43.1373	78.2609	52.9412	63.0435	57.1429	76.9231	74.0741
GSRG0011619_2	GSRG0011619	Psme2	2	-1	chr15:34269071-34269465	1	1	1	1	81	93.6975	100	100	1	1	1	1	1	1	1	1	1	1	0	1	1	86.6667	66.6667	84	86.6667	100	88.2353	92.8571	100	100	77.7778	100	100	100	80	50	64	66.6667	85.7143	58.8235	85.7143	61.5385	50	66.6667
GSRG0011619_5	GSRG0011619	Psme2	5	-1	chr15:34268530-34268616	1	1	1	1	100	77.2487	100	100	1	1	1	1	0	1	1	1	1	1	0	1	1	100	100	100	100	42.8571	88.8889	100	66.6667	100	62.963	100	100	100	57.1429	80	66.6667	33.3333	0	66.6667	90.9091	33.3333	50	37.037
GSRG0011619_7	GSRG0011619	Psme2	7	-1	chr15:34267206-34267342	1	1	1	1	56.8696	58.9141	66.6667	64.4444	1	0	1	1	1	0	1	0	1	1	1	1	1	62.069	35	77.7778	52.6316	81.8182	45.8333	49.0909	20	66.6667	62.5	63.6364	54.5455	64.4444	44.8276	20	77.7778	47.3684	63.6364	16.6667	36.3636	13.3333	44.4444	50
GSRG0011619_3	GSRG0011619	Psme2	3	-1	chr15:34268827-34269007	0	1	0	0	49.3799	34.2105	60	100	0	1	0	1	1	1	0	0	0	1	0	0	1	62.1622	78.9474	23.0769	33.3333	36.8421	50	15.7895	9.09091	25	60	50	37.5	100	21.6216	73.6842	15.3846	33.3333	31.5789	35	0	0	0	60
GSRG0011624_5	GSRG0011624	Tinf2	5	-1	chr15:34362716-34362865	1	1	1	1	43.924	45.6559	45.4545	48.913	1	1	1	1	1	1	1	1	1	1	1	1	1	41.2214	39.7163	49.2386	45.5197	43.3735	46.5909	47.0032	45.4545	30.6452	35.1351	42.8571	47.5728	48.913	31.2977	39.0071	40.6091	37.276	37.3494	45.4545	46.6877	36.3636	27.4194	31.0811
GSRG0011627_5	GSRG0011627	Dhrs1	5	-1	chr15:34425803-34426089	1	1	1	1	64.0245	56.207	55.7522	56.0694	1	1	1	1	1	1	1	1	1	1	1	1	1	73.1801	53.125	65.8291	63.964	63.2075	51.2987	54.1147	40.9836	55.7522	52.6316	47.3054	56.0694	54.491	65.1341	50	57.2864	46.8468	47.1698	39.6104	34.9127	27.8689	37.1681	36.8421
GSRG0011627_1	GSRG0011627	Dhrs1	1	-1	chr15:34430737-34430950	1	1	0	0	39.6153	34.9685	25.7143	28.0899	1	1	1	0	0	1	1	0	0	0	0	0	0	44.2623	33.3333	36.6391	44.2266	33.8776	35.8824	35.1456	25.7143	16.8317	19.3277	18.6441	28.0899	26.5823	37.0023	26.087	30.303	22.658	21.2245	30.5882	27.1845	13.3333	7.92079	15.1261
GSRG0011627_3	GSRG0011627	Dhrs1	3	-1	chr15:34428369-34428512	1	1	1	1	60.7657	48.25	33.3333	31.0769	1	1	1	1	1	1	1	0	1	1	1	1	0	62.987	59.3846	60.8696	59.8214	52.0216	43.8424	48.886	18.9873	33.3333	28.3784	31.0769	29.2181	28.863	51.2987	56	47.343	52.0833	48.5175	40.3941	45.3473	16.8776	27.1186	27.027
GSRG0011627_4	GSRG0011627	Dhrs1	4	-1	chr15:34426223-34428288	1	0	0	0	39.6677	31.4434	23.6052	25.5411	1	1	1	1	0	0	1	0	0	0	0	0	0	39.0181	40.1575	40.7643	38.7309	33.3333	28.0164	32.9806	23.6052	20.5607	21.8543	18.9189	25.5411	22.7941	28.9406	36.2205	36.3057	32.3851	20.202	17.9959	31.3933	17.1674	18.6916	17.2185
GSRG0011629_22	GSRG0011629	Adcy4	22	-1	chr15:34454951-34455200	0	1	0	1	30.2655	35.4566	23.0769	55.5556	1	0	0	0	1	1	0	0	0	0	1	0	1	29.8246	23.0769	41.1765	26.9841	41.9355	40.5405	23.8938	10	23.0769	15	28.8889	39.5349	55.5556	28.0702	15.3846	23.5294	25.3968	38.7097	40.5405	21.2389	10	0	10
GSRG0011632_1	GSRG0011632	Sdr39u1	1	-1	chr15:34566473-34566563	1	1	1	1	40.1407	41.7496	52.9412	47.2393	1	1	0	1	1	1	1	1	1	1	1	1	0	40.9594	40.9214	34.0278	44.6541	39.3035	39.2405	46.7049	52.9412	44.3946	37.5661	47.2393	40.2062	31.6832	39.1144	35.7724	25	38.3648	30.8458	38.481	44.1261	51.5837	39.4619	34.9206
GSRG0011655_1	GSRG0011655	Eef1akmt1	1	-1	chr15:37826215-37830085	1	1	1	0	88.2353	64.6465	100	100	1	1	0	1	1	0	1	1	1	1	1	0	0	100	52.9412	100	100	100	27.2727	66.6667	100	100	100	100	60	63.6364	66.6667	47.0588	0	50	88.8889	18.1818	33.3333	85.7143	66.6667	54.5455
GSRG0011655_2	GSRG0011655	Eef1akmt1	2	-1	chr15:37825214-37826044	0	1	0	0	24.2854	33.3333	57.1429	45.4545	0	0	0	1	1	0	1	0	0	1	0	0	0	22.2222	23.4043	18.1818	33.3333	42.8571	7.14286	50	25	20	57.1429	9.09091	45.4545	7.69231	0	4.25532	0	33.3333	28.5714	7.14286	30	25	0	28.5714
GSRG0011660_11	GSRG0011660	Zdhhc20	11	-1	chr15:38113519-38113865	0	1	0	1	46.2106	46.7738	46.988	55.1402	0	0	0	1	1	1	0	1	0	0	1	1	0	41.573	41.8719	49.3976	52	44.2623	49.1713	46.888	39.8496	28.5714	46.988	42.8571	37.0968	55.1402	20.2247	14.7783	24.0964	29.7143	26.2295	27.6243	24.0664	37.594	16.0714	14.4578
GSRG0011665_3	GSRG0011665	NA	3	-1	chr15:39718478-39718642	1	1	0	0	85.3676	61.0256	100	100	1	0	1	1	1	0	1	0	0	1	0	0	0	76.4706	100	90	75	100	23.0769	60	100	0	100	100	100	63.6364	47.0588	0	70	75	50	15.3846	50	0	0	100
GSRG0011690_2	GSRG0011690	Bnip3l	2	-1	chr15:43658707-43659420	1	1	1	1	96.2963	82.4933	93.75	92	1	1	1	1	1	1	1	1	1	1	1	1	1	100	85.1852	100	100	79.661	83.5052	84.3137	63.6364	93.75	80	73.3333	92	82.9787	88.8889	74.0741	96.4286	96.4706	64.4068	59.7938	58.8235	63.6364	37.5	26.6667
GSRG0011722_2	GSRG0011722	Slc25a37	2	-1	chr15:51131516-51133229	1	1	1	1	81.742	66.7104	80.9524	96.1538	1	1	1	1	1	1	1	1	0	1	1	1	1	80.7692	78.7879	84.6154	82.7957	72.973	68.254	58.9041	66.6667	65.7143	80.9524	67.3469	96.1538	92.3077	57.6923	66.6667	56.4103	66.6667	32.4324	57.1429	43.8356	43.3333	22.8571	47.619
GSRG0011726_13	GSRG0011726	Ccar2	13	-1	chr15:51822551-51822646	0	1	0	0	93.75	100	0	100	1	0	1	0	0	1	1	0	0	0	0	0	0	100	100	75	100	100	100	100	0	0	0	100	0	0	33.3333	0	50	0	0	100	40	0	0	0
GSRG0011730_11	GSRG0011730	Ppp3cc	11	-1	chr15:51903566-51904457	1	1	0	0	36.9324	38.1172	23.6364	41.4634	1	1	1	0	1	0	1	0	0	0	0	0	1	41.3043	42	34.3284	30.0971	48.2759	27.7778	38.2979	11.9048	23.6364	20.5882	31.8182	27.5862	41.4634	36.9565	26	29.8507	21.3592	27.5862	22.2222	27.6596	7.14286	18.1818	11.7647
GSRG0011732_4	GSRG0011732	Slc39a14	4	-1	chr15:51989675-51994330	1	1	0	1	95	93.7951	100	100	1	1	1	1	1	1	1	0	0	0	1	0	1	80	100	100	100	100	90.4762	90.9091	100	100	0	80	20	100	80	57.1429	85.7143	44.4444	88.8889	57.1429	72.7273	0	0	0
GSRG0011732_3	GSRG0011732	Slc39a14	3	-1	chr15:51994501-51995108	1	1	0	0	77.0833	54.9206	100	100	1	1	0	1	1	0	1	0	0	0	0	0	0	75	100	55.5556	77.7778	71.4286	33.3333	60	100	100	33.3333	100	50	14.2857	50	36.3636	22.2222	66.6667	57.1429	22.2222	40	0	0	0
GSRG0011735_16	GSRG0011735	Bmp1	16	-1	chr15:52178270-52179580	1	1	1	1	59.1839	59.8522	75	57.1429	1	1	1	1	1	1	0	0	1	1	0	1	1	78.2609	55.9322	52.5424	50	72.4138	64.2857	42.8571	75	50	69.2308	38.4615	45.4545	57.1429	47.8261	54.2373	33.8983	43.3333	62.069	42.8571	24.4898	25	50	61.5385
GSRG0011735_15	GSRG0011735	Bmp1	15	-1	chr15:52179701-52181119	1	1	1	1	64.0889	70.7095	100	100	1	1	1	1	1	1	1	1	1	1	0	1	1	83.6735	60.9756	62.5	49.2063	84.6154	70.3704	57.1429	70	100	87.5	100	87.5	100	73.4694	58.5366	50	31.746	38.4615	44.4444	32.1429	40	80	50
GSRG0011746_7	GSRG0011746	Fndc3a	7	-1	chr15:54413953-54415048	0	1	0	1	70.3297	78.8889	100	100	0	0	1	1	1	0	1	0	0	0	1	1	1	71.4286	38.4615	100	71.4286	100	50	86.6667	100	0	0	100	100	60	0	15.3846	28.5714	28.5714	30.7692	25	80	0	0	0
GSRG0011759_3	GSRG0011759	Serp2	3	-1	chr15:58688219-58694440	1	1	0	1	52.7447	46.7771	42.8571	100	1	0	1	1	0	1	1	0	0	1	0	1	1	42.8571	75	52.381	40.7407	22.2222	74.359	43.75	4.34783	23.0769	42.8571	33.3333	100	71.4286	28.5714	25	38.0952	29.6296	22.2222	56.4103	37.5	0	0	28.5714
GSRG0011767_6	GSRG0011767	Wbp4	6	-1	chr15:61762623-61764374	1	1	1	1	56.5441	55.7803	45.7944	65.3179	1	1	1	1	1	1	1	1	1	1	1	1	1	58.0645	54.3253	58.0488	55.7377	65.1163	49.0196	53.2051	38.7755	32.8571	45.7944	52.795	65.3179	48.1081	49.6774	38.0623	53.6585	44.2623	55.814	47.619	47.4359	25.8503	31.4286	44.8598
GSRG0011767_1	GSRG0011767	Wbp4	1	-1	chr15:61772136-61772412	1	1	1	1	86.2384	76.5749	98.0952	89.5833	1	1	1	1	1	1	1	1	1	1	1	1	1	91.2281	85.3403	78.5235	89.8618	67.4699	82.7273	79.5276	91.0448	76	98.0952	71.7949	89.5833	75.1553	85.0877	81.6754	76.5101	84.7926	66.2651	81.8182	69.2913	85.0746	56	95.2381
GSRG0011767_4	GSRG0011767	Wbp4	4	-1	chr15:61768201-61768279	1	1	1	1	79.0587	79.2354	80	85.2632	1	1	1	1	1	1	1	1	1	1	1	1	1	78.0645	83.3333	77.9661	76.8707	70.4348	78.0822	89.1892	67.5676	73.6842	80	75	72.7273	85.2632	76.129	78.7879	66.1017	73.4694	66.087	73.9726	74.3243	64.8649	63.1579	70
GSRG0011788_13	GSRG0011788	Rbm26	13	-1	chr15:89288669-89297167	1	1	1	1	87.9173	92.3021	100	100	1	1	1	1	1	1	1	1	1	1	1	1	1	92	96.5517	81.5789	81.5385	100	92.5926	84.3137	100	87.5	100	72.4138	100	100	77.3333	79.3103	50	61.5385	52.459	71.6049	76.4706	47.619	75	50
GSRG0011790_1	GSRG0011790	Spry2	1	-1	chr15:90174619-90175636	1	1	0	1	75.321	64.5185	100	100	1	1	1	1	0	1	1	0	0	0	0	1	1	65.2174	81.8182	76.4706	77.7778	55.5556	68	70	100	40	50	27.2727	100	71.4286	52.1739	54.5455	35.2941	37.037	22.2222	32	40	0	0	25
GSRG0011831_5	GSRG0011831	Rps24	5	1	chr16:761683-762005	0	0	0	1	31.2759	30.3485	45.7627	43.4343	0	0	0	0	0	0	1	0	0	0	1	1	1	38.8235	31.8681	25	29.4118	24	29.1667	37.8788	17.0732	7.31707	45.7627	43.4343	42.5	35.8491	11.7647	19.7802	14.2857	7.84314	20	20.8333	28.7879	4.87805	4.87805	23.7288
GSRG0011831_1	GSRG0011831	Rps24	1	1	chr16:757497-758272	0	1	0	0	35.4127	50.2964	12.5	18.5185	0	0	0	1	1	0	1	0	0	0	0	0	0	28	20	22.2222	71.4286	75	30.4348	45.4545	3.0303	12.5	12	16.6667	18.5185	14.2857	8	13.3333	11.1111	28.5714	50	17.3913	36.3636	0	0	8
GSRG0011864_9	GSRG0011864	Glt8d1	9	1	chr16:7095851-7096287	0	1	0	0	33.0813	35.2912	32.2034	36.8421	0	0	1	0	1	1	1	0	0	0	0	0	1	36.6337	27.4725	39.5062	28.7129	41.9355	33.0739	30.8642	26.8657	32.2034	15.9664	28.1046	25.3968	36.8421	20.7921	21.978	35.8025	17.8218	40.8602	29.572	27.1605	20.8955	23.7288	13.4454
GSRG0011864_8	GSRG0011864	Glt8d1	8	1	chr16:7095594-7095737	1	1	0	1	47.5142	43.7315	38.0645	35.0427	1	1	1	1	1	1	1	0	0	1	1	1	1	47.2868	40	51.1111	51.6588	42.3313	43.0464	45.8167	30.0699	21.6	38.0645	35.0427	28.6486	30.1961	31.7829	25.2174	40	40.7583	34.3558	37.7483	45.4183	16.7832	17.6	32.2581
GSRG0011870_2	GSRG0011870	Bap1	2	1	chr16:7337290-7337370	0	1	0	0	55	66.6667	0	100	0	0	1	0	0	1	1	0	0	0	0	0	0	100	0	100	20	0	100	100	0	0	0	0	100	0	0	0	100	0	0	66.6667	75	0	0	0
GSRG0011873_1	GSRG0011873	Btd	1	1	chr16:7760730-7784364	1	1	0	1	75	86.6667	77.7778	100	1	1	1	0	1	1	1	1	0	0	1	1	1	100	100	66.6667	33.3333	100	80	80	77.7778	0	0	33.3333	100	100	50	66.6667	66.6667	22.2222	50	40	40	66.6667	0	0
GSRG0011915_14	GSRG0011915	Myo9b	14	1	chr16:19727815-19728833	1	1	0	0	44.6379	43.5694	36.3636	37.2549	0	1	1	1	1	1	1	0	0	0	0	1	0	37.7049	50	43.4783	47.3684	44.2623	35.6522	50.7937	32.1429	36.3636	35.1351	31.7073	37.2549	30	24.5902	27.0833	41.3043	43.8596	42.623	33.0435	38.0952	17.8571	9.09091	16.2162
GSRG0011915_16	GSRG0011915	Myo9b	16	1	chr16:19729174-19730695	1	1	1	1	59.9596	53.9412	100	81.8182	1	1	1	1	0	1	1	1	0	1	1	1	1	77.4648	51.7241	50.6494	60	43.3962	45.4545	72.973	76.9231	84.6154	100	81.8182	65.5172	66.6667	45.0704	48.2759	49.3506	29.0909	11.3208	40	48.6486	69.2308	0	66.6667
GSRG0011916_5	GSRG0011916	Use1	5	1	chr16:19764574-19764901	1	1	1	1	85.9727	75.235	93.9394	96.7213	1	1	1	1	1	1	1	1	1	1	1	1	1	85.9649	78.2609	84.2105	95.4545	87.5	64.1791	74.026	82.6087	93.9394	82.6087	76.1905	70.3704	96.7213	49.1228	60.8696	57.8947	81.8182	75	62.6866	64.9351	60.8696	48.4848	60.8696
GSRG0011917_2	GSRG0011917	Ocel1	2	1	chr16:19768455-19768571	1	1	1	1	62.0161	65.8714	63.3663	53.9823	1	1	1	1	1	1	1	1	1	1	1	1	1	62.5899	57.1848	65.9016	62.3881	61.5764	66.0377	70	50.2439	62.5731	63.3663	45.1477	53.9823	46.9965	31.6547	45.1613	50.4918	41.791	33.4975	44.8113	55.8824	28.2927	59.6491	48.5149
GSRG0011928_13	GSRG0011928	Jak3	13	1	chr16:20114891-20115190	1	0	0	0	46.5567	32.7715	50	28	1	1	1	1	0	0	1	1	0	0	0	0	0	41.1765	53.3333	27.2727	64.4444	44.4444	22.1053	31.7647	50	20	11.1111	23.5294	28	13.8462	27.451	40	25.4545	26.6667	22.2222	18.9474	28.2353	33.3333	0	11.1111
GSRG0011934_7	GSRG0011934	Kcnn1	7	1	chr16:20346019-20346232	1	1	0	1	78.2747	86.6667	100	100	1	1	0	1	1	1	1	0	0	1	1	1	1	85.1852	93.5484	57.8947	76.4706	100	86.6667	73.3333	100	77.7778	100	100	100	100	81.4815	58.0645	10.5263	58.8235	75	66.6667	26.6667	0	0	26.6667
GSRG0011935_1	GSRG0011935	Arrdc2	1	1	chr16:20353098-20353179	1	1	1	1	34.4564	31.7555	37.6623	37.3494	1	1	1	1	1	1	1	1	1	1	1	0	1	36.2126	31.6129	31.1111	38.8889	32.3529	34.434	28.4797	37.6623	26.57	34.3511	37.3494	25.7143	35.443	35.8804	29.6774	29.6296	34.127	28.2353	32.5472	27.8373	36.3636	25.1208	29.0076
GSRG0011935_5	GSRG0011935	Arrdc2	5	1	chr16:20354682-20354768	1	1	1	1	38.7365	37.2005	49.7006	47.3684	1	1	1	1	1	1	1	1	1	0	0	1	1	33.0544	35.8025	44.5161	41.573	34.9398	44.697	31.9648	49.7006	35.8779	27.0073	23.0769	34.6405	47.3684	30.9623	32.0988	37.4194	38.2022	33.7349	36.3636	30.4985	43.1138	30.5344	24.8175
GSRG0011949_1	GSRG0011949	RGD1566239	1	1	chr16:20672458-20672534	1	1	1	1	47.0932	47.7977	42.9078	43.9024	1	1	1	1	1	1	1	1	1	1	0	1	1	49.4364	48.6239	47.012	43.3004	58.8235	40.448	44.1217	38.5435	42.9078	37.5	35.6009	43.9024	43.0255	32.5282	35.5963	32.6693	32.4401	43.8503	27.9315	30.982	28.7744	29.078	25.8333
GSRG0011957_5	GSRG0011957	Slc25a42	5	1	chr16:20980627-20980976	1	1	0	1	42.684	40.9827	28.1768	46.4968	1	1	1	1	1	1	1	0	0	0	1	1	0	45.977	39.759	41.4201	43.5798	44.9612	35.5932	42.3935	21.7742	19.8068	28.1768	46.4968	38.4615	39.0681	38.5057	26.506	32.5444	31.9066	25.5814	32.9298	37.7282	18.5484	17.3913	23.2044
GSRG0011960_7	GSRG0011960	Mau2	7	1	chr16:21147439-21147898	1	1	1	1	41.9666	42.0894	38.0282	46.5969	1	1	1	1	1	1	1	1	1	1	1	0	1	41.994	37.7907	45.4545	42.6273	43.3155	38.558	44.3946	33.6538	38.0282	35.6164	36.4865	42.8571	46.5969	34.4411	36.0465	33.9921	38.0697	37.4332	31.348	43.4978	27.8846	28.169	32.8767
GSRG0011960_6	GSRG0011960	Mau2	6	1	chr16:21145926-21147410	1	0	0	0	30.3317	28.8005	24.1935	28.0423	1	0	1	1	1	0	0	0	0	0	0	0	0	32.3529	25.4777	36.0294	27.4667	33.3333	29.5681	23.5	22.0513	15.493	24.1935	18.1208	28.0423	18.0952	26.4706	14.6497	33.0882	25.6	33.3333	21.2625	17.5	15.3846	12.6761	16.129
GSRG0011964_1	GSRG0011964	NA	1	1	chr16:21417341-21421986	0	1	1	0	29.2631	36.0589	58.8235	52.381	0	0	1	0	0	1	1	1	1	1	0	1	0	35	21.2121	38.8889	21.9512	28.5714	37.5	42.1053	58.8235	45.4545	36.3636	22.5806	52.381	11.7647	15	18.1818	27.7778	9.7561	14.2857	33.3333	26.3158	29.4118	45.4545	36.3636
GSRG0011965_2	GSRG0011965	NA	2	1	chr16:21439480-21444336	1	1	1	1	78.7522	85.348	100	100	0	1	1	1	1	1	1	1	1	1	1	1	1	63.6364	86.6667	100	64.7059	71.4286	84.6154	100	100	100	40	83.3333	60	100	0	80	33.3333	58.8235	57.1429	61.5385	71.4286	100	50	40
GSRG0011966_3	GSRG0011966	Zfp868	3	1	chr16:21521801-21522064	1	1	0	1	30.8968	31.447	25	31.9444	0	1	1	1	0	1	1	0	0	0	1	0	1	33.0798	28.2759	33.7143	28.5171	25.2874	30.9446	38.1089	25	20.7547	19.697	30.6358	31.9444	28.9617	20.5323	25.5172	30.8571	26.616	16.092	30.6189	30.3725	22.9167	16.3522	12.1212
GSRG0011972_1	GSRG0011972	Npy5r	1	1	chr16:24797356-24797824	1	1	0	0	41.1132	43.3739	46.6667	60	1	1	0	1	1	0	1	0	0	0	1	0	0	38.0952	48.7179	34.7826	42.8571	44.8276	50	35.2941	39.3939	25	46.6667	60	44.4444	28.5714	33.3333	35.8974	13.0435	28.5714	41.3793	25	35.2941	12.1212	16.6667	13.3333
GSRG0011991_2	GSRG0011991	Cdkn2aip	2	1	chr16:47666999-47667564	1	0	0	0	38.3952	38.4435	32.0755	37.6623	1	1	1	0	0	0	0	0	0	1	0	1	0	39.0244	43.5294	41.8605	29.1667	35.3846	28.9256	51.0204	21.7391	25.9259	32.0755	20	37.6623	26	31.7073	32.9412	34.8837	20.8333	21.5385	24.7934	16.3265	19.5652	18.5185	30.1887
GSRG0012007_7	GSRG0012007	Frg1	7	1	chr16:53976577-53977438	1	0	0	0	59.1987	24.5833	33.3333	23.0769	1	1	0	1	0	0	0	0	0	0	0	0	0	75	50	38.4615	73.3333	20	10	43.75	29.4118	33.3333	23.0769	23.0769	16.6667	0	75	40	0	40	20	0	18.75	23.5294	0	15.3846
GSRG0012043_17	GSRG0012043	Hook3	17	1	chr16:70799378-70803678	1	0	0	0	50.3019	33.2366	100	27.6596	1	1	1	1	0	0	0	0	0	1	0	0	1	37.3494	28.7671	76.4706	58.6207	36.8421	27.451	35.4167	15.1515	30.4348	100	20	27.2727	27.6596	28.9157	27.3973	70.5882	44.8276	17.5439	17.6471	20.8333	15.1515	8.69565	90.9091
GSRG0012050_1	GSRG0012050	Letm2	1	1	chr16:71241388-71242431	1	1	1	1	85.8102	88.1073	86.2069	85.0746	1	1	1	1	1	1	1	1	1	1	1	0	1	75.7576	94.5652	93.2432	79.6748	86.3636	86.0465	91.9118	82.2222	85.7143	86.2069	85.0746	61.1111	71.9298	63.0303	26.087	41.8919	25.2033	27.2727	33.7209	39.7059	68.8889	38.0952	32.1839
GSRG0012050_3	GSRG0012050	Letm2	3	1	chr16:71245909-71247329	0	0	1	1	48.787	58.0588	61.8644	66.6667	0	0	0	1	1	0	0	1	1	0	1	1	1	43.7811	53.1401	47.9624	50.2646	62.3188	55.2311	56.6265	47.451	61.8644	43.6242	55.0802	61.0619	66.6667	23.8806	20.2899	12.5392	25.3968	34.7826	23.8443	13.494	31.3725	25.4237	22.8188
GSRG0012050_9	GSRG0012050	Letm2	9	1	chr16:71260094-71261528	1	1	1	1	81.0267	76.4409	80	88.1579	1	1	1	1	1	1	1	1	1	1	1	1	1	84.5528	84.4898	81.7308	73.3333	79.6407	75.2294	74.4526	61.2403	77.9817	80	68.1818	88.1579	87.7301	65.8537	55.5102	41.3462	52.549	69.4611	48.6239	51.0949	40.3101	47.7064	64.4444
GSRG0012070_12	GSRG0012070	Ikbkb	12	1	chr16:74216950-74219098	1	0	0	0	34.1668	22.2589	21.1538	16.129	1	1	1	0	0	0	0	0	0	0	0	0	0	26.8085	29.5597	53.125	27.1739	22.5806	15.9664	28.2297	21.1538	12.5	16.6667	9.27835	16.129	11.1111	26.383	25.1572	39.0625	25	19.3548	14.2857	22.0096	21.1538	7.5	10.4167
GSRG0012102_5	GSRG0012102	Ankrd10	5	1	chr16:83224829-83227730	0	0	1	0	35.8358	35.8744	39.9142	33.3333	0	1	1	0	0	0	1	1	1	0	0	0	0	29.8405	40.7249	36.8687	35.9091	36.7816	34.8416	36	39.9142	33.6957	31.2775	29.4118	33.3333	29.9663	23.2346	34.5416	25.2525	24.0909	24.1379	23.0769	26.7826	37.7682	29.3478	18.5022
GSRG0012102_3	GSRG0012102	Ankrd10	3	1	chr16:83213245-83222214	1	1	1	1	79.6806	74.3195	71.9008	72.9469	1	1	1	1	1	1	1	1	1	1	1	1	1	81.8182	73.2591	76.9784	86.6667	72.9258	72.4816	77.551	68.1818	71.9008	60.396	69.697	72.9469	65.8537	72.1212	66.2953	65.4676	70.6667	67.2489	65.8477	66.3265	64.7727	71.0744	47.5248
GSRG0012109_1	GSRG0012109	Lig4	1	1	chr16:85332119-85334830	1	1	1	1	95.4629	95.7797	96.0784	100	1	1	1	1	1	1	1	1	0	1	1	1	1	97.2973	90.1235	97.8495	96.5812	93.8144	94.4056	99.1189	87.3684	96.0784	76.4706	90.566	97.9381	100	93.2432	60.4938	77.4194	73.5043	80.4124	60.1399	53.7445	65.2632	15.6863	58.8235
GSRG0012120_32	GSRG0012120	Cacna2d3	32	-1	chr16:4874502-4874702	1	1	0	1	95.4545	100	100	100	1	1	0	1	1	1	1	0	1	0	0	1	1	100	100	81.8182	100	100	100	100	100	100	0	100	100	100	66.6667	66.6667	18.1818	30.7692	72.7273	100	83.3333	0	36.3636	0
GSRG0012122_33	GSRG0012122	Cacna1d	33	-1	chr16:6155855-6156294	1	1	0	0	86.25	95.5556	100	100	1	1	1	1	0	1	1	0	0	0	0	0	1	75	100	100	70	100	100	86.6667	0	100	0	0	100	100	37.5	40	46.1538	30	0	88.8889	80	0	0	0
GSRG0012122_35	GSRG0012122	Cacna1d	35	-1	chr16:6149667-6150075	0	0	0	1	29.3687	21.6919	12.5	52	0	1	0	0	0	0	1	0	0	0	0	1	1	14.2857	42.8571	23.0769	37.2549	17.6471	16	31.4286	0	0	12.5	10	45	52	9.52381	40.8163	5.12821	15.6863	11.7647	8	25.7143	0	0	12.5
GSRG0012125_15	GSRG0012125	Itih3	15	-1	chr16:6996852-6997098	1	1	1	1	53.3364	44.5348	45.3237	55.2581	1	1	1	1	1	1	1	1	1	1	1	1	1	57.5848	48.9645	53.122	53.6742	44.9322	40.0667	48.6055	42.3806	45.3237	40.1384	36.4865	45.0955	55.2581	53.3731	45.4142	51.585	53.3695	40.8672	38.4	48.3861	42.0015	45.0154	37.8893
GSRG0012125_16	GSRG0012125	Itih3	16	-1	chr16:6996671-6996815	1	0	0	0	63.614	62.1294	66.9421	68.8667	1	1	1	1	0	0	0	0	0	0	0	0	0	65.9256	60.3343	65.2629	62.9333	63.5509	60.4066	62.4308	58.0217	66.9421	58.1333	56.3489	63.7543	68.8667	33.1186	26.7428	27.8595	32.2581	23.2376	20.4848	22.8087	20.185	17.9063	19.4667
GSRG0012125_14	GSRG0012125	Itih3	14	-1	chr16:6997126-6998573	1	1	1	1	66.6258	65.2279	62.5	75.8621	1	1	1	1	1	1	1	1	1	1	0	1	1	63.8225	59.7884	65.8333	77.0588	67.5676	56.8966	71.2195	56.7164	58.7629	62.5	55.7895	75.8621	68.8312	51.1945	44.4444	60	68.8235	54.955	46.5517	47.3171	43.2836	32.9897	45.8333
GSRG0012128_5	GSRG0012128	Gnl3	5	-1	chr16:7101281-7101676	0	1	0	0	36.3278	32.7447	25.1462	42.7136	1	0	0	1	0	1	1	0	0	0	0	0	1	45.7364	35	22.7907	41.784	33.7278	31.3916	33.1148	24.1379	15	25.1462	25.1101	29.3532	42.7136	37.9845	24.1667	20.4651	38.4977	13.0178	30.4207	32.1311	21.6749	11.6667	19.883
GSRG0012131_4	GSRG0012131	Phf7	4	-1	chr16:7327250-7333007	1	1	1	0	73.3193	80.5535	89.0909	73.5849	0	1	1	1	0	1	1	1	0	1	0	1	0	64.7059	88.8889	61.9048	77.7778	80.7229	75	85.9375	89.0909	55.1724	55.5556	62.963	73.5849	66.2651	18.4874	61.1111	28.5714	36.1111	16.8675	37.5	35.9375	50.9091	24.1379	44.4444
GSRG0012133_5	GSRG0012133	Sh3bp5	5	-1	chr16:7478192-7485893	1	1	0	1	92.3077	86.0399	100	100	1	1	1	1	1	0	1	0	1	0	1	1	1	69.2308	100	100	100	100	88.8889	69.2308	100	33.3333	50	100	100	71.4286	53.8462	80	66.6667	30.7692	90.9091	0	53.8462	0	33.3333	0
GSRG0012133_4	GSRG0012133	Sh3bp5	4	-1	chr16:7485987-7486608	1	1	0	1	97.5	57.1429	100	100	1	1	1	0	1	0	1	0	0	0	1	1	0	90	100	100	100	100	0	71.4286	100	20	0	100	100	50	40	36.3636	66.6667	20	66.6667	0	57.1429	0	0	0
GSRG0012151_6	GSRG0012151	Ldb3	6	-1	chr16:10925472-10926519	1	1	0	0	90.9091	97.1014	100	100	1	0	1	1	1	1	1	1	0	0	0	0	0	100	100	100	63.6364	100	100	91.3043	100	100	38.4615	100	100	100	57.1429	0	37.5	36.3636	40	85.7143	34.7826	50	0	15.3846
GSRG0012151_7	GSRG0012151	Ldb3	7	-1	chr16:10923369-10925267	1	0	0	0	80	93.3333	100	100	0	1	1	1	0	0	1	0	0	0	0	0	0	60	100	60	100	100	100	80	60	100	60	100	100	42.8571	20	66.6667	40	66.6667	0	18.1818	60	0	0	40
GSRG0012184_15	GSRG0012184	Fcho1	15	-1	chr16:20141013-20141106	1	1	1	1	43.5089	41.4881	41.5842	41.8033	1	1	1	1	1	1	1	1	1	0	1	1	0	41.5282	44.3526	40.9326	47.2222	46.2185	42.3423	35.9036	41.5842	39.5349	24.8619	29.8851	41.8033	26.9406	33.2226	42.9752	33.1606	37.3016	45.3782	36.6366	29.8795	28.7129	38.3721	15.4696
GSRG0012184_16	GSRG0012184	Fcho1	16	-1	chr16:20140609-20140987	1	1	1	1	73.2351	67.9135	67.3077	71.5686	1	1	1	1	1	1	1	1	1	1	1	1	1	73.7123	69.8006	75	74.4275	70.8333	63.8298	69.0773	67.3077	55.9322	54.6012	54.3624	62.2807	71.5686	45.8259	49.0028	46.2264	48.0916	53.3333	50.5319	45.3865	40.3846	40.678	35.5828
GSRG0012195_4	GSRG0012195	Isyna1	4	-1	chr16:20591416-20591504	0	0	1	1	30.3273	27.765	41.573	43.4109	0	0	1	1	0	0	1	1	0	1	1	1	1	27.2727	28.2927	30.0971	35.6467	27.5591	27.3148	28.4211	41.573	33.3333	37.8486	41.2844	43.4109	38.2586	22.833	24.878	25.2427	32.1767	24.4094	18.9815	27.7193	29.9625	17.8571	27.0916
GSRG0012212_3	GSRG0012212	Pbx4	3	-1	chr16:21310651-21310920	0	1	0	0	34.9747	48.0423	100	66.6667	1	0	0	1	1	1	1	0	0	0	0	1	0	50	0	45.4545	44.4444	60	28.5714	55.5556	21.4286	100	45.4545	66.6667	60	0	33.3333	0	18.1818	33.3333	40	28.5714	33.3333	7.14286	0	18.1818
GSRG0012240_2	GSRG0012240	Hmgb2	2	-1	chr16:36079028-36079375	0	1	0	0	20.4444	51.9403	33.3333	71.4286	1	0	0	0	1	0	1	0	0	0	1	0	0	44	10	16.6667	11.1111	69.2308	31.0345	55.5556	0	33.3333	33.3333	71.4286	33.3333	20	40	0	0	0	30.7692	20.6897	51.8519	0	0	22.2222
GSRG0012240_4	GSRG0012240	Hmgb2	4	-1	chr16:36078146-36078629	0	1	0	1	75	92.5926	33.3333	60	0	0	1	0	0	1	1	0	0	0	1	0	1	100	100	33.3333	66.6667	100	100	77.7778	0	33.3333	0	60	0	50	0	0	33.3333	0	0	83.3333	66.6667	0	0	0
GSRG0012240_3	GSRG0012240	Hmgb2	3	-1	chr16:36078805-36078881	0	1	1	0	28.0037	45.942	60	21.4286	0	1	0	0	0	1	1	1	1	0	0	0	0	9.09091	47.3684	22.2222	33.3333	40	47.8261	50	60	55.5556	33.3333	0	11.1111	21.4286	0	42.1053	11.1111	19.0476	0	34.7826	33.3333	40	44.4444	0
GSRG0012252_1	GSRG0012252	Aga	1	-1	chr16:41231964-41233961	1	0	0	0	42.9542	36.8279	26.5018	31.992	1	1	1	1	0	1	0	0	0	0	0	0	0	44.4776	38.9474	42.7948	45.5969	39.3939	33.3333	37.7563	21.3992	26.5018	22.1865	21.1538	29.0476	31.992	31.6418	33.3835	42.3581	39.1389	23.4343	26.4808	22.4367	10.2881	21.2014	12.8617
GSRG0012258_7	GSRG0012258	Enpp6	7	-1	chr16:48320572-48320888	0	0	1	0	48.394	42.886	61.1111	62.963	1	1	0	0	0	0	1	1	1	0	0	0	1	42.4242	75	31.7073	44.4444	57.1429	38.1818	33.3333	61.1111	37.931	45.4545	25	60	62.963	36.3636	68.75	19.5122	18.5185	14.2857	18.1818	33.3333	33.3333	27.5862	18.1818
GSRG0012270_5	GSRG0012270	Cfap97	5	-1	chr16:49280367-49282947	1	1	1	1	100	99.5062	100	100	1	1	1	1	1	1	1	1	1	1	1	1	1	100	100	100	100	100	98.5185	100	97.9592	100	100	100	97.0149	100	75.5102	61.2613	72.4638	80.4348	97.7273	85.9259	61.157	85.7143	80.4878	90.1099
GSRG0012273_6	GSRG0012273	Pdlim3	6	-1	chr16:49547473-49548921	1	1	1	1	100	90.0839	100	100	1	1	1	1	1	1	1	1	0	1	1	1	1	100	100	100	100	100	78.9474	91.3043	100	100	100	100	100	100	37.5	55	34.7826	59.2593	40	31.5789	60.8696	100	0	85.7143
GSRG0012273_5	GSRG0012273	Pdlim3	5	-1	chr16:49549186-49553455	1	1	0	1	100	100	100	100	1	1	1	1	1	1	1	0	0	1	1	1	0	100	100	100	100	100	100	100	100	0	100	100	100	63.6364	50	88.8889	72.7273	44.4444	85.7143	90	94.1176	25	0	88.8889
GSRG0012273_4	GSRG0012273	Pdlim3	4	-1	chr16:49553524-49553887	1	1	1	1	98.1481	100	100	100	1	0	1	1	0	1	1	1	0	1	1	1	1	92.5926	100	100	100	100	100	100	100	100	100	100	100	100	74.0741	20	54.5455	52.6316	0	60.8696	87.5	46.1538	0	50
GSRG0012282_8	GSRG0012282	Slc7a2	8	-1	chr16:54466037-54468748	1	1	0	0	82.3016	90.4762	100	100	1	1	1	1	0	1	1	0	0	1	0	0	0	80	71.4286	100	77.7778	71.4286	100	100	100	100	100	100	80	100	40	71.4286	33.3333	66.6667	0	88.8889	50	0	0	100
GSRG0012282_7	GSRG0012282	Slc7a2	7	-1	chr16:54468886-54469087	1	0	0	1	100	90.8696	100	100	1	1	1	1	0	0	1	0	0	1	1	1	1	100	100	100	100	82.6087	100	90	60	100	100	100	100	86.6667	87.5	62.5	36.3636	66.6667	8.69565	11.1111	85	0	0	50
GSRG0012320_5	GSRG0012320	Plpp5	5	-1	chr16:71123248-71123844	1	1	1	1	63.454	57.6201	63.1579	72.549	1	1	1	1	1	1	1	1	1	1	1	1	1	61.4815	59.0551	62.6374	70.6422	56.4103	56.8345	59.6154	62.963	44.2623	63.1579	65.0794	69.2308	72.549	53.3333	47.2441	32.967	62.3853	51.2821	37.4101	37.5	33.3333	32.7869	47.3684
GSRG0012320_6	GSRG0012320	Plpp5	6	-1	chr16:71121995-71123076	0	0	0	1	26.3159	25.0587	28.125	46.1538	0	0	0	0	0	0	0	0	0	0	0	1	1	23.2	30.4348	23.5955	28.0335	28.5024	21.8329	24.8408	28.125	15.7895	27.7108	28.5714	46.1538	41.844	10.4	16.6008	16.8539	21.7573	18.3575	15.0943	16.5605	23.4375	10.5263	16.8675
GSRG0012329_35	GSRG0012329	Ank1	35	-1	chr16:73690073-73690162	1	1	1	1	97.4772	97.9354	98.8623	97.2571	1	1	1	1	1	1	1	1	1	1	1	1	1	97.1713	96.9964	98.6087	97.1326	98.6916	98.0509	97.0638	96.9582	98.8623	95.4545	97.1154	96.2923	97.2571	86.3279	84.2051	82.2029	80.0819	80.7477	86.8435	86.3919	86.692	88.2821	75.8523
GSRG0012340_1	GSRG0012340	Alg11	1	-1	chr16:74864379-74864779	1	0	0	0	100	100	100	100	1	1	0	1	0	0	1	0	0	0	0	0	1	100	100	100	100	100	100	100	100	100	100	50	100	100	40	28.5714	0	100	0	0	100	0	0	0
GSRG0012340_2	GSRG0012340	Alg11	2	-1	chr16:74863846-74864322	1	1	0	1	100	93.3333	100	100	1	1	1	1	1	1	1	1	0	0	1	1	1	100	100	100	100	100	80	100	100	100	100	100	100	100	80	85.7143	50	53.3333	50	60	76.1905	87.5	0	0
GSRG0012392_4	GSRG0012392	Mcf2l	4	-1	chr16:81879891-81880110	1	1	1	1	96.1538	94.4444	100	100	1	1	1	1	1	1	1	1	0	1	1	1	1	84.6154	100	100	100	83.3333	100	100	100	0	100	100	100	100	76.9231	69.2308	100	78.2609	33.3333	86.6667	81.4815	66.6667	0	88.8889
GSRG0012392_28	GSRG0012392	Mcf2l	28	-1	chr16:81845969-81846759	0	1	0	0	44.9292	35.7674	23.5955	49.4505	1	0	1	0	1	1	1	0	0	0	0	0	0	56.5982	35.7513	43.6464	43.7209	37.7483	33.9339	35.6201	19.2053	22.3022	23.5955	30.1887	49.4505	25	35.7771	15.544	25.4144	24.186	29.8013	27.6276	26.9129	18.543	17.2662	22.4719
GSRG0012400_28	GSRG0012400	Atp11a	28	-1	chr16:81994160-81999252	1	1	1	1	92.1442	94.9495	92.5926	91.3043	1	1	1	1	1	1	1	1	1	1	1	1	1	93.8144	84.6154	97.6471	92.5	100	93.1818	91.6667	68.75	64.2857	92.5926	91.3043	89.8305	76.9231	86.5979	53.8462	75.2941	77.5	72.2222	79.5455	83.3333	50	50	44.4444
GSRG0012420_5	GSRG0012420	Cdk20	5	1	chr17:1939854-1940418	1	1	0	0	47.9005	39.7011	27.2727	34.0659	1	1	1	1	1	1	1	0	0	0	0	0	0	49.6599	57.5758	44.0678	40.2985	45	32.9268	41.1765	27.2727	24.2424	21.9048	20.4301	25	34.0659	48.9796	54.5455	35.5932	34.3284	43.3333	30.4878	35.2941	13.6364	15.1515	19.0476
GSRG0012442_12	GSRG0012442	Hnrnpk	12	1	chr17:6673861-6674068	1	1	1	1	86.07	91.1028	80	90.2439	1	1	1	1	1	1	1	1	0	1	1	1	1	88.4615	86.6667	72.093	97.0588	86.2069	90	97.1014	69.2308	66.6667	80	74.4681	54.2857	90.2439	26.9231	80	60.4651	88.2353	41.3793	80	78.2609	30.7692	16.6667	80
GSRG0012442_5	GSRG0012442	Hnrnpk	5	1	chr17:6670231-6671083	1	1	1	1	86.9197	87.1174	88.2353	79.6178	1	1	1	1	1	1	1	1	1	1	1	1	1	88.8889	86.9388	84.186	87.6652	84.7134	84.1155	92.5234	75	88.2353	75.7576	79.6178	72.043	77.5148	52.9915	50.6122	49.3023	59.9119	54.7771	39.7112	42.9907	70.8333	52.9412	54.5455
GSRG0012442_4	GSRG0012442	Hnrnpk	4	1	chr17:6668809-6670186	1	1	1	1	96.8816	93.5388	100	97.6331	1	1	1	1	1	1	1	1	1	1	1	1	1	98.4733	94.9091	97.3568	96.7871	92.6829	93.3535	94.5799	94.8718	100	97.7778	94.6667	96.8504	97.6331	54.1985	52.3636	51.1013	47.3896	45.122	41.6918	43.9024	54.7009	73.913	40
GSRG0012442_13	GSRG0012442	Hnrnpk	13	1	chr17:6674085-6674162	1	1	1	1	67.4407	71.6581	100	90.9091	1	1	1	1	1	1	1	1	1	1	1	1	1	83.3333	33.3333	87.8788	65.2174	66.6667	76	72.3077	75	100	84.6154	50	58.6207	90.9091	83.3333	33.3333	66.6667	57.971	41.6667	64	58.4615	50	66.6667	76.9231
GSRG0012461_6	GSRG0012461	H2afy	6	1	chr17:9326895-9328642	1	1	1	1	87.8554	88.2789	100	90.3226	1	1	1	1	1	1	1	1	1	1	1	1	1	93.7984	90.991	79.7468	86.8852	97.1429	89.3805	78.3133	100	86.3636	81.1321	77.3585	90.3226	84.8485	55.814	66.6667	68.3544	52.459	71.4286	74.3363	26.506	69.5652	50	75.4717
GSRG0012487_10	GSRG0012487	Auh	10	1	chr17:12402283-12404173	1	1	0	1	100	91.1111	100	100	1	1	1	1	1	1	1	1	0	0	1	1	0	100	100	100	100	100	73.3333	100	100	66.6667	14.2857	100	100	100	50	60	94.7368	73.6842	80	66.6667	73.6842	80	0	14.2857
GSRG0012487_11	GSRG0012487	Auh	11	1	chr17:12404353-12404776	1	1	1	1	97.2222	88.0769	100	100	1	1	1	1	1	1	1	1	1	1	1	0	1	100	100	88.8889	100	100	69.2308	95	100	100	100	100	64.7059	100	70	88.8889	77.7778	92.3077	100	53.8462	80	66.6667	100	66.6667
GSRG0012736_1	GSRG0012736	Card19	1	1	chr17:15852669-15854026	1	1	0	1	93.3333	100	100	100	1	1	0	1	0	1	1	0	0	0	0	1	1	100	100	100	73.3333	100	100	100	100	100	100	100	100	100	66.6667	90.9091	0	53.3333	0	33.3333	75	0	0	0
GSRG0012822_10	GSRG0012822	Mrs2	10	1	chr17:42081160-42081619	1	1	1	1	51.1838	43.4885	52.7559	56.9231	1	1	1	1	1	1	1	1	1	1	1	1	1	54.9738	54.2857	48.9362	46.5394	46.7742	35.7143	47.9769	40.404	43.7037	52.7559	47.4453	56.9231	40	51.3089	52.381	47.8723	42.0048	37.9032	33.9286	44.316	38.3838	40	39.3701
GSRG0012822_5	GSRG0012822	Mrs2	5	1	chr17:42073337-42075550	1	1	0	0	37.6092	30.9968	23.5772	28.7356	1	1	0	1	1	0	1	0	0	0	0	0	0	45.7944	29.2035	41.8182	33.6207	30.8271	26.5537	35.6098	23.5772	6.93069	16.129	14.2857	28.7356	24.7525	33.6449	26.5487	18.1818	31.0345	27.0677	10.1695	31.2195	3.25203	1.9802	9.67742
GSRG0012822_9	GSRG0012822	Mrs2	9	1	chr17:42080094-42081045	1	1	0	0	44.1768	33.652	29.0323	36.0947	1	1	1	1	0	1	1	1	0	0	0	1	0	47.3354	46.1538	44.9541	38.2637	28.5714	32	40.3846	29.0323	22.0126	17.2043	28.0576	36.0947	27.6382	42.6332	37.8205	38.5321	33.4405	18.75	29.1429	35.5769	27.957	18.8679	16.129
GSRG0012828_17	GSRG0012828	Carmil1	17	1	chr17:43251515-43253307	0	1	0	0	45.6681	80	100	100	1	0	0	0	1	1	1	0	0	0	0	0	0	45.4545	71.4286	50	15.7895	100	100	40	0	0	100	100	20	33.3333	36.3636	14.2857	25	10.5263	28.5714	66.6667	40	0	0	0
GSRG0012828_36	GSRG0012828	Carmil1	36	1	chr17:43329492-43338387	0	1	0	1	71.1309	62.4584	52	69.8113	0	0	1	0	1	0	1	0	0	0	0	1	1	85.5422	69.7842	79.7468	49.4505	59.4595	54.8387	73.0769	46.4286	39.5349	52	56.25	58.4416	69.8113	24.0964	23.0216	35.443	17.5824	32.4324	22.5806	50	10.7143	9.30233	24
GSRG0012841_1	GSRG0012841	Zfp322a	1	1	chr17:44025302-44026242	1	1	1	0	97.0588	77.3446	83.3333	83.3333	1	1	1	0	1	1	0	1	1	0	0	0	1	100	88.2353	100	100	69.697	90.2439	72.093	83.3333	82.6087	83.3333	62.5	83.3333	33.3333	40	35.2941	62.5	18.1818	48.4848	39.0244	23.2558	33.3333	43.4783	0
GSRG0012851_1	GSRG0012851	Zkscan3	1	1	chr17:45247824-45253970	0	1	0	0	35.6136	39.5125	19.2982	31.1475	1	0	1	0	1	1	0	0	0	0	0	0	0	41.0256	21.4286	47.3684	32.6316	44.186	32.7586	41.5929	16.5354	19.2982	12.6761	18.9189	31.1475	18.3099	35.8974	14.2857	38.5965	14.7368	32.5581	27.5862	23.0088	14.1732	7.01754	11.2676
GSRG0012872_5	GSRG0012872	Ggps1	5	1	chr17:53968529-53968727	1	1	1	1	92.6319	96.4455	91.6667	93.8272	1	1	1	1	1	1	1	1	1	1	1	1	1	87.7095	91.411	96.2264	95.1807	100	96.3134	93.0233	90.5882	88.1356	91.6667	86.755	90.7692	93.8272	61.4525	67.4847	83.0189	71.0843	72.5	73.7327	88.3721	80	64.4068	79.1667
GSRG0012872_4	GSRG0012872	Ggps1	4	1	chr17:53966930-53968413	1	1	1	1	82.7245	89.7694	92.3497	91.2568	0	1	1	1	1	1	1	1	1	1	1	1	1	79.878	82.3529	89.7196	78.9474	92.1348	88.5135	88.6598	89.5197	92.3497	83.3333	91.2568	87.0588	77.9661	25	35.2941	38.3178	30.8271	30.3371	43.2432	36.0825	39.3013	44.8087	41.0256
GSRG0012875_18	GSRG0012875	Kif5b	18	1	chr17:54207186-54207277	0	0	1	0	60.7143	33.3333	100	100	1	0	1	0	0	0	1	0	1	1	1	0	0	100	100	42.8571	0	0	0	100	100	100	100	100	0	0	57.1429	0	28.5714	0	0	0	85.7143	0	66.6667	100
GSRG0012882_4	GSRG0012882	Wdr37	4	1	chr17:58010856-58013165	1	1	1	1	90.7018	95.2381	100	100	1	1	1	1	1	1	1	1	1	1	1	1	1	100	73.3333	100	89.4737	100	85.7143	100	100	100	100	100	100	100	85.7143	60	40	73.6842	80	57.1429	93.3333	80	66.6667	28.5714
GSRG0012899_8	GSRG0012899	Akr1c12	8	1	chr17:69645592-69647514	1	1	0	1	97.619	94.7368	100	100	1	1	0	1	1	1	1	0	0	0	1	1	1	90.4762	100	100	100	100	84.2105	100	100	100	100	84.6154	100	66.6667	76.1905	76.9231	85.7143	84.6154	66.6667	57.8947	93.8776	82.3529	69.5652	60
GSRG0012899_7	GSRG0012899	Akr1c12	7	1	chr17:69643158-69645508	0	1	0	1	59.5901	43.5318	100	86.6667	1	0	0	1	0	1	1	0	0	0	1	1	0	60	38.1818	71.4286	68.75	31.25	53.1915	46.1538	76	44.4444	100	81.8182	86.6667	13.3333	57.7778	21.8182	57.1429	50	12.5	46.8085	46.1538	16	11.1111	40
GSRG0012908_17	GSRG0012908	Fbxo18	17	1	chr17:70429707-70430188	0	0	0	1	35.4845	32.8604	23.2	32.3077	0	0	0	0	0	0	0	0	0	0	0	1	1	36	33.75	34.2105	37.9775	36.5079	26.7516	35.3218	13.5678	23.2	14.7453	18.7879	31.4985	32.3077	21.5652	25	22.6316	21.573	22.8571	17.8344	21.3501	13.0653	22.9333	13.941
GSRG0012910_17	GSRG0012910	Pfkfb3	17	1	chr17:70709818-70711159	1	1	1	1	68.3308	66.7053	80	92.8571	1	1	1	1	1	1	1	1	1	1	1	1	1	70.5882	79.661	58.209	64.8649	65.3846	71.4286	63.3028	71.4286	80	52	54.386	34.4828	92.8571	47.0588	67.7966	38.806	54.0541	46.1538	70.1299	49.5413	57.1429	66.6667	40
GSRG0012910_16	GSRG0012910	Pfkfb3	16	1	chr17:70707489-70709764	1	1	1	0	61.8979	61.7847	78.9474	81.25	1	1	1	1	1	1	1	1	1	1	0	0	1	77.7778	67.6471	47.5	54.6667	60.7843	50.9434	73.6264	74.1935	55.5556	78.9474	40.7407	44.6809	81.25	74.0741	58.8235	42.5	48	50.9804	49.0566	52.7473	45.1613	33.3333	63.1579
GSRG0012915_15	GSRG0012915	Celf2	15	1	chr17:75654954-75656324	1	1	1	1	57.1634	53.168	43.1818	55.6851	1	1	1	1	1	1	1	1	1	1	1	1	1	60.5263	58.8811	57.1956	52.0505	51.8152	53.1335	54.5552	43.1507	43.1818	42.8571	40.7008	55.6851	49.0654	51.6447	46.993	43.1734	40.3785	40.9241	35.4223	37.5134	36.9863	40.9091	29.4931
GSRG0012945_8	GSRG0012945	Slc39a12	8	1	chr17:81505092-81510812	0	0	1	1	47.6142	48.598	50	59.1837	1	0	1	0	0	0	1	0	1	1	0	1	1	55	36.6667	61.2903	37.5	35.2941	42.5	68	10	48.7179	50	45.4545	59.1837	36	30	16.6667	38.7097	12.5	11.7647	15	40	0	41.0256	40
GSRG0012946_8	GSRG0012946	Cacnb2	8	1	chr17:81999636-82003121	0	1	0	0	43.5906	34.9693	33.3333	46.4286	1	0	0	1	1	0	1	1	0	0	0	1	0	59.0164	34.3066	38.843	42.1965	40.4762	26.7974	37.6344	33.3333	14.7541	15	7.69231	46.4286	41.1765	54.0984	14.5985	24.7934	35.8382	26.1905	15.6863	25.8065	25.641	9.83607	10
GSRG0012954_1	GSRG0012954	Bmi1	1	1	chr17:85364550-85365258	1	1	0	1	94.494	78.9474	100	100	1	1	1	1	1	1	1	0	1	0	0	1	1	90.4762	87.5	100	100	100	36.8421	100	100	100	100	100	100	100	47.619	62.5	55.5556	100	100	31.5789	76.9231	0	80	0
GSRG0012978_11	GSRG0012978	Slc35d2	11	-1	chr17:1619275-1619902	1	1	1	1	46.4235	40.5723	45.4545	36.2637	1	1	1	1	1	1	1	1	0	1	1	1	0	49.2754	50.7042	42.8571	42.8571	43.9024	32.5153	45.2991	42.3729	23.5294	45.4545	34.1772	36.2637	28.8889	44.9275	36.6197	32.1429	35.7143	26.8293	26.9939	41.0256	30.5085	11.7647	33.3333
GSRG0012978_10	GSRG0012978	Slc35d2	10	-1	chr17:1619986-1620880	1	0	0	0	41.6313	32.7038	22.6415	31.4286	1	1	1	0	0	1	0	0	0	0	0	0	0	53.6	47.619	33.3333	31.9728	25.2747	34.375	38.4615	19.5122	19.1489	22.6415	28.3951	24.7312	31.4286	51.2	46.0317	33.3333	21.7687	24.1758	33.3333	20	17.0732	17.0213	18.8679
GSRG0012996_3	GSRG0012996	Idnk	3	-1	chr17:6887064-6889482	1	1	1	0	60.2914	60.645	70.8333	57.1429	1	1	1	1	1	1	1	1	1	1	0	0	1	58.0247	58.9744	66.6667	57.5	61.039	56.4516	64.4444	50.7692	44.186	70.8333	57.1429	42.8571	45.4545	54.321	53.8462	51.8519	30	44.1558	35.4839	26.6667	43.0769	32.5581	58.3333
GSRG0012996_4	GSRG0012996	Idnk	4	-1	chr17:6886610-6887019	1	1	0	1	58.5972	46.0527	59.375	65.8537	1	1	1	1	1	1	0	0	0	1	1	1	1	55.102	48.3871	63.1579	67.7419	60	40.4959	37.6623	59.375	31.5789	57.6923	65.8537	41.6667	38.0952	44.898	36.5591	57.8947	45.1613	55.3846	39.6694	15.5844	25	10.5263	46.1538
GSRG0013016_15	GSRG0013016	Grk6	15	-1	chr17:9707497-9707678	1	1	1	1	57.8597	49.5743	57.8947	50	1	1	0	1	1	1	1	1	1	0	1	1	0	55.9322	44.9275	54.717	75.8621	40.625	52.5424	55.5556	57.8947	55.5556	20	33.3333	50	47.3684	44.0678	31.8841	22.6415	65.5172	31.25	40.678	51.8519	31.5789	44.4444	13.3333
GSRG0013299_4	GSRG0013299	Snrnp48	4	-1	chr17:27252400-27273460	1	1	1	1	69.423	67.523	58.6207	75.8865	1	1	1	1	1	1	1	1	1	1	1	1	1	64.7887	70.8609	67.9245	74.1176	57.4074	70.4142	74.7475	58.6207	50.8772	56.0976	45.4545	75.8865	63.3333	63.3803	68.8742	60.3774	50.5882	46.2963	56.8047	46.4646	57.4713	45.614	48.7805
GSRG0013325_7	GSRG0013325	Dusp22	7	-1	chr17:34987120-34988986	1	1	1	1	75.5216	70.0478	64.4068	69.6203	1	1	1	1	1	1	1	1	1	1	1	1	1	72.2365	82.0106	78.157	69.6822	70.3704	69.7342	70.0389	62.4113	59.5041	64.4068	67.7083	62.0553	69.6203	44.2159	55.0265	59.3857	57.2127	50.9259	59.3047	52.5292	48.9362	57.8512	61.0169
GSRG0013347_5	GSRG0013347	Tdp2	5	-1	chr17:42231894-42234208	1	1	1	0	49.6202	42.1948	46.888	40.1408	1	1	1	1	1	0	1	1	1	0	1	0	0	50.5155	37.7193	59.8916	50.3546	39.7516	39.2917	47.541	34.3849	33.0357	46.888	40.1408	37.6712	37.8092	41.6495	28.5088	36.8564	37.8251	32.2981	23.2715	29.8725	33.4385	26.7857	24.8963
GSRG0013414_7	GSRG0013414	Svil	7	-1	chr17:55290250-55292257	0	1	0	0	83.3333	100	100	100	0	0	0	1	0	1	1	1	0	0	0	0	1	100	33.3333	100	100	100	100	100	100	100	100	100	100	100	0	0	0	85.7143	0	80	26.6667	50	0	0
GSRG0013429_13	GSRG0013429	Wac	13	-1	chr17:60888087-60891840	0	1	0	0	52.4885	44.1167	50	50	1	0	0	1	0	1	1	0	0	1	0	1	0	68	50	58.6207	33.3333	35.4839	48.7179	48.1481	30.4348	23.8095	50	11.1111	50	36.8421	64	25	20.6897	33.3333	19.3548	41.0256	29.6296	8.69565	0	40
GSRG0013433_12	GSRG0013433	Gtpbp4	12	-1	chr17:63118176-63118766	1	0	0	0	60.7143	83.3333	100	100	0	1	1	1	0	0	1	0	0	0	0	1	0	33.3333	42.8571	66.6667	100	50	100	100	100	100	0	100	100	100	0	28.5714	33.3333	100	0	0	36.3636	0	0	0
GSRG0013433_13	GSRG0013433	Gtpbp4	13	-1	chr17:63117023-63118074	1	1	0	0	100	100	100	100	1	1	0	1	1	1	1	0	0	0	0	1	0	100	100	100	100	100	100	100	33.3333	0	100	100	100	0	54.5455	28.5714	0	57.1429	60	80	36.3636	0	0	0
GSRG0013433_14	GSRG0013433	Gtpbp4	14	-1	chr17:63114409-63116824	1	1	1	1	97.5	95.2381	100	100	1	1	1	1	1	1	1	0	1	1	1	1	1	100	90	100	100	100	100	85.7143	100	100	100	100	100	100	92.3077	70	76.9231	62.5	94.1176	100	71.4286	0	85.7143	100
GSRG0013439_7	GSRG0013439	Actn2	7	-1	chr17:66330101-66334272	1	0	0	0	43.5107	25.1295	100	60	1	0	1	1	0	0	0	0	0	0	0	0	0	36	24.1379	61.9048	52	20	31.5789	23.8095	5.88235	100	0	11.1111	60	33.3333	32	20.6897	57.1429	48	0	21.0526	9.52381	0	0	0
GSRG0013452_7	GSRG0013452	Ankrd16	7	-1	chr17:70384988-70386827	0	0	1	1	29.2247	33.045	57.1429	53.8462	0	0	0	0	0	1	0	0	1	1	1	1	1	22.7273	36.6667	31.5789	25.9259	30.4348	37.931	30.7692	28.5714	30	57.1429	50	53.8462	45.4545	13.6364	0	15.7895	22.2222	17.3913	31.0345	17.9487	19.0476	30	42.8571
GSRG0013452_3	GSRG0013452	Ankrd16	3	-1	chr17:70392079-70394603	0	1	0	0	26.9079	34.7072	26.3158	34.8837	0	0	0	0	1	1	1	0	0	0	0	1	0	28.7129	15.7895	35.5932	27.5362	29.7297	38.0282	36.3636	26.3158	13.0435	20.6349	23.8095	34.8837	32.0755	15.8416	14.7368	20.339	23.1884	29.7297	36.6197	31.8182	21.0526	0	19.0476
GSRG0013474_4	GSRG0013474	Nmt2	4	-1	chr17:78937554-78940115	1	0	0	0	32.5899	28.6193	29.3233	23.3645	1	1	0	1	0	0	1	1	0	0	0	0	0	42.4051	31.8681	26.3566	29.7297	28.3784	19.9105	37.5691	29.3233	6.87023	15.493	6.97674	23.3645	19.2	31.6456	30.2198	23.2558	25.9459	22.973	19.2394	31.4917	28.5714	3.05344	12.6761
GSRG0013475_19	GSRG0013475	Itga8	19	-1	chr17:79561627-79563595	1	0	0	0	36.3403	41.86	46.6667	45.9459	1	1	0	1	1	0	0	0	0	0	0	0	0	38.1818	36.6667	16.6667	53.8462	52.9412	38.4615	34.1772	46.6667	15.7895	26.3158	15	45.9459	26.5306	25.4545	36.6667	0	46.1538	47.0588	15.3846	22.7848	26.6667	10.5263	21.0526
GSRG0013480_6	GSRG0013480	Trdmt1	6	-1	chr17:80836964-80837815	1	0	0	1	35.2063	29.7501	35.8025	33.871	1	1	1	0	0	1	0	0	0	1	1	0	1	37.9679	31.9372	44.1441	26.776	23.5772	33.7143	31.9588	30.0813	32.3077	35.8025	32.6087	31.6239	33.871	29.9465	29.3194	34.2342	18.5792	22.7642	30.8571	24.7423	24.3902	21.5385	32.0988
GSRG0013480_5	GSRG0013480	Trdmt1	5	-1	chr17:80837886-80838550	1	1	1	1	42.2812	37.0651	56.1644	42.6087	1	1	1	0	1	1	1	1	0	1	1	0	1	55	42.5	44.8276	26.7974	37.3333	40.1198	33.7423	38.8889	28.8889	56.1644	37.0787	30.6931	42.6087	53.75	32.5	39.6552	18.3007	32	39.521	31.9018	31.4815	24.4444	43.8356
GSRG0013482_5	GSRG0013482	Hacd1	5	-1	chr17:81177774-81182345	1	1	0	1	57.3819	51.8182	51.3514	50	1	0	1	1	1	0	1	0	0	1	0	1	1	60.8696	38.1818	73.3333	57.1429	45.4545	50	60	10.6383	20	51.3514	28.8889	47.8261	50	56.5217	21.8182	46.6667	35.7143	36.3636	18.1818	40	8.51064	8	32.4324
GSRG0013484_21	GSRG0013484	Nebl	21	-1	chr17:84168284-84169687	0	0	1	1	100	83.3333	100	100	0	0	1	1	0	0	1	1	1	0	0	1	1	100	100	100	100	100	50	100	100	100	100	100	100	100	0	0	50	66.6667	0	0	100	66.6667	66.6667	0
GSRG0013496_9	GSRG0013496	NA	9	-1	chr17:89895885-89900183	1	1	1	1	61.4364	71.798	100	88.8889	1	1	1	0	1	0	1	1	1	0	1	1	1	58.0645	47.8261	83.3333	56.5217	72.7273	66.6667	76	41.1765	100	36.8421	88.8889	73.3333	73.913	48.3871	26.087	41.6667	8.69565	27.2727	20	44	35.2941	44.4444	10.5263
GSRG0013496_10	GSRG0013496	NA	10	-1	chr17:89891816-89895684	1	1	1	1	72.5	91.6667	100	100	1	1	1	1	1	0	1	1	1	0	1	1	1	40	100	100	50	100	75	100	100	100	0	66.6667	100	100	40	100	50	50	66.6667	25	75	57.1429	66.6667	0
GSRG0013498_8	GSRG0013498	NA	8	-1	chr17:90044201-90044323	1	1	0	0	38.1678	31.3446	39.1304	27.7778	1	1	0	1	1	0	1	0	0	0	0	0	0	53.2468	31.7647	28.125	39.5349	35.4839	20.4545	38.0952	39.1304	25	28.5714	27.7778	19.0476	24.3243	38.961	25.8824	25	27.907	32.2581	11.3636	30.1587	13.0435	10	9.52381
GSRG0013505_9	GSRG0013505	Ero1b	9	-1	chr17:90723729-90725768	0	1	1	1	30.424	41.3035	52.381	60	0	0	0	0	1	1	1	1	1	1	1	0	1	28.5714	26.9231	26.6667	39.5349	36.5854	46.3415	40.9836	52.381	41.1765	44.4444	60	33.3333	36.8421	23.8095	11.5385	13.3333	23.2558	34.1463	43.9024	39.3443	38.0952	35.2941	33.3333
GSRG0013505_8	GSRG0013505	Ero1b	8	-1	chr17:90725781-90728288	1	1	0	1	61.9818	47.9191	75	50	1	1	1	1	0	1	1	1	0	0	1	0	1	47.8261	65.2174	100	34.8837	51.0204	48	44.7368	35.1351	28.5714	75	38.4615	33.3333	50	34.7826	52.1739	46.1538	27.907	20.4082	44	42.1053	32.4324	0	0
GSRG0013508_9	GSRG0013508	Thoc1	9	1	chr18:1171194-1171389	1	1	1	1	76.0771	72.0214	72.4868	72.5664	1	1	1	1	1	1	1	1	1	1	1	1	1	80.9524	74.5455	73.2648	75.5459	71.875	66.494	77.6952	71.0145	60.5042	72.4868	72.5664	59.8639	66.065	62.94	55.2727	56.5553	59.8253	43.125	57.3402	66.5428	58.6957	59.6639	49.7354
GSRG0013523_12	GSRG0013523	Ttc39c	12	1	chr18:4077948-4078965	0	1	0	0	34.6046	28.267	21.4286	32.3077	1	0	0	1	1	0	1	0	0	0	0	0	0	36.0825	26.6055	34.4262	41.3043	26.9231	25.7143	32.1637	21.4286	11.3924	14.8148	15.6627	32.3077	13.2075	35.0515	23.8532	22.9508	36.9565	26.9231	18.5714	29.2398	21.4286	7.59494	12.963
GSRG0013544_2	GSRG0013544	MGC116121	2	1	chr18:16438341-16440198	1	1	0	1	34.3592	32.5973	33.3333	32.5843	1	1	1	0	1	1	1	0	1	0	1	1	0	37.1025	34.1654	33.5079	32.6613	32.3615	32.5967	32.8336	24.2424	33.3333	31.7073	32.5843	28.6275	28.7671	31.8021	30.8892	26.178	23.7903	30.3207	27.6243	31.7841	16.6667	26.6667	20.3252
GSRG0013555_14	GSRG0013555	Iws1	14	1	chr18:24874680-24879952	1	1	0	1	85.8553	83.8467	100	100	1	1	1	1	1	1	1	0	1	0	1	1	0	100	68.4211	75	100	80	92.5926	78.9474	33.3333	100	0	100	100	83.3333	44.4444	63.1579	62.5	33.3333	40	51.8519	63.1579	0	100	0
GSRG0013555_13	GSRG0013555	Iws1	13	1	chr18:24874207-24874519	0	1	0	0	42.0505	77.6801	56.5217	78.9474	0	0	1	1	1	1	1	1	0	0	0	1	0	29.4118	35.8491	52.9412	50	86.6667	69.2308	77.1429	56.5217	37.5	50	71.4286	78.9474	41.1765	23.5294	18.8679	41.1765	27.7778	66.6667	46.1538	45.7143	43.4783	25	0
GSRG0013558_14	GSRG0013558	Bin1	14	1	chr18:25215852-25216930	0	1	0	1	25.497	29.6219	24.9739	28.2759	0	0	0	0	1	1	1	0	0	0	0	1	1	26.9516	26.4201	23.5751	25.0411	28.8779	30.3602	29.6275	24.9739	20.8134	18.8514	22.327	28.2759	27.4854	23.9316	22.4571	23.057	21.589	27.0627	27.7873	29.5702	24.6604	18.1818	18.4769
GSRG0013558_15	GSRG0013558	Bin1	15	1	chr18:25217039-25217828	0	1	0	0	25.165	27.3691	21.173	27.4035	1	0	0	1	0	1	1	0	0	0	0	0	1	27.0208	24.0242	23.1366	26.4783	25.5379	27.5514	29.018	21.173	18.0208	17.8856	18.6586	25.319	27.4035	25.8661	22.9475	22.7484	26.0184	24.7895	27.0623	28.8601	20.5279	14.7831	16.365
GSRG0013558_13	GSRG0013558	Bin1	13	1	chr18:25215420-25215827	0	1	0	0	25.2211	31.8679	22.8104	27.4175	0	1	0	0	1	1	1	0	0	0	0	0	1	25.3599	26.4126	24.5817	24.5303	32.0482	30.363	33.1924	22.8104	19.7115	14.7268	22.0339	24.5865	27.4175	24.1417	26.2812	20.0772	23.7252	31.004	29.3729	32.8753	20.4042	17.3077	12.8266
GSRG0013579_3	GSRG0013579	Matr3	3	1	chr18:28376799-28377584	1	1	1	1	97.7778	92.7928	100	100	1	1	1	1	1	1	1	1	1	1	1	1	1	100	91.1111	100	100	100	100	78.3784	100	100	100	88.2353	100	76.4706	43.4783	53.3333	72	76.1905	83.3333	88.5246	43.2432	30.7692	44.4444	88.8889
GSRG0013579_4	GSRG0013579	Matr3	4	1	chr18:28377627-28377927	0	0	0	1	41.5263	42.7255	100	80.9524	1	0	1	0	0	0	0	0	1	0	0	1	1	60	55.5556	42.8571	7.69231	41.1765	35	52	66.6667	100	25	52.381	80.9524	55.5556	40	22.2222	28.5714	0	0	20	24	11.1111	90.9091	16.6667
GSRG0013579_6	GSRG0013579	Matr3	6	1	chr18:28378343-28380179	1	1	1	1	93.8305	91.7314	83.7838	100	1	1	1	1	1	1	1	1	1	1	1	1	1	81.3953	97.1014	100	96.8254	92.4528	94.9153	87.8261	66.6667	76.4706	83.7838	100	92.8571	89.4737	76.7442	95.6522	94.1176	73.0159	75.4717	66.1017	83.4783	44.4444	64.7059	64.8649
GSRG0013579_10	GSRG0013579	Matr3	10	1	chr18:28381443-28382536	0	1	0	0	38.1629	46.8254	42.8571	55.5556	0	1	0	1	1	1	0	1	0	0	0	1	0	27.2727	54.5455	33.3333	37.5	50	33.3333	57.1429	30	42.8571	9.09091	50	50	55.5556	18.1818	36.3636	22.2222	37.5	33.3333	33.3333	14.2857	30	14.2857	9.09091
GSRG0013579_13	GSRG0013579	Matr3	13	1	chr18:28386362-28386855	0	0	0	1	43.8935	72.7951	39.1304	75	0	0	0	0	0	0	0	0	0	0	1	0	1	56.7568	35.4839	33.3333	50	100	67.4419	50.9434	39.1304	33.3333	20	75	28	64.2857	10.8108	0	0	25	0	18.6047	7.54717	8.69565	16.6667	0
GSRG0013579_11	GSRG0013579	Matr3	11	1	chr18:28382581-28382953	1	0	0	1	81.746	73.0769	50	73.3333	0	1	1	1	1	0	0	0	0	0	0	1	1	77.7778	71.4286	77.7778	100	69.2308	100	50	50	25	27.2727	33.3333	73.3333	42.8571	22.2222	42.8571	66.6667	66.6667	30.7692	14.2857	0	10	0	18.1818
GSRG0013580_2	GSRG0013580	Paip2	2	1	chr18:28407247-28408108	1	1	1	1	99.3243	100	100	100	1	1	1	1	1	1	1	1	1	1	1	1	1	100	100	100	97.2973	100	100	100	100	100	100	100	100	100	73.4694	50	72.7273	48.6486	72.3404	81.3559	65.8537	94.4444	83.3333	94.7368
GSRG0013580_1	GSRG0013580	Paip2	1	1	chr18:28398796-28407089	1	1	1	1	93.0471	93.6508	100	100	1	1	1	1	1	1	1	1	1	1	1	1	1	87.5	90.2439	100	94.4444	100	80.9524	100	100	100	100	93.3333	90.9091	100	43.75	63.4146	84.2105	72.2222	75.8621	42.8571	98.2456	33.3333	57.1429	66.6667
GSRG0013580_3	GSRG0013580	Paip2	3	1	chr18:28408194-28409959	1	1	1	1	76.9113	81.8539	85.7143	79.5918	1	1	1	1	1	1	1	1	1	1	1	1	1	80	72.2222	73.3333	82.0896	77.2152	89.7059	78.6408	76.2712	85.7143	75.7576	79.5918	77.7778	70.5882	70	41.6667	70	53.7313	75.9494	58.8235	73.7864	61.0169	64.2857	60.6061
GSRG0013582_2	GSRG0013582	Cxxc5	2	1	chr18:28656192-28656424	1	1	1	1	100	100	100	100	1	1	1	1	1	1	1	1	1	1	1	1	1	100	100	100	100	100	100	100	100	100	99.1091	100	100	100	98.743	92.9612	97.7848	98.4012	97.4359	91.5508	99.0756	89.5277	86.1407	98.8864
GSRG0013589_34	GSRG0013589	Ankhd1//Eif4ebp3	34	1	chr18:29484851-29485109	0	0	0	1	48.8807	37.2191	45.4545	46.9388	1	0	0	1	0	0	0	1	0	0	1	1	0	60.2273	42.3868	44.2177	48.6911	43.5294	30.2817	37.8462	45.4545	20.5674	24.0741	43.4783	46.9388	33.3333	37.5	22.2222	24.4898	28.2723	22.3529	15.493	24	34.3434	17.0213	20.3704
GSRG0013589_37	GSRG0013589	Ankhd1//Eif4ebp3	37	1	chr18:29491113-29492109	0	1	1	0	58.4085	63.6025	68	80.9524	0	0	1	0	1	1	1	1	1	1	0	0	1	54.5455	51.5152	58.8235	68.75	66.1017	60	64.7059	68	66.6667	56.5217	42.3077	57.8947	80.9524	22.7273	9.09091	29.4118	25	33.8983	37.3333	47.0588	48	50	26.087
GSRG0013619_1	GSRG0013619	Rnf14	1	1	chr18:31444533-31447704	0	0	1	1	91.2702	84.5918	100	96.2264	0	1	1	0	0	1	0	0	1	1	1	1	0	78.6885	93.4066	95.6522	97.3333	83.0986	85.7143	84.9624	72.549	100	61.2903	96.2264	86.3014	55.1724	21.3115	26.3736	28.2609	21.3333	22.5352	54.2857	15.0376	3.92157	57.1429	25.8065
GSRG0013632_13	GSRG0013632	Tcerg1	13	1	chr18:36867389-36868675	1	1	1	1	79.0644	76.3714	89.1892	87.7551	1	1	1	1	1	1	1	1	1	1	1	1	1	72.1311	88.4615	80.9524	74.7126	75	73.6264	80.4878	89.1892	61.2903	74.0741	78.1818	87.7551	80	65.5738	84.6154	78.5714	52.8736	62.5	61.5385	63.4146	43.2432	38.7097	44.4444
GSRG0013632_12	GSRG0013632	Tcerg1	12	1	chr18:36866317-36867337	1	1	1	1	61.0346	64.6688	76.4706	67.5676	1	1	1	1	1	1	1	1	1	0	1	1	1	52.5926	65.1376	64.7059	61.7021	53.125	68	72.8814	76.4706	56	33.3333	51.2821	67.5676	66.2921	44.4444	62.3853	52.9412	51.0638	50	44	42.3729	73.5294	32	18.5185
GSRG0013638_5	GSRG0013638	Ap3s1	5	1	chr18:40788092-40791008	0	1	1	1	92.5326	95.5221	100	100	1	1	0	0	0	1	1	1	1	1	1	1	1	87.5	100	90.3226	92.3077	100	89.1304	97.4359	100	100	100	86.2069	96.2963	100	37.5	31.746	19.3548	23.0769	21.8182	47.8261	30.7692	50	27.7778	32
GSRG0013638_6	GSRG0013638	Ap3s1	6	1	chr18:40791035-40797052	0	0	1	1	45.127	45.0084	44	40.5405	0	1	0	1	0	0	1	1	1	0	1	1	1	45.0617	40.5229	42.0849	52.8384	42.4528	38.6364	53.9359	34.2723	44	25.1701	30.2013	39.7436	40.5405	19.7531	25.4902	20.8494	43.6681	23.5849	17.6136	30.9038	25.3521	40	14.966
GSRG0013649_23	GSRG0013649	Hsd17b4	23	1	chr18:44888812-44891036	1	1	0	1	95.7143	100	75	100	1	1	1	1	1	1	1	0	0	1	0	1	1	100	82.8571	100	100	100	100	100	33.3333	33.3333	75	25	100	100	36.3636	74.2857	76.1905	40	75	92.3077	63.6364	16.6667	22.2222	75
GSRG0013649_22	GSRG0013649	Hsd17b4	22	1	chr18:44879551-44888763	0	1	0	1	94.1176	100	100	100	0	1	0	1	0	1	1	1	0	0	0	1	1	100	76.4706	100	100	100	100	100	100	0	0	33.3333	100	100	0	47.0588	0	76.1905	0	93.75	81.8182	50	0	0
GSRG0013700_13	GSRG0013700	Nedd4l	13	1	chr18:60665473-60667206	0	1	0	1	86.4286	71.4286	100	100	1	0	0	0	1	0	1	0	0	0	0	1	1	85.7143	60	100	100	100	14.2857	100	100	0	100	0	100	100	42.8571	20	0	0	50	0	80	0	0	0
GSRG0013700_14	GSRG0013700	Nedd4l	14	1	chr18:60667267-60671476	1	1	0	1	82.4495	100	100	100	1	1	1	1	1	1	1	0	0	1	1	0	1	90.9091	83.3333	55.5556	100	100	100	100	100	0	100	100	100	60	90.9091	66.6667	44.4444	40	30.7692	88.8889	83.3333	0	0	66.6667
GSRG0013707_1	GSRG0013707	Zfp532	1	1	chr18:61261499-61261628	1	0	1	0	100	100	100	100	1	1	0	1	1	0	0	0	1	1	0	1	0	100	100	100	100	100	100	100	100	100	100	71.4286	100	100	43.4783	59.2593	8.69565	26.6667	30	6.45161	14.2857	8	37.5	66.6667
GSRG0013726_11	GSRG0013726	Rnmt	11	1	chr18:64104880-64106506	1	1	1	1	98.9247	99.1401	100	98.2833	1	1	1	1	1	1	1	1	1	1	1	1	1	98.6441	99.3103	100	97.7444	98.8439	100	98.5765	100	100	100	98.0392	96.8085	98.2833	81.3559	93.1034	84.1584	90.9774	70.5202	98.125	95.3737	96.9697	64.8649	98.7013
GSRG0013737_7	GSRG0013737	Mbd1	7	1	chr18:70254984-70255576	1	1	0	0	49.611	35.3016	100	33.3333	1	0	1	1	0	1	1	0	0	0	0	0	0	71.4286	33.3333	52.9412	40.7407	33.3333	28.5714	44	20	100	33.3333	0	33.3333	0	47.619	0	35.2941	29.6296	0	28.5714	32	0	0	16.6667
GSRG0013740_2	GSRG0013740	Rpl17	2	1	chr18:70970636-70970740	0	1	0	0	63.3319	52.4695	61.9048	66.6667	1	0	0	1	1	1	1	0	0	0	1	0	0	80.9524	56.5217	50	65.8537	46.6667	48.8372	61.9048	36.3636	61.9048	29.4118	62.5	63.6364	66.6667	28.5714	17.3913	12.5	53.6585	40	41.8605	57.1429	9.09091	19.0476	23.5294
GSRG0013742_2	GSRG0013742	RGD1562987	2	1	chr18:70981245-70982085	1	1	1	0	100	98.0392	100	100	1	1	1	1	1	1	1	1	1	0	0	0	1	100	100	100	100	94.1176	100	100	100	100	100	100	100	100	66.6667	76.1905	55.5556	89.7959	94.1176	88.8889	42.8571	28.5714	66.6667	0
GSRG0013749_12	GSRG0013749	Pias2	12	1	chr18:73523316-73524861	1	0	0	0	39.5591	36.8166	18.1818	34.2857	1	0	1	1	0	0	0	0	0	0	0	0	0	39.6226	36.2069	46.2366	36.1702	44.4444	30.9735	35.0318	14.2857	18.1818	1.88679	18.75	34.2857	33.3333	35.8491	12.069	32.2581	34.0426	24.4444	15.9292	21.6561	6.12245	0	0
GSRG0013766_4	GSRG0013766	Zfp516	4	1	chr18:79848424-79853806	0	1	0	1	82	48.1074	50	66.6667	0	1	1	0	1	1	1	0	1	0	0	1	1	28	100	100	100	33.3333	53.8462	57.1429	0	50	0	0	50	66.6667	16	66.6667	33.3333	0	33.3333	46.1538	42.8571	0	50	0
GSRG0013766_3	GSRG0013766	Zfp516	3	1	chr18:79846509-79848355	1	1	1	0	65.9722	63.6364	100	100	1	1	0	1	0	1	1	1	1	0	0	0	1	75	33.3333	55.5556	100	0	100	90.9091	100	80	60	100	0	42.8571	62.5	26.6667	0	33.3333	0	62.5	72.7273	40	80	0
GSRG0013782_7	GSRG0013782	Rock1	7	-1	chr18:1340372-1342695	1	1	0	1	56.9819	39.9343	43.7126	36.2319	1	1	1	1	1	1	1	0	1	0	0	1	1	61.6216	53.3512	61.5764	51.3784	42.4242	42.3469	35.0318	22.0339	43.7126	24.3902	33.0357	36.2319	33.8583	56.2162	43.4316	59.1133	41.604	39.3939	35.7143	32.2718	22.0339	38.3234	15.8537
GSRG0013886_21	GSRG0013886	Arhgap26	21	-1	chr18:31825323-31825457	0	1	1	1	87.0441	92.5926	100	100	0	0	1	1	1	1	1	1	1	0	1	1	1	84.6154	82.6087	100	80.9524	100	77.7778	100	100	100	100	100	100	100	15.3846	17.3913	93.3333	28.5714	66.6667	44.4444	83.3333	40	57.1429	25
GSRG0013902_4	GSRG0013902	Pggt1b	4	-1	chr18:40200779-40201879	1	1	1	1	52.7233	47.6084	35.8209	44.0415	1	1	1	1	1	1	1	1	1	0	1	1	1	53.2468	54.4643	59.7222	43.4599	50.6849	42.6523	49.4881	34.104	35.8209	28.2443	38.1295	31.25	44.0415	50.2165	53.5714	50	36.2869	49.3151	42.2939	48.4642	30.0578	35.8209	24.4275
GSRG0013915_1	GSRG0013915	Cep120	1	-1	chr18:48720236-48720374	1	1	1	1	68.1935	64.7873	72.3077	83.7838	1	1	1	1	1	1	1	1	1	1	1	1	1	71.4286	74.8148	64.6259	61.9048	64.3312	59.276	70.7547	72.0588	70.6667	72.3077	69.697	83.7838	67.5676	54.9451	56.2963	48.9796	43.3862	48.4076	41.629	42.4528	58.8235	64	70.7692
GSRG0013932_3	GSRG0013932	Slc26a2	3	-1	chr18:56524911-56526240	1	1	0	1	57.189	58.0324	86.6667	56.25	0	1	1	1	1	1	1	1	0	0	1	1	1	35.7143	85.7143	62.5	44.8276	44.8276	67.5676	61.7021	86.6667	9.09091	50	40	56.25	52.9412	7.14286	78.5714	37.5	34.4828	41.3793	64.8649	51.0638	53.3333	0	25
GSRG0013932_2	GSRG0013932	Slc26a2	2	-1	chr18:56526371-56526892	1	1	0	1	63.2784	60.5339	50	71.4286	0	1	1	1	0	1	1	1	0	0	1	1	0	44.4444	42.8571	88.8889	76.9231	50	61.9048	69.697	50	33.3333	20	60	71.4286	47.8261	22.2222	38.0952	77.7778	69.2308	25	57.1429	54.5455	50	0	0
GSRG0013934_15	GSRG0013934	Arhgef37	15	-1	chr18:56819729-56822220	1	0	0	0	56.5476	36.8687	0	0	1	0	1	1	0	0	0	0	0	0	0	0	0	33.3333	50	100	42.8571	50	33.3333	27.2727	0	0	0	0	0	0	33.3333	25	50	28.5714	25	0	0	0	0	0
GSRG0013934_4	GSRG0013934	Arhgef37	4	-1	chr18:56848160-56851599	1	1	0	1	78.7879	77.4315	100	100	1	1	0	1	1	1	1	0	0	0	1	1	1	100	100	33.3333	81.8182	60	81.8182	90.4762	100	0	100	100	100	42.8571	75	76.9231	0	54.5455	40	54.5455	38.0952	0	0	0
GSRG0013939_1	GSRG0013939	Grpel2	1	-1	chr18:57043673-57050137	0	1	0	0	31.4779	29.6537	22.2222	30.4348	0	0	1	0	1	0	1	0	0	0	0	0	1	22.1239	25	45.4545	33.3333	31.8182	28.5714	28.5714	17.2414	22.2222	18.6813	21.3675	27.2727	30.4348	17.6991	23.6842	33.7662	15.3846	29.5455	24.6753	27.381	9.1954	14.8148	6.59341
GSRG0013958_13	GSRG0013958	Lman1	13	-1	chr18:61685266-61686367	1	1	1	1	98.0655	98.2397	100	100	1	1	1	1	1	1	1	1	1	1	1	1	1	100	100	97.619	94.6429	100	98.773	95.9459	100	95.2381	95.6044	92	100	98.5915	82.6667	84.058	64.2857	62.5	50.4854	88.3436	71.6216	72.093	76.1905	94.5055
GSRG0014266_10	GSRG0014266	Mppe1	10	-1	chr18:62947800-62948701	1	1	1	1	53.8924	51.3462	56.25	42.8571	1	1	1	1	1	1	1	1	1	1	1	0	1	52.8455	50.3268	57.1429	55.2542	49.2063	49.1071	55.7252	42.6667	56.25	50	33.8028	32.1101	42.8571	36.5854	30.719	49.1071	39.322	40.2116	46.4286	46.5649	34.6667	53.125	44.1176
GSRG0014269_11	GSRG0014269	Spire1	11	-1	chr18:63236343-63239988	1	0	0	0	40.4105	34.8448	23.913	31.7073	1	1	1	1	0	0	0	0	0	0	0	0	1	58.042	29.5597	36.7521	37.2881	46.2963	25.8537	32.3843	23.913	11.3636	22.5806	24.031	31.7073	28.6957	50.3497	25.1572	34.188	33.8983	24.0741	24.3902	20.6406	23.913	2.27273	19.3548
GSRG0014278_4	GSRG0014278	LOC361346	4	-1	chr18:68978202-68978942	1	1	1	1	88.6595	83.5762	87.3016	97.2222	1	1	1	1	1	1	1	1	1	1	1	1	1	93.2203	88.1356	85.0467	88.2353	78.9474	80.2469	91.5344	86.6667	83.6735	87.3016	78	97.2222	82.5243	52.5424	72.8814	54.2056	82.3529	43.8596	41.9753	65.6085	50	61.2245	38.0952
GSRG0014321_1	GSRG0014321	Rrad	1	1	chr19:561888-562079	0	1	0	0	60.2517	59.1955	53.8462	84.6154	0	1	0	0	1	0	1	0	0	0	0	0	0	48	54.5455	100	38.4615	41.6667	52.9412	82.9787	53.8462	12.5	33.3333	82.6087	40	84.6154	20	27.2727	88.8889	23.0769	33.3333	0	59.5745	0	0	16.6667
GSRG0014324_12	GSRG0014324	Dync1li2	12	1	chr19:758461-759992	1	1	1	1	78.0668	92.3726	80	93.9394	1	1	1	1	1	1	1	1	1	1	1	1	1	74.4681	82.4561	89.1892	66.1538	85.7143	94.7368	96.6667	80	57.8947	60	50	93.9394	81.8182	72.3404	73.6842	81.0811	52.3077	71.4286	78.9474	83.3333	66.6667	42.1053	53.3333
GSRG0014336_4	GSRG0014336	Cfap20	4	1	chr19:10037135-10037884	1	1	1	1	99.6377	100	100	100	1	1	1	0	1	0	1	0	1	1	0	1	1	100	100	100	98.5507	100	100	100	100	100	100	100	100	100	27.3128	33.5766	30.2326	21.0145	35.2941	24.7492	35.6902	14.6893	33.6	30.5085
GSRG0014346_16	GSRG0014346	Bbs2	16	1	chr19:11415720-11419828	1	1	0	1	85.4146	60.3175	75	66.6667	1	1	1	1	1	1	1	0	0	0	1	1	1	100	92.3077	63.6364	85.7143	39.1304	80.9524	60.8696	42.8571	75	38.4615	53.4884	66.6667	61.9048	44.4444	84.6154	54.5455	85.7143	34.7826	57.1429	47.8261	0	25	15.3846
GSRG0014346_15	GSRG0014346	Bbs2	15	1	chr19:11414042-11415662	1	0	0	0	65.9913	40.9017	60	100	1	1	1	1	0	0	1	0	0	0	0	1	0	100	53.8462	62.5	47.619	36.3636	40	46.3415	0	0	60	50	100	77.7778	100	30.7692	50	42.8571	18.1818	0	43.9024	0	0	0
GSRG0014465_1	GSRG0014465	Rpgrip1l	1	1	chr19:17115471-17118368	1	0	0	0	77.3611	63.5529	100	78.9474	1	1	1	1	0	0	1	0	0	0	0	1	0	58.3333	100	86.6667	64.4444	67.7419	56.25	66.6667	29.4118	33.3333	100	20	78.9474	62.5	58.3333	96	40	44.4444	6.45161	25	55.5556	0	0	0
GSRG0014474_2	GSRG0014474	Siah1	2	1	chr19:21373232-21393861	0	1	0	1	53.1209	93.3333	66.6667	66.6667	0	0	0	0	1	1	1	1	0	0	1	0	1	20	77.7778	64.7059	50	80	100	100	50	66.6667	23.0769	55.5556	66.6667	33.3333	0	22.2222	23.5294	16.6667	50	33.3333	75	50	0	0
GSRG0014494_8	GSRG0014494	Ddx39a	8	1	chr19:24853479-24853854	0	1	0	0	31.0375	34.7635	26.3889	32.4138	0	0	1	1	1	0	1	0	0	0	0	0	0	23.3333	35.6322	35.1351	30.0493	41.6667	23.9875	38.6364	25.3968	22.4806	26.3889	19.1489	32.4138	25.9259	20	20.6897	32.4324	26.601	31.6667	14.9533	26.5152	12.6984	17.0543	13.8889
GSRG0014494_2	GSRG0014494	Ddx39a	2	1	chr19:24847237-24850984	1	1	1	1	78.9617	71.8633	66.6667	77.7778	1	0	1	1	1	1	1	1	1	1	1	1	1	68.75	60	100	87.0968	100	48.1481	67.4419	55.5556	66.6667	33.3333	77.7778	71.4286	57.1429	31.25	22.8571	94.7368	38.7097	100	29.6296	55.814	44.4444	33.3333	33.3333
GSRG0014494_7	GSRG0014494	Ddx39a	7	1	chr19:24853151-24853359	1	0	0	1	44.4833	30.6041	47.3684	45.4545	1	1	0	1	1	0	0	0	0	0	1	1	0	56	36	36.8421	49.0909	44.6809	24.3243	22.807	37.5	33.3333	47.3684	31.0345	45.4545	2.85714	44	32	15.7895	25.4545	42.5532	24.3243	21.0526	0	0	10.5263
GSRG0014495_5	GSRG0014495	Adgrl1	5	1	chr19:25052831-25054721	1	1	1	1	95.4676	94.9509	100	100	1	1	1	1	1	1	1	1	1	1	1	1	1	94.2029	100	96.4912	91.1765	91.3043	93.5484	100	100	100	60	100	100	89.4737	84.058	85.7143	80.7018	70.5882	34.7826	77.4194	87.2727	76.9231	52.6316	60
GSRG0014495_4	GSRG0014495	Adgrl1	4	1	chr19:25051495-25052680	1	0	0	0	41.6662	21.3236	35.1351	45.4545	1	1	1	1	0	0	0	0	0	0	0	0	0	35.3846	37.2549	62.0253	32	27.5862	12.6437	23.741	31.0345	35.1351	3.22581	27.2727	21.2121	45.4545	33.8462	29.4118	45.5696	32	20.6897	11.4943	21.5827	17.2414	16.2162	0
GSRG0014495_6	GSRG0014495	Adgrl1	6	1	chr19:25054737-25058486	1	1	1	1	61.2172	58.4139	57.1429	65.7143	1	1	1	1	1	1	1	1	0	1	0	1	1	67.6768	52.6316	54.3478	70.2128	64.9123	42.1053	68.2243	40.5405	18.75	57.1429	36.3636	65.7143	62.5	40.404	36.8421	52.1739	55.3191	56.1404	36.8421	52.3364	32.4324	12.5	35.7143
GSRG0014497_2	GSRG0014497	Prkaca	2	1	chr19:25099126-25102773	1	0	0	0	92.8571	85.1852	100	100	1	1	0	1	0	0	0	0	0	0	0	0	0	71.4286	100	100	100	100	100	55.5556	100	0	100	100	100	100	28.5714	50	25	88.8889	0	0	22.2222	0	0	0
GSRG0014500_5	GSRG0014500	NA	5	1	chr19:25279703-25283379	0	1	0	0	90	89.7436	100	100	0	0	0	1	0	1	1	0	0	0	0	0	1	100	100	60	100	69.2308	100	100	100	40	100	100	100	66.6667	0	21.0526	0	40	0	66.6667	40	0	0	0
GSRG0014504_40	GSRG0014504	Cacna1a	40	1	chr19:25725326-25727375	1	0	0	0	39.2149	28.1205	47.8261	35	0	1	1	1	0	0	0	0	0	0	0	0	1	31.1828	38.2716	36.5854	50.8197	36.3636	21.2121	26.7857	21.0526	47.8261	3.7037	10.4478	11.4754	35	17.2043	37.037	26.8293	32.7869	24.2424	15.1515	19.6429	5.26316	0	0
GSRG0014504_32	GSRG0014504	Cacna1a	32	1	chr19:25707728-25710574	1	1	1	1	77.6952	74.8701	69.2308	100	1	1	1	1	1	1	1	1	1	1	1	1	0	91.4894	74.1935	80.3922	64.7059	75	71.4286	78.1818	66.6667	69.2308	50	100	87.5	100	51.0638	67.7419	47.0588	32.3529	75	44.898	50.9091	33.3333	30.7692	50
GSRG0014504_39	GSRG0014504	Cacna1a	39	1	chr19:25724432-25725228	1	1	1	1	94.1176	100	100	100	1	1	1	1	1	1	1	1	1	1	1	1	1	76.4706	100	100	100	100	100	100	100	100	100	100	100	100	47.0588	66.6667	83.3333	82.3529	95.2381	66.6667	87.5	100	66.6667	100
GSRG0014514_3	GSRG0014514	Hook2	3	1	chr19:26107671-26109684	1	1	0	0	34.8716	43.6144	38.4615	30	1	0	1	1	1	1	1	0	0	0	0	0	0	38.4615	20.4545	41.1765	39.3939	41.3793	51.2821	38.1818	33.3333	38.4615	12.5	23.5294	30	16.6667	32.967	15.9091	39.2157	33.3333	31.0345	38.4615	25.4545	20.5128	23.0769	12.5
GSRG0014514_16	GSRG0014514	Hook2	16	1	chr19:26115440-26115637	0	0	1	0	33.7003	29.5104	100	44.2623	0	0	0	0	0	0	0	1	0	1	0	0	0	45.2055	26.9231	23.4568	39.2157	34.9398	30.8642	22.7273	35.7143	20	100	15.7895	44.2623	19.0476	16.4384	11.5385	12.3457	13.7255	12.0482	9.87654	11.3636	35.7143	0	88.8889
GSRG0014514_17	GSRG0014514	Hook2	17	1	chr19:26115673-26117376	1	1	1	0	38.5784	33.7405	45.8333	41.3793	1	1	0	1	1	0	1	1	0	1	1	0	0	44.8276	37.8151	28.8136	42.8571	35.1852	31.4685	34.5679	45.8333	21.7391	42.8571	41.3793	24.6377	19.1011	27.5862	30.2521	18.6441	39.7516	31.4815	15.3846	27.1605	41.6667	17.3913	38.0952
GSRG0014527_12	GSRG0014527	Smarca5	12	1	chr19:30954669-30955604	0	1	0	0	100	90.4762	100	100	0	0	0	0	0	1	1	0	0	0	0	0	0	100	100	100	100	100	100	71.4286	100	100	0	100	0	25	0	0	0	0	0	66.6667	57.1429	0	0	0
GSRG0014527_15	GSRG0014527	Smarca5	15	1	chr19:30959629-30960606	1	1	0	0	65.9524	100	100	66.6667	1	1	0	1	1	0	1	1	0	0	0	1	0	85.7143	66.6667	40	71.4286	100	100	100	33.3333	100	0	66.6667	60	0	28.5714	66.6667	0	28.5714	100	0	54.5455	33.3333	0	0
GSRG0014534_2	GSRG0014534	Lsm6	2	1	chr19:32771759-32778230	1	0	0	0	55.2711	32.9868	33.3333	100	1	1	1	1	0	1	0	0	0	0	1	0	0	39.1304	58.6207	73.3333	50	23.5294	37.5	37.931	33.3333	14.2857	21.7391	100	33.3333	20	34.7826	48.2759	66.6667	50	5.88235	37.5	6.89655	22.2222	0	0
GSRG0014544_17	GSRG0014544	RGD621098	17	1	chr19:37216027-37216584	1	1	1	1	79.4752	84.0613	86.6667	89.7436	1	1	1	1	1	1	1	1	1	1	1	1	1	71.1111	82.7586	73.3333	90.6977	78.5714	80.3922	93.2203	65.5172	86.6667	83.3333	58.3333	89.7436	85.1852	57.7778	68.9655	40	79.0698	71.4286	70.5882	71.1864	62.069	66.6667	58.3333
GSRG0014546_6	GSRG0014546	Hsf4	6	1	chr19:37228567-37228805	1	1	1	1	97.4342	97.4359	100	100	1	1	1	1	1	1	1	1	1	1	1	1	1	95	94.7368	100	100	100	92.3077	100	100	100	100	100	100	100	90	84.2105	100	97.1429	59.2593	84.6154	95	100	50	33.3333
GSRG0014546_3	GSRG0014546	Hsf4	3	1	chr19:37227508-37227749	1	1	0	0	30.3817	27.5711	18.7879	29.9363	1	0	1	1	1	0	1	0	0	0	0	0	1	35.0318	24.2321	31.7073	30.5556	30.8411	24.3553	27.5168	17.9104	16.2162	18.7879	19.2547	27.2727	29.9363	33.121	18.43	31.2195	29.8611	30.8411	22.9226	26.8456	17.9104	14.8649	15.7576
GSRG0014546_1	GSRG0014546	Hsf4	1	1	chr19:37226378-37227159	1	1	0	1	100	83.6439	100	100	1	1	1	1	1	1	0	0	0	1	1	0	1	100	100	100	100	65.2174	100	85.7143	100	100	100	100	100	100	30	94.7368	78.7879	72.7273	34.7826	94.7368	21.4286	0	0	100
GSRG0014551_4	GSRG0014551	Slc9a5	4	1	chr19:37311409-37311674	1	1	0	0	37.4805	34.7895	43.4783	26.9841	1	1	1	1	1	1	1	0	0	0	0	0	0	44.7853	32	35.5705	37.5661	27.2727	41.0959	36	24.5902	43.4783	25.4237	16.2162	12.5	26.9841	36.8098	28	29.5302	28.5714	25.7576	38.3562	35.4286	19.6721	17.3913	20.339
GSRG0014551_3	GSRG0014551	Slc9a5	3	1	chr19:37311149-37311329	0	1	0	0	35.706	43.2674	48.1481	43.3333	1	0	0	1	1	1	1	0	1	0	0	0	0	45.3237	24.7525	25	47.7477	44.3038	41.573	43.9252	29.8246	48.1481	20	16.129	23.5294	43.3333	40.2878	19.802	23.4375	43.2432	37.9747	38.2022	33.6449	17.5439	29.6296	17.7778
GSRG0014551_6	GSRG0014551	Slc9a5	6	1	chr19:37312559-37312772	0	0	0	1	44.1181	40.1373	32	32.5581	0	0	0	1	0	0	0	1	0	0	1	0	1	48.3146	31.677	46.0674	50.4132	44.2857	33.7349	42.3913	32	26.9231	13.5135	28.5714	20.6897	32.5581	22.4719	11.1801	22.4719	29.7521	24.2857	21.6867	10.8696	28	7.69231	8.10811
GSRG0014558_8	GSRG0014558	Tsnaxip1	8	1	chr19:37809973-37810052	1	0	0	0	52.8758	56.8975	60	78.5714	1	1	1	0	1	0	0	0	0	1	1	0	0	66.0377	59.4595	38.9474	47.0588	50	54.8387	65.8537	60	56.25	45.098	53.8462	78.5714	58.6207	52.8302	32.4324	35.7895	44.1176	41.6667	48.3871	63.4146	32	37.5	35.2941
GSRG0014558_9	GSRG0014558	Tsnaxip1	9	1	chr19:37810213-37810285	1	0	0	0	64.9574	35.0239	50	54.8387	1	1	1	0	0	0	0	0	0	1	1	0	0	31.8182	95.9184	72.093	60	14.2857	44.4444	46.3415	50	9.09091	33.3333	29.0323	40	54.8387	27.2727	73.4694	55.814	58.1818	0	38.8889	39.0244	50	9.09091	31.3725
GSRG0014571_3	GSRG0014571	Slc7a6	3	1	chr19:38172986-38173653	1	1	1	0	57.0947	37.26	47.3684	40.4762	1	1	1	1	1	1	1	1	0	1	0	1	0	52.8736	56.7901	62.3932	56.3218	34.4	42.616	34.7639	47.3684	30.6667	35.8491	30.2326	40.4762	30.9353	32.1839	28.3951	42.735	41.3793	25.6	31.2236	27.4678	39.4737	16	26.4151
GSRG0014576_1	GSRG0014576	Zfp90	1	1	chr19:38597914-38598130	1	1	1	1	57.122	56.0239	70.3704	57.7982	1	1	1	1	1	1	1	1	0	1	1	1	1	53.7415	57.9832	65.7143	51.049	68.5393	53.4247	46.1078	62.1053	46.3415	70.3704	57.7982	49.4949	52.9412	53.0612	48.7395	62.8571	44.7552	56.1798	45.2055	45.509	56.8421	21.9512	66.6667
GSRG0014577_1	GSRG0014577	NA	1	1	chr19:38619895-38620030	1	1	1	1	81.5042	78.9831	81.6514	77.3196	1	1	1	1	1	1	1	1	1	1	1	1	1	80.1242	90.6542	74.4	80.8383	75.3623	74.0351	87.5519	69.3548	81.6514	77.2358	73.913	77.3196	68.6747	62.1118	66.3551	43.2	51.497	47.8261	47.0175	65.5602	53.2258	40.367	50.4065
GSRG0014578_4	GSRG0014578	Rps12	4	1	chr1:22759549-22759775	1	1	1	1	47.0338	60.307	46.1538	53.8462	1	1	1	0	1	1	1	1	0	1	1	1	1	54.0984	41.6667	48.7805	43.5897	50	62.5	68.4211	46.1538	38.4615	39.3939	53.8462	41.4634	50.6494	49.1803	30.5556	31.7073	20.5128	40.9091	47.9167	52.6316	30.7692	23.0769	36.3636
GSRG0014578_5	GSRG0014578	Rps12	5	1	chr1:22759878-22760283	0	0	1	1	58.5711	46.2713	57.1429	78.3784	0	0	1	1	0	1	0	1	1	0	1	1	1	53.125	47.8261	60	73.3333	51.5152	48.8372	38.4615	46.6667	39.1304	57.1429	55.1724	78.3784	53.8462	25	21.7391	28.5714	48.8889	12.1212	32.5581	15.3846	31.1111	26.087	7.14286
GSRG0014578_1	GSRG0014578	Rps12	1	1	chr1:22758295-22758408	1	1	1	1	91.4613	90.4189	85.4545	96.5217	1	1	1	1	1	1	1	1	1	1	1	1	1	95.6522	84.0909	97.5309	88.5714	96.9231	87.9699	86.3636	82.1138	84	85.4545	96.5217	88.8889	95.9184	76.087	54.5455	81.4815	85.7143	70.7692	67.6692	54.5455	73.1707	72	69.0909
GSRG0014591_5	GSRG0014591	Cyb5b	5	1	chr19:39389447-39392723	1	1	1	1	98.4408	98.7155	100	99.3322	1	1	1	1	1	1	1	1	1	1	1	1	1	97.9859	98.3022	98.8109	98.6641	99.2556	98.6832	98.2076	96.9605	99.6923	100	99.1501	98.1043	99.3322	66.0624	65.7046	62.7824	59.3511	74.1935	69.3489	66.4675	67.1733	75.3846	64.6362
GSRG0014603_8	GSRG0014603	Ist1	8	1	chr19:41986042-41987362	1	1	1	1	49.1962	40.7833	40	41.5385	1	1	1	1	1	1	1	1	1	1	1	1	1	47.7169	52.5355	44.8735	51.6588	40.884	36.2389	45.2269	35.9684	33.9207	40	35.9223	41.5385	39.1304	39.2694	49.6957	36.4847	51.4218	32.5967	29.7014	38.9671	35.1779	29.0749	36
GSRG0014617_1	GSRG0014617	Mon1b	1	1	chr19:45939354-45941773	1	1	1	1	83.7165	75.4248	100	100	1	1	1	1	0	1	1	0	1	1	1	1	1	100	55.5556	100	79.3103	52.9412	83.3333	90	100	63.6364	100	100	100	100	57.1429	44.4444	63.1579	41.3793	23.5294	83.3333	70	0	54.5455	50
GSRG0014626_2	GSRG0014626	Atmin	2	1	chr19:49492084-49493812	0	0	1	0	38.3695	35.0242	50	100	1	0	1	0	0	0	1	1	1	0	0	0	0	44.4444	25	42.8571	41.1765	33.3333	21.7391	50	37.931	50	25	100	7.69231	40	33.3333	25	42.8571	11.7647	0	17.3913	31.25	34.4828	33.3333	0
GSRG0014654_4	GSRG0014654	Map1lc3b	4	1	chr19:53639736-53640702	1	1	1	1	74.2929	79.697	90.9091	92.1569	1	1	1	1	1	1	1	1	1	1	1	1	1	60	88.2353	82.9787	65.9574	50	100	89.0909	69.697	77.7778	90.9091	92.1569	52.381	80	50.9091	64.7059	46.8085	38.2979	37.5	91.6667	65.4545	42.4242	66.6667	72.7273
GSRG0014654_5	GSRG0014654	Map1lc3b	5	1	chr19:53640836-53641808	1	1	1	1	77.7761	78.2677	92	87.7551	1	1	1	1	0	1	1	1	1	1	1	1	1	81.4433	79.5455	77.1429	72.973	75	94.2857	65.5172	74.5455	81.8182	92	78.7234	73.913	87.7551	39.1753	40.9091	31.4286	37.8378	25	51.4286	34.4828	25.4545	54.5455	56
GSRG0014673_7	GSRG0014673	Cpne7	7	1	chr19:55938793-55939411	1	1	1	1	67.1509	55.1716	50.8772	83.3333	1	1	1	1	1	1	1	1	0	1	1	1	1	67.5	50.5155	70.5882	80	40.2597	59.1837	66.0714	50.8772	43.75	42.8571	83.3333	56.7568	82.6087	62.5	35.0515	52.9412	63.6364	36.3636	42.8571	48.2143	49.1228	25	40
GSRG0014675_1	GSRG0014675	Spata33	1	1	chr19:56010242-56010321	1	1	1	1	40.4422	38.0106	45.6	44.519	1	1	1	1	1	1	1	1	1	1	0	1	1	40.8072	44.1176	39.4904	37.3534	37.395	39.4243	37.2124	45.6	44.1176	33.4638	24.3373	44.519	32.681	32.5859	35.5615	28.3439	27.1357	31.9328	33.5419	29.2287	38.4	34.8739	28.9628
GSRG0014676_1	GSRG0014676	Cdk10	1	1	chr19:56024960-56026651	1	1	0	1	41.7701	34.5418	29.0102	43.2	1	1	1	1	1	1	0	0	0	1	0	1	1	45.4545	42.5474	34.1853	44.8931	39.4366	29.7778	34.4111	29.0102	22.467	28.2609	24.7232	39.2857	43.2	41.769	35.2304	28.754	44.1805	38.0282	28.4444	23.0947	22.5256	19.3833	27.5362
GSRG0014679_17	GSRG0014679	NA	17	1	chr19:56209820-56210183	1	0	0	0	38.7992	27.0065	27.6786	31.1258	1	1	1	1	0	0	0	0	0	0	0	1	0	40.6528	29.8701	43.007	41.6667	27.4047	23.4914	30.1235	27.6786	12.8866	22.2222	17.2414	31.1258	25.1748	37.3887	27.9942	31.4685	32.7778	17.0599	20.4741	24.6914	23.6607	12.8866	18.9815
GSRG0014695_2	GSRG0014695	Sprtn	2	1	chr19:57651092-57653030	1	1	1	1	100	97.1631	100	100	1	0	1	1	1	1	1	1	1	1	1	1	0	100	100	100	100	100	91.4894	100	100	100	100	100	100	100	82.9268	9.7561	47.0588	59.0909	57.1429	34.0426	39.2157	66.6667	50	26.6667
GSRG0014716_4	GSRG0014716	Setd6	4	-1	chr19:9763586-9764347	1	1	0	0	38.6083	32.5418	22.6415	32.4675	0	1	1	1	1	1	1	0	0	0	0	0	1	43.3628	33.9806	35.5932	41.4966	27.5362	34.375	35.7143	22.6415	15.6627	16.2791	22.2222	30.6122	32.4675	19.469	27.1845	33.8983	31.2925	26.087	29.6875	31.6327	20.7547	9.63855	11.6279
GSRG0014740_2	GSRG0014740	Mt1	2	-1	chr19:11302217-11302382	0	0	0	1	23.547	28.6631	33.3333	75	1	0	0	0	0	0	0	0	0	0	0	1	1	60	11.1111	23.0769	0	15.7895	22.5806	47.619	23.0769	33.3333	25	41.1765	60	75	40	0	0	0	10.5263	6.45161	23.8095	0	22.2222	0
GSRG0014742_1	GSRG0014742	Mt2A	1	-1	chr19:11308388-11308650	0	1	0	1	27.8233	44.5737	52.9412	63.6364	1	0	0	0	1	0	1	0	1	0	1	1	1	43.5897	26.3158	36.8421	4.54545	50.4274	25	58.2938	11.1111	52.9412	27.2727	56.5217	52.5424	63.6364	41.0256	15.7895	0	0	27.3504	12.5	44.5498	4.44444	47.0588	18.1818
GSRG0014746_8	GSRG0014746	Gnao1	8	-1	chr19:11513470-11514385	1	1	1	1	57.643	60.5906	57.9221	63.5304	1	1	1	1	1	1	1	1	1	1	1	1	1	55.5156	59.8066	55.0256	60.2243	58.7052	63.0664	60	57.9221	54.2243	57.1772	56.6879	61.4243	63.5304	44.0532	39.9171	39.9489	38.0561	42.4718	42.1806	42.3529	42.7273	35.7911	33.5204
GSRG0014767_17	GSRG0014767	Cyld	17	-1	chr19:19265349-19266936	0	0	0	1	25.4054	29.3727	25	33.3333	0	0	1	0	0	0	1	0	0	0	1	1	0	26.3158	28.125	27.7778	19.403	31.25	25	31.8681	10	20.7547	25	33.3333	26.4706	22.3881	21.0526	21.875	27.7778	5.97015	25	20.4545	26.3736	10	7.54717	15
GSRG0014777_25	GSRG0014777	Phkb	25	-1	chr19:22064412-22065518	1	1	1	1	94.3562	94.122	95.9184	93.4426	1	1	1	1	1	1	1	1	1	1	1	1	1	98.9637	97.6744	95	85.7868	96.0784	95.8115	90.4762	87.013	95.9184	81.1321	69.697	93.4426	86.0465	32.1244	45.3488	36.6667	28.4264	47.0588	33.5079	40	33.7662	73.4694	49.0566
GSRG0014777_26	GSRG0014777	Phkb	26	-1	chr19:22061660-22064320	1	1	0	0	35.4966	30.142	20.6349	17.1053	1	1	1	1	1	0	1	0	0	0	0	0	0	41.0309	29.0909	35.248	36.6167	34.7059	23.9344	31.7857	20.6349	14.5161	16.5563	16.8605	17.1053	16.3895	33.4021	28.3636	27.6762	32.5482	31.7647	21.9672	26.7857	19.6825	10.4839	9.27152
GSRG0014777_24	GSRG0014777	Phkb	24	-1	chr19:22065610-22066896	1	1	0	1	35.9165	36.9107	36.3636	43.5294	1	0	1	1	1	1	0	0	0	0	1	1	0	45.8065	28.3019	40.9091	28.6486	44.7619	34.4633	31.5068	30.8824	31.7073	36.3636	29.6703	43.5294	31.6667	42.5806	21.6981	40.9091	25.9459	32.381	28.2486	21.9178	19.1176	21.9512	24.2424
GSRG0014783_5	GSRG0014783	Elmod2	5	-1	chr19:24474845-24477494	1	1	1	1	90.9868	86.6667	75	80	1	1	1	1	1	1	1	1	1	0	1	1	0	85	94.7368	100	84.2105	100	73.3333	86.6667	75	75	50	45.4545	80	64.7059	60	89.4737	27.2727	36.8421	96	53.3333	57.7778	50	75	0
GSRG0014783_3	GSRG0014783	Elmod2	3	-1	chr19:24478704-24484260	1	1	0	1	61.451	65.4553	100	68.4211	1	1	0	1	1	1	1	0	0	0	1	0	1	60	76.4706	33.3333	76	66.6667	36.8421	92.8571	28.5714	0	100	68.4211	27.2727	36.8421	40	35.2941	0	48	50	31.5789	42.8571	14.2857	0	0
GSRG0014792_1	GSRG0014792	NA	1	-1	chr19:25124208-25126826	1	1	1	1	62.8766	60.0194	48.2759	64.3836	1	1	1	1	1	1	1	1	1	1	1	1	1	59.4203	67.0103	54.1667	70.9091	65.8537	46.7626	67.4419	38.0282	42.8571	48.2759	49.2063	47.0588	64.3836	52.1739	55.6701	47.9167	58.1818	53.6585	41.7266	58.1395	30.9859	40.8163	44.8276
GSRG0014797_16	GSRG0014797	Cc2d1a	16	-1	chr19:25249974-25250753	0	1	0	1	30.3673	32.1817	22.7513	42.7481	1	0	0	1	1	1	0	0	0	0	1	1	1	39.3258	25.0704	26.0188	31.0541	31.6456	31.856	33.0435	21.466	14.2857	22.7513	29.3651	36.3229	42.7481	37.6404	23.662	23.1975	27.9202	30.3797	27.1468	22.1739	15.7068	12.8079	22.2222
GSRG0014811_1	GSRG0014811	Gcdh	1	-1	chr19:26006788-26006844	1	1	1	1	46.5198	39.995	59.322	67.1642	1	0	1	1	1	0	1	1	1	1	1	1	1	44.1964	41.1765	56.6038	44.1026	38.3513	36.4641	45.1697	57.3427	56.3218	59.322	63.7066	63.8191	67.1642	30.8036	23.0179	37.7358	27.6923	32.9749	19.8895	26.1097	40.5594	40.2299	40.678
GSRG0014811_4	GSRG0014811	Gcdh	4	-1	chr19:26006009-26006127	1	0	0	0	29.3019	25.9855	19.0643	15	1	1	0	1	0	0	0	0	0	0	0	0	0	32.8599	28.3619	22.0779	33.908	26.4681	26.5029	24.9856	19.0643	14.2012	16.8504	14.1463	11.9481	15	30.7295	26.1614	19.7802	32.9023	22.9787	24.1505	24.8125	17.076	12.1302	9.76378
GSRG0014817_3	GSRG0014817	Wdr83	3	-1	chr19:26193358-26193631	1	0	0	0	32.0806	24.7494	28.866	31.2217	1	1	1	1	0	0	0	0	0	0	0	1	0	28.7532	31.2849	37.6623	30.622	20	26.9755	27.2727	28.866	24.2105	17.5573	17.4888	31.2217	23.2143	27.9898	30.7263	25.3247	27.2727	19.1667	24.5232	16.0428	22.6804	22.1053	16.7939
GSRG0014828_4	GSRG0014828	Otud4	4	-1	chr19:31928035-31928625	1	0	0	0	45.7812	36.4923	34.6154	25.8065	1	1	1	1	0	0	1	0	0	0	0	0	0	55.1724	43.662	40.5405	43.75	26.5306	34.375	48.5714	18.5185	34.6154	23.8095	12.2807	17.6471	25.8065	27.5862	28.169	32.4324	40.625	16.3265	9.375	37.1429	7.40741	23.0769	0
GSRG0014837_3	GSRG0014837	Tradd	3	-1	chr19:37215519-37215598	1	1	1	1	43.5187	60.5556	61.5385	46.0317	1	1	1	1	1	1	1	1	0	1	1	1	1	37.1429	35.4167	50	51.5152	50	56.6667	75	61.5385	22.449	36.8421	33.3333	44	46.0317	34.2857	33.3333	30	36.3636	45.8333	50	62.5	50	12.2449	31.5789
GSRG0014839_3	GSRG0014839	Exoc3l1	3	-1	chr19:37249957-37250028	0	0	0	1	23.8483	22.2264	18.5185	62.5	0	0	0	1	0	0	0	0	0	0	0	1	1	25	27.5362	14.2857	28.5714	21.0526	23.4043	22.2222	18.5185	6.66667	0	14.2857	41.9355	62.5	12.5	23.1884	9.52381	28.5714	21.0526	12.766	18.5185	7.40741	0	0
GSRG0014839_8	GSRG0014839	Exoc3l1	8	-1	chr19:37247218-37247441	1	0	1	0	46.8816	35.6368	42.8571	50	0	1	1	1	0	0	1	1	0	1	0	0	0	25.3333	43.8596	73.3333	45	23.8095	43.4783	39.6226	41.9355	25	42.8571	20	22.2222	50	21.3333	28.0702	60	30	19.0476	17.3913	33.9623	32.2581	25	28.5714
GSRG0014839_2	GSRG0014839	Exoc3l1	2	-1	chr19:37250205-37250385	0	0	1	0	31.8266	40.6162	42.8571	55.5556	0	1	0	0	0	0	1	1	1	0	1	0	0	28.8889	50.9434	17.2414	30.2326	23.8095	33.3333	64.7059	42.8571	42.8571	26.3158	55.5556	23.8095	21.2121	22.2222	26.4151	0	23.2558	19.0476	25	41.1765	38.0952	38.0952	10.5263
GSRG0014843_11	GSRG0014843	Fhod1	11	-1	chr19:37290543-37291985	1	0	0	0	29.609	26.1451	33.3333	35.7143	1	0	1	1	1	0	0	0	0	0	0	1	0	34.5794	26.1905	26.087	31.5789	30.5556	17.6471	30.2326	33.3333	3.0303	8.10811	24.1379	35.7143	11.1111	33.6449	14.2857	26.087	28.9474	27.7778	8.40336	20.155	13.3333	0	5.40541
GSRG0014845_2	GSRG0014845	Zdhhc1	2	-1	chr19:37442141-37444447	1	0	0	0	70.8232	28.2828	100	50	1	1	1	1	0	0	1	0	0	0	0	0	0	61.5385	68.4211	66.6667	86.6667	18.1818	33.3333	33.3333	20	100	42.8571	0	50	33.3333	46.1538	31.5789	66.6667	53.3333	0	0	25.641	0	0	0
GSRG0014845_1	GSRG0014845	Zdhhc1	1	-1	chr19:37444528-37447932	1	0	0	0	36.1483	42.6877	29.4118	60	1	0	1	1	0	1	0	0	0	0	0	0	0	42.8571	31.8182	34.7826	35.1351	30.4348	45.4545	52.1739	20	17.6471	29.4118	16.6667	25	60	35.7143	22.7273	26.087	32.4324	13.0435	36.3636	17.3913	0	0	11.7647
GSRG0014848_5	GSRG0014848	Acd	5	-1	chr19:37666841-37666948	1	1	0	0	37.151	38.9659	27.5362	30.9091	1	1	0	1	0	1	1	0	0	0	0	1	0	36.1345	41.0256	37.8531	33.5907	38.3333	32.2835	46.281	22.905	27.5362	15	22.8916	29.8013	30.9091	25.2101	35.8974	24.8588	27.7992	18.3333	25.1969	38.0165	11.1732	20.2899	13.3333
GSRG0014848_6	GSRG0014848	Acd	6	-1	chr19:37666673-37666805	1	1	0	1	40.0449	39.4896	24.2236	36.5385	1	1	1	1	1	0	1	0	0	0	1	1	0	37.5887	45.4545	36.7442	40.3922	37.7246	30.7443	50	20.8791	21.3675	24.2236	31.9149	29.1925	36.5385	31.9149	41.6667	34.4186	27.451	34.7305	22.0065	42.029	14.2857	17.094	23.6025
GSRG0014848_4	GSRG0014848	Acd	4	-1	chr19:37666994-37667220	1	1	1	1	51.8151	53.8805	36.2319	35.3846	1	1	1	1	1	1	1	1	1	1	1	1	1	52.8701	49.8208	59.4828	45.0867	58.8889	39.7163	63.0363	30	35.6643	36.2319	34.6535	32.5843	35.3846	42.9003	48.0287	46.5517	32.3699	48.8889	36.8794	60.066	28.3333	26.5734	26.087
GSRG0014851_10	GSRG0014851	Ranbp10	10	-1	chr19:37739468-37740261	1	0	0	0	33.2373	27.2093	33.9623	23.8866	1	0	1	1	0	0	0	0	0	0	0	0	0	41.3882	24.1237	35.0365	32.4009	32.7327	20.8054	28.0899	21.5054	24.5033	33.9623	18.4466	21.3389	23.8866	40.617	21.8557	28.4672	26.5734	17.4174	17.4497	24.7191	16.129	23.8411	24.5283
GSRG0014951_2	GSRG0014951	Zfp612	2	-1	chr19:41566092-41566980	1	1	1	1	74.5716	71.257	62.4454	71.7791	1	1	1	1	1	1	1	1	1	0	1	1	1	75.4167	69.5332	78.1155	75.2212	70.9402	61.5635	81.2672	62.4454	50.2825	57.6471	71.7791	56	60	59.1667	59.4595	62.614	61.0619	58.1197	39.7394	65.0138	28.821	32.7684	21.1765
GSRG0014958_1	GSRG0014958	NA	1	-1	chr19:41958261-41959021	0	1	0	1	55.3763	37.5966	30.4348	57.8947	1	0	1	0	1	0	1	0	0	0	0	1	1	74.1935	16.6667	80.6452	50	52.9412	18.1818	41.6667	30.4348	30	14.2857	13.0435	26.3158	57.8947	45.1613	0	70.9677	20	47.0588	9.09091	33.3333	8.69565	0	0
GSRG0014966_17	GSRG0014966	Cog4	17	-1	chr19:43358909-43359269	1	1	1	1	98.4127	93.2398	93.5484	100	1	1	1	1	1	1	1	1	1	1	1	1	1	100	93.6508	100	100	90.6977	95.9184	93.1034	93.5484	61.9048	92.5926	81.8182	85.7143	100	95	63.4921	42.8571	100	60.4651	69.3878	55.1724	45.1613	57.1429	59.2593
GSRG0014975_2	GSRG0014975	Tmem170a	2	-1	chr19:44092031-44094842	1	0	0	0	66.0709	31.0049	42.8571	64.7059	1	1	0	1	0	0	1	0	0	1	1	0	0	75	74.1935	56.7568	58.3333	17.6471	31.25	44.1176	42.8571	15.7895	42.8571	41.3793	22.2222	64.7059	31.25	25.8065	21.6216	41.6667	5.88235	12.5	38.2353	7.14286	10.5263	40
GSRG0014991_5	GSRG0014991	Taf1c	5	-1	chr19:52250279-52250352	0	1	0	0	31.9434	25.5854	38.4615	43.3962	1	0	1	0	1	0	1	0	0	1	1	0	0	55.1724	22.6667	25.4902	24.4444	28.5714	14.8515	33.3333	15.3846	20.9302	38.4615	43.3962	30.2326	23.8095	51.7241	21.3333	25.4902	15.5556	26.5306	7.92079	29.4118	15.3846	9.30233	30.7692
GSRG0014991_6	GSRG0014991	Taf1c	6	-1	chr19:52249735-52250204	1	1	0	0	36.0308	34.1362	44.186	53.4884	1	1	1	0	1	0	1	0	1	0	0	0	1	43.8596	38.2979	29.9145	32.0513	39.0244	36.6667	26.7176	23.4043	44.186	29.0323	33.3333	26.3158	53.4884	40.3509	36.1702	25.641	20.5128	26.8293	21.6667	25.9542	12.766	41.8605	12.9032
GSRG0014991_2	GSRG0014991	Taf1c	2	-1	chr19:52250820-52251628	1	0	0	0	32.8397	27.8249	36.3636	40	0	1	1	1	0	0	1	0	0	1	0	0	0	25.2747	31.25	39.6226	35.2113	26.8293	25	31.6456	10.3448	15.3846	36.3636	17.0732	40	18.5185	10.989	28.125	26.4151	33.8028	14.6341	16.6667	27.8481	6.89655	15.3846	36.3636
GSRG0014991_1	GSRG0014991	Taf1c	1	-1	chr19:52251768-52252524	1	1	0	0	41.7384	36.2312	16.6667	6.12245	1	0	1	1	1	0	1	0	0	0	0	0	0	50.9434	23.2143	43.5897	49.2063	47.5	24.0506	37.1429	13.6364	5.26316	16.6667	6.12245	0	4.87805	45.283	21.4286	35.8974	47.619	35	22.7848	37.1429	9.09091	0	5.55556
GSRG0015017_4	GSRG0015017	Vps9d1	4	-1	chr19:56047451-56049940	0	1	0	0	31.9138	37.3684	27.619	34.4	1	0	0	1	1	1	1	0	0	1	0	0	0	38.0282	27.881	31.746	30	38.5475	29.4964	44.0613	17.1598	24.1379	27.619	25.3731	34.4	19.0751	28.169	19.3309	23.8095	29.3333	29.0503	26.6187	32.9502	8.28402	24.1379	26.6667
GSRG0015099_10	GSRG0015099	Ap3b1	10	1	chr2:24111455-24113755	1	0	0	0	32.5417	28.5447	18.8119	20.6226	1	0	1	1	0	1	0	0	0	0	0	0	0	32.5472	26.4	42.2222	28.9973	30.1205	29.7405	25.7732	18.8119	18.0851	11.236	12.4031	18.9427	20.6226	31.1321	21.8667	26.6667	28.1843	15.261	25.5489	21.0309	13.8614	14.8936	4.49438
GSRG0015102_10	GSRG0015102	Wdr41	10	1	chr2:24709217-24711309	1	1	0	0	79.1667	82.1429	100	60	1	1	0	1	1	1	1	0	0	0	0	0	1	83.3333	100	33.3333	100	100	71.4286	75	33.3333	100	20	0	50	60	33.3333	40	0	66.6667	100	57.1429	75	0	0	0
GSRG0015102_5	GSRG0015102	Wdr41	5	1	chr2:24695460-24698130	0	1	0	0	100	100	100	100	1	1	0	0	1	1	0	1	0	0	0	0	0	100	100	100	100	100	100	100	100	100	0	100	71.4286	0	80	100	0	0	90.9091	100	25	66.6667	0	0
GSRG0015134_12	GSRG0015134	Pde4d	12	1	chr2:41418495-41418580	1	1	1	1	83.3495	69.4595	100	80.6452	1	1	1	1	1	1	1	1	1	1	1	1	1	68.4211	100	71.4286	93.5484	78.3784	60	70	76.9231	73.913	100	40	53.8462	80.6452	47.3684	68.4211	64.2857	64.5161	59.4595	34.2857	53.3333	46.1538	60.8696	100
GSRG0015173_2	GSRG0015173	Rpl37	2	1	chr2:54833387-54833564	0	0	0	1	22.0679	21.1511	26.3158	47.0588	0	0	0	0	0	0	0	0	0	0	1	0	1	33.3333	7.69231	26.3158	20.9302	15.1515	20	28.3019	12.5	7.69231	26.3158	47.0588	41.6667	30.7692	15.3846	0	21.0526	18.6047	6.06061	15.3846	22.6415	6.25	7.69231	0
GSRG0015173_3	GSRG0015173	Rpl37	3	1	chr2:54833650-54834479	1	1	1	1	92.1741	89.926	100	100	0	1	1	1	0	1	1	1	1	1	1	1	1	100	92.3077	87.5	88.8889	81.8182	95.6522	92.3077	86.6667	100	88.2353	82.6087	100	100	0	69.2308	50	27.7778	18.1818	52.1739	80.7692	40	53.3333	47.0588
GSRG0015276_4	GSRG0015276	Lrrc34	4	1	chr2:116377543-116377998	1	1	0	0	42.6645	37.6786	20	41.6667	0	1	1	1	0	1	1	0	0	0	1	0	0	41.1765	36.9863	46.3415	46.1538	39.2857	43.75	30	12.1951	20	10.1449	37.931	41.6667	26.3158	23.5294	32.8767	31.7073	38.4615	21.4286	34.375	26.6667	4.87805	10	5.7971
GSRG0015285_10	GSRG0015285	Mfn1	10	1	chr2:118957680-118959048	1	1	1	1	47.3233	42.0177	34.7678	30.9317	1	1	1	1	1	1	1	1	0	1	0	1	1	50	41.4126	51.2245	46.6562	45.1613	38.2646	42.6273	34.7678	30.3852	31.9213	20.951	30.9317	25.1977	45.303	40.8922	48.9796	46.4201	42.7957	35.9886	42.3592	32.8426	23.6805	27.2315
GSRG0015285_9	GSRG0015285	Mfn1	9	1	chr2:118949641-118957557	1	1	0	1	55.4036	46.4514	44.6023	39.1557	1	1	1	1	1	1	1	1	0	0	0	1	1	57.412	48.6424	56.3484	59.2117	47.232	43.1076	49.0145	44.6023	28.1967	30.4175	31.4845	34.1667	39.1557	47.502	30.4112	41.1333	40.617	29.682	29.8008	31.9317	32.3864	22.9508	10.7356
GSRG0015290_11	GSRG0015290	Ttc14	11	1	chr2:120274418-120275161	1	1	1	1	79.9963	83.6273	78.0702	80.9524	1	1	1	1	1	1	1	1	1	1	1	1	1	80.2667	77.8351	79.8611	82.0225	85.2814	81.3253	84.2752	78.0702	68.8073	73.0159	80.9524	79.2793	76.9634	53.8667	56.1856	52.0833	47.9401	72.7273	59.6386	54.5455	63.1579	47.7064	61.9048
GSRG0015290_10	GSRG0015290	Ttc14	10	1	chr2:120273424-120274307	1	1	1	1	79.1133	78.9706	76.699	82	1	1	1	1	1	1	1	1	1	1	1	1	1	77.7778	85.8268	76.4706	76.378	74.7664	75.4789	86.6667	69.7674	65.9091	76.699	69.6203	77.4834	82	49.4624	54.3307	49.0196	59.0551	51.4019	57.4713	67.8788	36.0465	45.4545	54.3689
GSRG0015332_5	GSRG0015332	Arse	5	1	chr2:122880305-122881195	1	1	1	1	68.8765	59.4788	50	60.9756	1	1	1	1	1	1	1	1	0	1	0	1	1	61.8705	66.9231	76.7442	69.9681	59.3583	52.7778	66.3004	48.9362	41.3793	50	34.5455	60	60.9756	58.2734	66.1538	53.4884	58.7859	52.4064	39.5833	60.8059	36.1702	20.6897	43.1034
GSRG0015367_20	GSRG0015367	Supt20h	20	1	chr2:143912961-143913921	1	1	1	1	44.8365	43.8061	35.8025	39.8058	1	1	1	1	1	1	1	1	0	1	1	1	1	47.6923	52.381	41.9847	37.2881	45.4545	40.7407	45.2229	35.8025	28.8462	25.9259	39.8058	36.1702	34.7368	40	33.3333	36.6412	32.2034	31.1688	27.7778	36.9427	27.1605	19.2308	25.9259
GSRG0015367_25	GSRG0015367	Supt20h	25	1	chr2:143924628-143925297	0	0	1	1	33.0309	31.0414	35.4839	41.5254	0	0	1	0	0	0	1	1	1	1	1	1	1	31.4286	27.4005	35.7616	37.5328	32.8467	29.1902	31.0873	35.4839	35.4839	32.0513	29.5775	41.5254	38.0952	20.7792	24.8244	35.7616	22.0472	21.1679	22.9755	26.6462	29.6774	35.4839	26.9231
GSRG0015410_3	GSRG0015410	Mlf1	3	1	chr2:164568377-164570690	1	0	0	0	88.8889	60.6061	100	100	0	1	1	1	0	1	0	0	0	0	0	0	0	100	100	55.5556	100	0	81.8182	100	100	0	14.2857	0	100	20	0	93.3333	44.4444	33.3333	0	36.3636	0	0	0	0
GSRG0015413_4	GSRG0015413	Il12a	4	1	chr2:165081073-165081146	0	0	0	1	27.5649	31.7701	64.7059	56.8627	0	1	0	0	0	1	0	0	0	1	0	1	1	18.75	34.5455	25.7143	31.25	27.7778	42.8571	24.6753	10.2041	12.5	64.7059	12	56.0976	56.8627	12.5	25.4545	22.8571	25	16.6667	41.2698	15.5844	4.08163	0	47.0588
GSRG0015427_9	GSRG0015427	Ppid	9	1	chr2:178365958-178366596	1	1	1	1	68.668	73.1778	66.6667	67.8571	1	1	1	1	1	1	1	1	1	1	1	1	1	71.9298	69.2308	72.7273	60.7843	76	69.6203	73.913	65	66.6667	61.5385	67.8571	67.8571	57.1429	59.6491	58.9744	68.1818	54.902	68	55.6962	54.3478	55	38.8889	38.4615
GSRG0015427_3	GSRG0015427	Ppid	3	1	chr2:178358917-178361333	1	1	1	1	85.327	87.7055	81.0345	90.6977	1	1	1	1	1	1	1	1	1	1	1	1	1	86.9416	85.0847	86.3636	82.9181	88.7179	87.4016	86.9969	77.1429	74.6835	81.0345	80.8	82.6667	90.6977	85.2234	63.7288	67.0455	76.8683	72.8205	68.5039	56.9659	67.1429	43.038	67.2414
GSRG0015455_1	GSRG0015455	mrpl24	1	1	chr2:187288672-187292417	1	1	0	1	41.2252	40.532	47.619	45.4545	1	1	1	1	0	1	1	0	1	0	1	1	0	45.4545	41.4966	41.6667	36.2832	48.2759	34.359	38.961	24.6753	47.619	24.7059	32.7103	45.4545	27.7108	40.9091	38.0952	29.1667	26.5487	24.1379	33.8462	31.1688	10.3896	47.619	14.1176
GSRG0015461_10	GSRG0015461	Mef2d	10	1	chr2:187537580-187537855	1	1	1	1	46.5274	48.1216	46.2687	46.7626	1	1	1	1	1	1	1	1	1	1	1	1	1	45.4759	47.5237	44.8598	48.2503	48.9144	47.0051	48.4452	46.2687	41.2935	39.8058	38.0952	44.0964	46.7626	42.5382	45.3109	35.0467	43.0541	48.2759	39.797	44.0262	42.2175	39.3035	38.835
GSRG0015474_13	GSRG0015474	NA	13	1	chr2:188078259-188079028	1	1	1	1	93.4749	95.0051	98.773	100	1	1	1	1	1	1	1	1	1	1	1	1	1	98.3003	88.9807	96.6777	89.9408	93.7008	96.4072	94.9074	98.773	97.0803	96.2264	100	96.5116	95.4545	79.8867	77.135	80.3987	85.7988	91.3386	92.8144	85.6481	93.2515	58.3942	67.9245
GSRG0015499_8	GSRG0015499	LOC361985//RGD1564171	8	1	chr2:189414055-189414375	1	1	1	1	50.5318	57.6556	70.6667	63.2353	1	1	1	1	1	1	1	1	1	1	1	1	1	53.8462	35.1111	62.3762	50.7937	53.8462	67.6056	51.5152	70.6667	46.0674	40.9091	51.3812	63.2353	52.8736	46.1538	25.7778	53.4653	42.8571	41.958	64.7887	30.303	66.6667	33.7079	37.8788
GSRG0015501_7	GSRG0015501	Tpm3	7	1	chr2:189438732-189439292	0	0	1	1	33.6355	43.7286	66.6667	73.3333	0	0	1	0	0	1	0	1	1	0	0	1	1	33.3333	20	54.2857	26.9231	28.5714	47.0588	55.5556	66.6667	57.1429	42.8571	50	73.3333	69.2308	4.16667	4.44444	34.2857	19.2308	14.2857	29.4118	4.44444	33.3333	28.5714	0
GSRG0015501_11	GSRG0015501	Tpm3	11	1	chr2:189441275-189442126	1	1	1	1	82.76	67.2148	72.4138	90.2439	1	1	1	1	1	1	1	1	0	1	0	1	1	70.3704	79.7753	83.3333	97.561	67.1233	53.271	81.25	72.4138	36.8421	71.4286	28.8889	80.3922	90.2439	33.3333	42.6966	47.2222	68.2927	32.8767	50.4673	50	48.2759	21.0526	28.5714
GSRG0015506_13	GSRG0015506	Crtc2	13	1	chr2:189624919-189625114	1	1	0	0	40.7425	44.3682	50	47.541	1	1	1	1	1	1	1	1	0	0	1	0	0	36.3636	31.4286	42.4	52.7778	49.3671	42.8571	40.8805	46.6667	50	35	45	47.541	44.4444	29.0909	30.4762	28.8	38.8889	45.5696	34.0136	38.9937	35.5556	0	20
GSRG0015528_8	GSRG0015528	Celf3	8	1	chr2:195727953-195728469	0	1	0	0	38.0872	39.2155	40.9091	37.931	0	0	1	0	1	1	0	1	0	0	0	0	1	36.3636	41.1765	41.1765	33.6323	44.086	38.3333	35.2273	37.6623	40.9091	34.8315	20.9302	37.931	37.6623	15.9091	11.7647	28.2353	16.1435	32.2581	26.6667	25	33.7662	13.6364	8.98876
GSRG0015532_2	GSRG0015532	Rfx5	2	1	chr2:196121198-196121425	1	1	1	1	97.4941	94.1116	81.8182	100	1	1	1	1	1	1	1	1	1	0	1	1	1	96.2264	100	93.75	100	87.0968	95.2381	100	71.4286	72.7273	81.8182	86.2069	91.3043	100	71.6981	78.0488	90.625	89.2857	83.871	61.9048	79.3651	71.4286	63.6364	18.1818
GSRG0015532_1	GSRG0015532	Rfx5	1	1	chr2:196120661-196121170	1	1	0	0	98.9796	91.9935	100	100	1	1	1	1	1	1	1	1	0	0	0	0	1	95.9184	100	100	100	91.6667	100	84.3137	100	100	100	100	100	100	44.898	40	57.6923	60	41.6667	43.4783	47.0588	66.6667	0	0
GSRG0015538_16	GSRG0015538	Sema6c	16	1	chr2:196341936-196342137	1	1	0	0	62.0389	66.285	100	78.9474	0	1	1	1	0	1	1	0	0	0	0	0	0	66.6667	40.9091	73.913	66.6667	57.1429	77.7778	63.9344	20	100	55.5556	28.5714	78.9474	21.2121	16.6667	31.8182	34.7826	55.5556	14.2857	44.4444	49.1803	0	0	22.2222
GSRG0015538_17	GSRG0015538	Sema6c	17	1	chr2:196342234-196342601	1	1	0	0	75.8356	77.1242	100	44.4444	1	1	1	0	1	1	1	1	0	0	1	0	0	80.7692	54.8387	89.4737	78.2609	85.7143	80.9524	64.7059	100	22.2222	50	40.5405	44.4444	16.9231	50	32.2581	84.2105	21.7391	42.8571	38.0952	39.2157	76.9231	22.2222	0
GSRG0015541_3	GSRG0015541	Cers2	3	1	chr2:196493087-196493295	1	1	0	0	87.2041	90.9576	89.8734	95.9184	1	0	1	1	1	1	1	0	0	0	0	0	0	96.8254	85.8156	92.4051	73.7705	96.7213	82.3529	93.7984	75.5556	83.6735	89.8734	84.3137	95.9184	88.5057	25.3968	14.1844	27.8481	31.1475	39.3443	35.2941	32.5581	6.66667	20.4082	12.6582
GSRG0015555_13	GSRG0015555	Mtmr11	13	1	chr2:198308802-198309014	1	1	0	0	48.2336	45.6327	38.8235	42.5287	1	1	1	1	1	1	1	1	0	0	0	1	0	52.6627	37.3494	53.9568	48.9655	49.5935	39.749	47.5556	38.8235	28	17.6471	33.3333	42.5287	38.2979	43.787	33.7349	51.7986	37.2414	40.6504	31.7992	42.6667	37.6471	12	16.8067
GSRG0015555_7	GSRG0015555	Mtmr11	7	1	chr2:198305655-198305854	1	0	0	0	44.541	26.3914	28.5714	37.5	1	1	1	1	0	0	0	0	0	0	0	0	1	56.25	38.2716	41.1765	42.4658	25.2747	23.6364	30.2632	14.8148	28.5714	27.2727	14.6341	37.5	33.3333	50	27.1605	38.6555	41.0959	24.1758	23.0303	22.3684	7.40741	17.8571	15.1515
GSRG0015555_8	GSRG0015555	Mtmr11	8	1	chr2:198305943-198306065	0	0	0	1	35.8307	25.3859	31.4286	40.9091	1	0	0	0	0	0	0	0	0	0	0	1	1	54.7619	28.4404	34.1463	25.974	34.9398	17.2414	23.9766	21.7391	31.4286	30.7692	33.9623	39.3939	40.9091	38.0952	12.844	24.3902	23.3766	12.0482	5.51724	10.5263	14.4928	22.8571	7.69231
GSRG0015599_4	GSRG0015599	Csde1	4	1	chr2:205535938-205536546	1	1	1	1	85.8965	85.9259	77.7778	92.3077	1	1	0	1	1	1	1	1	1	1	0	1	1	90	92.8571	68.4211	92.3077	80	77.7778	100	77.7778	75	42.8571	57.1429	92.3077	72.7273	60	50	10.5263	46.1538	40	51.8519	29.4118	51.8519	50	28.5714
GSRG0015599_12	GSRG0015599	Csde1	12	1	chr2:205545211-205546163	0	0	0	1	75	44.4444	33.3333	100	0	0	1	1	0	1	0	0	0	0	0	1	1	100	0	100	100	33.3333	100	0	0	0	33.3333	42.8571	71.4286	100	0	0	100	100	0	80	0	0	0	0
GSRG0015599_9	GSRG0015599	Csde1	9	1	chr2:205540881-205542764	1	0	0	0	64.1667	85.1852	100	71.4286	1	0	1	1	0	0	0	0	0	0	1	0	0	66.6667	40	100	50	100	100	55.5556	20	100	50	71.4286	27.2727	20	44.4444	0	66.6667	50	0	0	0	20	0	0
GSRG0015599_15	GSRG0015599	Csde1	15	1	chr2:205547631-205549216	1	1	1	1	88.2796	89.8933	100	100	1	1	1	1	1	1	1	1	1	1	1	1	1	80.8219	96.5517	80	95.7447	86.6667	91.1765	91.8367	92.5926	100	93.3333	88.8889	91.3043	100	71.2329	93.1034	48	59.5745	31.1111	55.8824	59.1837	29.6296	55.5556	46.6667
GSRG0015599_8	GSRG0015599	Csde1	8	1	chr2:205540007-205540667	1	0	1	0	63.7039	61.5155	100	63.6364	1	0	1	1	0	0	1	0	1	1	0	0	1	78.5714	61.5385	50	64.7059	70.3704	55.5556	58.6207	81.8182	50	100	63.6364	9.09091	57.8947	78.5714	23.0769	50	35.2941	22.2222	0	48.2759	18.1818	50	40
GSRG0015599_13	GSRG0015599	Csde1	13	1	chr2:205546340-205546959	1	0	0	0	75	11.1111	100	50	1	1	1	0	0	0	0	0	0	0	0	0	0	100	100	100	0	33.3333	0	0	50	100	0	25	50	0	50	100	66.6667	0	0	0	0	0	0	0
GSRG0015599_10	GSRG0015599	Csde1	10	1	chr2:205542906-205542994	1	0	1	0	77.8571	82.2222	100	60	1	1	1	0	0	1	0	1	0	1	1	0	0	60	80	71.4286	100	100	46.6667	100	60	0	100	60	33.3333	33.3333	26.6667	40	57.1429	0	0	26.6667	0	40	0	100
GSRG0015599_16	GSRG0015599	Csde1	16	1	chr2:205549396-205550100	1	1	0	1	72.6483	62.6845	75	100	1	1	1	1	1	0	1	0	1	0	1	1	1	72.7273	76.9231	53.8462	87.0968	57.8947	52.381	77.7778	75	60	50	33.3333	73.3333	100	27.2727	69.2308	46.1538	51.6129	31.5789	19.0476	44.4444	12.5	40	0
GSRG0015599_17	GSRG0015599	Csde1	17	1	chr2:205550265-205551166	1	1	1	1	95.6306	93.2892	100	95	1	1	1	1	1	1	1	1	1	1	1	1	1	100	100	93.3333	89.1892	100	92.9825	86.8852	60	100	77.7778	87.8788	62.5	95	52.1739	36.7347	80	48.6486	74.0741	91.2281	49.1803	40	57.1429	66.6667
GSRG0015649_11	GSRG0015649	Clcc1	11	1	chr2:211478043-211479568	1	1	1	1	54.2714	57.6341	56.0694	61.6858	1	1	1	1	1	1	1	1	1	1	1	1	1	55.4472	57.6138	51.4019	52.6227	63.1068	55.3591	54.4365	56.0694	49.4681	56.0102	61.6858	56.5476	60.4762	38.374	43.0141	38.1308	33.8409	54.8544	34.6961	36.4508	40.8478	28.7234	38.8747
GSRG0015663_6	GSRG0015663	Col11a1	6	1	chr2:216930765-216930993	0	1	0	1	57.7941	68.9899	60	68	1	0	1	0	1	1	1	0	0	0	1	0	1	55.1724	41.1765	90	44.8276	86.6667	63.6364	56.6667	55.5556	60	50	60	27.2727	68	55.1724	5.88235	60	20.6897	80	54.5455	43.3333	0	0	0
GSRG0015663_7	GSRG0015663	Col11a1	7	1	chr2:216931147-216931332	1	0	0	0	42.3571	30.1235	100	75	1	1	0	1	0	1	0	0	0	0	0	1	0	31.4286	50	28	60	25.9259	44.4444	20	73.3333	100	0	44.4444	75	28.5714	28.5714	33.3333	16	48	14.8148	33.3333	15	13.3333	0	0
GSRG0015701_15	GSRG0015701	Camk2d	15	1	chr2:231071634-231074178	1	1	1	1	95.5534	94.4079	100	100	1	1	1	1	1	1	1	1	0	1	1	1	1	90.9091	100	91.3043	100	100	93.75	89.4737	71.4286	100	100	84.6154	100	100	36.3636	38.0952	78.2609	86.7925	92.3077	62.5	52.6316	28.5714	0	83.3333
GSRG0015718_1	GSRG0015718	Cxxc4	1	1	chr2:239414924-239415047	1	1	0	0	36.0687	52.9509	50	33.3333	0	1	1	1	1	1	1	0	1	0	0	0	0	28.2051	31.7073	44.8276	39.5349	68.4211	53.8462	36.5854	25	50	20	5.26316	33.3333	0	5.12821	29.2683	27.5862	32.5581	52.6316	30.7692	29.2683	12.5	33.3333	13.3333
GSRG0015721_5	GSRG0015721	Slc9b2	5	1	chr2:240502641-240504049	1	1	1	0	72.6422	68.7526	84.6154	100	1	1	1	0	1	0	1	1	0	1	0	0	1	67.4419	90	68.4211	64.7059	51.5152	65.8537	88.8889	84.6154	10.3448	50	71.4286	100	64.7059	27.907	60	31.5789	23.5294	48.4848	4.87805	88.8889	46.1538	6.89655	50
GSRG0015724_7	GSRG0015724	Ube2d3	7	1	chr2:240652299-240652763	0	0	0	1	41.6667	46.6667	100	85.7143	1	0	0	1	0	0	1	0	0	0	0	1	1	33.3333	33.3333	66.6667	33.3333	60	20	60	100	33.3333	100	62.5	85.7143	63.6364	29.6296	0	0	26.6667	20	20	40	0	0	0
GSRG0015724_8	GSRG0015724	Ube2d3	8	1	chr2:240652814-240654386	1	1	0	0	62.619	60.5263	100	100	1	0	1	1	1	1	1	1	0	0	0	1	0	57.1429	60	100	33.3333	80	31.5789	70	100	55.5556	100	0	100	25	28.5714	0	33.3333	33.3333	60	31.5789	70	66.6667	22.2222	0
GSRG0015758_2	GSRG0015758	Odf2l	2	1	chr2:251002375-251003874	1	1	0	0	33.3432	32.3235	20	24.1379	1	0	1	1	1	1	0	0	0	0	0	0	0	30.7692	25.9259	37.1429	39.5349	31.3433	29.7297	35.8974	13.6364	18.5185	20	23.0769	23.4043	24.1379	25.641	22.2222	34.2857	25.5814	26.8657	29.7297	23.0769	4.54545	14.8148	10
GSRG0015764_6	GSRG0015764	Syde2	6	1	chr2:251889239-251893540	1	1	1	1	69.9798	50.138	66.2651	65.7143	1	1	1	1	1	1	1	1	1	0	1	1	1	74.3243	65.445	68.5185	71.6312	47.0085	52.5581	50.8475	66.2651	58.3333	57.5758	47.3684	65.7143	64.4737	60.8108	57.5916	64.8148	68.0851	37.6068	50.2326	44.0678	65.0602	41.6667	21.2121
GSRG0015774_14	GSRG0015774	Adgrl4	14	1	chr2:256720456-256720565	1	1	0	0	100	97.2222	100	100	1	1	1	1	1	1	1	0	0	0	0	0	0	100	100	100	100	100	100	91.6667	100	100	0	0	100	0	90.9091	66.6667	100	92.3077	28.5714	85.7143	66.6667	0	0	0
GSRG0015776_17	GSRG0015776	Fubp1	17	1	chr2:257443384-257445019	1	1	0	0	43.7931	43.9095	40.2299	31.4741	1	1	1	1	1	0	1	0	0	0	0	0	0	40.6061	44.5161	49.0909	40.9594	44.8889	38.2831	48.5564	33.3333	40.2299	27.3973	25.8065	22.8216	31.4741	30.9091	34.1935	43.6364	32.4723	25.7778	24.1299	35.6955	18.0791	2.29885	8.21918
GSRG0015778_21	GSRG0015778	Usp33	21	1	chr2:257599457-257601138	0	0	1	0	98.4441	97.4017	100	100	0	1	0	0	0	0	0	1	1	0	0	1	0	98.374	100	95.4023	100	97.4684	100	94.7368	96.8254	96.6667	100	100	100	100	8.13008	31.25	13.7931	22.0779	5.06329	20.155	15.7895	25.3968	30	24.1379
GSRG0015786_7	GSRG0015786	Zranb2	7	1	chr2:263871454-263872698	1	1	0	0	37.1112	33.6968	21.2214	26.4387	1	1	1	1	1	1	1	0	0	0	0	1	0	38.8564	33.6683	39.4437	36.4764	32.7891	32.708	35.5932	21.2214	17.8138	17.7632	20.6403	26.4387	21.0757	32.4178	28.5062	38.8116	34.2432	31.9728	26.8352	31.2526	18.1679	17.2065	15.7895
GSRG0015786_8	GSRG0015786	Zranb2	8	1	chr2:263872786-263874459	1	1	0	0	30.8119	30.0655	19.7279	25.256	1	1	0	1	0	1	1	0	0	0	0	0	0	33.9642	32.9305	23.4568	32.8962	28.1065	28.9392	33.1507	17.5439	19.7279	16.4502	23.7113	25.256	19.9387	25.8675	30.6143	22.4966	31.2568	23.3728	26.1586	29.0411	17.193	15.4195	16.4502
GSRG0015790_7	GSRG0015790	Ankrd13c	7	1	chr2:264809265-264814651	1	0	0	1	53.6905	40.0132	33.3333	81.8182	1	1	0	1	1	0	0	0	0	0	0	1	1	71.4286	60	33.3333	50	71.4286	11.1111	37.5	33.3333	33.3333	0	20	81.8182	33.3333	71.4286	40	0	30	71.4286	11.1111	25	0	22.2222	0
GSRG0015793_13	GSRG0015793	Rpe65	13	1	chr2:266166905-266168270	0	1	0	0	32.2196	26.9542	20	28	1	0	0	1	1	0	1	0	0	0	0	0	0	37.931	21.5054	31.7536	37.6884	33.3333	19.171	28.3582	20	12.605	20	28	18.2927	24.0876	37.931	19.3548	21.8009	32.1608	29.932	18.1347	26.1194	8	11.7647	9.6
GSRG0015793_11	GSRG0015793	Rpe65	11	1	chr2:266166508-266166594	1	0	0	0	26.5774	15.8957	19.2771	11.9171	1	0	1	1	0	0	0	0	0	0	0	0	0	27.2727	19.2593	30	29.7778	13.242	11.7783	22.6667	11.7371	19.2771	10.7692	9.39227	11.6751	11.9171	25.6198	19.2593	27.5	28.4444	11.8721	11.0855	22.6667	10.3286	14.4578	4.61538
GSRG0015804_1	GSRG0015804	NA	1	-1	chr2:8939058-8939566	1	1	0	1	41.5732	51.7875	62.5	54.1667	0	1	1	1	1	1	1	1	0	0	1	1	1	44.0559	40.5941	32.1101	49.5327	70.4918	46.3087	38.5621	53.0612	34.375	62.5	43.1579	54.1667	51.2821	23.7762	33.6634	25.6881	44.8598	26.2295	25.5034	33.9869	38.7755	18.75	25
GSRG0015815_6	GSRG0015815	Vcan	6	-1	chr2:18531204-18544062	1	1	1	0	75.5346	84.127	100	45.9459	1	1	1	1	0	1	1	1	1	0	0	0	0	69.697	47.8261	100	84.6154	100	85.7143	66.6667	100	50	50	33.3333	23.0769	45.9459	30.303	43.4783	33.3333	46.1538	0	35.7143	40	36.3636	50	0
GSRG0015819_3	GSRG0015819	Zcchc9	3	-1	chr2:20912085-20913867	1	1	0	1	38.8763	31.7476	33.8912	38.4146	1	1	1	1	1	0	1	0	0	0	0	1	1	32.8358	41.0569	43.0079	38.6047	35.5932	25.6944	33.9552	18.9189	24.0678	33.8912	20.122	34.0351	38.4146	31.7164	36.1789	40.6332	35.814	35.2542	23.9583	33.5821	15.6156	21.6949	21.7573
GSRG0015824_4	GSRG0015824	Zfyve16	4	-1	chr2:22089466-22092258	0	1	0	0	33.4447	31.9352	30.1205	37.6344	0	1	0	0	1	1	0	0	0	0	0	1	0	38.0282	39.4737	34.8485	21.4286	32.2314	31.2	32.3741	30.1205	20.9302	15.942	21.2766	37.6344	34.5794	21.1268	34.2105	22.7273	10	28.0992	25.6	20.1439	16.8675	13.9535	11.5942
GSRG0015889_7	GSRG0015889	Kif2a	7	-1	chr2:38165102-38166504	1	0	0	0	50.1136	69.8718	63.6364	66.6667	1	1	0	1	0	1	0	1	0	0	0	0	1	75	33.3333	46.6667	45.4545	25	84.6154	100	63.6364	0	0	14.2857	42.8571	66.6667	75	28.5714	0	36.3636	0	61.5385	0	63.6364	0	0
GSRG0015889_10	GSRG0015889	Kif2a	10	-1	chr2:38162694-38162791	0	1	0	0	75	100	0	0	0	0	1	0	1	0	1	0	0	0	0	0	0	0	100	100	100	100	100	100	0	0	0	0	0	0	0	0	100	0	66.6667	0	100	0	0	0
GSRG0016008_7	GSRG0016008	Lrrcc1	7	-1	chr2:88403678-88405204	1	1	1	1	58.6266	54.2616	75	53.271	1	1	1	1	1	1	1	1	1	1	1	1	1	53.1915	53.0864	56.8	71.4286	48.2143	62.2449	52.3256	75	47.2	50.5376	45	53.271	50.5155	48.227	39.5062	40	55.4622	42.8571	52.0408	50	70	40	27.957
GSRG0016019_4	GSRG0016019	Psmb6	4	1	chr10:57132665-57133236	1	1	0	1	54.6945	48.4841	54.5455	67.5676	1	0	1	1	0	1	1	0	1	0	1	0	1	57.8947	30.4348	54.8387	75.6098	46.6667	42.029	56.7568	12.7273	54.5455	27.2727	33.3333	36.8421	67.5676	42.1053	21.7391	45.1613	73.1707	20	28.9855	37.8378	7.27273	27.2727	22.7273
GSRG0016031_5	GSRG0016031	Pde7a	5	-1	chr2:104058377-104062678	1	0	0	0	38.5836	22.6303	50	23.0769	1	0	1	1	0	0	0	0	0	0	0	0	0	40.4255	19.0476	51.1111	43.75	41.1765	16	10.7143	33.3333	5.88235	50	9.09091	23.0769	11.1111	29.7872	14.2857	48.8889	43.75	17.6471	12	10.7143	22.2222	0	0
GSRG0016280_5	GSRG0016280	Mynn	5	-1	chr2:116401769-116403638	1	1	1	1	54.5743	64.5833	100	86.6667	1	1	1	1	1	0	1	1	0	1	1	1	0	39.1304	50	62.5	66.6667	100	43.75	50	42.2222	100	100	73.3333	86.6667	36.8421	34.7826	41.6667	50	66.6667	75	12.5	37.5	31.1111	0	50
GSRG0016300_1	GSRG0016300	Anxa5	1	-1	chr2:123193137-123193230	0	0	1	1	76.8605	81.4948	93.3333	95.9184	0	0	1	1	0	0	0	1	1	1	1	1	1	72.973	86.6667	69.2308	78.5714	85.1852	85.7143	73.5849	87.8788	93.3333	87.0968	76.9231	90	95.9184	21.6216	22.2222	30.7692	42.8571	22.2222	14.2857	15.0943	48.4848	53.3333	25.8065
GSRG0016333_8	GSRG0016333	Exosc8	8	-1	chr2:143926832-143928117	1	0	0	0	54.3328	41.9736	42.6752	31.4286	1	1	1	1	0	0	1	0	0	1	0	1	0	61.6766	45.0237	58.8235	51.8072	45.098	33.0677	47.7551	30.719	15.3846	42.6752	22.5	31.4286	28.3237	39.521	36.9668	33.8235	48.1928	22.2222	23.1076	30.2041	10.4575	5.76923	29.2994
GSRG0016354_22	GSRG0016354	Dhx36	22	-1	chr2:152789853-152792177	1	0	0	0	31.2371	26.7349	24.581	30.1587	1	1	1	1	0	0	1	0	0	0	0	1	0	33.79	26.2473	32.716	32.1951	27.0833	21.5933	31.528	24.581	11.8644	17.4089	21.7666	30.1587	23.9344	32.8767	26.0304	25.3086	31.2195	24.3056	18.4486	29.4004	21.7877	10.8475	14.5749
GSRG0016358_1	GSRG0016358	RGD1565059	1	-1	chr2:154507307-154508443	1	1	1	1	95.2381	91.2809	100	100	1	1	1	1	1	1	1	1	1	1	1	1	1	100	100	80.9524	100	92.5926	100	81.25	100	100	71.4286	80.9524	100	85.7143	79.0698	93.3333	76.1905	90.9091	66.6667	86.6667	62.5	50	28.5714	42.8571
GSRG0016359_6	GSRG0016359	Slc33a1	6	-1	chr2:154520291-154520978	1	1	1	1	93.8813	89.6985	93.2099	97.1326	1	1	1	1	1	1	1	1	1	1	1	1	1	96.4377	96.0289	92	91.0588	84.4156	93.1689	91.511	91.6914	93.2099	90.1639	83.7438	97.1326	93.0636	52.4173	55.2347	51.2941	42.3529	48.7013	48.5769	58.7436	60.5341	72.8395	52.459
GSRG0016366_6	GSRG0016366	Ccnl1	6	-1	chr2:157750241-157751921	1	1	1	1	60.5282	60.3791	68.1818	64.0553	1	0	1	1	1	1	0	1	0	1	1	0	1	58.5965	53.125	56.2842	74.1071	59.8291	58.1006	63.2075	68.1818	49.0683	62.963	54.0984	60.9023	64.0553	34.386	20.625	37.1585	44.6429	28.2051	35.1955	25	47.7273	23.6025	38.5185
GSRG0016366_5	GSRG0016366	Ccnl1	5	-1	chr2:157751987-157752845	0	1	0	0	32.9385	30.4226	41.573	34.375	0	0	1	1	1	0	1	1	0	0	1	0	0	26.0417	26.2222	48.6726	30.8176	31.6456	27.2085	32.4138	41.573	17.3913	25	34.375	18.239	24.3243	21.875	21.3333	42.4779	26.4151	26.5823	21.2014	29.6552	31.4607	13.0435	15.625
GSRG0016409_4	GSRG0016409	Arfip1	4	-1	chr2:183534434-183535786	1	1	1	1	92.5272	88.2353	100	77.7778	1	1	1	1	1	1	1	1	1	1	1	1	0	87.5	100	100	82.6087	76.4706	88.2353	100	100	100	60	45.4545	46.6667	77.7778	50	50	33.3333	69.5652	47.0588	70.5882	44.4444	66.6667	28.5714	40
GSRG0016419_10	GSRG0016419	Lrrc71	10	-1	chr2:187106414-187107172	1	1	0	0	49.2907	58.3303	60	75.6098	1	1	1	1	1	0	1	0	0	1	1	0	0	46.6667	43.4343	52.6316	54.4304	51.7241	68.6275	54.6392	44	55.5556	60	49.2537	52.381	75.6098	33.3333	28.2828	47.3684	45.5696	34.4828	66.6667	41.2371	16	22.2222	51.4286
GSRG0016419_9	GSRG0016419	Lrrc71	9	-1	chr2:187107263-187107334	1	0	0	0	36.0849	28.9785	76.4706	60	1	1	0	1	1	0	0	0	0	1	0	0	1	28.5714	30.4348	33.3333	52	41.9355	25	20	71.4286	40	76.4706	50	50	60	28.5714	30.4348	19.0476	32	38.7097	12.5	8.88889	0	40	58.8235
GSRG0016426_3	GSRG0016426	Hapln2	3	-1	chr2:187398101-187398311	1	1	1	1	78.524	77.4418	78.1216	77.6739	1	1	1	1	1	1	1	1	1	1	1	1	1	78.8225	77.4834	78.9803	78.8097	77.6341	76.8284	77.8627	78.1216	77.0073	77.3013	77.6739	75.3183	73.9057	76.0105	76.9125	76.4791	75.9666	77.5048	73.2771	76.9343	77.1501	64.781	73.8494
GSRG0016427_1	GSRG0016427	Naxe	1	-1	chr2:187426106-187426193	1	1	1	1	34.7978	35.2104	42.5743	29.0883	1	1	1	1	1	1	1	1	1	1	1	0	1	38.1226	32.5758	30.993	37.5	37.8806	36.0614	31.6891	39.7924	34.715	42.5743	29.0883	26.6667	27.6471	36.0153	30.6818	30.6921	34.589	34.8356	33.7596	30.3438	37.0242	33.1606	41.9802
GSRG0016435_1	GSRG0016435	Sema4a	1	-1	chr2:187816678-187817380	0	1	1	1	44.1625	29.5818	37.931	42.8571	0	0	1	1	1	1	0	1	0	1	0	1	1	31.6239	47.8261	36.7347	60.4651	36.3636	29.7297	22.6519	36.1702	13.7255	37.931	33.3333	42.8571	34.2105	15.3846	21.7391	26.5306	60.4651	27.2727	25.2252	22.0994	25.5319	11.7647	31.0345
GSRG0016442_17	GSRG0016442	Fdps	17	-1	chr2:188394787-188396615	0	1	1	0	93.6594	84.1751	100	100	1	0	0	1	1	1	1	1	1	0	0	0	1	100	100	83.3333	91.3043	88.8889	63.6364	100	100	81.8182	14.2857	100	100	63.6364	66.6667	0	16.6667	86.9565	77.7778	54.5455	27.2727	66.6667	54.5455	0
GSRG0016443_3	GSRG0016443	Hcn3	3	-1	chr2:188462521-188462918	1	1	1	1	56.0303	45.8753	47.3684	71.4286	1	1	1	1	1	1	1	1	1	1	1	0	1	53.4884	40.9091	56.0976	73.6264	49.2537	44.186	44.186	47.3684	29.2308	46.6667	35.7143	28.5714	71.4286	51.1628	31.8182	39.0244	68.1319	47.7612	39.5349	39.5349	42.1053	27.6923	26.6667
GSRG0016447_1	GSRG0016447	Slc50a1	1	-1	chr2:188587067-188587320	1	1	1	1	38.8281	30.3759	42.4	35.2381	1	1	1	1	1	1	0	1	0	1	1	1	1	47.2527	27.4151	44.186	36.4583	30.0353	29.697	31.3953	35.1598	37.7246	42.4	27.6486	35.2381	32.1555	41.7582	26.6319	38.3721	31.7708	26.1484	27.8788	20.155	32.8767	23.9521	35.2
GSRG0016447_2	GSRG0016447	Slc50a1	2	-1	chr2:188586881-188586988	1	0	0	0	36.8023	25.6578	20	23.8095	1	1	1	1	0	0	0	0	0	0	0	0	0	39.9015	36.5672	33.8983	36.8421	28.0423	21.9373	26.9939	20	15.5172	14.7826	22.4335	23.8095	23.5602	36.4532	31.3433	27.1186	27.3684	22.2222	19.3732	18.4049	15.4839	13.7931	8.69565
GSRG0016455_9	GSRG0016455	Flad1//Lenep	9	-1	chr2:188727327-188727413	1	1	1	1	86.1064	88.9627	100	100	1	1	1	1	1	1	1	1	1	1	1	1	1	89.0909	77.3585	87.5	90.4762	90.6977	85.7143	90.4762	84.6154	87.8788	100	96.4912	100	96.4912	40	60.3774	62.5	66.6667	55.814	54.7619	54.7619	38.4615	48.4848	60.8696
GSRG0016461_28	GSRG0016461	Atp8b2	28	-1	chr2:189335018-189336575	1	1	1	1	87.3188	89.1975	100	100	1	0	1	1	1	1	1	1	0	1	1	1	1	100	82.6087	66.6667	100	100	92.5926	75	100	40	100	76	80	100	66.6667	8.69565	33.3333	100	61.5385	66.6667	75	50	0	40
GSRG0016463_2	GSRG0016463	Rps27	2	-1	chr2:189572934-189573012	0	0	1	1	26.2016	25.2564	34.7518	36.3636	0	1	1	0	0	1	0	1	1	0	1	1	1	21.4575	28.9377	26.3736	28.0374	21.7391	28.4916	25.5385	34.7518	31.5068	23.0769	29.4118	36.3636	33.3333	20.2429	26.3736	26.3736	19.6262	14.9068	27.933	20.9231	32.6241	28.7671	22.3776
GSRG0016463_1	GSRG0016463	Rps27	1	-1	chr2:189573126-189573241	0	1	1	1	100	100	100	100	1	0	0	1	1	1	1	1	1	1	1	1	1	100	100	100	100	100	100	100	100	93.2773	97.7528	100	100	98.5294	45.7516	23.8806	24	33.6134	38.7755	25.5814	25.8993	53.4483	30.2521	29.2135
GSRG0016465_5	GSRG0016465	Slc27a3	5	-1	chr2:189762616-189762722	1	0	0	0	33.0339	29.0602	33.3333	32.7273	1	0	1	1	0	1	0	0	1	0	0	0	0	32.4503	25.4237	42.2819	31.9797	24.5033	32.1429	30.5344	24.3697	33.3333	25.9259	14.4828	32.7273	25.974	25.1656	24.8588	36.2416	31.4721	18.543	32.1429	20.6107	11.7647	27.1605	24.0741
GSRG0016469_1	GSRG0016469	Snapin	1	-1	chr2:189880341-189880574	1	0	0	0	29.5473	27.2533	22.3913	24.6732	1	1	1	1	0	0	1	0	0	0	0	0	0	29.1543	31.6184	29.7263	27.69	28.273	24.8798	28.6072	21.4233	20.802	22.3913	23.3168	24.6732	24.4105	27.5577	27.7599	25.2069	25.3952	22.0056	24.7486	25.9383	19.4218	18.5464	21.9565
GSRG0016494_7	GSRG0016494	Scnm1	7	-1	chr2:196299769-196300347	0	0	0	1	87.0968	80.7897	77.7778	80.9524	0	1	1	0	0	0	0	0	0	0	0	1	1	100	48.3871	100	100	65.5172	91.6667	85.1852	40	77.7778	45.4545	37.5	77.7778	80.9524	9.52381	25.8065	38.0952	17.3913	6.89655	25	7.40741	10	22.2222	0
GSRG0016502_13	GSRG0016502	Setdb1	13	-1	chr2:196507911-196509084	0	1	0	0	41.8601	43.1214	30.2326	32.2835	1	0	0	1	1	1	0	0	0	0	0	1	0	40.8	36	42.069	48.5714	49.6855	42.6295	37.0492	30.2326	22.9358	22.7723	20	32.2835	24.5283	34.4	19.2	24.8276	41.9048	27.673	31.8725	20.9836	24.8062	16.5138	19.802
GSRG0016503_1	GSRG0016503	Adamtsl4	1	-1	chr2:197812529-197814492	1	1	0	0	84.375	77.7778	100	100	1	0	1	1	0	1	1	0	0	0	0	0	1	100	100	37.5	100	33.3333	100	100	100	0	0	100	0	60	57.1429	0	37.5	100	0	28.5714	66.6667	0	0	0
GSRG0016503_4	GSRG0016503	Adamtsl4	4	-1	chr2:197811102-197811234	1	1	0	0	46.8964	32.3819	33.3333	36.5854	1	1	1	1	0	1	1	0	0	0	0	0	0	61.2903	48.3871	35.4839	42.4242	22.807	37.7049	36.6337	33.3333	14.2857	15.7895	26.087	36.5854	34.4828	58.0645	35.4839	32.2581	39.3939	10.5263	36.0656	33.6634	0	14.2857	10.5263
GSRG0016525_13	GSRG0016525	Pde4dip	13	-1	chr2:199929890-199930904	1	1	1	1	100	97.5309	100	100	1	1	1	1	1	1	1	1	1	1	1	1	1	100	100	100	100	100	100	92.5926	100	66.6667	100	100	100	100	66.6667	85.7143	55.5556	90.9091	83.3333	40	66.6667	66.6667	33.3333	50
GSRG0016525_44	GSRG0016525	Pde4dip	44	-1	chr2:199868985-199869689	1	1	1	0	54.0817	43.5439	50.7692	31.25	1	0	1	1	1	0	1	1	0	1	0	0	0	64.0449	56.25	50	46.0317	53.1915	28.125	49.3151	50.7692	11.6883	34.7826	31.25	26.7606	30.4348	58.427	22.9167	45.2381	42.8571	38.2979	17.1875	38.3562	43.0769	5.19481	30.4348
GSRG0016525_43	GSRG0016525	Pde4dip	43	-1	chr2:199869751-199870533	1	1	1	1	67.8967	59.6527	64.2857	82.3529	1	1	1	1	1	1	1	1	1	0	1	0	1	79.5918	65	59.7222	67.2727	77.7778	46.3415	54.8387	64.2857	48.8372	40.5405	46.3415	30	82.3529	63.2653	55	31.9444	61.8182	76.1905	27.6423	40	32.1429	46.5116	10.8108
GSRG0016550_1	GSRG0016550	Dclre1b	1	-1	chr2:206293390-206293512	1	1	1	1	95.7576	98.8095	100	100	1	1	1	1	1	1	1	1	1	1	1	1	1	98	97.5	93.8462	93.6842	100	96.4286	100	92.7273	100	100	93.4426	93.75	100	52	72.5	61.5385	63.1579	78.9474	67.8571	76.4331	69.0909	86.1538	61.5385
GSRG0016558_7	GSRG0016558	Ddx20	7	-1	chr2:208146829-208148192	1	1	0	1	44.3966	49.5331	42.1053	46.875	1	0	1	1	1	1	1	0	1	0	1	0	1	48.3871	43.1193	48.0519	38.0282	54.6667	50.8772	43.0556	33.3333	42.1053	38.9831	46.875	27.5862	42.5	40.3226	20.1835	31.1688	33.8028	34.6667	40.3509	26.3889	15.3846	36.8421	23.7288
GSRG0016574_3	GSRG0016574	Kcnc4	3	-1	chr2:210221545-210227678	1	1	0	1	47.049	52.1247	51.0638	59.6491	1	1	1	1	1	1	1	1	0	0	0	1	1	42.623	51.6588	45.1777	48.7365	55.414	47.7551	53.2051	46.4567	40.7407	51.0638	39.8058	51.145	59.6491	31.1475	44.5498	38.5787	36.8231	50.9554	26.9388	36.5385	28.3465	24.0741	21.2766
GSRG0016590_1	GSRG0016590	Cyb561d1	1	-1	chr2:210990789-210991291	0	1	0	0	48.9805	43.382	71.4286	30.4348	0	0	1	1	1	1	0	0	1	0	0	0	0	55	31.1475	52.6316	57.1429	53.3333	39.6226	37.1901	17.8571	71.4286	40	27.6596	25	30.4348	25	16.3934	26.3158	33.3333	26.6667	30.1887	8.26446	7.14286	28.5714	10
GSRG0016591_10	GSRG0016591	NA	10	-1	chr2:210993118-210994027	0	0	0	1	31.5011	19.532	36.8421	39.3939	0	1	0	0	1	0	0	0	0	0	1	1	0	28.7671	28.2051	29.0323	40	35	7.31707	16.2791	7.69231	36.8421	10	39.3939	35.2941	17.3913	19.1781	25.641	3.22581	22.5	30	0	9.30233	0	0	5
GSRG0016601_4	GSRG0016601	Prpf38b	4	-1	chr2:211708768-211711121	1	0	0	0	31.1647	25.3669	21.2766	21.9178	1	1	1	1	0	0	1	0	0	0	0	0	0	32.1429	28.2799	33.7017	30.5344	22.7642	24.6073	28.7293	15.847	16.6667	21.2766	16.0784	17.3913	21.9178	30.9524	26.8222	32.0442	26.7176	21.1382	23.0366	28.1768	15.3005	14.7059	18.0851
GSRG0016608_14	GSRG0016608	Rnpc3	14	-1	chr2:216483289-216484334	1	1	1	1	77.0153	89.3835	95.5056	93.75	1	1	1	1	1	1	1	1	1	1	1	1	1	93.007	72.9412	67.6768	74.4361	90.0826	94.2529	83.815	85.124	85.4167	95.5056	79.7297	93.75	81.2081	79.7203	68.2353	36.3636	73.6842	79.3388	81.6092	72.8324	62.8099	58.3333	67.4157
GSRG0016619_9	GSRG0016619	Trmt13	9	-1	chr2:219617303-219619603	1	1	1	1	71.6681	76.9221	63.1579	64.1026	1	1	1	1	1	1	1	1	1	1	1	1	1	81.0651	73.5849	64.9635	67.0588	76.9784	75	78.7879	63.1579	41.1765	49.0196	60	64.1026	48.0769	63.9053	70.4403	62.7737	47.0588	71.9424	70.6522	68.6869	31.5789	39.2157	43.1373
GSRG0016619_1	GSRG0016619	Trmt13	1	-1	chr2:219626342-219628653	1	1	1	1	37.638	40.5091	37.2093	45.9459	1	1	0	1	1	0	1	1	0	1	0	1	1	39.5122	36.0825	28.9256	46.0317	43.1818	39.5556	38.79	37.2093	23.2877	30.1587	18.4	39.3939	45.9459	25.3659	30.9278	16.5289	32.8042	28.4091	22.2222	29.1815	37.2093	21.9178	28.5714
GSRG0016631_2	GSRG0016631	Rwdd3	2	-1	chr2:224711031-224712884	1	1	1	1	42.9175	45.2813	38.4615	62.069	1	1	1	1	1	1	1	1	1	1	1	1	1	39.759	35.6643	41.8605	54.386	34.1772	48.8889	52.7778	38.4615	36.3636	35.6522	62.069	56.044	41.1765	32.5301	27.972	30.2326	36.8421	30.3797	36.6667	48.6111	34.188	30.303	31.3043
GSRG0016631_4	GSRG0016631	Rwdd3	4	-1	chr2:224710570-224710700	1	1	1	1	64.8093	75.2225	84.7458	81.9355	1	1	1	1	1	1	1	1	1	1	1	1	1	66.8122	72.4138	62.3188	57.6923	79.0323	72.766	73.8693	62.7907	65.2174	84.7458	81.9355	69.2308	76.9912	62.8821	51.7241	60.8696	51.2821	79.0323	70.6383	58.2915	57.3643	41.3043	83.0508
GSRG0016637_10	GSRG0016637	Fnbp1l	10	-1	chr2:226701798-226706149	1	1	0	1	53.0101	53.4236	35.2941	53.4884	1	1	1	1	1	1	1	1	0	0	1	1	1	62.1622	44.6809	54.2169	50.9804	42.029	53.6585	64.5833	34.375	7.69231	35.2941	41.6667	53.4884	39.3939	56.7568	31.9149	33.7349	35.2941	37.6812	53.6585	31.25	31.25	3.84615	23.5294
GSRG0016637_9	GSRG0016637	Fnbp1l	9	-1	chr2:226706309-226707573	1	1	0	1	48.7664	58.4134	55.5556	58.8235	1	1	0	1	1	1	1	0	1	0	1	1	1	56.701	52.809	35.5556	50	60.5634	47.7477	66.9291	40	55.5556	46.6667	54.5455	58.8235	57.6923	41.2371	29.2135	15.5556	32	28.169	34.2342	39.3701	20	29.6296	20
GSRG0016691_5	GSRG0016691	Cyp2u1	5	-1	chr2:236414469-236416282	1	1	1	1	94.1558	92.5668	94.8718	98.4848	1	1	1	1	1	1	1	1	1	1	1	1	1	91.3978	90.566	98.6395	96.0199	92.4242	93.4545	91.8216	94.2446	90.8397	94.8718	92.3567	77.1429	98.4848	77.4194	83.9623	76.1905	74.6269	77.2727	80.7273	82.5279	89.2086	90.0763	89.7436
GSRG0016732_9	GSRG0016732	Ifi44	9	-1	chr2:256898056-256899178	0	1	0	1	30.6782	27.516	27.2727	34.6939	0	0	1	0	1	0	1	0	0	0	1	0	1	20.7547	34.6154	37.931	29.4118	30.2326	17.0213	35.2941	9.09091	27.2727	16.6667	26.9231	22.2222	34.6939	11.3208	23.0769	34.4828	23.5294	27.907	12.766	29.4118	0	18.1818	0
GSRG0016732_8	GSRG0016732	Ifi44	8	-1	chr2:256899380-256905027	1	0	0	0	41.4586	34.2788	45.4545	20	1	1	0	1	0	1	0	0	0	1	0	0	0	48.8372	38.9831	33.3333	44.6809	46.3415	39.4737	17.0213	9.09091	27.2727	45.4545	20	4.7619	19.0476	27.907	33.8983	25	38.2979	14.6341	34.2105	12.766	0	0	27.2727
GSRG0016732_2	GSRG0016732	Ifi44	2	-1	chr2:256913728-256914792	1	1	1	1	87.8087	83.1805	92	100	1	1	1	1	1	1	1	1	1	1	1	1	1	87.0968	90.8046	100	73.3333	75.6098	82.3529	91.5789	92	80.9524	90.9091	75.6098	94.5946	100	58.0645	55.1724	90	73.3333	43.9024	70.5882	77.8947	48	76.1905	27.2727
GSRG0016732_3	GSRG0016732	Ifi44	3	-1	chr2:256913273-256913571	1	1	1	1	86.8839	94.881	100	100	1	1	1	1	1	1	1	1	1	1	1	1	1	78.5714	79.2208	100	89.7436	100	87.5	97.1429	95.3488	90.4762	100	74.5455	86.3636	100	67.8571	62.3377	81.4815	76.9231	94.7368	79.1667	97.1429	69.7674	85.7143	43.2432
GSRG0016742_20	GSRG0016742	Adgrl2	20	-1	chr2:258803611-258804324	0	1	0	0	38.3476	46.8864	50	45.4545	1	1	0	0	1	0	1	1	0	0	0	0	1	55.5556	36.8421	27.6596	33.3333	69.2308	31.4286	40	50	28.5714	0	20	40	45.4545	44.4444	31.5789	8.51064	20	61.5385	17.1429	30	50	14.2857	0
GSRG0016742_19	GSRG0016742	Adgrl2	19	-1	chr2:258804352-258804658	1	0	0	1	50.6007	53.7668	60	60	1	1	0	1	0	0	1	1	0	0	0	1	1	75	36	38.4615	52.9412	77.7778	27.2727	56.25	60	33.3333	11.1111	50	60	36.8421	66.6667	32	15.3846	41.1765	22.2222	0	43.75	40	16.6667	0
GSRG0016742_24	GSRG0016742	Adgrl2	24	-1	chr2:258794933-258798346	1	0	0	0	25.5009	28.174	17.2414	27.907	1	0	1	1	0	1	0	0	0	0	0	1	0	29.2308	16.4835	30.8176	25.4717	29.2929	29.5652	25.6637	17.2414	10.2804	8.57143	21.2121	27.907	15.7895	25.641	15.3846	25.1572	25.4717	22.2222	25.2174	19.469	13.7931	5.60748	5.71429
GSRG0016754_1	GSRG0016754	Clic2	1	1	chr20:295606-304750	1	0	0	0	40.2016	22.2469	100	50	1	0	1	1	0	0	0	0	0	0	0	0	0	48.8372	19.0476	52.381	40.5405	29.4118	10.3448	26.9841	100	0	14.2857	10.2041	50	9.67742	46.5116	14.2857	33.3333	37.8378	17.6471	9.1954	22.2222	0	0	0
GSRG0016792_1	GSRG0016792	Rpp21	1	1	chr20:2515605-2515680	1	1	1	1	47.399	47.7462	47.7941	49.8155	1	1	1	1	1	1	1	1	1	1	1	1	1	43.7681	51.5306	37.2385	57.0588	47.8261	53.0017	42.4107	43.3155	47.7941	43.4084	48.9489	39.8305	49.8155	37.6812	42.8571	30.1255	49.4118	40.1338	49.7427	34.375	34.2246	43.3824	41.1576
GSRG0016802_2	GSRG0016802	Prr3	2	1	chr20:3300795-3301061	1	1	0	1	41.2128	34.8444	54.6667	45.4545	1	1	1	1	0	1	1	1	0	0	1	1	1	40.1015	37.1728	46.0674	41.5094	32	33.3333	39.2	54.6667	36.8421	16.4557	31.1111	45.4545	33.3333	34.5178	30.3665	44.9438	35.8491	20	26.4706	32.8	48	3.50877	12.6582
GSRG0016802_1	GSRG0016802	Prr3	1	1	chr20:3300386-3300716	0	0	0	1	46.9644	47.3368	53.2468	59.2593	1	0	0	0	1	0	0	0	0	0	0	1	1	58.4541	37.7778	48.7685	42.8571	44.4444	44.1176	53.4483	53.2468	34.4828	23.8095	32.6087	59.2593	50.5376	28.9855	15.5556	20.6897	10.1382	28.3951	13.7255	17.2414	18.1818	10.3448	12.6984
GSRG0016806_8	GSRG0016806	Atat1	8	1	chr20:3358384-3360394	0	1	0	1	25.928	27.2621	18.8679	34.2466	1	0	0	0	1	0	1	0	0	0	0	1	1	32.6599	23.7354	27.1845	20.132	30.8943	22.2535	28.6385	16.9811	18.8679	15.7895	15.2542	34.2466	30.2326	29.6296	22.5681	18.4466	19.802	28.4553	21.9718	27.6995	8.80503	15.0943	15.7895
GSRG0016834_8	GSRG0016834	Ager	8	1	chr20:4365153-4365467	1	1	0	1	65.9944	62.1607	71.4286	73.913	1	1	1	1	1	1	0	0	0	0	1	1	1	67.8571	68.75	58.1395	69.2308	75.7576	50.7246	60	71.4286	62.5	30.7692	47.8261	45.4545	73.913	28.5714	50	51.1628	33.8462	72.7273	49.2754	21.8182	57.1429	37.5	15.3846
GSRG0016834_2	GSRG0016834	Ager	2	1	chr20:4363565-4363711	1	1	0	0	70.2663	60.2269	100	60	1	1	1	1	1	1	1	0	0	1	0	1	0	65.2174	72.093	79.3103	64.4444	66.6667	51.8519	62.1622	66.6667	33.3333	100	16.6667	60	33.3333	30.4348	37.2093	68.9655	35.5556	61.1111	44.4444	48.6486	33.3333	0	88.8889
GSRG0016834_1	GSRG0016834	Ager	1	1	chr20:4363257-4363457	1	1	0	1	100	100	100	100	1	1	1	1	1	1	1	0	0	1	1	1	1	100	100	100	100	100	100	100	100	100	100	100	100	83.3333	100	64.7059	82.6087	96.2963	72.7273	90.9091	83.3333	85.7143	80	100
GSRG0016834_3	GSRG0016834	Ager	3	1	chr20:4363905-4364077	1	1	0	1	82.1181	85.9142	100	100	1	1	1	1	1	1	1	0	0	1	1	1	1	60	93.9394	84.2105	90.3226	92.3077	82.9787	82.4561	100	55.5556	100	89.4737	100	52.9412	32.9412	48.4848	57.8947	48.3871	76.9231	29.7872	31.5789	88.8889	22.2222	36.3636
GSRG0016842_1	GSRG0016842	Dxo	1	1	chr20:4517426-4517602	0	1	1	1	35.1301	36.4389	60	43.5897	0	1	1	0	1	0	1	0	1	1	1	1	1	34.1935	35.7576	39.4958	31.0734	35	30.3167	44	33.3333	46.1538	60	34.1772	43.5897	27.7311	23.2258	35.1515	26.8908	24.8588	31.6667	16.2896	40	19.2982	38.4615	54.5455
GSRG0016843_1	GSRG0016843	Nelfe	1	1	chr20:4530523-4530844	1	1	1	1	42.8043	49.3707	63.6364	47.6923	1	1	1	1	1	1	1	1	1	0	0	1	1	44.8276	30.3797	45.1327	50.8772	60	37.7246	50.3876	63.6364	41.8182	26.1538	27.8351	47.6923	35.8974	37.931	25.3165	38.9381	49.1228	57.1429	37.1257	44.9612	54.5455	32.7273	18.4615
GSRG0016851_2	GSRG0016851	Lsm2	2	1	chr20:4967305-4967554	0	1	0	0	68.022	48.1385	71.4286	40	0	1	0	1	1	1	0	0	0	1	0	0	0	42.8571	60	69.2308	100	57.1429	60	27.2727	6.66667	25	71.4286	33.3333	40	33.3333	0	60	15.3846	57.1429	57.1429	40	18.1818	0	0	28.5714
GSRG0016857_1	GSRG0016857	Ly6g6e	1	1	chr20:5067410-5068091	1	1	1	1	87.355	83.8429	100	100	0	1	1	1	1	1	1	1	0	1	1	0	1	93.8462	91.3043	80	84.2697	87.234	86.5169	77.7778	93.75	100	69.2308	100	90.9091	88.2353	24.6154	56.5217	46.6667	51.6854	38.2979	51.6854	50	62.5	60	66.6667
GSRG0016861_2	GSRG0016861	G4	2	1	chr20:5118430-5118566	1	1	1	1	54.4645	48.7667	52.6718	61.4035	1	1	1	1	1	1	1	1	1	1	1	1	1	50.9554	50	51.6484	65.2542	47.8632	51.7241	46.7128	46.5909	52.6718	40.3727	53.7634	61.4035	56.71	46.4968	47.7612	48.3516	63.5593	33.3333	44.5141	38.0623	27.2727	51.9084	39.7516
GSRG0016861_1	GSRG0016861	G4	1	1	chr20:5118093-5118288	1	1	1	1	62.0391	61.3266	68.6275	66.0377	1	1	1	1	1	1	1	1	1	1	1	1	1	70.5069	70.9677	53.3742	53.3074	61.2069	69.1729	53.6	68.6275	68.0672	52.9412	62.7907	66.0377	62.963	58.0645	70.1613	49.0798	44.358	59.4828	52.6316	45.3333	62.7451	65.5462	47.0588
GSRG0016867_4	GSRG0016867	Rps18	4	1	chr20:5445327-5445433	0	1	0	0	54.2959	46.3184	33.3333	9.43396	0	0	0	1	1	0	1	0	0	0	0	0	0	33.3333	57.5758	52.9412	73.3333	58.3333	22.7273	57.8947	28.5714	20	33.3333	9.43396	0	8.33333	0	18.1818	0	40	33.3333	9.09091	42.1053	14.2857	0	13.3333
GSRG0016867_2	GSRG0016867	Rps18	2	1	chr20:5442489-5444958	1	1	1	1	68.5804	60.7453	51.3514	62.6168	1	1	1	1	1	1	1	0	1	1	1	1	1	58.7879	73.9837	65.0794	76.4706	56.5217	57.1429	68.5714	27.2727	51.3514	48.1481	60.9195	62.6168	42.5743	47.2727	42.2764	47.619	65.5462	47.8261	45.7143	60	21.2121	48.6486	44.4444
GSRG0016867_3	GSRG0016867	Rps18	3	1	chr20:5445148-5445234	0	0	1	0	42.7923	24.9733	60	18.8406	0	1	0	1	0	0	1	1	0	1	0	0	0	26.9231	38.8889	62.5	42.8571	27.2727	17.6471	30	60	21.0526	39.1304	8.51064	18.8406	7.69231	23.0769	33.3333	0	42.8571	0	11.7647	30	30	21.0526	26.087
GSRG0016869_1	GSRG0016869	Pfdn6	1	1	chr20:5456020-5456128	0	1	1	0	90.1301	89.8861	88.4142	84.0764	0	0	1	1	1	0	1	1	0	1	0	0	0	88.2145	89.1425	91.9204	91.2431	92.0055	87.4494	90.2033	88.4142	84.6004	87.234	82.6087	80.9396	84.0764	24.1603	21.4682	32.5527	31.6054	30.5996	20.8502	29.6673	39.1021	19.1033	34.5532
GSRG0016872_19	GSRG0016872	Syngap1	19	1	chr20:5560243-5560988	1	1	0	0	41.4549	41.0342	33.3333	40.4255	1	1	1	1	0	1	1	0	0	0	0	1	0	35.0877	39.8058	39.2593	51.6667	41.9355	33.945	47.2222	33.3333	30.7692	16.9811	3.33333	40.4255	24.5902	28.0702	31.068	25.1852	43.3333	17.2043	29.3578	36.1111	16.6667	23.0769	7.54717
GSRG0016872_20	GSRG0016872	Syngap1	20	1	chr20:5561069-5563817	1	0	0	0	42.8279	41.7756	50	37.7049	1	1	1	1	0	1	0	1	0	0	0	1	0	41.6667	40	41.4966	48.1481	39.4737	48.1481	37.7049	50	33.3333	19.1489	10.7143	37.7049	26.9231	35	29.0909	38.0952	30.8642	21.0526	37.037	20.765	41.6667	9.52381	4.25532
GSRG0016872_11	GSRG0016872	Syngap1	11	1	chr20:5552143-5553540	0	0	0	1	25.4473	25.6614	28	39.5349	1	0	1	0	0	0	0	0	1	0	1	0	1	27.7108	21.4286	31.0811	21.5686	29.2517	21.9512	25.7812	20	28	21.3115	39.5349	12.963	33.3333	25.3012	21.4286	25.6757	19.6078	19.0476	18.2927	25	20	26.6667	6.55738
GSRG0017295_3	GSRG0017295	Fance	3	1	chr20:7897668-7897913	1	1	1	1	72.7414	65.9067	82.6087	75.9494	1	1	1	1	1	1	1	1	1	1	1	1	1	68.932	74.8252	75.5102	71.6981	65.7993	61.7716	70.1493	76.4706	67.8832	82.6087	67.0213	70.5882	75.9494	67.4757	69.2308	70.068	44.8113	62.4535	59.2075	64.1791	56.4706	67.1533	81.1594
GSRG0017300_6	GSRG0017300	Rnf8	6	1	chr20:8303394-8304350	1	1	1	1	97.6744	95.8974	100	100	1	1	1	1	1	1	1	1	1	1	1	1	1	100	100	100	90.6977	100	100	87.6923	90	100	100	85.1852	90.4762	100	70.1754	76.4706	82.7586	74.4186	50	52.6316	43.0769	80	66.6667	54.5455
GSRG0017362_50	GSRG0017362	Ank3	50	1	chr20:20469924-20471196	1	1	1	0	100	95.2381	100	100	1	1	1	1	1	1	0	0	1	1	0	1	0	100	100	100	100	100	85.7143	100	100	100	100	14.2857	100	0	80	66.6667	46.1538	66.6667	75	42.8571	0	0	80	90.9091
GSRG0017362_48	GSRG0017362	Ank3	48	1	chr20:20464431-20469647	0	1	0	1	100	90.4762	100	100	0	0	0	0	1	1	0	0	0	0	1	1	0	100	100	100	100	100	71.4286	100	100	100	100	100	66.6667	0	0	0	0	0	66.6667	57.1429	0	0	0	0
GSRG0017362_49	GSRG0017362	Ank3	49	1	chr20:20469732-20469866	0	1	1	0	46.4286	86.6667	100	100	1	0	0	0	1	1	0	1	0	1	1	0	0	100	0	85.7143	0	100	100	60	100	100	100	100	0	0	44.4444	0	14.2857	0	72.7273	80	20	66.6667	0	57.1429
GSRG0017737_6	GSRG0017737	Tube1	6	1	chr20:44229763-44231830	1	1	1	1	80.7147	80.6002	92.8571	92.7273	1	1	1	1	1	1	1	1	1	1	1	1	1	87.3684	73.3333	70	92.1569	95.9184	64.7059	81.1765	92.8571	75	79.3103	64.7059	73.6842	92.7273	82.1053	69.3333	70	35.2941	89.7959	63.8655	70.5882	85.7143	75	75.8621
GSRG0017737_7	GSRG0017737	Tube1	7	1	chr20:44231984-44232168	1	1	1	1	52.0504	50.9382	62.963	65.2174	1	1	1	1	1	1	1	1	0	1	0	1	1	49.5652	56.044	60	42.5926	60	44.898	47.9167	30.9091	23.8095	62.963	40.5405	46.3415	65.2174	40	35.1648	47.5	42.5926	36	40.8163	41.6667	29.0909	23.8095	29.6296
GSRG0017738_7	GSRG0017738	Fyn	7	1	chr20:44596046-44596417	1	1	1	1	97.2973	98.1481	100	100	1	1	1	1	1	1	1	1	1	1	1	1	1	100	89.1892	100	100	100	94.4444	100	100	100	100	87.8788	100	100	35.2941	70.2703	76.9231	36.3636	87.5	27.7778	100	36.3636	66.6667	82.3529
GSRG0017738_8	GSRG0017738	Fyn	8	1	chr20:44596574-44599140	1	0	1	1	46.7654	36.4375	51.1111	77.7778	1	1	0	1	0	0	1	1	1	1	1	1	1	56.25	39.5833	33.3333	57.8947	36.1111	26.6667	46.5347	40.9091	51.1111	40	42.5532	77.7778	66.6667	37.5	31.25	17.7778	36.8421	22.2222	23.3333	39.604	36.3636	40	40
GSRG0017742_9	GSRG0017742	Rev3l	9	1	chr20:44882681-44890494	0	1	0	0	30.3168	34.4148	20.7921	24.7312	1	1	0	0	1	1	0	0	0	0	0	0	0	38.0282	33.3333	25.6198	24.2857	39.2857	38.3178	25.641	20.7921	11.1111	5.88235	8.33333	24.7312	23.0769	38.0282	26.9231	13.2231	14.2857	33.9286	29.9065	19.2308	9.90099	9.87654	0
GSRG0017855_1	GSRG0017855	Hsd17b8	1	-1	chr20:3818989-3819146	1	1	0	1	31.0145	29.8851	32.0755	38.2199	0	1	1	1	0	1	1	1	0	0	1	0	1	28.6307	27.5591	34.2995	33.5689	25.9912	27.2727	36.3914	32.0755	20.6349	24.7059	31.0811	32.973	38.2199	24.0664	27.5591	28.0193	28.2686	15.859	25.0784	33.6391	30.1887	19.0476	20
GSRG0017855_2	GSRG0017855	Hsd17b8	2	-1	chr20:3818690-3818770	1	0	0	0	33.134	28.3796	38.5246	35.1916	1	0	1	1	0	0	1	1	0	0	0	0	0	39.8964	25.6831	34.5865	32.3699	29.4118	22.3938	33.3333	38.5246	23.0769	22.0339	35.1916	31.8182	21.1382	25.3886	19.1257	27.0677	29.4798	18.9542	18.9189	27.0531	27.8689	17.1946	20.339
GSRG0017868_8	GSRG0017868	Egfl8	8	-1	chr20:4378430-4378603	1	1	1	1	71.4812	71.7994	78.9474	57.8027	1	1	1	1	1	1	1	1	1	1	1	1	1	56.1856	74.1655	78.7879	76.7857	68.798	69.4761	77.1242	77.7778	78.9474	72.7848	57.8027	57.1429	57.4194	42.7835	61.2482	66.6667	58.0357	62.4041	56.492	66.3399	70.3704	67.8363	72.1519
GSRG0017878_6	GSRG0017878	Ddx39b	6	-1	chr20:4808338-4810618	0	1	0	0	50.2508	46.6117	34.7788	36.8421	0	0	1	1	1	0	1	0	0	1	0	0	0	47.4178	42.6614	56.2622	54.6619	46.4789	41.6693	51.6868	32.4207	34.7788	33.8794	31.3293	34.8943	36.8421	20.579	22.647	29.1585	25.6228	25.0271	22.8661	26.6709	18.4438	20.9887	25.6143
GSRG0017892_10	GSRG0017892	Ly6g5b//Csnk2b	10	-1	chr20:5107321-5107576	0	0	0	1	44.0162	29.8413	100	100	0	0	1	1	0	1	0	0	1	0	0	1	1	27.2727	47.8261	44.4444	56.5217	16.6667	42.8571	30	33.3333	100	100	0	100	100	18.1818	17.3913	33.3333	52.1739	0	38.0952	20	0	100	0
GSRG0017892_9	GSRG0017892	Ly6g5b//Csnk2b	9	-1	chr20:5107706-5107801	1	1	0	1	94.4444	100	100	100	1	1	1	1	1	1	1	0	0	0	1	0	1	77.7778	100	100	100	100	100	100	100	0	100	100	0	100	44.4444	33.3333	66.6667	60	66.6667	61.5385	100	0	0	0
GSRG0017905_18	GSRG0017905	Vps52	18	-1	chr20:5433403-5433716	0	0	0	1	31.0707	23.8183	28.6624	57.6547	1	1	0	0	0	0	0	0	0	0	1	1	1	39.8754	34.5576	25.8333	24.0163	19.3309	29.429	22.695	18.7192	28.6624	18.4136	39.3333	43.3628	57.6547	33.6449	31.0518	20.4167	17.0963	13.7546	20.4978	19.1489	15.7635	22.293	16.9972
GSRG0017907_2	GSRG0017907	Rgl2	2	-1	chr20:5464520-5465787	1	0	0	0	52.6893	40.1872	51.3514	44.8276	1	1	1	1	0	0	1	0	0	1	0	1	0	47.3684	47.9452	63.6364	51.8072	46.6667	28.4404	45.4545	25.3731	16.2791	51.3514	20	44.8276	27.8689	42.1053	41.0959	50	45.7831	8.88889	23.8532	34.5455	23.8806	9.30233	48.6486
GSRG0017907_6	GSRG0017907	Rgl2	6	-1	chr20:5463222-5463481	1	0	0	1	59.0606	41.2704	30.2752	36.1345	1	1	1	0	0	0	0	0	0	0	0	1	1	63.3333	63.1902	53.6842	56.0345	46.3918	34.5622	42.8571	30.2752	23.0769	22.5806	16.129	36.1345	34.4	51.1111	30.6748	30.5263	24.1379	20.6186	16.5899	23.6735	20.1835	19.7802	8.60215
GSRG0017910_1	GSRG0017910	Daxx	1	-1	chr20:5484914-5485770	1	1	1	1	57.8291	56.4128	60.7843	68	1	1	1	1	1	1	1	1	1	1	1	1	1	65.4762	56.4356	60.9195	48.4848	52.6316	49.6503	66.9565	46.6667	46.1538	60.7843	49.4949	68	52.7273	60.7143	45.5446	48.2759	45.4545	44.7368	47.5524	38.2609	29.3333	41.0256	35.2941
GSRG0017919_6	GSRG0017919	Stk38	6	-1	chr20:6234832-6236690	1	1	1	0	52.3913	40.0484	40.2062	40.4255	1	1	1	1	1	0	1	1	0	1	0	0	0	51.3514	55.5556	53.1532	49.505	40.8451	30.4813	48.8189	40.2062	21.5686	36.8421	35.8779	40.4255	24.4444	38.9189	46.7836	45.045	47.5248	30.9859	22.4599	32.2835	35.0515	11.7647	35.0877
GSRG0018403_1	GSRG0018403	RGD1564450	1	-1	chr20:7141252-7141927	1	1	0	1	52.6349	64.6915	51.6129	72.8395	1	0	1	1	1	1	1	1	0	0	1	1	1	56.25	49.6403	52.4752	52.1739	61.3445	61.1511	71.5789	47.9452	47.541	51.6129	72.8395	60.6061	71.0145	30	24.4604	47.5248	27.5362	45.3782	38.8489	38.9474	27.3973	19.6721	9.67742
GSRG0018425_14	GSRG0018425	Cbs	14	-1	chr20:10365343-10366096	0	0	0	1	54.1259	70	100	100	0	0	0	0	0	0	0	1	0	0	1	1	1	20	69.2308	100	27.2727	60	100	50	60	100	100	100	100	100	0	0	0	0	0	0	25	40	0	0
GSRG0018425_13	GSRG0018425	Cbs	13	-1	chr20:10366213-10367065	0	1	1	1	75	91.6667	100	100	1	0	1	0	0	1	1	1	1	0	1	1	0	100	33.3333	100	66.6667	100	100	75	100	100	50	100	75	100	100	22.2222	80	0	0	61.5385	75	40	66.6667	0
GSRG0018426_3	GSRG0018426	U2af1	3	-1	chr20:10401194-10401977	1	1	1	1	77.327	69.4168	54.0984	87.9518	1	1	1	1	1	1	1	1	1	1	1	1	1	78.0142	71.9557	77.7778	81.5603	75.4902	63.1399	69.6203	54.0984	50	46.0317	70.7692	73.1092	87.9518	48.227	67.1587	63.2479	71.6312	61.7647	46.4164	43.6709	52.459	34.0909	36.5079
GSRG0018459_6	GSRG0018459	Rab36	6	-1	chr20:14560389-14561695	1	1	1	1	56.3049	47.9787	43.8849	53.6424	1	1	1	1	1	1	1	1	1	1	1	1	1	58.2418	50.9434	57.8947	58.1395	46.8468	39.8936	57.1956	36.9048	43.8849	41.9355	40.5405	53.6424	48.6486	54.2125	46.5409	55.7895	57.8073	43.2432	35.1064	56.8266	27.381	34.5324	41.2903
GSRG0018500_5	GSRG0018500	Sgpl1	5	-1	chr20:30712643-30714662	1	0	0	0	38.2069	23.0959	23.506	17.9775	1	1	1	1	0	0	0	0	0	0	0	0	0	39.6135	35.3211	45.0746	32.8185	23.8095	22.4719	23.0061	23.506	16.2304	21.2435	8.18182	17.3745	17.9775	38.1643	33.0275	43.5821	30.1158	14.5363	20.2247	15.3374	18.3267	14.6597	17.6166
GSRG0018514_14	GSRG0018514	Ddx21	14	-1	chr20:32215414-32215816	0	0	0	1	52.7963	48.599	20	100	0	0	0	0	0	0	0	0	0	0	1	1	0	10.3448	71.4286	100	29.4118	66.6667	39.1304	40	0	0	20	100	60	33.3333	0	0	0	11.7647	0	17.3913	20	0	0	0
GSRG0018576_3	GSRG0018576	NA	3	1	chr3:2171603-2173310	1	1	0	1	63.0835	52.3948	36.1702	35.7143	1	1	1	1	1	1	1	0	0	1	1	1	1	62.3188	47.0968	69.8413	73.0769	52.2124	47.619	57.3529	36.1702	29.6296	35.3846	28.5714	33.3333	35.7143	36.2319	37.4194	66.6667	53.8462	30.0885	39.6825	33.8235	19.1489	18.5185	27.6923
GSRG0018576_6	GSRG0018576	NA	6	1	chr3:2176612-2176973	1	1	1	1	49.6092	49.0057	42.3729	51.9231	1	1	0	1	1	1	1	1	1	1	1	1	1	55.1913	42.8571	52.1127	48.2759	57.8231	48.7685	40.4255	42.3729	37.3913	34.375	51.9231	46.9388	49.5327	53.5519	38.4615	18.3099	39.0805	42.1769	37.4384	38.2979	30.5085	26.087	29.6875
GSRG0018576_1	GSRG0018576	NA	1	1	chr3:2170680-2171050	1	0	1	1	62.4571	61.1501	52.6316	56.25	1	1	1	1	1	0	0	1	1	1	0	1	1	66.3636	54.6798	65.6566	63.1285	70.3125	53.5135	59.6244	52.6316	48.3871	51.0638	56.25	48.2143	53.1034	34.5455	26.601	33.3333	32.4022	62.5	21.6216	24.4131	39.4737	34.4086	36.1702
GSRG0018576_2	GSRG0018576	NA	2	1	chr3:2171185-2171514	1	1	0	1	47.7899	43.7222	29.8969	36.8421	1	1	1	1	0	1	1	0	0	1	1	1	0	57.5758	39.7727	47.8992	45.9119	40.5405	46.2963	44.3299	23.0769	15.7895	29.8969	31.3725	36.8421	30.6452	56.9697	36.3636	47.0588	42.7673	14.4144	38.8889	39.1753	21.978	10.5263	26.8041
GSRG0018577_26	GSRG0018577	Pnpla7	26	1	chr3:2250674-2251688	1	1	1	1	84.2129	88.4326	100	95.122	1	1	1	1	1	1	1	1	1	1	1	1	1	93.9394	77.1429	80.7692	85	92.1569	84.9057	88.2353	100	100	90	87.234	92.3077	95.122	81.8182	34.2857	61.5385	82.5	47.0588	75.4717	73.5294	96.2963	76.9231	50
GSRG0018583_1	GSRG0018583	Rnf208	1	1	chr3:2462540-2462727	1	1	1	1	100	99.9677	100	100	1	1	1	1	1	1	1	1	1	1	1	1	1	100	100	100	100	100	100	99.9031	100	100	99.857	100	100	100	95.49	94.1568	93.8172	93.1118	93.1785	95.74	94.5023	98.9011	90.5632	96.0686
GSRG0018607_19	GSRG0018607	Kcnt1	19	1	chr3:3349989-3351144	1	1	0	1	63.613	56.5202	52.6316	59.5745	1	1	1	1	1	1	1	1	0	0	1	1	1	74.7748	51.9084	60.8856	66.8831	55.5556	50.9615	63.0435	52.6316	37.1429	30.1587	54.1667	59.5745	44.4444	70.8709	34.3511	51.6605	52.5974	30.8642	45.1923	58.6957	44.7368	22.8571	22.2222
GSRG0018609_12	GSRG0018609	Gpsm1	12	1	chr3:3788710-3790713	1	1	1	1	95.458	98.2131	100	100	1	1	1	1	1	1	1	1	1	1	1	1	1	97.4843	100	87.0504	97.2973	100	98.0583	96.5812	100	100	100	96.9697	89.0909	100	81.761	84.2105	56.1151	81.0811	70.8861	85.4369	80.3419	86.3636	88	80.9524
GSRG0018641_1	GSRG0018641	Cercam	1	1	chr3:8428067-8430308	0	0	1	1	44.7421	57.8704	66.6667	75	0	0	0	0	0	0	0	1	1	1	1	1	0	25	33.3333	42.8571	77.7778	66.6667	62.5	44.4444	42.8571	66.6667	50	75	50	66.6667	0	0	19.0476	22.2222	16.6667	25	0	28.5714	50	50
GSRG0018641_2	GSRG0018641	Cercam	2	1	chr3:8430370-8430904	0	1	0	0	51.0018	45.8442	50	39.1304	1	0	0	1	0	1	1	0	0	0	0	0	0	68.4211	22.2222	41.9355	71.4286	41.1765	38.4615	57.8947	16.129	50	28	25	39.1304	25	31.5789	0	12.9032	57.1429	0	30.7692	42.1053	6.45161	0	0
GSRG0018642_23	GSRG0018642	Odf2	23	1	chr3:8488000-8489084	1	1	0	0	100	100	100	100	1	1	0	1	1	0	1	1	0	0	0	0	0	100	100	100	100	100	100	100	100	0	100	0	0	100	76.9231	53.3333	0	85.7143	40	0	50	100	0	0
GSRG0018642_20	GSRG0018642	Odf2	20	1	chr3:8483539-8484886	1	0	0	0	44.9263	41.283	43.2558	43.4978	1	1	1	1	0	0	1	0	0	0	0	1	0	46.8085	35.1981	51.8006	45.898	39.1304	39.8773	44.8413	27.1429	43.2558	42.5414	27.3543	43.4978	28.5714	32.3404	25.1748	42.1053	38.5809	21.4047	24.5399	32.5397	17.8571	23.2558	24.3094
GSRG0018645_53	GSRG0018645	Sptan1	53	1	chr3:8596440-8597428	1	0	0	0	39.2752	29.0354	23.2143	48.8372	1	1	1	1	0	0	1	0	0	0	0	0	1	35.8209	34.3195	42.9864	43.9739	29.7561	20.6154	36.7347	22.6415	20	23.2143	33.945	28.75	48.8372	29.1045	31.3609	41.629	36.4821	20.4878	20.3077	31.6327	20.7547	14	17.8571
GSRG0018659_2	GSRG0018659	Tor1b	2	1	chr3:9793876-9795798	1	1	0	1	38.9091	34.7254	39.4737	45.2381	1	1	1	0	1	0	1	1	0	0	1	1	1	40.5941	34.8837	49.2063	30.9524	39.1304	31.1475	33.8983	39.4737	28.8889	36.5079	28.3951	37.5	45.2381	37.6238	34.8837	44.4444	19.0476	36.5217	14.7541	25.4237	28.9474	17.7778	22.2222
GSRG0018671_8	GSRG0018671	Ciz1	8	1	chr3:11400479-11400631	1	1	1	1	60.0405	52.9402	56.383	70	1	1	1	1	1	1	1	1	1	1	1	1	1	63.1148	57.1072	56.2682	63.6719	52.8239	51.1211	54.8757	56.383	54.1667	55.7047	44.5652	70	52.2936	50.8197	47.8803	41.9825	47.2656	45.8472	44.3946	44.7419	38.2979	47.2222	44.2953
GSRG0018683_4	GSRG0018683	Rpl12	4	1	chr3:12010913-12011318	1	1	0	0	53.7878	63.6149	27.2727	33.3333	1	1	1	1	1	1	1	1	0	0	1	0	0	42.1053	48.5714	58.6207	65.8537	67.4419	58.4906	64.9123	27.2727	1.23457	25	33.3333	16.6667	3.84068	31.5789	34.2857	34.4828	43.9024	60.4651	41.5094	52.6316	27.2727	1.23457	12.5
GSRG0018683_5	GSRG0018683	Rpl12	5	1	chr3:12011406-12011547	1	1	0	1	56.1468	58.1306	60	60	1	1	1	1	1	1	1	0	0	1	1	1	0	58.7302	47.3684	54.386	64.1026	74.1935	36.2637	63.9344	15.7895	0.659341	60	60	53.4884	3.50076	53.9683	38.5965	49.1228	61.5385	51.6129	30.7692	55.7377	15.7895	0	60
GSRG0018734_2	GSRG0018734	Arpc5l	2	1	chr3:23306174-23306702	1	1	0	0	50.6383	47.6135	42.8571	32.1429	1	1	1	1	1	1	1	0	0	1	0	0	1	53.5714	50	44.9275	54.0541	46.9388	45.9016	50	32.2581	35	42.8571	31.7073	24.4898	32.1429	32.1429	47.2222	31.8841	51.3514	36.7347	31.1475	32.6923	9.67742	15	28.5714
GSRG0018765_19	GSRG0018765	Gpd2	19	1	chr3:43355732-43357814	1	1	1	1	100	99.8308	100	100	1	1	1	1	1	1	1	1	1	1	1	1	1	100	100	100	100	100	99.4924	100	100	100	100	100	99.1379	100	81.8182	73.0994	71.1297	90.4025	98.2906	89.8477	58.4699	85.0829	78.0952	92.823
GSRG0018773_10	GSRG0018773	March7	10	1	chr3:46321282-46323840	0	0	0	1	25.8033	30.3644	32.3077	40.0881	0	0	0	0	1	0	0	0	1	0	0	1	1	20	26.9737	27.0471	29.1925	38.9831	24.3719	27.7383	28.8136	32.3077	23.9669	23.1788	40.0881	37.6947	7.47664	10.5263	16.3772	15.735	29.9435	15.0754	12.2333	16.2712	30.7692	19.8347
GSRG0018779_14	GSRG0018779	Slc4a10	14	1	chr3:48217322-48218294	1	1	0	1	74.0655	71.5152	100	77.7778	1	1	1	1	1	1	1	0	0	1	0	1	1	87.0968	67.3469	81.8182	60	80	54.5455	80	64.7059	25	100	0	50	77.7778	83.871	48.9796	36.3636	60	30	45.4545	80	23.5294	0	40
GSRG0018779_15	GSRG0018779	Slc4a10	15	1	chr3:48218433-48220407	1	1	1	1	100	98.8095	100	100	1	1	1	1	1	1	0	1	1	0	0	1	1	100	100	100	100	100	100	96.4286	100	100	66.6667	100	66.6667	100	72.2222	86.4865	86.9565	57.1429	72.7273	88.8889	17.8571	93.3333	100	0
GSRG0018782_5	GSRG0018782	Scn2a	5	1	chr3:51749461-51749837	1	1	0	0	51.9137	67.4603	100	100	1	0	1	1	1	1	0	0	0	0	0	0	0	84.6154	25	33.3333	64.7059	66.6667	85.7143	50	100	0	100	100	25	42.8571	30.7692	25	33.3333	35.2941	66.6667	85.7143	0	0	0	0
GSRG0018782_6	GSRG0018782	Scn2a	6	1	chr3:51749930-51750024	1	0	0	0	76.0101	66.6667	100	100	1	0	1	1	0	1	0	0	0	1	1	0	0	81.8182	100	66.6667	55.5556	0	100	100	50	77.7778	100	100	0	100	54.5455	25	50	44.4444	0	100	0	0	22.2222	66.6667
GSRG0018796_2	GSRG0018796	Ppig	2	1	chr3:55960625-55961074	1	1	0	1	53.6602	41.2511	50	54.5455	1	1	1	0	1	1	1	0	0	0	1	1	1	73.5849	70.5882	38.8889	31.5789	42.8571	37.5	43.3962	20	50	18.5185	30.4348	54.5455	37.5	67.9245	58.8235	27.7778	15.7895	28.5714	37.5	33.9623	6.66667	25	7.40741
GSRG0018798_1	GSRG0018798	Klhl23	1	1	chr3:56057158-56058875	0	1	0	0	29.4733	42.2381	33.3333	50	0	0	0	0	0	1	1	0	0	0	0	0	1	29.6296	29.4118	27.2727	31.5789	33.3333	39.5349	53.8462	25.9259	16.6667	33.3333	18.5185	50	46.1538	7.40741	17.6471	18.1818	0	19.0476	32.5581	35.8974	0	4.16667	22.2222
GSRG0018810_3	GSRG0018810	Dync1i2	3	1	chr3:57823121-57831884	0	1	0	1	27.0884	32.3046	30.3704	32.0261	1	0	1	0	1	1	1	1	0	0	0	1	1	27.673	22.6087	33.3333	24.7387	28.9617	28.7671	39.185	30.3704	16.5049	17.9487	14.2857	32.0261	29.8851	26.4151	21.7391	31.3131	21.6028	27.3224	26.7123	33.8558	28.1481	7.76699	17.094
GSRG0018812_6	GSRG0018812	Metap1d	6	1	chr3:58150842-58157924	0	1	0	0	31.1942	35.0947	12	17.4603	0	0	1	0	1	1	0	0	0	0	0	0	0	23.6842	29.5775	51.5152	20	42.8571	32.5301	29.8969	9.67742	12	6.12245	17.4603	13.0435	7.86517	15.7895	14.0845	36.3636	5	36.7347	31.3253	24.7423	6.45161	8	0
GSRG0018812_7	GSRG0018812	Metap1d	7	1	chr3:58158023-58159286	0	1	0	0	34.116	37.1741	20	20	0	0	0	0	1	1	0	0	0	0	0	0	0	34.2466	32.6087	40.2985	29.3103	38.4615	38.7097	34.3511	20	9.85915	11.5385	16.3636	20	18.2796	19.1781	23.913	11.9403	22.4138	27.6923	25.8065	16.7939	16	8.4507	7.69231
GSRG0018828_2	GSRG0018828	Hoxd4	2	1	chr3:61644597-61645297	0	1	0	0	95	100	100	100	0	1	0	0	0	1	1	1	0	0	0	1	0	100	100	80	100	100	100	100	100	0	0	100	100	100	0	28.5714	20	15.3846	0	50	28.5714	100	0	0
GSRG0018828_3	GSRG0018828	Hoxd4	3	1	chr3:61645334-61647419	1	1	0	0	69.8325	85.7143	100	100	1	0	1	1	1	1	1	1	0	0	0	0	0	75	62.5	52.9412	88.8889	100	66.6667	90.4762	100	100	0	0	100	100	62.5	25	47.0588	88.8889	44.4444	33.3333	85.7143	50	0	0
GSRG0018830_1	GSRG0018830	Hoxd3	1	1	chr3:61658543-61666285	1	1	0	0	88.3333	83.0688	100	100	1	1	1	1	0	1	1	0	0	0	0	1	0	73.3333	80	100	100	71.4286	77.7778	100	100	50	0	77.7778	100	100	40	60	44.4444	100	9.52381	66.6667	53.3333	0	0	0
GSRG0018833_10	GSRG0018833	Hnrnpa3	10	1	chr3:62487241-62487333	1	1	1	1	85.8403	87.1429	68.5714	80.3468	1	1	1	1	1	1	1	1	1	1	1	1	1	84.8341	90.0452	87.3874	81.0945	90.5512	88.0597	82.8179	68.1818	64	68.5714	68.2353	63.0952	80.3468	84.3602	85.9729	84.6847	79.602	83.4646	81.592	81.7869	68.1818	60	61.4286
GSRG0018839_12	GSRG0018839	Osbpl6	12	1	chr3:63412295-63421091	0	0	0	1	66.9356	61.7455	66.6667	67.5676	1	0	1	0	0	1	0	0	0	0	0	1	1	82.3009	44.9275	81.8182	58.6957	50.7692	63.3333	71.134	66.6667	55.5556	28.5714	40	67.5676	66.6667	28.3186	14.4928	27.2727	19.5652	21.5385	36.6667	10.3093	22.2222	0	0
GSRG0018906_6	GSRG0018906	Actg1	6	-1	chr10:109519278-109519383	1	1	1	1	54.7564	61.2656	42.8571	60.7843	1	1	1	1	1	1	1	0	1	1	1	1	1	60.5634	46.4286	72.3077	39.726	49.0909	64.7059	70	21.2121	42.8571	34.7826	60.7843	50	59.1837	59.1549	35.7143	52.3077	35.6164	43.6364	44.1176	44	18.1818	28.5714	26.087
GSRG0018906_2	GSRG0018906	Actg1	2	-1	chr10:109520631-109520723	1	1	1	1	75.9686	59.9116	62.963	75	1	1	1	1	1	1	1	1	1	1	1	1	0	79.2208	73.0769	75	76.5766	68.254	40.5405	70.9402	35.2941	48.1481	62.963	65.8537	75	34.8837	72.7273	69.2308	64.2857	66.6667	44.4444	34.2342	68.3761	29.4118	37.037	59.2593
GSRG0018906_4	GSRG0018906	Actg1	4	-1	chr10:109520105-109520246	1	1	1	1	83.9742	86.3684	64.7059	93.3333	1	1	1	1	1	1	1	1	1	1	1	1	1	85.7143	85.7143	74.4681	90	80	85.4545	93.6508	64.7059	60	53.8462	93.3333	51.7241	70.5882	51.4286	38.0952	72.3404	63.3333	40	65.4545	63.4921	52.9412	56	38.4615
GSRG0018906_5	GSRG0018906	Actg1	5	-1	chr10:109519566-109519665	1	1	0	0	90	95.2381	100	63.6364	1	0	1	1	1	1	1	0	0	0	0	0	1	80	100	100	80	100	85.7143	100	81.8182	100	100	63.6364	46.6667	63.6364	26.6667	0	40	60	42.1053	50	66.6667	18.1818	0	0
GSRG0018906_3	GSRG0018906	Actg1	3	-1	chr10:109520292-109520390	1	1	1	1	93.7177	95.4655	100	100	1	1	1	1	1	1	1	1	1	1	1	1	1	89.6907	92.4528	100	92.7273	100	90.6977	95.6989	100	65.7143	86.2069	100	89.7436	100	43.299	30.1887	74.4186	76.3636	30.7692	48.8372	45.1613	74.2857	51.4286	82.7586
GSRG0018949_11	GSRG0018949	Fnbp4	11	1	chr3:79597135-79598119	1	1	1	1	75.3888	71.0802	65.9864	77.9141	1	1	1	1	1	1	1	1	1	1	1	1	1	78.4038	73.6559	73.6527	75.8427	66.5615	72.0698	74.6094	57.8475	62.8866	65.9864	66.1017	77.9141	65.1376	55.8685	43.5484	48.503	52.809	31.5457	44.389	48.8281	49.3274	35.0515	42.1769
GSRG0018952_1	GSRG0018952	Kbtbd4	1	1	chr3:79728849-79729737	0	1	0	0	38.0139	45.2131	56.5217	60	0	0	1	1	1	1	0	0	1	0	1	0	0	41.3043	38.1818	28.125	44.4444	50.4	41.4894	43.75	56.5217	44	45.9016	60	47.8873	42.8571	17.3913	23.0303	28.125	28.8889	40	25.5319	22.9167	19.5652	29.3333	13.1148
GSRG0018953_13	GSRG0018953	Celf1	13	1	chr3:79838481-79838568	1	1	1	1	63.4471	64.6339	60.7843	70.5426	1	1	1	1	1	1	1	1	1	1	1	1	1	66.1538	62.9268	53.6232	71.0843	77.4436	58.794	57.6642	60.7843	51.0638	50.5376	65.9091	61.3445	70.5426	61.5385	51.7073	47.8261	68.6747	69.1729	56.2814	54.0146	54.902	40.4255	49.4624
GSRG0018960_1	GSRG0018960	Pacsin3	1	1	chr3:80072539-80076294	0	0	1	1	100	100	100	100	0	0	0	1	0	0	1	1	1	0	1	1	0	100	100	100	100	100	100	100	100	100	100	100	100	87.5	7.69231	0	25	34.7826	0	15.3846	44.4444	40	40	0
GSRG0019525_6	GSRG0019525	Slc1a2	6	1	chr3:92661753-92664828	1	1	1	1	93.9219	89.2903	100	100	1	1	1	1	1	1	1	1	1	1	1	1	1	96.0784	94.8052	89.2683	95.5357	87.3874	95.082	85.4015	100	100	97.6471	100	98.4496	94.5946	42.1569	46.7532	33.1707	58.9286	32.4324	43.4426	29.1971	73.9726	70.7692	40
GSRG0019525_7	GSRG0019525	Slc1a2	7	1	chr3:92664900-92665572	1	1	1	1	92.1926	91.0277	99.0148	98.1481	1	1	1	1	1	1	1	1	1	1	1	1	1	88.8	91.9708	94.9495	93.0502	94.2857	93.9394	84.858	99.0148	94.6903	90.3614	96.3964	98.1481	88.3721	52.8	42.3358	58.5859	67.1815	59.0476	51.9481	41.0095	66.0099	74.3363	62.6506
GSRG0019530_3	GSRG0019530	Lmo2	3	1	chr3:93920675-93920801	1	1	0	1	40.774	33.5442	46.6667	41.5385	1	1	1	1	1	1	1	0	0	1	1	1	0	38.326	31.0345	53.5714	40.1639	30.6122	34.1584	35.8621	32.5843	24.5714	46.6667	31.25	41.5385	26.8482	33.4802	25.8621	44.0476	29.5082	25.5102	31.6832	32.4138	24.7191	17.1429	40
GSRG0019595_3	GSRG0019595	Zfyve19	3	1	chr3:111015854-111016178	1	1	0	1	36.8639	39.0564	26.0116	42.5926	1	1	1	1	1	1	1	0	0	0	1	0	1	34.5455	42.3221	37.2549	33.3333	40.2062	35.6932	41.2698	26.0116	20.5674	19.7183	42.5926	28.3019	38.3459	31.2727	26.2172	30.5882	31.4815	36.0825	28.3186	30.9524	19.6532	17.0213	16.9014
GSRG0019608_5	GSRG0019608	Pla2g4b	5	1	chr3:111827353-111827505	1	0	0	0	49.805	26.0536	50	48.1481	1	0	1	1	1	0	0	0	0	0	0	1	0	58.3333	35.7143	50	55.1724	33.3333	24.1379	20.6897	50	37.5	33.3333	6.66667	48.1481	13.0435	54.1667	21.4286	31.25	31.0345	31.1111	13.7931	13.7931	50	25	11.1111
GSRG0019608_11	GSRG0019608	Pla2g4b	11	1	chr3:111829514-111830168	1	1	0	0	37.5312	32.5846	14.2857	42.8571	1	1	0	1	0	1	1	0	0	0	0	1	0	54.5455	31.3433	28.125	36.1111	30.7692	37.2549	29.7297	14.2857	3.0303	14.2857	6.25	29.4118	42.8571	45.4545	29.8507	21.875	36.1111	23.0769	31.3725	27.027	9.52381	0	9.52381
GSRG0019638_5	GSRG0019638	Spata5l1	5	1	chr3:114756498-114758169	0	0	0	1	13.789	10.7939	12.1951	33.3333	0	0	0	0	0	0	0	0	0	0	0	1	1	15.1515	11.7647	9.09091	19.1489	17.6471	7.04225	7.69231	0	0	12.1951	14.2857	28.5714	33.3333	3.0303	11.7647	0	8.51064	7.84314	5.6338	6.15385	0	0	0
GSRG0019642_15	GSRG0019642	Sema6d	15	1	chr3:116950609-116954350	1	0	0	0	49.711	40.2686	23.3333	33.3333	1	1	0	1	0	0	1	0	0	0	0	0	1	55.1724	50	47.619	46.0526	43.8596	27.6923	49.2537	23.3333	22.2222	22.7273	33.3333	23.0769	29.7297	39.6552	33.871	16.6667	31.5789	21.0526	16.9231	26.8657	10	22.2222	13.6364
GSRG0019642_4	GSRG0019642	Sema6d	4	1	chr3:116944856-116945146	0	1	0	0	100	88.8889	0	100	1	0	0	0	1	1	0	0	0	0	0	0	1	100	100	100	100	100	100	66.6667	0	0	0	100	100	100	50	25	0	0	100	75	0	0	0	0
GSRG0019646_4	GSRG0019646	Dut	4	1	chr3:117518882-117524572	0	1	1	0	26.2097	63.5759	100	88.2353	0	0	0	0	0	1	1	1	0	1	1	0	0	30.5439	22.5131	29.9213	21.8605	9.69529	90.9091	90.1235	82.6087	19.1489	100	88.2353	20	11.0294	9.20502	9.42408	18.8976	4.65116	2.21607	57.5758	49.3827	34.7826	4.25532	52.6316
GSRG0019653_5	GSRG0019653	Slc27a2	5	1	chr3:119040066-119042253	1	0	0	0	31.3297	29.3756	25.7143	24.1935	0	1	1	1	0	0	0	0	0	0	0	0	0	34.2105	35.7934	27.2727	28.0423	33.7349	22.293	32.0988	21.4286	25.7143	12.8834	24.1935	20.2614	20	23.6842	25.0923	26.3636	26.455	13.253	20.3822	22.2222	17.8571	14.2857	12.2699
GSRG0019729_1	GSRG0019729	Sirpa	1	1	chr3:122114379-122114977	1	1	1	1	95.5143	90.6939	94.2029	96.0396	0	1	1	1	1	1	1	1	0	1	1	1	1	94.9367	92.5926	98.374	96.1538	89.916	96.2963	85.8696	93.2203	94.2029	92.8571	93.4426	96.0396	86.2069	22.7848	32.5926	50.4065	29.4872	28.5714	59.2593	32.6087	25.4237	23.1884	28.5714
GSRG0019737_11	GSRG0019737	Ebf4	11	1	chr3:122882894-122882988	1	1	0	1	53.2596	43.3252	36	52.9412	1	1	1	1	1	1	0	0	0	0	1	1	1	60.4839	55.6604	45.749	51.145	54.2553	42.3868	33.3333	36	33.3333	24.7059	52.9412	33.3333	43.5115	50.8065	33.0189	30.7692	32.0611	36.1702	31.2757	24	18.6667	17.6471	16.4706
GSRG0019746_12	GSRG0019746	Cdc25b	12	1	chr3:123738724-123738884	1	1	1	0	39.5559	32.4845	38.3178	38.3562	1	1	1	1	1	1	1	1	0	1	0	0	1	40.3509	35.9477	38.6503	43.2749	32.1839	29.9435	35.3261	34.3066	24.8322	38.3178	25.641	23.4043	38.3562	30.1754	31.3725	26.3804	39.7661	25.2874	29.3785	25.5435	33.5766	20.1342	35.514
GSRG0019748_1	GSRG0019748	Mavs	1	1	chr3:123776482-123780732	0	1	1	0	42.7966	34.0116	71.4286	45.4545	0	1	0	1	0	1	1	1	0	1	0	0	0	22.807	40.5405	63.1579	44.6809	21.9512	31.1475	48.9362	71.4286	21.7391	69.2308	31.4286	28.2051	45.4545	14.0351	37.8378	21.0526	42.5532	9.7561	26.2295	29.7872	57.1429	17.3913	61.5385
GSRG0019755_6	GSRG0019755	Smox	6	1	chr3:124099246-124101816	0	1	0	1	49.2086	46.1009	41.6974	49.3976	0	1	0	0	1	1	1	0	1	0	0	1	1	45.0271	50.3006	55.2239	46.283	49.6774	40.9283	47.6969	34.3849	41.6974	28.2392	43.8202	43.9614	49.3976	24.5931	28.8577	18.9055	20.6235	31.3978	30.9423	31.5007	15.7729	30.9963	19.2691
GSRG0019772_5	GSRG0019772	Snap25	5	1	chr3:129767337-129779761	1	1	0	0	98.5915	98.4127	100	100	1	1	1	1	1	1	1	1	0	0	0	1	0	94.3662	100	100	100	100	95.2381	100	100	100	62.5	100	100	100	50.7042	27.2727	28.5714	32.4324	32	47.619	38.0952	40	20	25
GSRG0019785_3	GSRG0019785	Dstn	3	1	chr3:138047885-138050121	1	1	0	0	41.6489	57.3993	36.1702	55.5556	0	1	1	1	1	1	1	1	0	0	0	0	1	33.3333	51.5152	46.1538	35.5932	71.4286	50.7692	50	36.1702	33.3333	31.7073	25	32	55.5556	17.5439	36.3636	46.1538	33.8983	42.8571	36.9231	31.25	25.5319	22.2222	9.7561
GSRG0019942_3	GSRG0019942	Nsfl1c	3	1	chr3:146988636-146990924	0	0	0	1	36.6778	30.5411	32.4759	39.4737	1	0	1	0	0	0	0	0	0	0	0	1	1	37.2051	35.8696	35.0649	38.5714	32.8798	26.4151	32.3283	32.4759	29.3103	26.9841	20.3579	39.4737	34.026	26.8603	20.2899	25.4545	22.381	19.5011	17.5202	20.7705	15.4341	22.4138	19.0476
GSRG0019969_10	GSRG0019969	Ttll9	10	1	chr3:148477613-148478406	0	1	0	0	23.8012	24.3546	37.7778	50	0	0	0	0	0	1	1	0	0	0	0	0	0	30.9735	23.0769	23.913	17.2414	13.1579	29.8246	30.0813	37.7778	20.8333	23.6364	18.1818	20	50	24.7788	15.3846	15.2174	9.1954	7.89474	28.0702	29.2683	13.3333	8.33333	18.1818
GSRG0019969_6	GSRG0019969	Ttll9	6	1	chr3:148469533-148471111	1	0	1	0	54.5199	47.0884	47.1264	55.7692	0	1	1	1	0	0	1	1	1	1	0	1	0	50.2703	62.1951	58.1395	47.4747	49.2754	44.3709	47.619	47.1264	45.4545	46.789	37.6147	55.7692	40.5941	23.7838	37.8049	31.6279	36.3636	20.2899	21.1921	35.2381	34.4828	33.7662	31.1927
GSRG0019969_11	GSRG0019969	Ttll9	11	1	chr3:148478604-148480424	0	1	1	0	35.5801	34.3425	54.8387	71.4286	1	0	0	1	1	1	0	1	0	1	1	0	0	34.2105	23.3645	40.6593	44.086	27.5	36.7521	38.7755	54.8387	24	42.5	71.4286	40.3509	31.4286	28.9474	5.60748	24.1758	36.5591	27.5	27.3504	22.449	38.7097	20	32.5
GSRG0019969_7	GSRG0019969	Ttll9	7	1	chr3:148471203-148472615	1	1	0	1	66.5486	61.2366	61.194	58.0645	1	1	1	1	1	1	1	1	0	0	1	1	0	67.7419	49.1124	77.5281	71.8121	63.3028	57.4803	62.9268	61.194	31.5789	41.6667	58.0645	53.1915	52.1127	54.8387	44.9704	60.6742	69.7987	55.0459	36.2205	57.561	38.806	15.7895	25
GSRG0020012_9	GSRG0020012	Dlgap4	9	1	chr3:152836066-152836294	1	1	1	1	91.22	93.0911	100	100	1	1	1	1	1	1	1	1	1	1	1	1	1	84.8101	84.6154	100	95.4545	88.5714	93.3333	97.3684	88.2353	69.2308	100	100	100	93.3333	83.5443	73.0769	97.2973	77.2727	68.5714	73.3333	94.7368	58.8235	30.7692	66.6667
GSRG0020019_1	GSRG0020019	Nnat	1	1	chr3:154044066-154044251	1	1	1	1	54.6404	52.8997	48.4277	74.0586	1	1	1	1	1	1	1	0	1	1	1	1	1	61.8729	49.4186	56.1181	51.1521	57.551	47.494	53.6542	41.5385	48.4277	38.843	50	59.4203	74.0586	38.1271	32.5581	32.9114	38.2488	53.0612	32.9356	39.2157	24.6154	38.9937	33.0579
GSRG0020019_2	GSRG0020019	Nnat	2	1	chr3:154044340-154045013	1	1	1	1	63.8344	65.1252	80.6452	78.1818	1	1	1	1	1	1	1	1	1	1	1	1	1	73.4513	53.5484	68.932	59.4059	69.697	58.8889	66.7897	78.8235	80.6452	73.913	69.6203	69.5238	78.1818	54.8673	27.0968	52.4272	50.495	34.3434	34.4444	50.1845	37.6471	74.1935	69.5652
GSRG0020027_6	GSRG0020027	Actr5	6	1	chr3:155128018-155128653	1	1	1	0	43.5927	46.3831	64.7059	60	1	1	1	1	1	1	0	1	0	1	1	0	0	40	53.3333	46.1538	34.8837	56.9231	38.6364	43.5897	64.7059	31.7073	51.3514	60	34.6939	45.4545	32	36.6667	30.7692	34.8837	49.2308	34.0909	20.5128	35.2941	9.7561	32.4324
GSRG0020035_6	GSRG0020035	Plcg1	6	1	chr3:156746376-156746576	1	0	0	1	50.5537	44.823	27.9279	42.8571	1	0	1	1	1	0	0	0	0	0	0	1	1	53.3074	46.7593	50.7772	51.3711	47.4926	42.7822	44.1941	25.1397	27.9279	20	22.0126	42.8571	40.239	28.4047	21.7593	26.943	37.66	31.2684	22.5722	22.1837	23.4637	14.4144	13.8462
GSRG0020035_7	GSRG0020035	Plcg1	7	1	chr3:156746612-156746773	1	0	0	0	32.0082	25.8068	25.9259	32.4324	1	0	1	1	1	0	0	0	0	0	0	1	0	30.7263	28.6325	34.5361	34.1379	27.6836	23.2184	26.5185	25.9259	20.8333	8.69565	14.8718	29.8246	32.4324	29.7952	20.9402	26.8041	31.7241	27.1186	20.6897	21.9259	21.2963	11.1111	6.52174
GSRG0020036_10	GSRG0020036	Lpin3	10	1	chr3:156893542-156895276	1	1	1	1	94.504	89.2854	86.2069	100	1	1	1	1	1	1	1	1	0	1	1	1	1	100	89.2857	94.4444	94.2857	91.1111	96.9697	79.7753	81.8182	63.6364	86.2069	73.3333	100	86.6667	65.7143	75	52.7778	80	75.5556	90.9091	51.6854	72.7273	12.1212	48.2759
GSRG0020054_7	GSRG0020054	Rbpjl	7	1	chr3:160859724-160860102	1	0	1	0	41.2749	26.4893	60	45.4545	1	1	1	1	0	1	0	1	1	0	0	0	0	46.9388	40	33.3333	44.8276	12.1951	40	27.2727	50	60	36	45.4545	15.7895	33.3333	40.8163	26.6667	31.3725	44.8276	9.7561	40	18.1818	30	53.3333	0
GSRG0020054_2	GSRG0020054	Rbpjl	2	1	chr3:160853599-160854765	1	1	1	0	68.0118	58.2716	48.1481	80	1	1	1	1	1	1	1	1	1	0	0	0	0	60.4938	60.7843	84.6154	66.1538	80	48.1481	46.6667	48.1481	45.4545	33.3333	80	80	0	56.7901	58.8235	84.6154	33.8462	66.6667	48.1481	46.6667	37.037	36.3636	0
GSRG0020054_6	GSRG0020054	Rbpjl	6	1	chr3:160857747-160859585	1	1	0	0	65.1747	60.019	71.4286	57.1429	0	1	1	1	1	0	1	1	0	0	0	0	0	55.8442	77.1429	65	62.7119	69.2308	51.8519	58.9744	47.3684	52	71.4286	57.1429	40.7407	35.4839	23.3766	62.8571	45	33.8983	38.4615	11.1111	25.641	31.5789	8	28.5714
GSRG0020102_2	GSRG0020102	Fam210b	2	1	chr3:170354972-170360176	0	1	0	0	48.4668	53.5354	100	100	1	0	0	0	1	0	1	0	0	1	0	0	1	45.4545	55.5556	50	42.8571	27.2727	33.3333	100	100	0	100	100	100	50	36.3636	22.2222	0	0	27.2727	22.2222	66.6667	0	0	50
GSRG0020132_1	GSRG0020132	Rps21	1	1	chr3:175629206-175629360	1	1	1	1	93.8872	91.5529	93.1915	98.2222	1	1	1	1	1	1	1	1	1	1	1	1	1	92.9515	93.1034	91.5663	97.9275	89.5735	91.3747	93.7107	93.1915	90.9677	91.4692	98.2222	93.5135	91.3386	58.1498	57.7586	56.6265	53.886	60.6635	57.1429	53.4591	77.4468	63.2258	82.4645
GSRG0020132_4	GSRG0020132	Rps21	4	1	chr3:175629810-175629988	1	1	1	1	54.5407	52.2881	33.3333	43.662	1	1	1	1	1	1	1	1	0	1	1	1	1	51.2195	39.3939	46.1538	81.3953	63.2653	36.8421	56.7568	33.3333	28.5714	26.9841	40.7407	37.7049	43.662	34.1463	30.303	34.6154	60.4651	57.1429	28.0702	40.5405	33.3333	23.8095	25.3968
GSRG0020143_12	GSRG0020143	Arfgap1	12	1	chr3:176487431-176487890	1	0	0	0	31.581	26.0835	22.4138	24.1706	1	0	1	1	0	0	1	0	0	0	0	0	0	31.4642	29.1925	31.5589	34.1085	25.8537	21.608	30.7888	22.4138	14.8649	21.608	12.5541	24.1706	20	26.1682	24.8447	28.8973	27.907	20.4878	17.0854	28.4987	12.931	13.5135	18.0905
GSRG0020143_1	GSRG0020143	Arfgap1	1	1	chr3:176475956-176476232	0	1	0	0	31.4331	36.6291	29.4118	31.7073	0	0	1	1	1	1	1	0	0	0	1	0	0	24.3363	29.199	42.0896	30.1075	39.8496	34.2618	35.7759	23.3645	29.4118	24.5283	31.7073	28.4848	25.2918	24.3363	21.7054	41.791	26.3441	37.594	26.7409	31.4655	15.8879	19.6078	21.3836
GSRG0020146_34	GSRG0020146	Rtel1	34	1	chr3:176856007-176856083	1	1	1	1	83.2444	87.2379	88.0952	87.8788	1	1	1	1	1	1	1	1	1	1	1	1	1	84.141	77.1429	83.4586	88.2353	84.7619	92.638	84.3137	82.5	88.0952	86.4865	81.9355	87.8788	76.8707	65.1982	60	75.188	70.5882	62.8571	79.7546	67.6471	77.5	71.4286	78.3784
GSRG0020146_35	GSRG0020146	Rtel1	35	1	chr3:176856185-176856281	1	1	1	1	80.1131	80.6728	91.3043	82.5	1	1	1	1	1	1	1	1	1	1	1	1	1	79.8561	69.4656	82.0896	89.0411	69.5652	88.7324	83.7209	79.1667	81.8182	91.3043	79.1045	73.3333	82.5	50.3597	54.9618	56.7164	76.7123	26.087	70.4225	51.1628	66.6667	66.6667	65.2174
GSRG0020146_30	GSRG0020146	Rtel1	30	1	chr3:176854419-176854919	1	1	1	1	51.713	44.4719	54.5455	36	1	1	1	1	1	1	1	1	0	1	0	1	1	60.9375	47.9452	50.7692	47.2	42.8571	40.9524	49.6063	29.4118	27.2727	54.5455	34.0426	36	35	56.25	36.9863	27.6923	44.8	33.3333	28.5714	45.6693	25.4902	24.2424	36.3636
GSRG0020146_20	GSRG0020146	Rtel1	20	1	chr3:176850075-176850221	0	1	0	0	27.6388	30.2062	20.6897	19.403	0	0	1	0	1	0	1	0	0	0	0	0	0	26	17.3745	37.037	30.1435	36.3636	16	38.255	9.23077	7.14286	20.6897	19.403	16.3636	9.73451	19.3333	16.2162	29.6296	22.0096	30.303	16	32.2148	7.69231	3.57143	17.2414
GSRG0020148_2	GSRG0020148	Lime1	2	1	chr3:176883293-176883363	0	0	1	0	35.3029	31.7799	37.7778	24.6753	0	0	1	1	1	0	0	1	1	0	0	0	0	35.7664	31.8436	37.415	36.1868	37.931	32.0755	25.3333	32.5581	35.7143	37.7778	24.6753	15	18.8811	20.438	20.1117	36.7347	26.4591	25.8621	20.1258	18.6667	30.2326	28.5714	22.2222
GSRG0020148_3	GSRG0020148	Lime1	3	1	chr3:176883452-176883548	1	1	1	1	60.2942	50.9907	54.6218	48.2517	1	1	1	1	1	1	1	1	1	0	1	1	1	55.3398	61.5385	64.5283	59.7701	52.8889	49.4949	50.5882	54.6218	52.2727	26.6055	40.6593	48.2517	44.6541	52.4272	58.9744	51.3208	52.2989	50.6667	36.3636	47.6471	52.1008	47.7273	23.8532
GSRG0020148_4	GSRG0020148	Lime1	4	1	chr3:176883911-176884006	1	1	1	1	61.6978	56.8136	50.9615	55.414	1	1	1	1	1	1	1	1	1	0	1	1	1	75.3927	59.8706	46.4174	65.1106	53.5545	57.0755	59.8109	50.9615	35.9551	32.8671	41.0959	55.414	54.3147	58.1152	51.1327	31.1526	54.0541	45.4976	47.6415	37.8251	42.3077	25.8427	20.979
GSRG0020148_1	GSRG0020148	Lime1	1	1	chr3:176883063-176883234	1	1	0	0	36.5485	36.1414	52.381	26.0274	1	1	1	0	1	1	1	1	0	0	0	0	0	33.945	35.4167	42.1384	34.6939	38.4615	36.9048	33.0579	41.6667	19.2982	52.381	25.9259	26.0274	25.8427	26.6055	26.0417	40.2516	22.8571	30.7692	34.5238	26.4463	38.8889	14.0351	23.8095
GSRG0020167_40	GSRG0020167	Cacna1b	40	-1	chr3:1777192-1778680	1	1	1	0	84.0682	87.8788	100	46.1538	1	1	1	1	1	1	1	1	1	1	0	1	0	94.2857	79.4872	87.5	75	100	81.8182	81.8182	100	100	100	33.3333	46.1538	33.3333	62.8571	30.7692	50	40	95.2381	60.6061	39.3939	85.7143	50	66.6667
GSRG0020167_39	GSRG0020167	Cacna1b	39	-1	chr3:1778778-1784561	0	1	1	0	87.0833	76.9231	66.6667	100	1	0	0	1	1	0	1	1	1	0	0	1	0	66.6667	90	91.6667	100	100	38.4615	92.3077	66.6667	50	0	0	100	27.2727	33.3333	20	16.6667	37.5	46.1538	15.3846	38.4615	66.6667	50	0
GSRG0020169_2	GSRG0020169	Arrdc1	2	-1	chr3:2131708-2132285	0	0	0	1	26.8788	30.513	23.4043	38.6667	0	0	0	0	0	0	0	0	0	0	0	1	1	31.9328	24.7863	23.6994	27.0968	29.7872	33.0508	28.7009	20	23.4043	22.449	21.1679	38.6667	35.3846	23.5294	12.8205	15.0289	12.9032	9.57447	16.1017	14.5015	9.52381	21.2766	20.4082
GSRG0020178_1	GSRG0020178	Ndor1	1	-1	chr3:2474447-2474719	0	1	0	0	29.7458	30.1215	39.6825	46.8354	1	0	1	0	1	0	1	1	0	0	0	0	1	40.678	20.9677	27.7778	29.5597	32.6733	25.5172	32.1739	39.6825	15	33.3333	20.7921	38.1818	46.8354	32.2034	20.9677	27.7778	20.1258	29.703	24.8276	27.8261	38.0952	15	17.5439
GSRG0020180_20	GSRG0020180	Grin1	20	-1	chr3:2511024-2512275	1	1	0	0	49.1051	41.2979	35.6522	39.1304	1	1	1	1	1	1	1	1	0	0	0	0	1	51.1364	43.2892	50.6112	51.3834	39.8458	46.4435	37.6045	35.6522	28.8136	26.8519	20.8333	29.2683	39.1304	32.197	32.1361	32.2738	28.8538	27.2494	35.1464	27.2981	28.6957	21.4689	19.4444
GSRG0020180_21	GSRG0020180	Grin1	21	-1	chr3:2509001-2510912	1	1	1	1	70.7959	65.3835	55.2632	57.1984	1	1	1	1	1	1	1	1	1	1	1	1	1	70.5179	60.9756	76.1798	75.5102	67.3025	59.519	69.3291	54.3478	55.2632	47.5	51.3514	57.1984	54.067	56.5737	46.3415	55.2809	60.8534	55.0409	58.1162	55.2716	48.913	51.3158	40
GSRG0020183_1	GSRG0020183	RGD1306215	1	-1	chr3:2680008-2680167	1	1	1	1	62.8943	60.4689	70.3854	66.8712	1	1	1	1	1	1	1	1	1	1	1	1	1	62.5378	62.7004	64.637	61.7021	64	57.2755	60.1313	70.3854	61.4251	62.4324	57.6873	66.8712	66.1581	50.1511	60.9283	64.1686	47.619	54.5714	53.4056	55.7834	58.215	55.0369	57.8378
GSRG0020185_2	GSRG0020185	Lcn12	2	-1	chr3:2718124-2718804	1	1	1	1	82.5794	81.8838	92.8571	94.1176	1	1	1	1	1	1	1	1	1	1	0	1	1	90.1235	83.908	81.8182	74.4681	84.9057	81.5789	79.1667	50	78.9474	92.8571	71.4286	94.1176	79.661	76.5432	73.5632	48.4848	65.9574	83.0189	78.9474	47.9167	36.3636	47.3684	92.8571
GSRG0020185_5	GSRG0020185	Lcn12	5	-1	chr3:2716639-2717626	1	1	1	1	68.0387	62.4253	68.4211	91.3043	1	1	1	0	1	1	1	1	1	1	0	1	1	70.1493	79.4118	70.2128	52.381	63.6364	47.3684	76.2712	66.6667	55.5556	68.4211	71.4286	76.4706	91.3043	41.791	76.4706	59.5745	22.2222	42.4242	42.1053	74.5763	66.6667	33.3333	63.1579
GSRG0020185_3	GSRG0020185	Lcn12	3	-1	chr3:2717984-2718046	1	1	1	1	55.7039	58.815	61.5385	84.6154	1	1	1	1	1	1	1	0	1	1	0	1	1	55.5556	68.5714	68.254	30.4348	74.359	55.9322	46.1538	24.1379	61.5385	52.9412	53.8462	84.6154	66.6667	47.2222	45.7143	47.619	26.087	46.1538	37.2881	30.7692	20.6897	30.7692	35.2941
GSRG0020185_4	GSRG0020185	Lcn12	4	-1	chr3:2717729-2717860	1	1	1	1	53.0454	59.5638	56.5217	65	1	1	0	1	1	1	1	1	1	1	0	1	1	65.2174	52.9412	40	54.023	64	56.6667	58.0247	56.5217	54.8387	53.8462	61.2903	65	56.7568	47.8261	42.3529	24	48.2759	64	40	56.7901	43.4783	32.2581	46.1538
GSRG0020186_7	GSRG0020186	C8g	7	-1	chr3:2724790-2724874	1	1	0	0	65.7143	51.8471	55.5556	44	1	1	1	1	1	1	1	1	0	0	0	0	0	50	42.8571	70	100	63.1579	54.5455	37.8378	55.5556	15.7895	30.4348	30.7692	44	28.5714	41.6667	28.5714	45	94.7368	47.3684	45.4545	35.1351	44.4444	0	17.3913
GSRG0020186_6	GSRG0020186	C8g	6	-1	chr3:2724914-2724982	0	1	0	0	49.903	41.4747	30	52.9412	0	0	1	1	1	1	0	0	0	0	0	1	0	50.9434	29.0323	63.6364	56	38.1818	54.1667	32.0755	30	5.26316	8.69565	37.1429	52.9412	33.3333	22.6415	6.45161	43.6364	52	29.0909	41.6667	16.9811	25	0	4.34783
GSRG0020191_2	GSRG0020191	NA	2	-1	chr3:2803633-2803717	1	1	1	1	60.0392	58.0946	67.8571	85.3659	1	1	1	1	1	1	1	1	1	1	1	1	1	60.5263	56.1753	59.276	64.1791	50	64.4444	59.8394	55.0802	55.414	67.8571	85.3659	49.6503	80.3922	48.2456	43.0279	52.4887	63.4328	47.4359	59.2593	54.6185	53.4759	47.1338	50
GSRG0020194_1	GSRG0020194	Tmem141	1	-1	chr3:2845290-2845517	1	1	1	1	58.9258	64.5659	58.4229	73.0942	1	1	1	1	1	1	1	1	1	1	1	1	1	56.3452	58.1522	59.1241	62.0818	64.9254	66.747	62.0253	49.0637	58.4229	47.5655	43.1138	73.0942	60.4167	45.1777	41.8478	48.1752	54.2751	59.7015	52.0482	42.0253	41.1985	58.0645	40.4494
GSRG0020199_5	GSRG0020199	Camsap1	5	-1	chr3:3399616-3400700	1	1	0	0	75	57.1429	100	100	1	0	1	1	0	1	1	0	0	0	0	0	0	100	0	100	100	0	100	71.4286	100	0	0	0	100	100	40	0	40	28.5714	0	80	28.5714	0	0	0
GSRG0020199_4	GSRG0020199	Camsap1	4	-1	chr3:3400761-3403015	0	1	0	0	75	91.6667	100	100	1	0	1	0	1	1	1	0	0	0	0	0	0	100	100	100	0	100	100	75	0	0	100	100	0	0	57.1429	0	61.5385	0	33.3333	80	50	0	0	0
GSRG0020207_3	GSRG0020207	Card9	3	-1	chr3:3804037-3804821	0	1	0	0	43.0417	39.0028	60	100	0	1	1	0	1	1	0	1	0	0	0	0	0	33.3333	37.5	68	33.3333	60	37.7778	19.2308	38.4615	60	25	30	100	36.8421	0	37.5	32	7.40741	53.3333	35.5556	15.3846	30.7692	0	12.5
GSRG0020208_2	GSRG0020208	Sdccag3	2	-1	chr3:3833458-3833818	0	1	0	1	34.1293	34.6105	24.1379	60	0	0	0	1	1	0	1	0	0	0	1	0	1	33.3333	38.8889	18.8406	45.4545	33.3333	14.9425	55.5556	24.1379	20	13.0435	60	23.0769	55.5556	21.2121	11.1111	14.4928	42.4242	29.6296	9.1954	55.5556	20.6897	0	0
GSRG0020208_7	GSRG0020208	Sdccag3	7	-1	chr3:3830083-3830432	1	1	1	1	94.8494	94.7717	90.5213	98.5455	1	1	1	1	1	1	1	1	1	1	1	1	1	96.3768	95.339	94.8104	92.8713	92.517	96.1123	95.6857	90.5213	82.9384	87.1345	96.0784	98.5455	95.0311	63.0435	71.1864	59.0818	68.5149	76.1905	75.162	73.6518	82.4645	61.6114	45.614
GSRG0020208_8	GSRG0020208	Sdccag3	8	-1	chr3:3829747-3830019	1	1	1	1	76.7802	70.64	71.3355	72.5888	1	1	1	1	1	1	1	1	1	1	1	1	1	74.9068	77.931	77.551	76.732	69.9812	69.2308	72.7079	64.1176	68	71.3355	52.0661	72.5888	71.855	68.8199	77.2414	70.5539	70.5882	58.5366	68.556	71.2154	62.9412	56.6667	67.7524
GSRG0020208_5	GSRG0020208	Sdccag3	5	-1	chr3:3830990-3831783	1	1	1	1	96.265	97.0341	100	99.0148	1	1	1	1	1	1	1	1	1	1	1	1	1	94.1799	98.8858	95.1389	96.8553	97.3333	94.7214	99.0476	96.4286	91.1602	100	93.7984	99.0148	97.6654	59.7884	68.5237	69.4444	79.2453	52.4444	65.6891	60.9524	61.9048	86.1878	83.6879
GSRG0020208_6	GSRG0020208	Sdccag3	6	-1	chr3:3830545-3830915	1	1	1	1	97.8493	96.1835	98.8166	99.3151	1	1	1	1	1	1	1	1	1	1	1	1	1	97.2158	98.9529	97.1751	98.0535	97.4895	95.7447	95.3162	97.0732	98.8166	95.0311	96.4497	99.0741	99.3151	90.0232	96.8586	93.7853	92.944	84.5188	93.0851	85.2459	91.7073	81.6568	86.9565
GSRG0020208_4	GSRG0020208	Sdccag3	4	-1	chr3:3832192-3832427	1	1	1	1	93.3407	92.1386	97.9798	93.8462	1	1	1	1	1	1	1	1	1	1	1	1	1	92.9607	92.381	94.3503	93.6709	89.9441	92.6199	93.8517	94.1909	97.9798	92.8144	91.4397	90	93.8462	88.6128	85.2381	90.9605	90.7173	79.8883	85.2399	88.9693	84.6473	95.9596	89.8204
GSRG0020210_15	GSRG0020210	Sec16a	15	-1	chr3:3871993-3872189	1	1	0	0	45.8088	38.2761	32.6425	27.2727	1	1	1	1	0	1	1	1	0	0	0	0	0	45.5959	43.4783	48.0263	46.1347	28.5266	45.9259	40.3756	32.6425	21.8045	16.5049	24.5509	22.0513	27.2727	37.3057	32.2981	42.1053	40.8978	21.3166	40	33.3333	30.0518	21.0526	15.534
GSRG0020233_4	GSRG0020233	Spaca9	4	-1	chr3:7269924-7270684	1	1	0	0	71.9882	66.2156	82.3529	71.4286	0	1	1	1	1	1	1	0	0	1	0	1	0	51.2195	85.1852	77.7778	73.7705	72.7273	64.5161	61.4035	77.1429	82.3529	65.3846	69.5652	60	71.4286	19.5122	74.0741	33.3333	49.1803	31.8182	29.0323	28.0702	22.8571	23.5294	61.5385
GSRG0020248_6	GSRG0020248	Sh3glb2	6	-1	chr3:8912964-8913587	1	1	1	1	86.7934	95.0326	96.9697	100	1	1	1	1	1	1	1	1	1	1	1	1	1	91.6667	87.2093	84	84.2975	90.9091	97.0874	97.1014	89.3333	78.1818	96.9697	100	87.7551	85.9155	47.2222	40.6977	33.3333	53.719	47.2727	49.5146	46.3768	32	54.5455	36.3636
GSRG0020248_5	GSRG0020248	Sh3glb2	5	-1	chr3:8913600-8914684	0	1	0	1	36.4581	39.2039	58.3333	43.5897	1	0	1	0	1	0	1	0	1	0	0	1	1	37.2549	20	44.8276	43.75	42.8571	25.6637	49.0909	21.4286	58.3333	33.3333	37.5	31.0345	43.5897	35.2941	17.1429	41.3793	20.8333	35.7143	21.2389	43.6364	14.2857	33.3333	25
GSRG0020249_2	GSRG0020249	Crat	2	-1	chr3:8979101-8979754	0	1	0	0	47.6136	50	50	29.4118	0	0	0	1	1	1	0	0	0	1	0	0	0	63.6364	25	20	81.8182	66.6667	50	33.3333	0	0	50	11.1111	0	29.4118	18.1818	0	0	63.6364	33.3333	50	22.2222	0	0	50
GSRG0020249_1	GSRG0020249	Crat	1	-1	chr3:8979892-8981335	1	1	0	0	66.6667	61.1111	100	100	1	0	1	1	0	1	1	0	0	1	0	0	0	100	16.6667	100	50	50	100	33.3333	0	0	100	100	33.3333	25	66.6667	0	40	33.3333	0	66.6667	33.3333	0	0	100
GSRG0020254_5	GSRG0020254	RGD1311084	5	-1	chr3:9630055-9630363	1	1	0	0	53.0263	55.0265	85.7143	80	1	1	1	0	1	1	1	0	1	0	0	0	1	47.3684	57.8947	70	36.8421	66.6667	42.8571	55.5556	84.6154	85.7143	21.7391	29.4118	58.3333	80	31.5789	57.8947	40	21.0526	50	35.7143	44.4444	0	57.1429	0
GSRG0020255_1	GSRG0020255	Asb6	1	-1	chr3:9663116-9664047	0	1	0	0	50.8226	47.2663	70	68.4211	1	0	1	0	0	1	1	1	0	0	0	1	0	67.4419	56.5217	56.25	23.0769	25.9259	71.4286	44.4444	70	11.1111	0	33.3333	68.4211	33.3333	27.907	13.0435	31.25	15.3846	14.8148	64.2857	44.4444	40	0	0
GSRG0020262_7	GSRG0020262	Exosc2	7	-1	chr3:10153901-10154631	0	1	0	0	80	83.3333	100	100	0	0	0	0	1	1	1	0	0	0	0	0	1	100	20	100	100	100	100	50	55.5556	100	0	0	33.3333	100	0	0	0	0	100	100	50	0	0	0
GSRG0020270_16	GSRG0020270	Dnm1	16	-1	chr3:11345114-11345494	1	1	0	0	37.4877	35.5658	61.9048	33.3333	1	1	1	1	1	1	1	0	1	0	0	0	0	47.0588	37.5	30.9091	34.4828	41.9355	31.4286	33.3333	61.9048	50	20	27.2727	33.3333	10	29.4118	29.1667	25.4545	31.0345	32.2581	28.5714	33.3333	19.0476	40	0
GSRG0020280_2	GSRG0020280	Lrsam1	2	-1	chr3:12007596-12008893	0	1	0	0	41.3679	37.0141	50	100	1	0	0	0	1	0	1	1	0	0	0	0	1	73.913	50	27.2727	14.2857	50	22.5806	38.4615	50	41.6667	33.3333	0	50	100	34.7826	25	18.1818	0	50	12.9032	30.7692	50	0	0
GSRG0020281_2	GSRG0020281	Slc2a8	2	-1	chr3:12029404-12029555	0	0	0	1	38.5039	30.2271	37.5	45.8824	1	0	1	0	1	0	0	1	0	0	0	1	1	43.3333	38.3085	35	37.3737	38.3333	29.148	23.2	37.5	31.6667	37.5	34.1176	45.8824	34.8837	36.6667	21.8905	28.3333	23.2323	31.6667	16.1435	14.4	30.5556	25	14.2857
GSRG0020343_1	GSRG0020343	Rps17	1	-1	chr1:143169658-143169886	1	1	1	1	75.2811	72.4143	78.4314	77.6471	1	1	1	1	1	1	1	1	1	1	1	1	1	76.2162	73.1092	71.9745	79.8246	72.2543	70.6767	74.3119	74.5455	66.9291	78.4314	77.6471	71.4286	77.5281	63.7838	52.1008	48.4076	40.3509	39.3064	46.6165	46.789	49.0909	51.9685	76.4706
GSRG0020354_2	GSRG0020354	Orc4	2	-1	chr3:33068603-33075583	1	1	0	0	66.0173	71.0655	60	100	0	1	1	1	1	1	1	0	0	0	0	1	0	54.5455	66.6667	42.8571	100	100	45.4545	67.7419	60	60	33.3333	20	100	100	18.1818	33.3333	28.5714	66.6667	100	36.3636	51.6129	0	0	0
GSRG0020376_25	GSRG0020376	Baz2b	25	-1	chr3:45995472-45996378	0	0	0	1	31.945	21.5914	20	42.8571	1	0	0	1	0	0	1	0	0	0	0	1	1	36.9048	23.6364	32.1739	35.0649	22.8346	11.4583	30.4813	7.89474	20	6.66667	21.3483	30.8642	42.8571	28.5714	20.6061	24.3478	32.4675	22.0472	7.29167	27.8075	5.26316	15	0
GSRG0020399_17	GSRG0020399	Scn3a	17	-1	chr3:51564117-51568208	0	0	0	1	15.4568	20.6746	25	40	0	0	0	0	1	0	0	0	0	0	1	1	0	12	11.3924	8	30.4348	37.5	9.52381	15	13.3333	25	0	33.3333	40	28	8	10.1266	0	17.3913	31.25	9.52381	10	0	0	0
GSRG0020401_17	GSRG0020401	Ttc21b	17	-1	chr3:52318560-52323820	1	1	0	0	40.0678	41.3049	25.7143	30.9524	0	1	1	1	1	1	0	0	0	0	0	0	1	28.7356	46.1538	51.5789	33.8028	41.1765	45.2381	37.5	25.7143	10.2041	22.7273	16.9811	19.2308	30.9524	2.29885	38.4615	37.8947	30.9859	30.5882	28.5714	22.7273	22.8571	4.08163	9.09091
GSRG0020402_22	GSRG0020402	Scn1a	22	-1	chr3:52408954-52413655	1	1	0	0	56.4646	58.6578	45.4545	60	1	0	1	1	1	1	1	1	0	0	0	1	0	68.9655	38.4615	60.7843	57.6471	64.9123	32.3944	78.6667	45.4545	22.2222	33.3333	28	60	51.5152	48.2759	12.3077	58.8235	54.1176	42.1053	25.3521	61.3333	36.3636	0	0
GSRG0020402_21	GSRG0020402	Scn1a	21	-1	chr3:52413720-52416438	1	1	0	0	71.3384	53.0852	83.3333	76	1	1	1	1	1	0	1	1	0	0	0	1	0	77.7778	50	90.9091	66.6667	68.4211	22.5806	68.254	83.3333	0	77.7778	22.2222	76	52.9412	71.1111	40	72.7273	50	36.8421	12.9032	28.5714	50	0	22.2222
GSRG0020404_22	GSRG0020404	Scn7a	22	-1	chr3:52782394-52783216	0	1	1	1	75	100	100	100	0	1	0	0	1	0	1	1	0	1	1	1	1	100	100	100	0	100	100	100	100	0	100	100	100	96.9231	22.2222	69.2308	66.6667	0	60	22.2222	56.4103	40	0	94.7368
GSRG0020409_5	GSRG0020409	Fastkd1	5	-1	chr3:55942322-55943620	1	1	1	1	62.6499	58.365	41.9355	61.9048	1	1	1	1	1	1	1	1	0	1	1	1	1	70.5263	55.1724	67.1233	57.7778	68.1159	45.3125	61.6667	38.6667	26.9841	41.9355	33.3333	61.9048	56.3636	54.7368	46.5517	52.0548	53.3333	57.971	29.6875	53.3333	29.3333	22.2222	41.9355
GSRG0020421_15	GSRG0020421	Gpr155	15	-1	chr3:60058000-60058377	1	1	0	1	53.7143	39.8942	55.5556	100	1	0	1	1	0	1	1	0	0	1	1	1	1	60	12	71.4286	71.4286	11.1111	46.6667	61.9048	33.3333	28.5714	55.5556	42.8571	100	42.8571	40	8	28.5714	42.8571	0	26.6667	38.0952	11.1111	14.2857	44.4444
GSRG0020429_12	GSRG0020429	Lnp	12	-1	chr3:61440244-61441697	0	1	0	1	34.3721	48.5563	41.6667	42.8571	0	0	0	0	1	1	1	0	0	0	1	1	1	24.1379	61.7021	28.5714	23.0769	45.4545	35.1351	65.0794	41.4634	41.6667	26.8293	31.0345	42.3077	42.8571	13.7931	12.766	14.2857	5.12821	30.303	27.027	60.3175	24.3902	16.6667	24.3902
GSRG0020436_3	GSRG0020436	Fkbp7	3	-1	chr3:63522819-63527000	1	0	0	0	33.4991	25.6346	31.1828	29.6	0	1	1	1	1	0	0	0	0	0	0	1	0	28.5714	28.1385	46.2185	31.068	34.6154	17.1975	25.0909	31.1828	14.2857	19.6078	8.67925	29.6	15.0838	17.8571	26.8398	30.2521	28.1553	28.2051	14.6497	18.9091	17.2043	10.5263	11.7647
GSRG0020457_7	GSRG0020457	Tfpi	7	-1	chr3:71862608-71863317	1	1	0	1	47.3853	45.3874	27.2727	51.7241	1	1	1	1	0	1	1	0	0	0	1	0	1	33.3333	64.1026	42.1053	50	38.7097	49.5652	47.8873	20	27.2727	25	31.9149	51.7241	45	32.3232	64.1026	31.5789	38.8889	12.9032	38.2609	33.8028	17.5	21.8182	18.75
GSRG0020468_3	GSRG0020468	Lrrc55	3	-1	chr3:72594076-72595645	1	1	1	1	99.0741	98.5507	100	100	1	1	1	1	1	1	1	1	1	1	1	1	1	100	100	100	96.2963	95.6522	100	100	100	100	100	100	100	100	82.5688	94.1176	78.5714	88.8889	84.7826	83.8235	79.7386	57.6271	89.4118	38.961
GSRG0020610_9	GSRG0020610	Slc39a13	9	-1	chr3:79885753-79885818	1	1	0	0	100	88.8889	100	100	0	1	1	1	1	1	0	1	0	0	0	0	1	100	100	100	100	100	66.6667	100	100	0	100	0	100	100	0	40	40	66.6667	100	66.6667	0	88.8889	0	0
GSRG0020658_9	GSRG0020658	Cd44	9	-1	chr3:92725879-92726335	0	1	0	0	25	51.2821	0	50	1	0	0	0	1	0	1	0	0	0	0	0	0	100	0	0	0	100	0	53.8462	0	0	0	0	0	50	66.6667	0	0	0	66.6667	0	30.7692	0	0	0
GSRG0020678_8	GSRG0020678	Dnajc24	8	-1	chr3:95997980-96006151	1	1	0	0	86.6667	92.9825	100	100	1	1	0	1	1	1	1	1	0	0	1	0	0	80	100	66.6667	100	100	100	78.9474	100	100	100	100	100	100	40	40	0	69.2308	85.7143	66.6667	63.1579	66.6667	0	0
GSRG0020678_5	GSRG0020678	Dnajc24	5	-1	chr3:96022481-96024461	1	1	1	1	79.7049	88.1667	100	86.6667	1	1	1	1	1	1	1	1	1	1	1	1	1	69.697	100	66.6667	82.4561	87.5	85	92	80	100	90.4762	85.7143	62.5	86.6667	48.4848	78.7879	40	66.6667	75	55	80	30	47.0588	85.7143
GSRG0020678_6	GSRG0020678	Dnajc24	6	-1	chr3:96014516-96022324	1	1	1	0	93.7729	100	100	100	1	1	1	1	1	1	1	1	1	1	0	1	0	100	90.4762	100	84.6154	100	100	100	81.8182	100	100	100	81.8182	84.6154	38.7097	57.1429	50	76.9231	77.7778	95.6522	45.7143	36.3636	50	83.3333
GSRG0020678_7	GSRG0020678	Dnajc24	7	-1	chr3:96006211-96014302	0	1	1	0	71.7172	56.8841	100	100	1	1	0	0	1	0	1	1	1	0	0	0	1	77.7778	100	81.8182	27.2727	75	13.0435	82.6087	100	66.6667	66.6667	20	100	50	33.3333	57.1429	0	0	75	0	78.2609	66.6667	66.6667	0
GSRG0020680_4	GSRG0020680	Arl14ep	4	-1	chr3:97984128-97984607	1	1	1	1	64.0496	52.5133	63.9871	59.6838	1	1	1	1	1	1	1	1	1	1	1	1	1	64.539	61.0503	66.0256	64.5833	52.0833	45.2107	60.2459	63.9871	49.1857	61.3169	48.8	59.6838	56.2914	59.1017	59.081	62.1795	58.8542	48.6111	42.1456	59.4262	50.8039	47.557	60.0823
GSRG0020709_2	GSRG0020709	Emc4	2	-1	chr3:103853828-103856531	1	1	0	1	63.5802	59.2674	73.913	65.2174	1	1	1	1	1	1	1	0	0	1	1	1	1	57.6923	65.5172	77.7778	53.3333	65.8537	58.8235	53.125	33.3333	21.9512	73.913	63.1579	65.2174	61.9048	46.1538	55.1724	77.7778	46.6667	48.7805	52.9412	46.875	22.2222	4.87805	52.1739
GSRG0020718_7	GSRG0020718	Dph6	7	-1	chr3:106009410-106011191	0	0	0	1	37.4731	31.0623	28.2051	32.3944	0	0	0	0	0	0	1	1	0	0	0	1	1	33.3333	33.8843	39.2405	43.4343	33.3333	22.9167	36.9369	28.2051	7.69231	23.0769	26.3158	32.3944	31.4286	19.3548	18.1818	15.1899	18.1818	22.2222	12.5	25.2252	25.641	7.69231	10.2564
GSRG0020738_7	GSRG0020738	Ltk	7	-1	chr3:111555594-111555725	1	1	1	1	99.3056	100	100	100	1	1	1	1	1	1	1	1	1	1	0	1	1	100	100	97.2222	100	100	100	100	100	100	100	100	100	100	91.8033	85.7143	88.8889	76.7123	97.7778	64.1975	87.6404	100	71.7949	89.6552
GSRG0020770_9	GSRG0020770	Myef2	9	-1	chr3:117363879-117365290	1	1	0	1	53.2097	50.9529	41.4044	40.4097	1	1	1	1	1	1	1	0	0	0	1	0	1	52.5659	55.9701	57.2519	47.0508	52.7928	45.1023	54.9637	41.4044	37.0262	39.3393	37.2807	40.4097	36.9863	38.0028	27.3632	38.9313	29.6296	31.7117	26.6954	34.1404	24.6973	18.6589	19.2192
GSRG0020780_4	GSRG0020780	Gabpb1	4	-1	chr3:119113965-119115525	0	1	1	0	49.3182	66.4578	100	33.3333	0	0	1	0	0	1	1	0	1	1	0	1	0	50	20	100	27.2727	50	68.4211	80.9524	50	100	33.3333	33.3333	33.3333	0	25	0	28.5714	18.1818	0	31.5789	57.1429	0	66.6667	33.3333
GSRG0020800_6	GSRG0020800	Zc3h8	6	-1	chr3:121475360-121476163	1	1	1	1	48.7112	39.2111	41.6667	57.3034	1	1	1	1	1	1	1	0	1	1	1	1	0	50.9677	52.5926	50	41.2844	38.6139	40.2439	38.7755	22.8916	41.6667	40.9836	57.3034	36.3636	36.4706	41.2903	50.3704	44	25.6881	37.6238	25.6098	35.3741	21.6867	37.5	36.0656
GSRG0020808_1	GSRG0020808	Pced1a	1	-1	chr3:122945773-122946210	1	1	1	1	86.4382	88.7377	98.1982	93.9394	1	1	1	1	1	1	1	1	1	1	1	1	1	90.6383	85.1852	83.5294	86.4	86.1635	89.5735	90.4762	98.1982	80.7229	89.0909	93.9394	88.9908	82.8571	58.7234	41.2698	38.8235	44.8	49.0566	49.2891	41.2698	77.4775	72.2892	76.3636
GSRG0020808_2	GSRG0020808	Pced1a	2	-1	chr3:122945534-122945621	1	1	0	1	34.4745	31.9138	30.7263	34.466	1	1	1	1	1	1	1	1	0	0	1	1	1	36.3766	30.1634	36.8794	34.4785	31.3175	28.4337	35.99	30.7263	23.2143	25.7143	32.5444	30.9942	34.466	35.0927	28.529	35.461	31.411	25.486	27.4699	33.6239	25.6983	19.0476	23.5714
GSRG0020832_11	GSRG0020832	Trmt6	11	-1	chr3:125459851-125459955	1	1	1	1	95.0308	98.7342	100	100	1	1	1	1	1	1	1	1	1	1	1	1	1	100	98.3051	100	81.8182	100	96.2025	100	100	84.375	100	93.8776	100	95.3488	79.0698	72.8814	88.2353	77.9221	80.5556	82.2785	74.7253	97.9167	43.75	88.4615
GSRG0021085_6	GSRG0021085	Snph	6	-1	chr3:147104874-147105027	1	1	1	1	99.9616	100	100	100	1	1	1	1	1	1	1	1	1	1	1	1	1	100	100	99.8464	100	100	100	100	100	100	100	99.6825	100	100	97.492	95.0924	99.0783	98.8535	97.9827	97.4769	97.9547	81.0881	93.1087	85.5285
GSRG0021085_7	GSRG0021085	Snph	7	-1	chr3:147104379-147104680	1	1	1	1	99.2466	98.9003	99.5439	100	1	1	1	1	1	1	1	1	1	1	1	1	1	99.174	99.2144	99.4524	99.1458	99.2694	99.0799	98.3516	99.1266	99.5439	99.2602	100	99.5968	100	78.5841	83.6139	78.4394	81.7939	75.9817	82.1162	77.2527	75.1092	73.8883	76.942
GSRG0021102_6	GSRG0021102	Dusp15	6	-1	chr3:148421257-148421865	1	1	1	1	76.1137	84.2621	72.4138	82.0896	1	1	1	1	1	1	1	1	1	1	1	1	1	88.8889	52.7778	76.2712	86.5169	100	76.3158	76.4706	52.9412	65.7143	72.4138	65.3846	82.0896	55	68.8889	41.6667	54.2373	56.1798	46.1538	68.4211	35.2941	47.0588	62.8571	62.069
GSRG0021102_5	GSRG0021102	Dusp15	5	-1	chr3:148421890-148422320	1	1	1	1	81.1343	86.0714	82.8571	83.6066	1	1	1	1	1	1	1	1	1	1	1	1	1	91.2409	62.8319	79.4872	90.9774	93.4426	87.6289	77.1429	79.4872	82.8571	66.6667	56.9231	83.6066	70.8333	90.5109	56.6372	78.6325	78.1955	88.5246	74.2268	67.1429	56.4103	68.5714	66.6667
GSRG0021117_8	GSRG0021117	Eif2s2	8	-1	chr3:150392745-150393990	1	1	1	1	99.0385	100	100	100	1	1	1	1	1	1	1	1	1	1	1	1	1	100	100	100	96.1538	100	100	100	100	100	100	100	100	100	52	62.7451	42.8571	34.6154	63.1579	34.7826	68.2927	47.619	37.037	45.1613
GSRG0021117_7	GSRG0021117	Eif2s2	7	-1	chr3:150394060-150395730	0	1	1	1	96.1538	95.5962	100	100	0	1	0	1	1	1	1	1	1	1	1	0	1	100	100	100	84.6154	91.6667	95.122	100	100	100	100	100	86.0465	100	14.2857	63.8298	18.1818	46.1538	87.5	29.2683	48.9796	41.3793	35.2941	75
GSRG0021233_2	GSRG0021233	Prelid3b	2	-1	chr3:172568951-172570799	1	0	0	0	100	100	100	100	1	1	0	1	1	0	0	0	1	0	0	0	1	100	100	100	100	100	100	100	100	100	100	100	66.6667	100	31.5789	58.8235	0	46.5116	33.3333	14.2857	6.25	20	75	0
GSRG0021238_4	GSRG0021238	Hrh3	4	-1	chr3:175474827-175475566	1	1	1	1	94.0571	92.9573	98.6842	97.4843	1	1	1	1	1	1	1	1	1	1	1	1	1	95.9885	96.4789	90.7692	92.9919	93.7008	92.1127	93.0586	96.6292	94.2029	98.6842	77.7778	97.4843	92.6829	73.9255	82.3944	62.7692	69.5418	66.1417	73.8028	59.0022	76.4045	68.1159	82.8947
GSRG0021238_3	GSRG0021238	Hrh3	3	-1	chr3:175475780-175475923	1	1	1	1	84.7051	85.8413	91.2281	87.9699	1	1	1	1	1	1	1	1	1	1	1	1	1	81.3559	88.3598	84.058	85.0467	87.5862	90.099	79.8387	91.2281	88.8889	87.3016	82.5	81.25	87.9699	56.7797	81.4815	49.2754	53.271	45.5172	77.2277	50.8065	75.4386	69.4444	68.254
GSRG0021245_1	GSRG0021245	Nkain4	1	-1	chr3:176453854-176465038	1	1	1	0	90.6902	78.1218	100	100	1	1	1	1	1	0	1	1	1	0	0	0	0	100	85.1852	90.9091	86.6667	100	76.4706	57.8947	100	40	0	100	63.6364	100	80	44.4444	36.3636	53.3333	94.1176	23.5294	52.6316	88.8889	40	0
GSRG0021246_6	GSRG0021246	Chrna4	6	-1	chr3:176527696-176533439	1	1	1	1	99.8252	100	100	100	1	1	1	1	1	1	1	1	1	1	1	1	1	99.3007	100	100	100	100	100	100	100	97.6744	100	100	100	100	34.965	38.0165	35.2518	37.1728	25.8824	50.4559	38.2445	26.4706	37.2093	54.321
GSRG0021253_1	GSRG0021253	Stmn3	1	-1	chr3:176814707-176816035	0	0	1	1	38.4893	30.1778	38.8235	95.2381	1	1	0	0	0	1	0	1	1	0	1	1	0	62.7119	43.8356	25.6705	21.7391	34.5679	26.2357	29.7297	38.8235	30.9524	25	88.2353	95.2381	46.3415	62.1469	42.4658	24.5211	21.3439	24.6914	25.0951	22.7027	30.5882	26.1905	15
GSRG0021254_1	GSRG0021254	Arfrp1	1	-1	chr3:176864492-176864962	1	1	0	0	95.7071	80.1338	100	100	1	1	0	1	0	1	1	1	0	0	1	0	0	93.9394	100	100	88.8889	58.9744	93.5484	87.8788	100	50	100	100	77.7778	77.7778	30.303	69.2308	10	38.8889	10.2564	25.8065	54.5455	31.5789	25	0
GSRG0021256_8	GSRG0021256	Uckl1	8	-1	chr3:177067479-177069305	1	1	0	0	32.6843	29.8135	22.6337	29.6137	1	0	1	1	1	1	0	0	0	0	0	0	1	34.3689	26.8657	37.0079	32.4948	33.758	26.3566	29.326	22.6337	22.5806	18.5714	23.1707	22.2222	29.6137	33.0097	15.6716	25.7218	26.4151	26.7516	26.3566	22.9508	18.93	15.4839	12.8571
GSRG0021257_14	GSRG0021257	Zfp512b	14	-1	chr3:177083015-177083369	1	1	1	1	40.2529	31.4865	36.7347	46.2687	1	0	1	1	1	0	1	0	1	1	1	1	1	40.367	35.6436	43.0657	41.9355	33.8983	30.8642	29.697	36.7347	27.5362	33.3333	46.2687	36.9369	26.0504	30.2752	23.7624	39.4161	33.5484	33.8983	22.2222	27.8788	20.4082	26.087	29.8851
GSRG0021257_4	GSRG0021257	Zfp512b	4	-1	chr3:177086494-177086586	1	1	1	1	75.1685	71.2932	71.9626	63.7931	1	1	1	1	1	1	1	1	1	1	1	1	1	80.7829	65.4237	75.7576	78.7097	77.451	65	71.4286	51.7241	71.9626	51.8072	51.0638	63.7931	55.3719	61.21	52.2034	67.6768	53.5484	63.7255	43.5714	51.7007	37.931	56.0748	40.9639
GSRG0021282_7	GSRG0021282	Rnf32	7	1	chr4:2063889-2065710	0	1	0	0	100	100	100	100	0	1	0	1	1	0	1	0	1	0	0	1	0	100	100	100	100	100	100	100	60	100	100	100	100	100	20	40	0	76.9231	66.6667	20	66.6667	0	50	0
GSRG0021289_2	GSRG0021289	Paxip1	2	1	chr4:3964831-3967032	0	1	0	0	31.8816	36.7183	30	31.8182	0	1	1	0	0	1	1	0	0	0	0	1	0	22.6667	37.8378	37.931	29.0909	34.2105	39.4737	36.4706	22.449	30	8.69565	21.7391	31.8182	27.2727	21.3333	32.4324	27.5862	21.8182	23.6842	34.2105	32.9412	16.3265	20	8.69565
GSRG0021293_3	GSRG0021293	Rpl10a	3	1	chr20:7908791-7909141	1	1	1	1	76.4454	80.0552	71.4286	77.3333	1	1	1	1	1	1	1	1	1	1	1	1	1	74.1071	76.0369	77.1429	78.4946	88.7324	68.1633	83.27	71.4286	67.3469	62.8319	77.3333	73.6842	75.1553	66.9643	61.7512	67.1429	63.4409	80.2817	46.5306	80.6084	67.6692	63.2653	56.6372
GSRG0021309_3	GSRG0021309	NA	3	1	chr4:7262520-7262652	0	1	0	1	25.0851	25.962	26.097	32.987	0	0	1	0	1	1	0	0	0	0	0	1	1	26.5789	20.4272	28.6624	24.6719	26.8994	28.9352	22.0513	25.7831	26.097	23.3933	27.7108	32.987	26.6515	22.6316	17.6235	25.4777	20.4724	26.2834	26.1574	21.7949	24.5783	24.4804	21.0797
GSRG0021347_9	GSRG0021347	Ewsr1	9	-1	chr14:85330022-85330550	0	0	0	1	75	17.7778	100	100	0	0	0	0	0	0	0	0	0	0	1	0	1	100	100	0	100	0	33.3333	20	33.3333	0	100	60	100	50	0	0	0	0	0	0	0	0	0	0
GSRG0021357_1	GSRG0021357	Mterf1	1	1	chr4:27365462-27366889	0	1	0	1	43.2574	37.3616	37.1429	44	1	0	0	1	1	1	0	0	0	0	1	0	1	68	28.7671	44.4444	31.8182	31.7073	52.5424	27.8351	26.8293	37.1429	22.5806	32.3077	29.4118	44	56	24.6575	25	27.2727	29.2683	50.8475	24.7423	19.5122	22.8571	19.3548
GSRG0021357_2	GSRG0021357	Mterf1	2	1	chr4:27367018-27371085	1	1	1	1	97.8261	66.216	100	100	1	1	1	1	1	1	1	1	1	1	1	1	1	100	91.3043	100	100	76	51.2195	71.4286	100	100	73.3333	63.6364	91.6667	100	82.3529	60.8696	36.3636	94.7368	56	39.0244	34.2857	66.6667	100	53.3333
GSRG0021414_3	GSRG0021414	Calu	3	1	chr4:56638402-56638471	1	1	0	0	65.7967	89.3333	100	100	1	1	1	0	1	1	1	1	0	0	0	0	1	64.2857	84.6154	71.4286	42.8571	100	100	68	66.6667	100	60	0	100	65.2174	50	76.9231	42.8571	14.2857	93.3333	100	56	50	0	20
GSRG0021415_9	GSRG0021415	NA	9	1	chr4:56692382-56692827	1	0	0	0	32.7515	20.1733	26.087	27.4194	1	0	1	1	0	0	0	0	0	0	0	0	0	31.7881	28.7879	35.3982	35.0318	16.2939	15.8371	28.3887	26.087	8	15.1515	16.5468	27.4194	20	29.1391	21.9697	27.4336	28.6624	15.3355	14.9321	18.9258	15.2174	8	12.1212
GSRG0021415_10	GSRG0021415	NA	10	1	chr4:56693053-56694431	1	0	0	0	35.7312	13.7244	14.7541	19.5652	1	1	1	1	0	0	0	0	0	0	0	0	0	37.7953	40.081	35.3612	29.6875	17.6849	9.51374	13.9746	14.7541	14.094	13.6842	10.3448	13.1429	19.5652	29.9213	32.3887	31.1787	26.5625	14.1479	5.91966	12.7042	13.1148	8.05369	8.42105
GSRG0021415_12	GSRG0021415	NA	12	1	chr4:56695521-56696425	1	0	0	0	38.8131	28.7442	27.1318	37.6623	1	1	1	1	0	0	0	0	0	0	0	0	1	44.6154	31.9277	38.8158	39.8936	29.0566	22.5513	34.6247	27.1318	15.4639	17.8378	20.4301	24.4444	37.6623	34.8718	25.9036	27.6316	33.5106	20.3774	17.3121	19.8547	20.155	12.3711	17.2973
GSRG0021415_14	GSRG0021415	NA	14	1	chr4:56697602-56704170	1	1	1	1	35.9645	30.8388	32	34.1615	0	1	1	1	1	0	1	1	1	0	0	1	1	34.471	36.1022	41.2214	32.0635	35.4331	22.1239	34.9593	32	26.8966	29.6	21.9512	34.1615	32.9897	23.2082	27.476	36.6412	27.9365	32.2835	14.7493	31.4363	30.6667	26.2069	14.4
GSRG0021415_7	GSRG0021415	NA	7	1	chr4:56689958-56690324	1	0	0	0	29.2197	18.1378	15.8974	18.5965	1	1	1	1	0	0	0	0	0	0	0	0	0	27.9373	27.5449	30.2013	31.1953	17.284	16.7347	20.3947	15.8974	6.29371	9.72222	15	9.48905	18.5965	25.5875	26.9461	30.2013	25.0729	13.5802	12.6531	18.0921	9.23077	2.7972	8.33333
GSRG0021459_13	GSRG0021459	Ubn2	13	1	chr4:66214586-66216646	0	0	1	0	20.6109	23.5815	53.8462	33.3333	0	0	0	0	0	0	0	0	1	1	0	0	0	23.913	12.766	21.1268	24.6377	35.7143	8.04598	26.9841	16.6667	53.8462	44.4444	23.0769	33.3333	29.4118	21.7391	8.51064	16.9014	23.1884	21.4286	6.89655	23.8095	16.6667	30.7692	44.4444
GSRG0021459_14	GSRG0021459	Ubn2	14	1	chr4:66216698-66217732	0	1	0	0	22.5586	27.88	56.5217	31.5789	1	0	0	0	1	0	1	0	1	0	1	0	0	30	17.3554	22.449	20.4301	33.3333	20.3704	29.9363	25.7143	56.5217	13.0435	31.5789	22.2222	16.129	28.3333	4.95868	10.2041	15.0538	30.303	14.8148	26.7516	11.4286	52.1739	0
GSRG0021462_9	GSRG0021462	Luc7l2	9	1	chr4:66349159-66353401	1	0	0	0	35.2424	32.6523	38.6243	32.2208	1	1	1	1	0	0	0	0	0	1	0	1	0	37.9962	32.96	34.9776	35.0358	34.2535	30.318	33.3855	33.4232	34.3533	38.6243	32.2208	30.1587	31.5789	26.276	27.68	29.8206	27.3749	23.5885	20.212	22.3612	14.0162	24.2003	31.0406
GSRG0021520_5	GSRG0021520	Zfp956	5	1	chr4:77634015-77635194	1	1	1	1	97.9357	94.9495	100	100	1	1	1	1	0	1	1	1	1	1	1	1	1	100	100	97.2222	94.5205	100	90.9091	93.9394	100	100	94.1176	95.4545	92.5926	100	39.3443	38.806	33.3333	43.8356	7.84314	39.3939	57.5758	36.3636	25.641	58.8235
GSRG0021526_1	GSRG0021526	Zfp775	1	1	chr4:78240443-78248390	1	0	0	0	50.705	50.1702	48.1481	57.8947	1	0	1	1	0	0	0	0	0	0	0	0	0	51.4286	35.0649	57.1429	59.1837	50	60.9756	39.5349	41.3793	33.3333	48.1481	28	21.4286	57.8947	31.4286	7.79221	35.7143	36.7347	15.3846	4.87805	9.30233	10.3448	0	14.8148
GSRG0021527_3	GSRG0021527	RGD1559747	3	1	chr4:78265650-78266940	1	1	1	1	50.5805	60.0693	57.2519	62.069	1	1	1	1	1	1	1	1	1	1	1	1	1	43.6709	55.287	52.2807	51.0836	56.5657	65.5172	58.125	50.4	54.9133	57.2519	53.0435	51.5419	62.069	32.9114	41.0876	36.4912	48.2972	35.3535	45.5172	36.25	40.8	34.6821	48.855
GSRG0021527_1	GSRG0021527	RGD1559747	1	1	chr4:78263283-78264495	1	1	1	1	39.7224	48.5488	35.7798	39.5062	0	1	1	1	1	1	1	0	1	1	0	1	1	32.6667	41.8685	36.3229	48.0315	45.1429	40.3226	60.181	32.6087	27.9503	35.7798	30.5085	39.5062	32.3529	24	39.4464	29.5964	46.4567	38.8571	39.5161	54.2986	23.913	26.087	25.6881
GSRG0021527_2	GSRG0021527	RGD1559747	2	1	chr4:78265369-78265505	1	1	1	1	41.9	45.4668	59.2593	57.3529	1	1	1	1	1	1	1	1	1	0	1	1	1	42.1603	44.1696	39.6552	41.6149	49.7436	51.8182	34.8387	39.3365	56.5714	59.2593	46.2069	50.7042	57.3529	36.2369	31.8021	34.4828	30.4348	31.7949	43.6364	25.1613	29.3839	28.5714	20.9877
GSRG0021545_2	GSRG0021545	Cbx3	2	1	chr4:81245730-81249042	1	0	0	0	38.7471	24.8611	18.9655	20.5479	1	1	1	0	0	0	1	0	0	0	0	0	0	38.4615	38.7387	50.5155	27.2727	21.3115	16.129	37.1429	18.9655	12.8205	5.26316	20.5479	17.7778	19.5402	36.9231	36.036	41.2371	9.79021	13.1148	14.5161	35.7143	18.9655	10.2564	5.26316
GSRG0021545_1	GSRG0021545	Cbx3	1	1	chr4:81244538-81245676	1	0	0	0	29.8134	25.3107	36.3184	28.5714	1	1	1	0	0	0	0	0	0	0	0	0	0	32.9897	28.7749	29.3729	28.1159	26.183	23.2274	26.5217	36.3184	18.0328	18.5567	28.5714	26.6932	26.5823	29.3814	26.7806	25.7426	24.3478	22.7129	22.4939	22.6087	22.8856	16.3934	7.21649
GSRG0021545_3	GSRG0021545	Cbx3	3	1	chr4:81249186-81252234	1	1	0	0	47.8156	35.9596	22.2222	32.1429	1	1	1	1	1	1	1	0	0	0	1	0	0	43.1818	38.9474	61.7647	47.3684	33.3333	29.0909	45.4545	18.9873	22.2222	18.6441	31.0345	32.1429	30	43.1818	29.4737	58.8235	42.1053	31.3725	27.2727	36.3636	12.6582	11.1111	6.77966
GSRG0021566_15	GSRG0021566	Adcyap1r1	15	1	chr4:85694898-85697475	1	0	0	0	68.7406	63.4524	100	100	1	1	1	1	1	0	0	0	0	1	1	0	0	45.8333	77.7778	100	51.3514	87.5	60	42.8571	42.8571	52.9412	100	60	100	25	33.3333	77.7778	82.3529	43.2432	37.5	0	14.2857	0	0	66.6667
GSRG0021566_16	GSRG0021566	Adcyap1r1	16	1	chr4:85697560-85701096	1	1	0	0	87	78.0451	60	42.8571	1	1	1	1	1	0	1	0	0	0	0	0	0	68	100	100	80	80	68.4211	85.7143	60	60	0	20	42.8571	42.8571	64	40	85.7143	60	40	10.5263	85.7143	0	0	0
GSRG0021604_5	GSRG0021604	Mad2l1	5	1	chr4:97535961-97536401	1	1	1	1	76.9128	78.683	92.5926	92.3077	1	1	1	1	0	1	1	1	1	0	1	1	1	68.8312	83.0508	91.6667	64.1026	87.234	70.8333	77.9817	92.5926	72.7273	71.4286	92.3077	70	87.5	31.1688	37.2881	33.3333	46.1538	12.766	35.4167	27.5229	66.6667	40.9091	23.8095
GSRG0021623_8	GSRG0021623	Reep1	8	1	chr4:99730021-99732377	1	1	0	1	91.6667	100	100	100	1	1	1	1	1	1	1	0	1	0	0	1	1	100	100	100	66.6667	100	100	100	0	100	100	100	100	100	100	88.8889	66.6667	33.3333	85.7143	28.5714	88.8889	0	88.8889	0
GSRG0021623_6	GSRG0021623	Reep1	6	1	chr4:99719448-99723943	1	0	0	0	92.8571	66.6667	100	100	1	1	0	1	0	0	1	0	0	0	0	0	0	100	71.4286	100	100	0	100	100	100	0	0	100	100	0	88.8889	28.5714	0	50	0	0	33.3333	0	0	0
GSRG0021631_1	GSRG0021631	Tmem150a	1	1	chr4:100218092-100218670	1	1	0	1	99.2188	100	100	100	1	0	1	1	1	1	1	1	0	0	1	1	1	100	100	96.875	100	100	100	100	100	100	100	86.6667	100	100	45.7831	24.1758	28.125	42.2222	42.3529	25.2632	36.0656	57.1429	25	23.5294
GSRG0021632_4	GSRG0021632	Ggcx	4	1	chr4:100281155-100281673	1	1	1	1	92.3626	97.3333	100	100	1	1	1	0	1	1	1	0	1	1	1	1	1	92.3077	86.6667	100	90.4762	100	100	92	100	100	100	71.4286	100	100	53.8462	66.6667	80	19.0476	76.9231	77.7778	80	0	100	66.6667
[truncated: 946 more rows]
[truncated: 16 more columns]
